# Supplementary material for: Aire-dependent genes undergo Clp1-mediated 3’UTR shortening associated with higher transcript stability in the thymus
Source: eLife. 2020 Apr 29;9:e52985. doi: 10.7554/eLife.52985 (PMC7205469; doi:10.7554/eLife.52985)
Supplement: Figure 1—source data 1. — A proximal pA was validated when its genomic location from the PolyA_DB 2 database differs from 20 bp at least to the genomic location of the UCSC annotated 3’UTR distal boundary or distal pA. In case of multiple proximal pAs, the most proximal one was considered. The two annotation files (GFF2_features_hg19_UTR_d.gtf and GFF2_features_mm9_UTR_d.gtf) are GTF files to be used with intersectBed and coverageBed for RNA-seq-based d3’UTR ratio calculation. The two annotation files (features_hg19_UTR_d.csv and features_mm9_UTR_d.csv) are to be used with our R-implementation of PLATA (Giraud et al., 2012) for individual probe-level microarray analyses and microarray-based d3’UTR ratio calculation. [file elife-52985-fig1-data1.zip]

Archive with 16 entries (13 files):
- Figure_1_source_data_1_REVISION/
- Figure_1_source_data_1_REVISION/.DS_Store
- __MACOSX/
- __MACOSX/Figure_1_source_data_1_REVISION/
- __MACOSX/Figure_1_source_data_1_REVISION/._.DS_Store
- Figure_1_source_data_1_REVISION/features_hg19_UTR_d.csv
- __MACOSX/Figure_1_source_data_1_REVISION/._features_hg19_UTR_d.csv
- Figure_1_source_data_1_REVISION/features_mm9_UTR_d.csv
- __MACOSX/Figure_1_source_data_1_REVISION/._features_mm9_UTR_d.csv
- Figure_1_source_data_1_REVISION/Figure 1ΓÇôsource data 1.docx
- __MACOSX/Figure_1_source_data_1_REVISION/._Figure 1ΓÇôsource data 1.docx
- Figure_1_source_data_1_REVISION/GFF2_features_hg19_UTR_d.gtf
- __MACOSX/Figure_1_source_data_1_REVISION/._GFF2_features_hg19_UTR_d.gtf
- Figure_1_source_data_1_REVISION/GFF2_features_mm9_UTR_d.gtf
- __MACOSX/Figure_1_source_data_1_REVISION/._GFF2_features_mm9_UTR_d.gtf
- __MACOSX/._Figure_1_source_data_1_REVISION
