# Supplementary material for: Aire-dependent genes undergo Clp1-mediated 3’UTR shortening associated with higher transcript stability in the thymus
Source: eLife. 2020 Apr 29;9:e52985. doi: 10.7554/eLife.52985 (PMC7205469; doi:10.7554/eLife.52985)
Supplement: Figure 1—source data 1. — A proximal pA was validated when its genomic location from the PolyA_DB 2 database differs from 20 bp at least to the genomic location of the UCSC annotated 3’UTR distal boundary or distal pA. In case of multiple proximal pAs, the most proximal one was considered. The two annotation files (GFF2_features_hg19_UTR_d.gtf and GFF2_features_mm9_UTR_d.gtf) are GTF files to be used with intersectBed and coverageBed for RNA-seq-based d3’UTR ratio calculation. The two annotation files (features_hg19_UTR_d.csv and features_mm9_UTR_d.csv) are to be used with our R-implementation of PLATA (Giraud et al., 2012) for individual probe-level microarray analyses and microarray-based d3’UTR ratio calculation. [file elife-52985-fig1-data1.zip › Figure_1_source_data_1_REVISION/GFF2_features_hg19_UTR_d.gtf]

chr1	Ref	5UTR	76190043	76190472	.	+	.	transcript_id "NM_000016";
chr1	Ref	exon	76190473	76190502	.	+	.	transcript_id "NM_000016";
chr1	Ref	exon	76194086	76194173	.	+	.	transcript_id "NM_000016";
chr1	Ref	exon	76198329	76198426	.	+	.	transcript_id "NM_000016";
chr1	Ref	exon	76198538	76198607	.	+	.	transcript_id "NM_000016";
chr1	Ref	exon	76199213	76199313	.	+	.	transcript_id "NM_000016";
chr1	Ref	exon	76200476	76200556	.	+	.	transcript_id "NM_000016";
chr1	Ref	exon	76205665	76205795	.	+	.	transcript_id "NM_000016";
chr1	Ref	exon	76211491	76211599	.	+	.	transcript_id "NM_000016";
chr1	Ref	exon	76215104	76215244	.	+	.	transcript_id "NM_000016";
chr1	Ref	exon	76216136	76216231	.	+	.	transcript_id "NM_000016";
chr1	Ref	exon	76226807	76227055	.	+	.	transcript_id "NM_000016";
chr1	Ref	3UTR	76228377	76228896	.	+	.	transcript_id "NM_000016";
chr1	Ref	3UTRd	76228897	76229355	.	+	.	transcript_id "NM_000016";
chr1	Ref	5UTR	100316045	100316454	.	+	.	transcript_id "NM_000028";
chr1	Ref	5UTR	100316531	100316598	.	+	.	transcript_id "NM_000028";
chr1	Ref	exon	100316599	100316680	.	+	.	transcript_id "NM_000028";
chr1	Ref	exon	100327059	100327269	.	+	.	transcript_id "NM_000028";
chr1	Ref	exon	100327813	100327979	.	+	.	transcript_id "NM_000028";
chr1	Ref	exon	100329942	100330145	.	+	.	transcript_id "NM_000028";
chr1	Ref	exon	100335956	100336137	.	+	.	transcript_id "NM_000028";
chr1	Ref	exon	100336314	100336425	.	+	.	transcript_id "NM_000028";
chr1	Ref	exon	100340243	100340366	.	+	.	transcript_id "NM_000028";
chr1	Ref	exon	100340710	100340812	.	+	.	transcript_id "NM_000028";
chr1	Ref	exon	100340914	100341011	.	+	.	transcript_id "NM_000028";
chr1	Ref	exon	100342014	100342153	.	+	.	transcript_id "NM_000028";
chr1	Ref	exon	100343197	100343384	.	+	.	transcript_id "NM_000028";
chr1	Ref	exon	100345479	100345602	.	+	.	transcript_id "NM_000028";
chr1	Ref	exon	100346188	100346351	.	+	.	transcript_id "NM_000028";
chr1	Ref	exon	100346632	100346733	.	+	.	transcript_id "NM_000028";
chr1	Ref	exon	100346848	100347003	.	+	.	transcript_id "NM_000028";
chr1	Ref	exon	100347097	100347247	.	+	.	transcript_id "NM_000028";
chr1	Ref	exon	100349676	100349800	.	+	.	transcript_id "NM_000028";
chr1	Ref	exon	100349895	100350007	.	+	.	transcript_id "NM_000028";
chr1	Ref	exon	100350125	100350259	.	+	.	transcript_id "NM_000028";
chr1	Ref	exon	100353534	100353664	.	+	.	transcript_id "NM_000028";
chr1	Ref	exon	100356776	100356912	.	+	.	transcript_id "NM_000028";
chr1	Ref	exon	100357162	100357295	.	+	.	transcript_id "NM_000028";
chr1	Ref	exon	100357988	100358163	.	+	.	transcript_id "NM_000028";
chr1	Ref	exon	100361842	100361944	.	+	.	transcript_id "NM_000028";
chr1	Ref	exon	100366192	100366417	.	+	.	transcript_id "NM_000028";
chr1	Ref	exon	100368239	100368350	.	+	.	transcript_id "NM_000028";
chr1	Ref	exon	100376268	100376403	.	+	.	transcript_id "NM_000028";
chr1	Ref	exon	100377961	100378073	.	+	.	transcript_id "NM_000028";
chr1	Ref	exon	100379083	100379294	.	+	.	transcript_id "NM_000028";
chr1	Ref	exon	100380945	100381042	.	+	.	transcript_id "NM_000028";
chr1	Ref	exon	100381966	100382053	.	+	.	transcript_id "NM_000028";
chr1	Ref	exon	100382154	100382287	.	+	.	transcript_id "NM_000028";
chr1	Ref	3UTR	100387090	100387511	.	+	.	transcript_id "NM_000028";
chr1	Ref	3UTRd	100387512	100389579	.	+	.	transcript_id "NM_000028";
chr1	Ref	3UTRd	230838272	230838478	.	-	.	transcript_id "NM_000029";
chr1	Ref	3UTR	230838479	230839075	.	-	.	transcript_id "NM_000029";
chr1	Ref	exon	230839939	230840083	.	-	.	transcript_id "NM_000029";
chr1	Ref	exon	230841679	230841946	.	-	.	transcript_id "NM_000029";
chr1	Ref	exon	230845741	230846596	.	-	.	transcript_id "NM_000029";
chr1	Ref	5UTR	230846597	230846599	.	-	.	transcript_id "NM_000029";
chr1	Ref	5UTR	230849832	230850336	.	-	.	transcript_id "NM_000029";
chr1	Ref	3UTR	115215720	115215893	.	-	.	transcript_id "NM_000036";
chr1	Ref	exon	115216260	115216370	.	-	.	transcript_id "NM_000036";
chr1	Ref	exon	115216530	115216703	.	-	.	transcript_id "NM_000036";
chr1	Ref	exon	115217373	115217493	.	-	.	transcript_id "NM_000036";
chr1	Ref	exon	115218151	115218314	.	-	.	transcript_id "NM_000036";
chr1	Ref	exon	115218498	115218624	.	-	.	transcript_id "NM_000036";
chr1	Ref	exon	115219972	115220135	.	-	.	transcript_id "NM_000036";
chr1	Ref	exon	115220531	115220662	.	-	.	transcript_id "NM_000036";
chr1	Ref	exon	115220954	115221148	.	-	.	transcript_id "NM_000036";
chr1	Ref	exon	115222200	115222329	.	-	.	transcript_id "NM_000036";
chr1	Ref	exon	115222880	115223099	.	-	.	transcript_id "NM_000036";
chr1	Ref	exon	115226820	115226985	.	-	.	transcript_id "NM_000036";
chr1	Ref	exon	115229366	115229531	.	-	.	transcript_id "NM_000036";
chr1	Ref	exon	115231182	115231362	.	-	.	transcript_id "NM_000036";
chr1	Ref	exon	115236057	115236068	.	-	.	transcript_id "NM_000036";
chr1	Ref	exon	115238071	115238191	.	-	.	transcript_id "NM_000036";
chr1	Ref	5UTR	115238192	115238239	.	-	.	transcript_id "NM_000036";
chr1	Ref	3UTR	57394883	57395231	.	-	.	transcript_id "NM_000066";
chr1	Ref	exon	57397483	57397551	.	-	.	transcript_id "NM_000066";
chr1	Ref	exon	57399008	57399161	.	-	.	transcript_id "NM_000066";
chr1	Ref	exon	57406522	57406685	.	-	.	transcript_id "NM_000066";
chr1	Ref	exon	57409369	57409497	.	-	.	transcript_id "NM_000066";
chr1	Ref	exon	57411494	57411734	.	-	.	transcript_id "NM_000066";
chr1	Ref	exon	57415228	57415425	.	-	.	transcript_id "NM_000066";
chr1	Ref	exon	57417721	57417853	.	-	.	transcript_id "NM_000066";
chr1	Ref	exon	57420359	57420500	.	-	.	transcript_id "NM_000066";
chr1	Ref	exon	57422442	57422583	.	-	.	transcript_id "NM_000066";
chr1	Ref	exon	57425693	57425849	.	-	.	transcript_id "NM_000066";
chr1	Ref	exon	57431530	57431621	.	-	.	transcript_id "NM_000066";
chr1	Ref	5UTR	57431622	57431688	.	-	.	transcript_id "NM_000066";
chr1	Ref	3UTR	201008640	201009210	.	-	.	transcript_id "NM_000069";
chr1	Ref	exon	201009359	201009502	.	-	.	transcript_id "NM_000069";
chr1	Ref	exon	201009750	201009841	.	-	.	transcript_id "NM_000069";
chr1	Ref	exon	201010632	201010717	.	-	.	transcript_id "NM_000069";
chr1	Ref	exon	201012409	201012659	.	-	.	transcript_id "NM_000069";
chr1	Ref	exon	201013456	201013584	.	-	.	transcript_id "NM_000069";
chr1	Ref	exon	201016243	201016367	.	-	.	transcript_id "NM_000069";
chr1	Ref	exon	201016653	201016754	.	-	.	transcript_id "NM_000069";
chr1	Ref	exon	201017710	201017812	.	-	.	transcript_id "NM_000069";
chr1	Ref	exon	201018131	201018227	.	-	.	transcript_id "NM_000069";
chr1	Ref	exon	201019517	201019644	.	-	.	transcript_id "NM_000069";
chr1	Ref	exon	201020112	201020271	.	-	.	transcript_id "NM_000069";
chr1	Ref	exon	201021685	201021776	.	-	.	transcript_id "NM_000069";
chr1	Ref	exon	201022337	201022402	.	-	.	transcript_id "NM_000069";
chr1	Ref	exon	201022587	201022715	.	-	.	transcript_id "NM_000069";
chr1	Ref	exon	201023633	201023689	.	-	.	transcript_id "NM_000069";
chr1	Ref	exon	201027536	201027619	.	-	.	transcript_id "NM_000069";
chr1	Ref	exon	201028317	201028427	.	-	.	transcript_id "NM_000069";
chr1	Ref	exon	201029786	201029944	.	-	.	transcript_id "NM_000069";
chr1	Ref	exon	201030395	201030596	.	-	.	transcript_id "NM_000069";
chr1	Ref	exon	201031072	201031218	.	-	.	transcript_id "NM_000069";
chr1	Ref	exon	201031590	201031642	.	-	.	transcript_id "NM_000069";
chr1	Ref	exon	201034966	201035073	.	-	.	transcript_id "NM_000069";
chr1	Ref	exon	201035357	201035444	.	-	.	transcript_id "NM_000069";
chr1	Ref	exon	201036015	201036121	.	-	.	transcript_id "NM_000069";
chr1	Ref	exon	201038265	201038324	.	-	.	transcript_id "NM_000069";
chr1	Ref	exon	201038600	201038729	.	-	.	transcript_id "NM_000069";
chr1	Ref	exon	201039400	201039532	.	-	.	transcript_id "NM_000069";
chr1	Ref	exon	201041883	201041952	.	-	.	transcript_id "NM_000069";
chr1	Ref	exon	201042677	201042770	.	-	.	transcript_id "NM_000069";
chr1	Ref	exon	201043634	201043748	.	-	.	transcript_id "NM_000069";
chr1	Ref	exon	201044623	201044743	.	-	.	transcript_id "NM_000069";
chr1	Ref	exon	201046048	201046255	.	-	.	transcript_id "NM_000069";
chr1	Ref	exon	201047007	201047232	.	-	.	transcript_id "NM_000069";
chr1	Ref	exon	201052290	201052450	.	-	.	transcript_id "NM_000069";
chr1	Ref	exon	201054078	201054159	.	-	.	transcript_id "NM_000069";
chr1	Ref	exon	201054564	201054709	.	-	.	transcript_id "NM_000069";
chr1	Ref	exon	201056954	201057057	.	-	.	transcript_id "NM_000069";
chr1	Ref	exon	201058386	201058591	.	-	.	transcript_id "NM_000069";
chr1	Ref	exon	201060768	201060920	.	-	.	transcript_id "NM_000069";
chr1	Ref	exon	201061100	201061242	.	-	.	transcript_id "NM_000069";
chr1	Ref	exon	201063010	201063149	.	-	.	transcript_id "NM_000069";
chr1	Ref	exon	201079292	201079397	.	-	.	transcript_id "NM_000069";
chr1	Ref	exon	201081316	201081467	.	-	.	transcript_id "NM_000069";
chr1	Ref	5UTR	201081468	201081694	.	-	.	transcript_id "NM_000069";
chr1	Ref	3UTR	235824345	235826378	.	-	.	transcript_id "NM_000081";
chr1	Ref	exon	235827284	235827355	.	-	.	transcript_id "NM_000081";
chr1	Ref	exon	235827765	235827921	.	-	.	transcript_id "NM_000081";
chr1	Ref	exon	235840391	235840488	.	-	.	transcript_id "NM_000081";
chr1	Ref	exon	235840780	235840919	.	-	.	transcript_id "NM_000081";
chr1	Ref	exon	235850249	235850347	.	-	.	transcript_id "NM_000081";
chr1	Ref	exon	235856650	235856786	.	-	.	transcript_id "NM_000081";
chr1	Ref	exon	235860383	235860572	.	-	.	transcript_id "NM_000081";
chr1	Ref	exon	235866047	235866277	.	-	.	transcript_id "NM_000081";
chr1	Ref	exon	235872391	235872608	.	-	.	transcript_id "NM_000081";
chr1	Ref	exon	235875357	235875497	.	-	.	transcript_id "NM_000081";
chr1	Ref	exon	235878501	235878657	.	-	.	transcript_id "NM_000081";
chr1	Ref	exon	235880012	235880078	.	-	.	transcript_id "NM_000081";
chr1	Ref	exon	235883961	235884205	.	-	.	transcript_id "NM_000081";
chr1	Ref	exon	235887328	235887480	.	-	.	transcript_id "NM_000081";
chr1	Ref	exon	235891376	235891431	.	-	.	transcript_id "NM_000081";
chr1	Ref	exon	235892896	235892957	.	-	.	transcript_id "NM_000081";
chr1	Ref	exon	235894147	235894243	.	-	.	transcript_id "NM_000081";
chr1	Ref	exon	235894332	235894477	.	-	.	transcript_id "NM_000081";
chr1	Ref	exon	235896803	235896991	.	-	.	transcript_id "NM_000081";
chr1	Ref	exon	235897130	235897206	.	-	.	transcript_id "NM_000081";
chr1	Ref	exon	235897783	235897959	.	-	.	transcript_id "NM_000081";
chr1	Ref	exon	235904722	235904928	.	-	.	transcript_id "NM_000081";
chr1	Ref	exon	235907279	235907457	.	-	.	transcript_id "NM_000081";
chr1	Ref	exon	235909636	235909827	.	-	.	transcript_id "NM_000081";
chr1	Ref	exon	235914510	235914662	.	-	.	transcript_id "NM_000081";
chr1	Ref	exon	235915305	235915471	.	-	.	transcript_id "NM_000081";
chr1	Ref	exon	235916344	235916574	.	-	.	transcript_id "NM_000081";
chr1	Ref	exon	235918778	235918947	.	-	.	transcript_id "NM_000081";
chr1	Ref	exon	235920581	235920758	.	-	.	transcript_id "NM_000081";
chr1	Ref	exon	235922272	235922899	.	-	.	transcript_id "NM_000081";
chr1	Ref	exon	235926020	235926151	.	-	.	transcript_id "NM_000081";
chr1	Ref	exon	235929379	235929577	.	-	.	transcript_id "NM_000081";
chr1	Ref	exon	235933460	235933597	.	-	.	transcript_id "NM_000081";
chr1	Ref	exon	235937142	235937291	.	-	.	transcript_id "NM_000081";
chr1	Ref	exon	235938213	235938386	.	-	.	transcript_id "NM_000081";
chr1	Ref	exon	235940363	235940608	.	-	.	transcript_id "NM_000081";
chr1	Ref	exon	235944165	235944355	.	-	.	transcript_id "NM_000081";
chr1	Ref	exon	235945227	235945387	.	-	.	transcript_id "NM_000081";
chr1	Ref	exon	235950500	235950673	.	-	.	transcript_id "NM_000081";
chr1	Ref	exon	235952001	235952145	.	-	.	transcript_id "NM_000081";
chr1	Ref	exon	235954999	235955425	.	-	.	transcript_id "NM_000081";
chr1	Ref	exon	235956803	235956912	.	-	.	transcript_id "NM_000081";
chr1	Ref	exon	235963620	235963686	.	-	.	transcript_id "NM_000081";
chr1	Ref	exon	235964171	235964397	.	-	.	transcript_id "NM_000081";
chr1	Ref	exon	235966208	235966364	.	-	.	transcript_id "NM_000081";
chr1	Ref	exon	235967804	235967965	.	-	.	transcript_id "NM_000081";
chr1	Ref	exon	235969043	235970072	.	-	.	transcript_id "NM_000081";
chr1	Ref	exon	235971755	235973834	.	-	.	transcript_id "NM_000081";
chr1	Ref	exon	235976271	235976361	.	-	.	transcript_id "NM_000081";
chr1	Ref	exon	235993526	235993717	.	-	.	transcript_id "NM_000081";
chr1	Ref	5UTR	235993718	235993724	.	-	.	transcript_id "NM_000081";
chr1	Ref	5UTR	235996878	235996967	.	-	.	transcript_id "NM_000081";
chr1	Ref	5UTR	236030143	236030220	.	-	.	transcript_id "NM_000081";
chr1	Ref	5UTR	16370247	16370375	.	+	.	transcript_id "NM_000085";
chr1	Ref	5UTR	16370981	16370987	.	+	.	transcript_id "NM_000085";
chr1	Ref	exon	16370988	16371087	.	+	.	transcript_id "NM_000085";
chr1	Ref	exon	16372053	16372181	.	+	.	transcript_id "NM_000085";
chr1	Ref	exon	16373030	16373158	.	+	.	transcript_id "NM_000085";
chr1	Ref	exon	16374400	16374539	.	+	.	transcript_id "NM_000085";
chr1	Ref	exon	16374838	16374915	.	+	.	transcript_id "NM_000085";
chr1	Ref	exon	16374999	16375077	.	+	.	transcript_id "NM_000085";
chr1	Ref	exon	16375615	16375740	.	+	.	transcript_id "NM_000085";
chr1	Ref	exon	16376113	16376197	.	+	.	transcript_id "NM_000085";
chr1	Ref	exon	16376310	16376411	.	+	.	transcript_id "NM_000085";
chr1	Ref	exon	16377011	16377095	.	+	.	transcript_id "NM_000085";
chr1	Ref	exon	16377370	16377543	.	+	.	transcript_id "NM_000085";
chr1	Ref	exon	16377973	16378042	.	+	.	transcript_id "NM_000085";
chr1	Ref	exon	16378205	16378315	.	+	.	transcript_id "NM_000085";
chr1	Ref	exon	16378693	16378906	.	+	.	transcript_id "NM_000085";
chr1	Ref	exon	16380134	16380267	.	+	.	transcript_id "NM_000085";
chr1	Ref	exon	16381930	16382018	.	+	.	transcript_id "NM_000085";
chr1	Ref	exon	16382170	16382253	.	+	.	transcript_id "NM_000085";
chr1	Ref	exon	16382917	16383003	.	+	.	transcript_id "NM_000085";
chr1	Ref	3UTR	16383364	16383803	.	+	.	transcript_id "NM_000085";
chr1	Ref	5UTR	53662101	53662615	.	+	.	transcript_id "NM_000098";
chr1	Ref	exon	53662616	53662767	.	+	.	transcript_id "NM_000098";
chr1	Ref	exon	53666391	53666471	.	+	.	transcript_id "NM_000098";
chr1	Ref	exon	53667995	53668101	.	+	.	transcript_id "NM_000098";
chr1	Ref	exon	53675687	53676991	.	+	.	transcript_id "NM_000098";
chr1	Ref	3UTR	53678936	53679869	.	+	.	transcript_id "NM_000098";
chr1	Ref	3UTR	97543300	97544702	.	-	.	transcript_id "NM_000110";
chr1	Ref	exon	97547886	97548026	.	-	.	transcript_id "NM_000110";
chr1	Ref	exon	97564045	97564188	.	-	.	transcript_id "NM_000110";
chr1	Ref	exon	97658625	97658804	.	-	.	transcript_id "NM_000110";
chr1	Ref	exon	97700408	97700550	.	-	.	transcript_id "NM_000110";
chr1	Ref	exon	97770815	97770934	.	-	.	transcript_id "NM_000110";
chr1	Ref	exon	97771733	97771853	.	-	.	transcript_id "NM_000110";
chr1	Ref	exon	97839117	97839200	.	-	.	transcript_id "NM_000110";
chr1	Ref	exon	97847949	97848017	.	-	.	transcript_id "NM_000110";
chr1	Ref	exon	97915615	97915779	.	-	.	transcript_id "NM_000110";
chr1	Ref	exon	97981282	97981497	.	-	.	transcript_id "NM_000110";
chr1	Ref	exon	98015116	98015300	.	-	.	transcript_id "NM_000110";
chr1	Ref	exon	98039316	98039526	.	-	.	transcript_id "NM_000110";
chr1	Ref	exon	98058774	98058943	.	-	.	transcript_id "NM_000110";
chr1	Ref	exon	98060615	98060722	.	-	.	transcript_id "NM_000110";
chr1	Ref	exon	98144651	98144738	.	-	.	transcript_id "NM_000110";
chr1	Ref	exon	98157273	98157354	.	-	.	transcript_id "NM_000110";
chr1	Ref	exon	98164907	98165103	.	-	.	transcript_id "NM_000110";
chr1	Ref	exon	98187066	98187227	.	-	.	transcript_id "NM_000110";
chr1	Ref	exon	98205948	98206035	.	-	.	transcript_id "NM_000110";
chr1	Ref	exon	98293670	98293752	.	-	.	transcript_id "NM_000110";
chr1	Ref	exon	98348820	98348930	.	-	.	transcript_id "NM_000110";
chr1	Ref	exon	98386440	98386478	.	-	.	transcript_id "NM_000110";
chr1	Ref	5UTR	98386479	98386615	.	-	.	transcript_id "NM_000110";
chr1	Ref	5UTR	226013002	226013245	.	+	.	transcript_id "NM_000120";
chr1	Ref	5UTR	226016426	226016430	.	+	.	transcript_id "NM_000120";
chr1	Ref	exon	226016431	226016613	.	+	.	transcript_id "NM_000120";
chr1	Ref	exon	226019480	226019660	.	+	.	transcript_id "NM_000120";
chr1	Ref	exon	226026355	226026582	.	+	.	transcript_id "NM_000120";
chr1	Ref	exon	226026918	226027047	.	+	.	transcript_id "NM_000120";
chr1	Ref	exon	226027530	226027738	.	+	.	transcript_id "NM_000120";
chr1	Ref	exon	226030067	226030175	.	+	.	transcript_id "NM_000120";
chr1	Ref	exon	226032199	226032324	.	+	.	transcript_id "NM_000120";
chr1	Ref	3UTR	226032847	226033180	.	+	.	transcript_id "NM_000120";
chr1	Ref	3UTRd	226033181	226033262	.	+	.	transcript_id "NM_000120";
chr1	Ref	3UTRd	169481192	169483405	.	-	.	transcript_id "NM_000130";
chr1	Ref	3UTR	169483406	169483697	.	-	.	transcript_id "NM_000130";
chr1	Ref	exon	169484682	169484864	.	-	.	transcript_id "NM_000130";
chr1	Ref	exon	169487650	169487801	.	-	.	transcript_id "NM_000130";
chr1	Ref	exon	169489758	169489902	.	-	.	transcript_id "NM_000130";
chr1	Ref	exon	169492435	169492590	.	-	.	transcript_id "NM_000130";
chr1	Ref	exon	169493039	169493142	.	-	.	transcript_id "NM_000130";
chr1	Ref	exon	169494075	169494146	.	-	.	transcript_id "NM_000130";
chr1	Ref	exon	169495139	169495255	.	-	.	transcript_id "NM_000130";
chr1	Ref	exon	169497153	169497332	.	-	.	transcript_id "NM_000130";
chr1	Ref	exon	169498846	169499056	.	-	.	transcript_id "NM_000130";
chr1	Ref	exon	169500024	169500260	.	-	.	transcript_id "NM_000130";
chr1	Ref	exon	169505744	169505918	.	-	.	transcript_id "NM_000130";
chr1	Ref	exon	169509532	169512352	.	-	.	transcript_id "NM_000130";
chr1	Ref	exon	169513534	169513746	.	-	.	transcript_id "NM_000130";
chr1	Ref	exon	169515680	169515830	.	-	.	transcript_id "NM_000130";
chr1	Ref	exon	169519039	169519253	.	-	.	transcript_id "NM_000130";
chr1	Ref	exon	169519878	169519977	.	-	.	transcript_id "NM_000130";
chr1	Ref	exon	169521795	169521972	.	-	.	transcript_id "NM_000130";
chr1	Ref	exon	169524420	169524585	.	-	.	transcript_id "NM_000130";
chr1	Ref	exon	169525884	169526105	.	-	.	transcript_id "NM_000130";
chr1	Ref	exon	169528391	169528534	.	-	.	transcript_id "NM_000130";
chr1	Ref	exon	169529792	169530004	.	-	.	transcript_id "NM_000130";
chr1	Ref	exon	169541459	169541581	.	-	.	transcript_id "NM_000130";
chr1	Ref	exon	169551669	169551760	.	-	.	transcript_id "NM_000130";
chr1	Ref	exon	169555467	169555624	.	-	.	transcript_id "NM_000130";
chr1	Ref	5UTR	169555625	169555769	.	-	.	transcript_id "NM_000130";
chr1	Ref	3UTRd	241660857	241660919	.	-	.	transcript_id "NM_000143";
chr1	Ref	3UTR	241660920	241661270	.	-	.	transcript_id "NM_000143";
chr1	Ref	exon	241663737	241663890	.	-	.	transcript_id "NM_000143";
chr1	Ref	exon	241665743	241665870	.	-	.	transcript_id "NM_000143";
chr1	Ref	exon	241667342	241667545	.	-	.	transcript_id "NM_000143";
chr1	Ref	exon	241669303	241669468	.	-	.	transcript_id "NM_000143";
chr1	Ref	exon	241671903	241672085	.	-	.	transcript_id "NM_000143";
chr1	Ref	exon	241675267	241675443	.	-	.	transcript_id "NM_000143";
chr1	Ref	exon	241676903	241677013	.	-	.	transcript_id "NM_000143";
chr1	Ref	exon	241680482	241680616	.	-	.	transcript_id "NM_000143";
chr1	Ref	exon	241682891	241683022	.	-	.	transcript_id "NM_000143";
chr1	Ref	5UTR	241683023	241683085	.	-	.	transcript_id "NM_000143";
chr1	Ref	3UTRd	24171572	24172055	.	-	.	transcript_id "NM_000147";
chr1	Ref	3UTR	24172056	24172345	.	-	.	transcript_id "NM_000147";
chr1	Ref	exon	24172564	24172663	.	-	.	transcript_id "NM_000147";
chr1	Ref	exon	24175139	24175329	.	-	.	transcript_id "NM_000147";
chr1	Ref	exon	24180850	24181050	.	-	.	transcript_id "NM_000147";
chr1	Ref	exon	24186288	24186393	.	-	.	transcript_id "NM_000147";
chr1	Ref	exon	24189624	24189761	.	-	.	transcript_id "NM_000147";
chr1	Ref	exon	24191981	24192115	.	-	.	transcript_id "NM_000147";
chr1	Ref	exon	24194388	24194776	.	-	.	transcript_id "NM_000147";
chr1	Ref	5UTR	24194777	24194859	.	-	.	transcript_id "NM_000147";
chr1	Ref	3UTRd	155204239	155204725	.	-	.	transcript_id "NM_000157";
chr1	Ref	3UTR	155204726	155204891	.	-	.	transcript_id "NM_000157";
chr1	Ref	exon	155204986	155205102	.	-	.	transcript_id "NM_000157";
chr1	Ref	exon	155205472	155205635	.	-	.	transcript_id "NM_000157";
chr1	Ref	exon	155206036	155206260	.	-	.	transcript_id "NM_000157";
chr1	Ref	exon	155207132	155207369	.	-	.	transcript_id "NM_000157";
chr1	Ref	exon	155207925	155208097	.	-	.	transcript_id "NM_000157";
chr1	Ref	exon	155208308	155208441	.	-	.	transcript_id "NM_000157";
chr1	Ref	exon	155209407	155209553	.	-	.	transcript_id "NM_000157";
chr1	Ref	exon	155209677	155209868	.	-	.	transcript_id "NM_000157";
chr1	Ref	exon	155210421	155210508	.	-	.	transcript_id "NM_000157";
chr1	Ref	exon	155210877	155210903	.	-	.	transcript_id "NM_000157";
chr1	Ref	5UTR	155210904	155211069	.	-	.	transcript_id "NM_000157";
chr1	Ref	5UTR	196621008	196621247	.	+	.	transcript_id "NM_000186";
chr1	Ref	exon	196621248	196621305	.	+	.	transcript_id "NM_000186";
chr1	Ref	exon	196642108	196642293	.	+	.	transcript_id "NM_000186";
chr1	Ref	exon	196642987	196643092	.	+	.	transcript_id "NM_000186";
chr1	Ref	exon	196645119	196645195	.	+	.	transcript_id "NM_000186";
chr1	Ref	exon	196646606	196646797	.	+	.	transcript_id "NM_000186";
chr1	Ref	exon	196648753	196648923	.	+	.	transcript_id "NM_000186";
chr1	Ref	exon	196654194	196654367	.	+	.	transcript_id "NM_000186";
chr1	Ref	exon	196658550	196658744	.	+	.	transcript_id "NM_000186";
chr1	Ref	exon	196659193	196659369	.	+	.	transcript_id "NM_000186";
chr1	Ref	exon	196682865	196683047	.	+	.	transcript_id "NM_000186";
chr1	Ref	exon	196684723	196684899	.	+	.	transcript_id "NM_000186";
chr1	Ref	exon	196694251	196694427	.	+	.	transcript_id "NM_000186";
chr1	Ref	exon	196695600	196695782	.	+	.	transcript_id "NM_000186";
chr1	Ref	exon	196695891	196696070	.	+	.	transcript_id "NM_000186";
chr1	Ref	exon	196697476	196697652	.	+	.	transcript_id "NM_000186";
chr1	Ref	exon	196705954	196706136	.	+	.	transcript_id "NM_000186";
chr1	Ref	exon	196706605	196706790	.	+	.	transcript_id "NM_000186";
chr1	Ref	exon	196709749	196709922	.	+	.	transcript_id "NM_000186";
chr1	Ref	exon	196711005	196711181	.	+	.	transcript_id "NM_000186";
chr1	Ref	exon	196712582	196712758	.	+	.	transcript_id "NM_000186";
chr1	Ref	exon	196714947	196715129	.	+	.	transcript_id "NM_000186";
chr1	Ref	3UTR	196716241	196716505	.	+	.	transcript_id "NM_000186";
chr1	Ref	3UTRd	196716506	196716634	.	+	.	transcript_id "NM_000186";
chr1	Ref	3UTR	24128367	24129054	.	-	.	transcript_id "NM_000191";
chr1	Ref	exon	24130890	24131015	.	-	.	transcript_id "NM_000191";
chr1	Ref	exon	24134625	24134813	.	-	.	transcript_id "NM_000191";
chr1	Ref	exon	24137226	24137289	.	-	.	transcript_id "NM_000191";
chr1	Ref	exon	24140680	24140828	.	-	.	transcript_id "NM_000191";
chr1	Ref	exon	24143165	24143260	.	-	.	transcript_id "NM_000191";
chr1	Ref	exon	24143966	24144073	.	-	.	transcript_id "NM_000191";
chr1	Ref	exon	24147000	24147083	.	-	.	transcript_id "NM_000191";
chr1	Ref	exon	24151846	24151905	.	-	.	transcript_id "NM_000191";
chr1	Ref	5UTR	24151906	24151949	.	-	.	transcript_id "NM_000191";
chr1	Ref	5UTR	119957743	119957825	.	+	.	transcript_id "NM_000198";
chr1	Ref	5UTR	119957954	119958042	.	+	.	transcript_id "NM_000198";
chr1	Ref	exon	119958043	119958184	.	+	.	transcript_id "NM_000198";
chr1	Ref	exon	119962041	119962205	.	+	.	transcript_id "NM_000198";
chr1	Ref	3UTR	119964432	119965662	.	+	.	transcript_id "NM_000198";
chr1	Ref	3UTRd	209788218	209788240	.	-	.	transcript_id "NM_000228";
chr1	Ref	3UTR	209788241	209788752	.	-	.	transcript_id "NM_000228";
chr1	Ref	exon	209789816	209789969	.	-	.	transcript_id "NM_000228";
chr1	Ref	exon	209790755	209790931	.	-	.	transcript_id "NM_000228";
chr1	Ref	exon	209791252	209791393	.	-	.	transcript_id "NM_000228";
chr1	Ref	exon	209791797	209792004	.	-	.	transcript_id "NM_000228";
chr1	Ref	exon	209795881	209796025	.	-	.	transcript_id "NM_000228";
chr1	Ref	exon	209796327	209796524	.	-	.	transcript_id "NM_000228";
chr1	Ref	exon	209796850	209797070	.	-	.	transcript_id "NM_000228";
chr1	Ref	exon	209797185	209797345	.	-	.	transcript_id "NM_000228";
chr1	Ref	exon	209798993	209799371	.	-	.	transcript_id "NM_000228";
chr1	Ref	exon	209800212	209800323	.	-	.	transcript_id "NM_000228";
chr1	Ref	exon	209800728	209800924	.	-	.	transcript_id "NM_000228";
chr1	Ref	exon	209801380	209801535	.	-	.	transcript_id "NM_000228";
chr1	Ref	exon	209803082	209803270	.	-	.	transcript_id "NM_000228";
chr1	Ref	exon	209803960	209804080	.	-	.	transcript_id "NM_000228";
chr1	Ref	exon	209805928	209806121	.	-	.	transcript_id "NM_000228";
chr1	Ref	exon	209806415	209806478	.	-	.	transcript_id "NM_000228";
chr1	Ref	exon	209807792	209807983	.	-	.	transcript_id "NM_000228";
chr1	Ref	exon	209811253	209811326	.	-	.	transcript_id "NM_000228";
chr1	Ref	exon	209811879	209811993	.	-	.	transcript_id "NM_000228";
chr1	Ref	exon	209823309	209823463	.	-	.	transcript_id "NM_000228";
chr1	Ref	exon	209824262	209824289	.	-	.	transcript_id "NM_000228";
chr1	Ref	5UTR	209824290	209824326	.	-	.	transcript_id "NM_000228";
chr1	Ref	5UTR	209825714	209825820	.	-	.	transcript_id "NM_000228";
chr1	Ref	5UTR	236958581	236959003	.	+	.	transcript_id "NM_000254";
chr1	Ref	exon	236959004	236959037	.	+	.	transcript_id "NM_000254";
chr1	Ref	exon	236966728	236966942	.	+	.	transcript_id "NM_000254";
chr1	Ref	exon	236969444	236969533	.	+	.	transcript_id "NM_000254";
chr1	Ref	exon	236972004	236972073	.	+	.	transcript_id "NM_000254";
chr1	Ref	exon	236973803	236973895	.	+	.	transcript_id "NM_000254";
chr1	Ref	exon	236976038	236976144	.	+	.	transcript_id "NM_000254";
chr1	Ref	exon	236978904	236978963	.	+	.	transcript_id "NM_000254";
chr1	Ref	exon	236979749	236979843	.	+	.	transcript_id "NM_000254";
chr1	Ref	exon	236987419	236987519	.	+	.	transcript_id "NM_000254";
chr1	Ref	exon	236988638	236988699	.	+	.	transcript_id "NM_000254";
chr1	Ref	exon	236990129	236990196	.	+	.	transcript_id "NM_000254";
chr1	Ref	exon	236992489	236992568	.	+	.	transcript_id "NM_000254";
chr1	Ref	exon	236995266	236995378	.	+	.	transcript_id "NM_000254";
chr1	Ref	exon	236998847	236998987	.	+	.	transcript_id "NM_000254";
chr1	Ref	exon	237001714	237001899	.	+	.	transcript_id "NM_000254";
chr1	Ref	exon	237013644	237013823	.	+	.	transcript_id "NM_000254";
chr1	Ref	exon	237015821	237015937	.	+	.	transcript_id "NM_000254";
chr1	Ref	exon	237016248	237016388	.	+	.	transcript_id "NM_000254";
chr1	Ref	exon	237023133	237023222	.	+	.	transcript_id "NM_000254";
chr1	Ref	exon	237024425	237024577	.	+	.	transcript_id "NM_000254";
chr1	Ref	exon	237025536	237025643	.	+	.	transcript_id "NM_000254";
chr1	Ref	exon	237026754	237026854	.	+	.	transcript_id "NM_000254";
chr1	Ref	exon	237037073	237037140	.	+	.	transcript_id "NM_000254";
chr1	Ref	exon	237038026	237038146	.	+	.	transcript_id "NM_000254";
chr1	Ref	exon	237044055	237044136	.	+	.	transcript_id "NM_000254";
chr1	Ref	exon	237048421	237048519	.	+	.	transcript_id "NM_000254";
chr1	Ref	exon	237049592	237049667	.	+	.	transcript_id "NM_000254";
chr1	Ref	exon	237052481	237052636	.	+	.	transcript_id "NM_000254";
chr1	Ref	exon	237054433	237054629	.	+	.	transcript_id "NM_000254";
chr1	Ref	exon	237057657	237057857	.	+	.	transcript_id "NM_000254";
chr1	Ref	exon	237058658	237058850	.	+	.	transcript_id "NM_000254";
chr1	Ref	exon	237060306	237060418	.	+	.	transcript_id "NM_000254";
chr1	Ref	3UTR	237060858	237061041	.	+	.	transcript_id "NM_000254";
chr1	Ref	3UTRd	237061042	237067281	.	+	.	transcript_id "NM_000254";
chr1	Ref	3UTRd	171604557	171604847	.	-	.	transcript_id "NM_000261";
chr1	Ref	3UTR	171604848	171605849	.	-	.	transcript_id "NM_000261";
chr1	Ref	exon	171607737	171607862	.	-	.	transcript_id "NM_000261";
chr1	Ref	exon	171621148	171621751	.	-	.	transcript_id "NM_000261";
chr1	Ref	5UTR	171621752	171621773	.	-	.	transcript_id "NM_000261";
chr1	Ref	3UTRd	155259084	155260044	.	-	.	transcript_id "NM_000298";
chr1	Ref	3UTR	155260045	155260469	.	-	.	transcript_id "NM_000298";
chr1	Ref	exon	155261547	155261728	.	-	.	transcript_id "NM_000298";
chr1	Ref	exon	155262968	155263134	.	-	.	transcript_id "NM_000298";
chr1	Ref	exon	155263229	155263381	.	-	.	transcript_id "NM_000298";
chr1	Ref	exon	155264026	155264176	.	-	.	transcript_id "NM_000298";
chr1	Ref	exon	155264273	155264543	.	-	.	transcript_id "NM_000298";
chr1	Ref	exon	155264907	155265093	.	-	.	transcript_id "NM_000298";
chr1	Ref	exon	155265228	155265359	.	-	.	transcript_id "NM_000298";
chr1	Ref	exon	155265456	155265547	.	-	.	transcript_id "NM_000298";
chr1	Ref	exon	155269889	155270071	.	-	.	transcript_id "NM_000298";
chr1	Ref	exon	155271087	155271186	.	-	.	transcript_id "NM_000298";
chr1	Ref	5UTR	155271187	155271225	.	-	.	transcript_id "NM_000298";
chr1	Ref	5UTR	201252580	201252830	.	+	.	transcript_id "NM_000299";
chr1	Ref	exon	201252831	201253032	.	+	.	transcript_id "NM_000299";
chr1	Ref	exon	201263070	201263173	.	+	.	transcript_id "NM_000299";
chr1	Ref	exon	201282294	201282688	.	+	.	transcript_id "NM_000299";
chr1	Ref	exon	201285681	201285825	.	+	.	transcript_id "NM_000299";
chr1	Ref	exon	201286700	201286907	.	+	.	transcript_id "NM_000299";
chr1	Ref	exon	201287746	201287923	.	+	.	transcript_id "NM_000299";
chr1	Ref	exon	201288944	201289006	.	+	.	transcript_id "NM_000299";
chr1	Ref	exon	201289395	201289509	.	+	.	transcript_id "NM_000299";
chr1	Ref	exon	201291106	201291261	.	+	.	transcript_id "NM_000299";
chr1	Ref	exon	201292141	201292317	.	+	.	transcript_id "NM_000299";
chr1	Ref	exon	201293556	201293709	.	+	.	transcript_id "NM_000299";
chr1	Ref	exon	201294069	201294255	.	+	.	transcript_id "NM_000299";
chr1	Ref	exon	201294882	201294966	.	+	.	transcript_id "NM_000299";
chr1	Ref	3UTR	201297890	201297996	.	+	.	transcript_id "NM_000299";
chr1	Ref	3UTR	201299202	201302121	.	+	.	transcript_id "NM_000299";
chr1	Ref	3UTR	20301924	20302336	.	-	.	transcript_id "NM_000300";
chr1	Ref	exon	20304508	20304614	.	-	.	transcript_id "NM_000300";
chr1	Ref	exon	20304873	20305017	.	-	.	transcript_id "NM_000300";
chr1	Ref	exon	20305227	20305266	.	-	.	transcript_id "NM_000300";
chr1	Ref	5UTR	20305267	20305372	.	-	.	transcript_id "NM_000300";
chr1	Ref	5UTR	20306073	20306183	.	-	.	transcript_id "NM_000300";
chr1	Ref	5UTR	20306855	20306932	.	-	.	transcript_id "NM_000300";
chr1	Ref	5UTR	11994724	11994836	.	+	.	transcript_id "NM_000302";
chr1	Ref	exon	11994837	11994912	.	+	.	transcript_id "NM_000302";
chr1	Ref	exon	12008033	12008124	.	+	.	transcript_id "NM_000302";
chr1	Ref	exon	12009830	12009963	.	+	.	transcript_id "NM_000302";
chr1	Ref	exon	12010414	12010577	.	+	.	transcript_id "NM_000302";
chr1	Ref	exon	12012680	12012792	.	+	.	transcript_id "NM_000302";
chr1	Ref	exon	12014887	12014950	.	+	.	transcript_id "NM_000302";
chr1	Ref	exon	12016974	12017071	.	+	.	transcript_id "NM_000302";
chr1	Ref	exon	12017899	12018000	.	+	.	transcript_id "NM_000302";
chr1	Ref	exon	12018573	12018704	.	+	.	transcript_id "NM_000302";
chr1	Ref	exon	12020703	12020824	.	+	.	transcript_id "NM_000302";
chr1	Ref	exon	12023589	12023693	.	+	.	transcript_id "NM_000302";
chr1	Ref	exon	12024232	12024357	.	+	.	transcript_id "NM_000302";
chr1	Ref	exon	12024701	12024842	.	+	.	transcript_id "NM_000302";
chr1	Ref	exon	12025537	12025650	.	+	.	transcript_id "NM_000302";
chr1	Ref	exon	12026308	12026373	.	+	.	transcript_id "NM_000302";
chr1	Ref	exon	12027044	12027148	.	+	.	transcript_id "NM_000302";
chr1	Ref	exon	12030727	12030873	.	+	.	transcript_id "NM_000302";
chr1	Ref	exon	12032929	12033054	.	+	.	transcript_id "NM_000302";
chr1	Ref	3UTR	12034710	12035599	.	+	.	transcript_id "NM_000302";
chr1	Ref	5UTR	161136181	161136401	.	+	.	transcript_id "NM_000309";
chr1	Ref	5UTR	161136630	161136637	.	+	.	transcript_id "NM_000309";
chr1	Ref	exon	161136638	161136724	.	+	.	transcript_id "NM_000309";
chr1	Ref	exon	161136890	161137024	.	+	.	transcript_id "NM_000309";
chr1	Ref	exon	161137161	161137276	.	+	.	transcript_id "NM_000309";
chr1	Ref	exon	161137785	161137917	.	+	.	transcript_id "NM_000309";
chr1	Ref	exon	161138222	161138366	.	+	.	transcript_id "NM_000309";
chr1	Ref	exon	161138783	161138973	.	+	.	transcript_id "NM_000309";
chr1	Ref	exon	161139450	161139510	.	+	.	transcript_id "NM_000309";
chr1	Ref	exon	161139696	161139814	.	+	.	transcript_id "NM_000309";
chr1	Ref	exon	161140199	161140309	.	+	.	transcript_id "NM_000309";
chr1	Ref	exon	161140410	161140559	.	+	.	transcript_id "NM_000309";
chr1	Ref	exon	161140697	161140739	.	+	.	transcript_id "NM_000309";
chr1	Ref	3UTR	161140824	161141010	.	+	.	transcript_id "NM_000309";
chr1	Ref	3UTR	40538382	40539855	.	-	.	transcript_id "NM_000310";
chr1	Ref	exon	40542514	40542585	.	-	.	transcript_id "NM_000310";
chr1	Ref	exon	40544232	40544330	.	-	.	transcript_id "NM_000310";
chr1	Ref	exon	40546069	40546159	.	-	.	transcript_id "NM_000310";
chr1	Ref	exon	40555082	40555184	.	-	.	transcript_id "NM_000310";
chr1	Ref	exon	40557001	40557071	.	-	.	transcript_id "NM_000310";
chr1	Ref	exon	40557717	40557844	.	-	.	transcript_id "NM_000310";
chr1	Ref	exon	40558070	40558179	.	-	.	transcript_id "NM_000310";
chr1	Ref	exon	40562787	40562910	.	-	.	transcript_id "NM_000310";
chr1	Ref	5UTR	40562911	40563142	.	-	.	transcript_id "NM_000310";
chr1	Ref	3UTR	68894507	68895610	.	-	.	transcript_id "NM_000329";
chr1	Ref	exon	68896748	68896859	.	-	.	transcript_id "NM_000329";
chr1	Ref	exon	68896965	68897059	.	-	.	transcript_id "NM_000329";
chr1	Ref	exon	68897154	68897268	.	-	.	transcript_id "NM_000329";
chr1	Ref	exon	68903870	68903999	.	-	.	transcript_id "NM_000329";
chr1	Ref	exon	68904625	68904764	.	-	.	transcript_id "NM_000329";
chr1	Ref	exon	68904874	68905006	.	-	.	transcript_id "NM_000329";
chr1	Ref	exon	68905244	68905325	.	-	.	transcript_id "NM_000329";
chr1	Ref	exon	68906536	68906683	.	-	.	transcript_id "NM_000329";
chr1	Ref	exon	68910214	68910355	.	-	.	transcript_id "NM_000329";
chr1	Ref	exon	68910459	68910566	.	-	.	transcript_id "NM_000329";
chr1	Ref	exon	68912393	68912543	.	-	.	transcript_id "NM_000329";
chr1	Ref	exon	68914307	68914389	.	-	.	transcript_id "NM_000329";
chr1	Ref	exon	68915578	68915588	.	-	.	transcript_id "NM_000329";
chr1	Ref	5UTR	68915589	68915642	.	-	.	transcript_id "NM_000329";
chr1	Ref	3UTR	94458394	94458798	.	-	.	transcript_id "NM_000350";
chr1	Ref	exon	94461665	94461751	.	-	.	transcript_id "NM_000350";
chr1	Ref	exon	94463417	94463666	.	-	.	transcript_id "NM_000350";
chr1	Ref	exon	94466392	94466484	.	-	.	transcript_id "NM_000350";
chr1	Ref	exon	94466558	94466661	.	-	.	transcript_id "NM_000350";
chr1	Ref	exon	94467414	94467548	.	-	.	transcript_id "NM_000350";
chr1	Ref	exon	94470997	94471138	.	-	.	transcript_id "NM_000350";
chr1	Ref	exon	94473190	94473296	.	-	.	transcript_id "NM_000350";
chr1	Ref	exon	94473791	94473853	.	-	.	transcript_id "NM_000350";
chr1	Ref	exon	94474307	94474427	.	-	.	transcript_id "NM_000350";
chr1	Ref	exon	94476356	94476485	.	-	.	transcript_id "NM_000350";
chr1	Ref	exon	94476818	94476941	.	-	.	transcript_id "NM_000350";
chr1	Ref	exon	94480099	94480246	.	-	.	transcript_id "NM_000350";
chr1	Ref	exon	94481295	94481410	.	-	.	transcript_id "NM_000350";
chr1	Ref	exon	94485138	94485315	.	-	.	transcript_id "NM_000350";
chr1	Ref	exon	94486796	94486965	.	-	.	transcript_id "NM_000350";
chr1	Ref	exon	94487196	94487270	.	-	.	transcript_id "NM_000350";
chr1	Ref	exon	94487402	94487507	.	-	.	transcript_id "NM_000350";
chr1	Ref	exon	94488942	94488974	.	-	.	transcript_id "NM_000350";
chr1	Ref	exon	94490510	94490604	.	-	.	transcript_id "NM_000350";
chr1	Ref	exon	94495001	94495187	.	-	.	transcript_id "NM_000350";
chr1	Ref	exon	94495984	94496082	.	-	.	transcript_id "NM_000350";
chr1	Ref	exon	94496552	94496676	.	-	.	transcript_id "NM_000350";
chr1	Ref	exon	94497334	94497599	.	-	.	transcript_id "NM_000350";
chr1	Ref	exon	94502296	94502344	.	-	.	transcript_id "NM_000350";
chr1	Ref	exon	94502701	94502906	.	-	.	transcript_id "NM_000350";
chr1	Ref	exon	94505599	94505683	.	-	.	transcript_id "NM_000350";
chr1	Ref	exon	94506765	94506958	.	-	.	transcript_id "NM_000350";
chr1	Ref	exon	94508317	94508454	.	-	.	transcript_id "NM_000350";
chr1	Ref	exon	94508892	94509031	.	-	.	transcript_id "NM_000350";
chr1	Ref	exon	94510169	94510300	.	-	.	transcript_id "NM_000350";
chr1	Ref	exon	94512475	94512649	.	-	.	transcript_id "NM_000350";
chr1	Ref	exon	94514424	94514513	.	-	.	transcript_id "NM_000350";
chr1	Ref	exon	94517189	94517254	.	-	.	transcript_id "NM_000350";
chr1	Ref	exon	94520667	94520871	.	-	.	transcript_id "NM_000350";
chr1	Ref	exon	94522157	94522378	.	-	.	transcript_id "NM_000350";
chr1	Ref	exon	94526093	94526315	.	-	.	transcript_id "NM_000350";
chr1	Ref	exon	94528133	94528309	.	-	.	transcript_id "NM_000350";
chr1	Ref	exon	94528668	94528873	.	-	.	transcript_id "NM_000350";
chr1	Ref	exon	94543246	94543443	.	-	.	transcript_id "NM_000350";
chr1	Ref	exon	94544146	94544262	.	-	.	transcript_id "NM_000350";
chr1	Ref	exon	94544878	94545017	.	-	.	transcript_id "NM_000350";
chr1	Ref	exon	94546034	94546274	.	-	.	transcript_id "NM_000350";
chr1	Ref	exon	94548908	94548997	.	-	.	transcript_id "NM_000350";
chr1	Ref	exon	94564350	94564547	.	-	.	transcript_id "NM_000350";
chr1	Ref	exon	94568571	94568698	.	-	.	transcript_id "NM_000350";
chr1	Ref	exon	94574133	94574272	.	-	.	transcript_id "NM_000350";
chr1	Ref	exon	94576994	94577135	.	-	.	transcript_id "NM_000350";
chr1	Ref	exon	94578529	94578622	.	-	.	transcript_id "NM_000350";
chr1	Ref	exon	94586536	94586601	.	-	.	transcript_id "NM_000350";
chr1	Ref	5UTR	94586602	94586705	.	-	.	transcript_id "NM_000350";
chr1	Ref	3UTR	201328142	201328383	.	-	.	transcript_id "NM_000364";
chr1	Ref	exon	201328751	201328791	.	-	.	transcript_id "NM_000364";
chr1	Ref	exon	201330407	201330497	.	-	.	transcript_id "NM_000364";
chr1	Ref	exon	201331041	201331150	.	-	.	transcript_id "NM_000364";
chr1	Ref	exon	201332424	201332534	.	-	.	transcript_id "NM_000364";
chr1	Ref	exon	201333426	201333503	.	-	.	transcript_id "NM_000364";
chr1	Ref	exon	201334319	201334435	.	-	.	transcript_id "NM_000364";
chr1	Ref	exon	201334738	201334798	.	-	.	transcript_id "NM_000364";
chr1	Ref	exon	201335966	201335999	.	-	.	transcript_id "NM_000364";
chr1	Ref	exon	201336899	201336934	.	-	.	transcript_id "NM_000364";
chr1	Ref	exon	201337290	201337355	.	-	.	transcript_id "NM_000364";
chr1	Ref	exon	201338944	201338973	.	-	.	transcript_id "NM_000364";
chr1	Ref	exon	201341155	201341169	.	-	.	transcript_id "NM_000364";
chr1	Ref	exon	201341273	201341283	.	-	.	transcript_id "NM_000364";
chr1	Ref	exon	201342342	201342382	.	-	.	transcript_id "NM_000364";
chr1	Ref	5UTR	201342383	201342396	.	-	.	transcript_id "NM_000364";
chr1	Ref	5UTR	201346751	201346805	.	-	.	transcript_id "NM_000364";
chr1	Ref	5UTR	45477805	45477937	.	+	.	transcript_id "NM_000374";
chr1	Ref	exon	45477938	45477957	.	+	.	transcript_id "NM_000374";
chr1	Ref	exon	45478579	45478691	.	+	.	transcript_id "NM_000374";
chr1	Ref	exon	45478808	45478887	.	+	.	transcript_id "NM_000374";
chr1	Ref	exon	45478964	45479026	.	+	.	transcript_id "NM_000374";
chr1	Ref	exon	45479266	45479463	.	+	.	transcript_id "NM_000374";
chr1	Ref	exon	45479581	45479742	.	+	.	transcript_id "NM_000374";
chr1	Ref	exon	45480111	45480248	.	+	.	transcript_id "NM_000374";
chr1	Ref	exon	45480408	45480508	.	+	.	transcript_id "NM_000374";
chr1	Ref	exon	45480612	45480678	.	+	.	transcript_id "NM_000374";
chr1	Ref	3UTR	45481009	45481243	.	+	.	transcript_id "NM_000374";
chr1	Ref	3UTRd	45481244	45481341	.	+	.	transcript_id "NM_000374";
chr1	Ref	3UTRd	150768684	150768704	.	-	.	transcript_id "NM_000396";
chr1	Ref	3UTR	150768705	150769374	.	-	.	transcript_id "NM_000396";
chr1	Ref	exon	150771644	150771749	.	-	.	transcript_id "NM_000396";
chr1	Ref	exon	150772020	150772185	.	-	.	transcript_id "NM_000396";
chr1	Ref	exon	150776497	150776715	.	-	.	transcript_id "NM_000396";
chr1	Ref	exon	150778337	150778492	.	-	.	transcript_id "NM_000396";
chr1	Ref	exon	150778578	150778700	.	-	.	transcript_id "NM_000396";
chr1	Ref	exon	150779162	150779281	.	-	.	transcript_id "NM_000396";
chr1	Ref	5UTR	150779282	150779282	.	-	.	transcript_id "NM_000396";
chr1	Ref	5UTR	150780690	150780917	.	-	.	transcript_id "NM_000396";
chr1	Ref	3UTR	24122089	24122497	.	-	.	transcript_id "NM_000403";
chr1	Ref	exon	24122641	24122755	.	-	.	transcript_id "NM_000403";
chr1	Ref	exon	24122999	24123076	.	-	.	transcript_id "NM_000403";
chr1	Ref	exon	24123187	24123272	.	-	.	transcript_id "NM_000403";
chr1	Ref	exon	24123366	24123432	.	-	.	transcript_id "NM_000403";
chr1	Ref	exon	24123524	24123637	.	-	.	transcript_id "NM_000403";
chr1	Ref	exon	24124185	24124361	.	-	.	transcript_id "NM_000403";
chr1	Ref	exon	24124607	24124720	.	-	.	transcript_id "NM_000403";
chr1	Ref	exon	24125105	24125220	.	-	.	transcript_id "NM_000403";
chr1	Ref	exon	24125377	24125497	.	-	.	transcript_id "NM_000403";
chr1	Ref	5UTR	24125498	24125502	.	-	.	transcript_id "NM_000403";
chr1	Ref	5UTR	24125856	24125926	.	-	.	transcript_id "NM_000403";
chr1	Ref	5UTR	24126877	24127034	.	-	.	transcript_id "NM_000403";
chr1	Ref	5UTR	153232179	153232209	.	+	.	transcript_id "NM_000427";
chr1	Ref	5UTR	153233403	153233425	.	+	.	transcript_id "NM_000427";
chr1	Ref	3UTR	153233426	153234600	.	+	.	transcript_id "NM_000427";
chr1	Ref	3UTR	183524697	183525365	.	-	.	transcript_id "NM_000433";
chr1	Ref	exon	183529231	183529408	.	-	.	transcript_id "NM_000433";
chr1	Ref	exon	183532330	183532441	.	-	.	transcript_id "NM_000433";
chr1	Ref	exon	183532569	183532720	.	-	.	transcript_id "NM_000433";
chr1	Ref	exon	183533140	183533165	.	-	.	transcript_id "NM_000433";
chr1	Ref	exon	183534839	183534914	.	-	.	transcript_id "NM_000433";
chr1	Ref	exon	183536055	183536123	.	-	.	transcript_id "NM_000433";
chr1	Ref	exon	183536339	183536480	.	-	.	transcript_id "NM_000433";
chr1	Ref	exon	183538277	183538320	.	-	.	transcript_id "NM_000433";
chr1	Ref	exon	183539915	183539974	.	-	.	transcript_id "NM_000433";
chr1	Ref	exon	183542320	183542427	.	-	.	transcript_id "NM_000433";
chr1	Ref	exon	183543622	183543756	.	-	.	transcript_id "NM_000433";
chr1	Ref	exon	183546734	183546842	.	-	.	transcript_id "NM_000433";
chr1	Ref	exon	183556030	183556112	.	-	.	transcript_id "NM_000433";
chr1	Ref	exon	183559291	183559464	.	-	.	transcript_id "NM_000433";
chr1	Ref	5UTR	183559465	183559739	.	-	.	transcript_id "NM_000433";
chr1	Ref	3UTRd	26286258	26287956	.	-	.	transcript_id "NM_000437";
chr1	Ref	3UTR	26287957	26288574	.	-	.	transcript_id "NM_000437";
chr1	Ref	exon	26299049	26299203	.	-	.	transcript_id "NM_000437";
chr1	Ref	exon	26300971	26301141	.	-	.	transcript_id "NM_000437";
chr1	Ref	exon	26303173	26303264	.	-	.	transcript_id "NM_000437";
chr1	Ref	exon	26308855	26308968	.	-	.	transcript_id "NM_000437";
chr1	Ref	exon	26310437	26310578	.	-	.	transcript_id "NM_000437";
chr1	Ref	exon	26310951	26311019	.	-	.	transcript_id "NM_000437";
chr1	Ref	exon	26314722	26314818	.	-	.	transcript_id "NM_000437";
chr1	Ref	exon	26315939	26316092	.	-	.	transcript_id "NM_000437";
chr1	Ref	exon	26317218	26317307	.	-	.	transcript_id "NM_000437";
chr1	Ref	5UTR	26317308	26317354	.	-	.	transcript_id "NM_000437";
chr1	Ref	5UTR	26324516	26324648	.	-	.	transcript_id "NM_000437";
chr1	Ref	5UTR	227058273	227058350	.	+	.	transcript_id "NM_000447";
chr1	Ref	5UTR	227058963	227059105	.	+	.	transcript_id "NM_000447";
chr1	Ref	5UTR	227063066	227063251	.	+	.	transcript_id "NM_000447";
chr1	Ref	5UTR	227069589	227069608	.	+	.	transcript_id "NM_000447";
chr1	Ref	exon	227069609	227069749	.	+	.	transcript_id "NM_000447";
chr1	Ref	exon	227071406	227071620	.	+	.	transcript_id "NM_000447";
chr1	Ref	exon	227073239	227073380	.	+	.	transcript_id "NM_000447";
chr1	Ref	exon	227075792	227075859	.	+	.	transcript_id "NM_000447";
chr1	Ref	exon	227076530	227076750	.	+	.	transcript_id "NM_000447";
chr1	Ref	exon	227077736	227077834	.	+	.	transcript_id "NM_000447";
chr1	Ref	exon	227078979	227079062	.	+	.	transcript_id "NM_000447";
chr1	Ref	exon	227079444	227079545	.	+	.	transcript_id "NM_000447";
chr1	Ref	exon	227081708	227081826	.	+	.	transcript_id "NM_000447";
chr1	Ref	3UTR	227083125	227083804	.	+	.	transcript_id "NM_000447";
chr1	Ref	3UTRd	151313116	151314439	.	-	.	transcript_id "NM_000449";
chr1	Ref	3UTR	151314440	151315654	.	-	.	transcript_id "NM_000449";
chr1	Ref	exon	151315818	151315918	.	-	.	transcript_id "NM_000449";
chr1	Ref	exon	151316157	151316358	.	-	.	transcript_id "NM_000449";
chr1	Ref	exon	151316673	151316754	.	-	.	transcript_id "NM_000449";
chr1	Ref	exon	151316893	151317012	.	-	.	transcript_id "NM_000449";
chr1	Ref	exon	151317204	151317323	.	-	.	transcript_id "NM_000449";
chr1	Ref	exon	151317582	151317664	.	-	.	transcript_id "NM_000449";
chr1	Ref	exon	151318404	151318437	.	-	.	transcript_id "NM_000449";
chr1	Ref	exon	151318681	151318796	.	-	.	transcript_id "NM_000449";
chr1	Ref	5UTR	151318797	151318809	.	-	.	transcript_id "NM_000449";
chr1	Ref	5UTR	151318958	151319082	.	-	.	transcript_id "NM_000449";
chr1	Ref	5UTR	151319687	151319769	.	-	.	transcript_id "NM_000449";
chr1	Ref	3UTR	169691781	169693650	.	-	.	transcript_id "NM_000450";
chr1	Ref	3UTR	169694870	169694942	.	-	.	transcript_id "NM_000450";
chr1	Ref	exon	169695048	169695069	.	-	.	transcript_id "NM_000450";
chr1	Ref	exon	169695840	169695947	.	-	.	transcript_id "NM_000450";
chr1	Ref	exon	169696490	169696666	.	-	.	transcript_id "NM_000450";
chr1	Ref	exon	169696880	169697068	.	-	.	transcript_id "NM_000450";
chr1	Ref	exon	169697199	169697387	.	-	.	transcript_id "NM_000450";
chr1	Ref	exon	169698327	169698515	.	-	.	transcript_id "NM_000450";
chr1	Ref	exon	169698629	169698814	.	-	.	transcript_id "NM_000450";
chr1	Ref	exon	169699573	169699758	.	-	.	transcript_id "NM_000450";
chr1	Ref	exon	169700976	169701083	.	-	.	transcript_id "NM_000450";
chr1	Ref	exon	169701756	169702139	.	-	.	transcript_id "NM_000450";
chr1	Ref	exon	169702717	169702753	.	-	.	transcript_id "NM_000450";
chr1	Ref	5UTR	169702754	169702801	.	-	.	transcript_id "NM_000450";
chr1	Ref	5UTR	169703112	169703220	.	-	.	transcript_id "NM_000450";
chr1	Ref	5UTR	21835858	21836010	.	+	.	transcript_id "NM_000478";
chr1	Ref	5UTR	21880471	21880574	.	+	.	transcript_id "NM_000478";
chr1	Ref	exon	21880575	21880635	.	+	.	transcript_id "NM_000478";
chr1	Ref	exon	21887119	21887238	.	+	.	transcript_id "NM_000478";
chr1	Ref	exon	21887590	21887705	.	+	.	transcript_id "NM_000478";
chr1	Ref	exon	21889603	21889777	.	+	.	transcript_id "NM_000478";
chr1	Ref	exon	21890534	21890709	.	+	.	transcript_id "NM_000478";
chr1	Ref	exon	21894597	21894740	.	+	.	transcript_id "NM_000478";
chr1	Ref	exon	21896798	21896867	.	+	.	transcript_id "NM_000478";
chr1	Ref	exon	21900158	21900292	.	+	.	transcript_id "NM_000478";
chr1	Ref	exon	21902226	21902417	.	+	.	transcript_id "NM_000478";
chr1	Ref	exon	21903015	21903134	.	+	.	transcript_id "NM_000478";
chr1	Ref	3UTR	21903876	21904905	.	+	.	transcript_id "NM_000478";
chr1	Ref	3UTR	173872942	173873203	.	-	.	transcript_id "NM_000488";
chr1	Ref	exon	173876588	173876652	.	-	.	transcript_id "NM_000488";
chr1	Ref	exon	173878690	173879080	.	-	.	transcript_id "NM_000488";
chr1	Ref	exon	173879892	173880029	.	-	.	transcript_id "NM_000488";
chr1	Ref	exon	173880937	173881152	.	-	.	transcript_id "NM_000488";
chr1	Ref	exon	173883691	173884057	.	-	.	transcript_id "NM_000488";
chr1	Ref	exon	173886357	173886397	.	-	.	transcript_id "NM_000488";
chr1	Ref	5UTR	173886398	173886516	.	-	.	transcript_id "NM_000488";
chr1	Ref	5UTR	22979682	22979796	.	+	.	transcript_id "NM_000491";
chr1	Ref	5UTR	22985933	22985949	.	+	.	transcript_id "NM_000491";
chr1	Ref	exon	22985950	22986136	.	+	.	transcript_id "NM_000491";
chr1	Ref	3UTR	22987305	22988029	.	+	.	transcript_id "NM_000491";
chr1	Ref	3UTR	161274525	161275767	.	-	.	transcript_id "NM_000530";
chr1	Ref	exon	161275898	161275958	.	-	.	transcript_id "NM_000530";
chr1	Ref	exon	161276119	161276254	.	-	.	transcript_id "NM_000530";
chr1	Ref	exon	161276498	161276711	.	-	.	transcript_id "NM_000530";
chr1	Ref	exon	161277048	161277214	.	-	.	transcript_id "NM_000530";
chr1	Ref	exon	161279629	161279695	.	-	.	transcript_id "NM_000530";
chr1	Ref	5UTR	161279696	161279762	.	-	.	transcript_id "NM_000530";
chr1	Ref	3UTR	204123944	204124305	.	-	.	transcript_id "NM_000537";
chr1	Ref	exon	204124948	204125046	.	-	.	transcript_id "NM_000537";
chr1	Ref	exon	204125306	204125447	.	-	.	transcript_id "NM_000537";
chr1	Ref	exon	204125805	204125924	.	-	.	transcript_id "NM_000537";
chr1	Ref	exon	204126489	204126497	.	-	.	transcript_id "NM_000537";
chr1	Ref	exon	204128527	204128723	.	-	.	transcript_id "NM_000537";
chr1	Ref	exon	204129688	204129806	.	-	.	transcript_id "NM_000537";
chr1	Ref	exon	204130420	204130543	.	-	.	transcript_id "NM_000537";
chr1	Ref	exon	204131141	204131291	.	-	.	transcript_id "NM_000537";
chr1	Ref	exon	204135324	204135421	.	-	.	transcript_id "NM_000537";
chr1	Ref	5UTR	204135422	204135465	.	-	.	transcript_id "NM_000537";
chr1	Ref	5UTR	115572415	115572481	.	+	.	transcript_id "NM_000549";
chr1	Ref	5UTR	115575983	115575983	.	+	.	transcript_id "NM_000549";
chr1	Ref	exon	115575984	115576145	.	+	.	transcript_id "NM_000549";
chr1	Ref	3UTR	115576594	115576941	.	+	.	transcript_id "NM_000549";
chr1	Ref	5UTR	111415722	111415870	.	+	.	transcript_id "NM_000560";
chr1	Ref	5UTR	111434014	111434030	.	+	.	transcript_id "NM_000560";
chr1	Ref	exon	111434031	111434093	.	+	.	transcript_id "NM_000560";
chr1	Ref	exon	111434967	111435155	.	+	.	transcript_id "NM_000560";
chr1	Ref	exon	111436949	111437023	.	+	.	transcript_id "NM_000560";
chr1	Ref	exon	111437582	111437677	.	+	.	transcript_id "NM_000560";
chr1	Ref	exon	111439275	111439355	.	+	.	transcript_id "NM_000560";
chr1	Ref	exon	111440431	111440514	.	+	.	transcript_id "NM_000560";
chr1	Ref	3UTR	111441746	111442329	.	+	.	transcript_id "NM_000560";
chr1	Ref	3UTRd	111442330	111442558	.	+	.	transcript_id "NM_000560";
chr1	Ref	5UTR	110230418	110230495	.	+	.	transcript_id "NM_000561";
chr1	Ref	exon	110230496	110230531	.	+	.	transcript_id "NM_000561";
chr1	Ref	exon	110230792	110230867	.	+	.	transcript_id "NM_000561";
chr1	Ref	exon	110231295	110231359	.	+	.	transcript_id "NM_000561";
chr1	Ref	exon	110231670	110231751	.	+	.	transcript_id "NM_000561";
chr1	Ref	exon	110231847	110231947	.	+	.	transcript_id "NM_000561";
chr1	Ref	exon	110232893	110232988	.	+	.	transcript_id "NM_000561";
chr1	Ref	exon	110233076	110233186	.	+	.	transcript_id "NM_000561";
chr1	Ref	3UTR	110235828	110236190	.	+	.	transcript_id "NM_000561";
chr1	Ref	3UTRd	110236191	110236367	.	+	.	transcript_id "NM_000561";
chr1	Ref	5UTR	57320443	57320574	.	+	.	transcript_id "NM_000562";
chr1	Ref	exon	57320575	57320651	.	+	.	transcript_id "NM_000562";
chr1	Ref	exon	57333282	57333375	.	+	.	transcript_id "NM_000562";
chr1	Ref	exon	57340622	57340766	.	+	.	transcript_id "NM_000562";
chr1	Ref	exon	57341735	57341882	.	+	.	transcript_id "NM_000562";
chr1	Ref	exon	57347118	57347307	.	+	.	transcript_id "NM_000562";
chr1	Ref	exon	57349154	57349354	.	+	.	transcript_id "NM_000562";
chr1	Ref	exon	57351600	57351840	.	+	.	transcript_id "NM_000562";
chr1	Ref	exon	57372340	57372465	.	+	.	transcript_id "NM_000562";
chr1	Ref	exon	57373629	57373786	.	+	.	transcript_id "NM_000562";
chr1	Ref	exon	57378076	57378298	.	+	.	transcript_id "NM_000562";
chr1	Ref	3UTR	57383238	57383682	.	+	.	transcript_id "NM_000562";
chr1	Ref	3UTRd	57383683	57383894	.	+	.	transcript_id "NM_000562";
chr1	Ref	5UTR	154377669	154378105	.	+	.	transcript_id "NM_000565";
chr1	Ref	exon	154378106	154378190	.	+	.	transcript_id "NM_000565";
chr1	Ref	exon	154401672	154401920	.	+	.	transcript_id "NM_000565";
chr1	Ref	exon	154402959	154403082	.	+	.	transcript_id "NM_000565";
chr1	Ref	exon	154406995	154407176	.	+	.	transcript_id "NM_000565";
chr1	Ref	exon	154407466	154407632	.	+	.	transcript_id "NM_000565";
chr1	Ref	exon	154408445	154408586	.	+	.	transcript_id "NM_000565";
chr1	Ref	exon	154420601	154420647	.	+	.	transcript_id "NM_000565";
chr1	Ref	exon	154422387	154422456	.	+	.	transcript_id "NM_000565";
chr1	Ref	exon	154426964	154427057	.	+	.	transcript_id "NM_000565";
chr1	Ref	3UTR	154437610	154441926	.	+	.	transcript_id "NM_000565";
chr1	Ref	5UTR	149754250	149754299	.	+	.	transcript_id "NM_000566";
chr1	Ref	exon	149754300	149754330	.	+	.	transcript_id "NM_000566";
chr1	Ref	exon	149754726	149754746	.	+	.	transcript_id "NM_000566";
chr1	Ref	exon	149755559	149755813	.	+	.	transcript_id "NM_000566";
chr1	Ref	exon	149759922	149760173	.	+	.	transcript_id "NM_000566";
chr1	Ref	exon	149761610	149761894	.	+	.	transcript_id "NM_000566";
chr1	Ref	3UTR	149762793	149763225	.	+	.	transcript_id "NM_000566";
chr1	Ref	3UTRd	149763226	149764074	.	+	.	transcript_id "NM_000566";
chr1	Ref	3UTR	159682079	159683928	.	-	.	transcript_id "NM_000567";
chr1	Ref	exon	159684215	159684275	.	-	.	transcript_id "NM_000567";
chr1	Ref	5UTR	159684276	159684379	.	-	.	transcript_id "NM_000567";
chr1	Ref	3UTRd	161511551	161512519	.	-	.	transcript_id "NM_000569";
chr1	Ref	3UTR	161512520	161512989	.	-	.	transcript_id "NM_000569";
chr1	Ref	exon	161514491	161514748	.	-	.	transcript_id "NM_000569";
chr1	Ref	exon	161518211	161518468	.	-	.	transcript_id "NM_000569";
chr1	Ref	exon	161518801	161518821	.	-	.	transcript_id "NM_000569";
chr1	Ref	exon	161519487	161519634	.	-	.	transcript_id "NM_000569";
chr1	Ref	5UTR	161519635	161519818	.	-	.	transcript_id "NM_000569";
chr1	Ref	3UTR	161592988	161594429	.	-	.	transcript_id "NM_000570";
chr1	Ref	exon	161595935	161596192	.	-	.	transcript_id "NM_000570";
chr1	Ref	exon	161599568	161599825	.	-	.	transcript_id "NM_000570";
chr1	Ref	exon	161600158	161600178	.	-	.	transcript_id "NM_000570";
chr1	Ref	exon	161600845	161600884	.	-	.	transcript_id "NM_000570";
chr1	Ref	5UTR	161600885	161600928	.	-	.	transcript_id "NM_000570";
chr1	Ref	5UTR	161601676	161601753	.	-	.	transcript_id "NM_000570";
chr1	Ref	3UTR	206940948	206942073	.	-	.	transcript_id "NM_000572";
chr1	Ref	exon	206943174	206943239	.	-	.	transcript_id "NM_000572";
chr1	Ref	exon	206944252	206944404	.	-	.	transcript_id "NM_000572";
chr1	Ref	exon	206944701	206944760	.	-	.	transcript_id "NM_000572";
chr1	Ref	exon	206945616	206945780	.	-	.	transcript_id "NM_000572";
chr1	Ref	5UTR	206945781	206945839	.	-	.	transcript_id "NM_000572";
chr1	Ref	5UTR	207669473	207669612	.	+	.	transcript_id "NM_000573";
chr1	Ref	exon	207669613	207669733	.	+	.	transcript_id "NM_000573";
chr1	Ref	exon	207679249	207679428	.	+	.	transcript_id "NM_000573";
chr1	Ref	exon	207680059	207680158	.	+	.	transcript_id "NM_000573";
chr1	Ref	exon	207684914	207684999	.	+	.	transcript_id "NM_000573";
chr1	Ref	exon	207696956	207697354	.	+	.	transcript_id "NM_000573";
chr1	Ref	exon	207700098	207700274	.	+	.	transcript_id "NM_000573";
chr1	Ref	exon	207700366	207700468	.	+	.	transcript_id "NM_000573";
chr1	Ref	exon	207702061	207702146	.	+	.	transcript_id "NM_000573";
chr1	Ref	exon	207724080	207724298	.	+	.	transcript_id "NM_000573";
chr1	Ref	exon	207725309	207725488	.	+	.	transcript_id "NM_000573";
chr1	Ref	exon	207726097	207726196	.	+	.	transcript_id "NM_000573";
chr1	Ref	exon	207731883	207731968	.	+	.	transcript_id "NM_000573";
chr1	Ref	exon	207734084	207734482	.	+	.	transcript_id "NM_000573";
chr1	Ref	exon	207737209	207737385	.	+	.	transcript_id "NM_000573";
chr1	Ref	exon	207737477	207737579	.	+	.	transcript_id "NM_000573";
chr1	Ref	exon	207739183	207739268	.	+	.	transcript_id "NM_000573";
chr1	Ref	exon	207741169	207741387	.	+	.	transcript_id "NM_000573";
chr1	Ref	exon	207742404	207742583	.	+	.	transcript_id "NM_000573";
chr1	Ref	exon	207743192	207743291	.	+	.	transcript_id "NM_000573";
chr1	Ref	exon	207748940	207749025	.	+	.	transcript_id "NM_000573";
chr1	Ref	exon	207751150	207751548	.	+	.	transcript_id "NM_000573";
chr1	Ref	exon	207753585	207753761	.	+	.	transcript_id "NM_000573";
chr1	Ref	exon	207753856	207753958	.	+	.	transcript_id "NM_000573";
chr1	Ref	exon	207755263	207755348	.	+	.	transcript_id "NM_000573";
chr1	Ref	exon	207757994	207758221	.	+	.	transcript_id "NM_000573";
chr1	Ref	exon	207760731	207760910	.	+	.	transcript_id "NM_000573";
chr1	Ref	exon	207762020	207762119	.	+	.	transcript_id "NM_000573";
chr1	Ref	exon	207780596	207780681	.	+	.	transcript_id "NM_000573";
chr1	Ref	exon	207782635	207783033	.	+	.	transcript_id "NM_000573";
chr1	Ref	exon	207785022	207785198	.	+	.	transcript_id "NM_000573";
chr1	Ref	exon	207785284	207785386	.	+	.	transcript_id "NM_000573";
chr1	Ref	exon	207787749	207787834	.	+	.	transcript_id "NM_000573";
chr1	Ref	exon	207789920	207790147	.	+	.	transcript_id "NM_000573";
chr1	Ref	exon	207791416	207791592	.	+	.	transcript_id "NM_000573";
chr1	Ref	exon	207793225	207793410	.	+	.	transcript_id "NM_000573";
chr1	Ref	exon	207795318	207795341	.	+	.	transcript_id "NM_000573";
chr1	Ref	exon	207796338	207796413	.	+	.	transcript_id "NM_000573";
chr1	Ref	exon	207803862	207803966	.	+	.	transcript_id "NM_000573";
chr1	Ref	3UTR	207812742	207815110	.	+	.	transcript_id "NM_000573";
chr1	Ref	5UTR	207494817	207495110	.	+	.	transcript_id "NM_000574";
chr1	Ref	exon	207495111	207495210	.	+	.	transcript_id "NM_000574";
chr1	Ref	exon	207495727	207495912	.	+	.	transcript_id "NM_000574";
chr1	Ref	exon	207497904	207498095	.	+	.	transcript_id "NM_000574";
chr1	Ref	exon	207498967	207499066	.	+	.	transcript_id "NM_000574";
chr1	Ref	exon	207500097	207500182	.	+	.	transcript_id "NM_000574";
chr1	Ref	exon	207504453	207504641	.	+	.	transcript_id "NM_000574";
chr1	Ref	exon	207510038	207510163	.	+	.	transcript_id "NM_000574";
chr1	Ref	exon	207510674	207510754	.	+	.	transcript_id "NM_000574";
chr1	Ref	exon	207512742	207512762	.	+	.	transcript_id "NM_000574";
chr1	Ref	3UTR	207532891	207533056	.	+	.	transcript_id "NM_000574";
chr1	Ref	3UTRd	207533057	207534311	.	+	.	transcript_id "NM_000574";
chr1	Ref	5UTR	172628185	172628341	.	+	.	transcript_id "NM_000639";
chr1	Ref	exon	172628342	172628689	.	+	.	transcript_id "NM_000639";
chr1	Ref	exon	172629235	172629280	.	+	.	transcript_id "NM_000639";
chr1	Ref	exon	172633474	172633530	.	+	.	transcript_id "NM_000639";
chr1	Ref	3UTR	172634762	172636012	.	+	.	transcript_id "NM_000639";
chr1	Ref	5UTR	100315640	100315971	.	+	.	transcript_id "NM_000642";
chr1	Ref	5UTR	100316531	100316598	.	+	.	transcript_id "NM_000642";
chr1	Ref	exon	100316599	100316680	.	+	.	transcript_id "NM_000642";
chr1	Ref	exon	100327059	100327269	.	+	.	transcript_id "NM_000642";
chr1	Ref	exon	100327813	100327979	.	+	.	transcript_id "NM_000642";
chr1	Ref	exon	100329942	100330145	.	+	.	transcript_id "NM_000642";
chr1	Ref	exon	100335956	100336137	.	+	.	transcript_id "NM_000642";
chr1	Ref	exon	100336314	100336425	.	+	.	transcript_id "NM_000642";
chr1	Ref	exon	100340243	100340366	.	+	.	transcript_id "NM_000642";
chr1	Ref	exon	100340710	100340812	.	+	.	transcript_id "NM_000642";
chr1	Ref	exon	100340914	100341011	.	+	.	transcript_id "NM_000642";
chr1	Ref	exon	100342014	100342153	.	+	.	transcript_id "NM_000642";
chr1	Ref	exon	100343197	100343384	.	+	.	transcript_id "NM_000642";
chr1	Ref	exon	100345479	100345602	.	+	.	transcript_id "NM_000642";
chr1	Ref	exon	100346188	100346351	.	+	.	transcript_id "NM_000642";
chr1	Ref	exon	100346632	100346733	.	+	.	transcript_id "NM_000642";
chr1	Ref	exon	100346848	100347003	.	+	.	transcript_id "NM_000642";
chr1	Ref	exon	100347097	100347247	.	+	.	transcript_id "NM_000642";
chr1	Ref	exon	100349676	100349800	.	+	.	transcript_id "NM_000642";
chr1	Ref	exon	100349895	100350007	.	+	.	transcript_id "NM_000642";
chr1	Ref	exon	100350125	100350259	.	+	.	transcript_id "NM_000642";
chr1	Ref	exon	100353534	100353664	.	+	.	transcript_id "NM_000642";
chr1	Ref	exon	100356776	100356912	.	+	.	transcript_id "NM_000642";
chr1	Ref	exon	100357162	100357295	.	+	.	transcript_id "NM_000642";
chr1	Ref	exon	100357988	100358163	.	+	.	transcript_id "NM_000642";
chr1	Ref	exon	100361842	100361944	.	+	.	transcript_id "NM_000642";
chr1	Ref	exon	100366192	100366417	.	+	.	transcript_id "NM_000642";
chr1	Ref	exon	100368239	100368350	.	+	.	transcript_id "NM_000642";
chr1	Ref	exon	100376268	100376403	.	+	.	transcript_id "NM_000642";
chr1	Ref	exon	100377961	100378073	.	+	.	transcript_id "NM_000642";
chr1	Ref	exon	100379083	100379294	.	+	.	transcript_id "NM_000642";
chr1	Ref	exon	100380945	100381042	.	+	.	transcript_id "NM_000642";
chr1	Ref	exon	100381966	100382053	.	+	.	transcript_id "NM_000642";
chr1	Ref	exon	100382154	100382287	.	+	.	transcript_id "NM_000642";
chr1	Ref	3UTR	100387090	100387511	.	+	.	transcript_id "NM_000642";
chr1	Ref	3UTRd	100387512	100389579	.	+	.	transcript_id "NM_000642";
chr1	Ref	5UTR	100316045	100316174	.	+	.	transcript_id "NM_000643";
chr1	Ref	5UTR	100316531	100316598	.	+	.	transcript_id "NM_000643";
chr1	Ref	exon	100316599	100316680	.	+	.	transcript_id "NM_000643";
chr1	Ref	exon	100327059	100327269	.	+	.	transcript_id "NM_000643";
chr1	Ref	exon	100327813	100327979	.	+	.	transcript_id "NM_000643";
chr1	Ref	exon	100329942	100330145	.	+	.	transcript_id "NM_000643";
chr1	Ref	exon	100335956	100336137	.	+	.	transcript_id "NM_000643";
chr1	Ref	exon	100336314	100336425	.	+	.	transcript_id "NM_000643";
chr1	Ref	exon	100340243	100340366	.	+	.	transcript_id "NM_000643";
chr1	Ref	exon	100340710	100340812	.	+	.	transcript_id "NM_000643";
chr1	Ref	exon	100340914	100341011	.	+	.	transcript_id "NM_000643";
chr1	Ref	exon	100342014	100342153	.	+	.	transcript_id "NM_000643";
chr1	Ref	exon	100343197	100343384	.	+	.	transcript_id "NM_000643";
chr1	Ref	exon	100345479	100345602	.	+	.	transcript_id "NM_000643";
chr1	Ref	exon	100346188	100346351	.	+	.	transcript_id "NM_000643";
chr1	Ref	exon	100346632	100346733	.	+	.	transcript_id "NM_000643";
chr1	Ref	exon	100346848	100347003	.	+	.	transcript_id "NM_000643";
chr1	Ref	exon	100347097	100347247	.	+	.	transcript_id "NM_000643";
chr1	Ref	exon	100349676	100349800	.	+	.	transcript_id "NM_000643";
chr1	Ref	exon	100349895	100350007	.	+	.	transcript_id "NM_000643";
chr1	Ref	exon	100350125	100350259	.	+	.	transcript_id "NM_000643";
chr1	Ref	exon	100353534	100353664	.	+	.	transcript_id "NM_000643";
chr1	Ref	exon	100356776	100356912	.	+	.	transcript_id "NM_000643";
chr1	Ref	exon	100357162	100357295	.	+	.	transcript_id "NM_000643";
chr1	Ref	exon	100357988	100358163	.	+	.	transcript_id "NM_000643";
chr1	Ref	exon	100361842	100361944	.	+	.	transcript_id "NM_000643";
chr1	Ref	exon	100366192	100366417	.	+	.	transcript_id "NM_000643";
chr1	Ref	exon	100368239	100368350	.	+	.	transcript_id "NM_000643";
chr1	Ref	exon	100376268	100376403	.	+	.	transcript_id "NM_000643";
chr1	Ref	exon	100377961	100378073	.	+	.	transcript_id "NM_000643";
chr1	Ref	exon	100379083	100379294	.	+	.	transcript_id "NM_000643";
chr1	Ref	exon	100380945	100381042	.	+	.	transcript_id "NM_000643";
chr1	Ref	exon	100381966	100382053	.	+	.	transcript_id "NM_000643";
chr1	Ref	exon	100382154	100382287	.	+	.	transcript_id "NM_000643";
chr1	Ref	3UTR	100387090	100387511	.	+	.	transcript_id "NM_000643";
chr1	Ref	3UTRd	100387512	100389579	.	+	.	transcript_id "NM_000643";
chr1	Ref	5UTR	100316045	100316174	.	+	.	transcript_id "NM_000644";
chr1	Ref	5UTR	100316591	100316598	.	+	.	transcript_id "NM_000644";
chr1	Ref	exon	100316599	100316680	.	+	.	transcript_id "NM_000644";
chr1	Ref	exon	100327059	100327269	.	+	.	transcript_id "NM_000644";
chr1	Ref	exon	100327813	100327979	.	+	.	transcript_id "NM_000644";
chr1	Ref	exon	100329942	100330145	.	+	.	transcript_id "NM_000644";
chr1	Ref	exon	100335956	100336137	.	+	.	transcript_id "NM_000644";
chr1	Ref	exon	100336314	100336425	.	+	.	transcript_id "NM_000644";
chr1	Ref	exon	100340243	100340366	.	+	.	transcript_id "NM_000644";
chr1	Ref	exon	100340710	100340812	.	+	.	transcript_id "NM_000644";
chr1	Ref	exon	100340914	100341011	.	+	.	transcript_id "NM_000644";
chr1	Ref	exon	100342014	100342153	.	+	.	transcript_id "NM_000644";
chr1	Ref	exon	100343197	100343384	.	+	.	transcript_id "NM_000644";
chr1	Ref	exon	100345479	100345602	.	+	.	transcript_id "NM_000644";
chr1	Ref	exon	100346188	100346351	.	+	.	transcript_id "NM_000644";
chr1	Ref	exon	100346632	100346733	.	+	.	transcript_id "NM_000644";
chr1	Ref	exon	100346848	100347003	.	+	.	transcript_id "NM_000644";
chr1	Ref	exon	100347097	100347247	.	+	.	transcript_id "NM_000644";
chr1	Ref	exon	100349676	100349800	.	+	.	transcript_id "NM_000644";
chr1	Ref	exon	100349895	100350007	.	+	.	transcript_id "NM_000644";
chr1	Ref	exon	100350125	100350259	.	+	.	transcript_id "NM_000644";
chr1	Ref	exon	100353534	100353664	.	+	.	transcript_id "NM_000644";
chr1	Ref	exon	100356776	100356912	.	+	.	transcript_id "NM_000644";
chr1	Ref	exon	100357162	100357295	.	+	.	transcript_id "NM_000644";
chr1	Ref	exon	100357988	100358163	.	+	.	transcript_id "NM_000644";
chr1	Ref	exon	100361842	100361944	.	+	.	transcript_id "NM_000644";
chr1	Ref	exon	100366192	100366417	.	+	.	transcript_id "NM_000644";
chr1	Ref	exon	100368239	100368350	.	+	.	transcript_id "NM_000644";
chr1	Ref	exon	100376268	100376403	.	+	.	transcript_id "NM_000644";
chr1	Ref	exon	100377961	100378073	.	+	.	transcript_id "NM_000644";
chr1	Ref	exon	100379083	100379294	.	+	.	transcript_id "NM_000644";
chr1	Ref	exon	100380945	100381042	.	+	.	transcript_id "NM_000644";
chr1	Ref	exon	100381966	100382053	.	+	.	transcript_id "NM_000644";
chr1	Ref	exon	100382154	100382287	.	+	.	transcript_id "NM_000644";
chr1	Ref	3UTR	100387090	100387511	.	+	.	transcript_id "NM_000644";
chr1	Ref	3UTRd	100387512	100389579	.	+	.	transcript_id "NM_000644";
chr1	Ref	5UTR	100326766	100327027	.	+	.	transcript_id "NM_000645";
chr1	Ref	exon	100327028	100327269	.	+	.	transcript_id "NM_000645";
chr1	Ref	exon	100327813	100327979	.	+	.	transcript_id "NM_000645";
chr1	Ref	exon	100329942	100330145	.	+	.	transcript_id "NM_000645";
chr1	Ref	exon	100335956	100336137	.	+	.	transcript_id "NM_000645";
chr1	Ref	exon	100336314	100336425	.	+	.	transcript_id "NM_000645";
chr1	Ref	exon	100340243	100340366	.	+	.	transcript_id "NM_000645";
chr1	Ref	exon	100340710	100340812	.	+	.	transcript_id "NM_000645";
chr1	Ref	exon	100340914	100341011	.	+	.	transcript_id "NM_000645";
chr1	Ref	exon	100342014	100342153	.	+	.	transcript_id "NM_000645";
chr1	Ref	exon	100343197	100343384	.	+	.	transcript_id "NM_000645";
chr1	Ref	exon	100345479	100345602	.	+	.	transcript_id "NM_000645";
chr1	Ref	exon	100346188	100346351	.	+	.	transcript_id "NM_000645";
chr1	Ref	exon	100346632	100346733	.	+	.	transcript_id "NM_000645";
chr1	Ref	exon	100346848	100347003	.	+	.	transcript_id "NM_000645";
chr1	Ref	exon	100347097	100347247	.	+	.	transcript_id "NM_000645";
chr1	Ref	exon	100349676	100349800	.	+	.	transcript_id "NM_000645";
chr1	Ref	exon	100349895	100350007	.	+	.	transcript_id "NM_000645";
chr1	Ref	exon	100350125	100350259	.	+	.	transcript_id "NM_000645";
chr1	Ref	exon	100353534	100353664	.	+	.	transcript_id "NM_000645";
chr1	Ref	exon	100356776	100356912	.	+	.	transcript_id "NM_000645";
chr1	Ref	exon	100357162	100357295	.	+	.	transcript_id "NM_000645";
chr1	Ref	exon	100357988	100358163	.	+	.	transcript_id "NM_000645";
chr1	Ref	exon	100361842	100361944	.	+	.	transcript_id "NM_000645";
chr1	Ref	exon	100366192	100366417	.	+	.	transcript_id "NM_000645";
chr1	Ref	exon	100368239	100368350	.	+	.	transcript_id "NM_000645";
chr1	Ref	exon	100376268	100376403	.	+	.	transcript_id "NM_000645";
chr1	Ref	exon	100377961	100378073	.	+	.	transcript_id "NM_000645";
chr1	Ref	exon	100379083	100379294	.	+	.	transcript_id "NM_000645";
chr1	Ref	exon	100380945	100381042	.	+	.	transcript_id "NM_000645";
chr1	Ref	exon	100381966	100382053	.	+	.	transcript_id "NM_000645";
chr1	Ref	exon	100382154	100382287	.	+	.	transcript_id "NM_000645";
chr1	Ref	3UTR	100387090	100387511	.	+	.	transcript_id "NM_000645";
chr1	Ref	3UTRd	100387512	100389579	.	+	.	transcript_id "NM_000645";
chr1	Ref	5UTR	100316531	100316680	.	+	.	transcript_id "NM_000646";
chr1	Ref	5UTR	100318117	100318225	.	+	.	transcript_id "NM_000646";
chr1	Ref	exon	100318226	100318259	.	+	.	transcript_id "NM_000646";
chr1	Ref	exon	100327059	100327269	.	+	.	transcript_id "NM_000646";
chr1	Ref	exon	100327813	100327979	.	+	.	transcript_id "NM_000646";
chr1	Ref	exon	100329942	100330145	.	+	.	transcript_id "NM_000646";
chr1	Ref	exon	100335956	100336137	.	+	.	transcript_id "NM_000646";
chr1	Ref	exon	100336314	100336425	.	+	.	transcript_id "NM_000646";
chr1	Ref	exon	100340243	100340366	.	+	.	transcript_id "NM_000646";
chr1	Ref	exon	100340710	100340812	.	+	.	transcript_id "NM_000646";
chr1	Ref	exon	100340914	100341011	.	+	.	transcript_id "NM_000646";
chr1	Ref	exon	100342014	100342153	.	+	.	transcript_id "NM_000646";
chr1	Ref	exon	100343197	100343384	.	+	.	transcript_id "NM_000646";
chr1	Ref	exon	100345479	100345602	.	+	.	transcript_id "NM_000646";
chr1	Ref	exon	100346188	100346351	.	+	.	transcript_id "NM_000646";
chr1	Ref	exon	100346632	100346733	.	+	.	transcript_id "NM_000646";
chr1	Ref	exon	100346848	100347003	.	+	.	transcript_id "NM_000646";
chr1	Ref	exon	100347097	100347247	.	+	.	transcript_id "NM_000646";
chr1	Ref	exon	100349676	100349800	.	+	.	transcript_id "NM_000646";
chr1	Ref	exon	100349895	100350007	.	+	.	transcript_id "NM_000646";
chr1	Ref	exon	100350125	100350259	.	+	.	transcript_id "NM_000646";
chr1	Ref	exon	100353534	100353664	.	+	.	transcript_id "NM_000646";
chr1	Ref	exon	100356776	100356912	.	+	.	transcript_id "NM_000646";
chr1	Ref	exon	100357162	100357295	.	+	.	transcript_id "NM_000646";
chr1	Ref	exon	100357988	100358163	.	+	.	transcript_id "NM_000646";
chr1	Ref	exon	100361842	100361944	.	+	.	transcript_id "NM_000646";
chr1	Ref	exon	100366192	100366417	.	+	.	transcript_id "NM_000646";
chr1	Ref	exon	100368239	100368350	.	+	.	transcript_id "NM_000646";
chr1	Ref	exon	100376268	100376403	.	+	.	transcript_id "NM_000646";
chr1	Ref	exon	100377961	100378073	.	+	.	transcript_id "NM_000646";
chr1	Ref	exon	100379083	100379294	.	+	.	transcript_id "NM_000646";
chr1	Ref	exon	100380945	100381042	.	+	.	transcript_id "NM_000646";
chr1	Ref	exon	100381966	100382053	.	+	.	transcript_id "NM_000646";
chr1	Ref	exon	100382154	100382287	.	+	.	transcript_id "NM_000646";
chr1	Ref	3UTR	100387090	100387511	.	+	.	transcript_id "NM_000646";
chr1	Ref	3UTRd	100387512	100389579	.	+	.	transcript_id "NM_000646";
chr1	Ref	5UTR	207669473	207669612	.	+	.	transcript_id "NM_000651";
chr1	Ref	exon	207669613	207669733	.	+	.	transcript_id "NM_000651";
chr1	Ref	exon	207679249	207679428	.	+	.	transcript_id "NM_000651";
chr1	Ref	exon	207680059	207680158	.	+	.	transcript_id "NM_000651";
chr1	Ref	exon	207684914	207684999	.	+	.	transcript_id "NM_000651";
chr1	Ref	exon	207696956	207697354	.	+	.	transcript_id "NM_000651";
chr1	Ref	exon	207700098	207700274	.	+	.	transcript_id "NM_000651";
chr1	Ref	exon	207700366	207700468	.	+	.	transcript_id "NM_000651";
chr1	Ref	exon	207702061	207702146	.	+	.	transcript_id "NM_000651";
chr1	Ref	exon	207705525	207705743	.	+	.	transcript_id "NM_000651";
chr1	Ref	exon	207706754	207706933	.	+	.	transcript_id "NM_000651";
chr1	Ref	exon	207707542	207707641	.	+	.	transcript_id "NM_000651";
chr1	Ref	exon	207713326	207713411	.	+	.	transcript_id "NM_000651";
chr1	Ref	exon	207715527	207715925	.	+	.	transcript_id "NM_000651";
chr1	Ref	exon	207718653	207718829	.	+	.	transcript_id "NM_000651";
chr1	Ref	exon	207718921	207719023	.	+	.	transcript_id "NM_000651";
chr1	Ref	exon	207720616	207720701	.	+	.	transcript_id "NM_000651";
chr1	Ref	exon	207724080	207724298	.	+	.	transcript_id "NM_000651";
chr1	Ref	exon	207725309	207725488	.	+	.	transcript_id "NM_000651";
chr1	Ref	exon	207726097	207726196	.	+	.	transcript_id "NM_000651";
chr1	Ref	exon	207731883	207731968	.	+	.	transcript_id "NM_000651";
chr1	Ref	exon	207734084	207734482	.	+	.	transcript_id "NM_000651";
chr1	Ref	exon	207737209	207737385	.	+	.	transcript_id "NM_000651";
chr1	Ref	exon	207737477	207737579	.	+	.	transcript_id "NM_000651";
chr1	Ref	exon	207739183	207739268	.	+	.	transcript_id "NM_000651";
chr1	Ref	exon	207741169	207741387	.	+	.	transcript_id "NM_000651";
chr1	Ref	exon	207742404	207742583	.	+	.	transcript_id "NM_000651";
chr1	Ref	exon	207743192	207743291	.	+	.	transcript_id "NM_000651";
chr1	Ref	exon	207748940	207749025	.	+	.	transcript_id "NM_000651";
chr1	Ref	exon	207751150	207751548	.	+	.	transcript_id "NM_000651";
chr1	Ref	exon	207753585	207753761	.	+	.	transcript_id "NM_000651";
chr1	Ref	exon	207753856	207753958	.	+	.	transcript_id "NM_000651";
chr1	Ref	exon	207755263	207755348	.	+	.	transcript_id "NM_000651";
chr1	Ref	exon	207757994	207758221	.	+	.	transcript_id "NM_000651";
chr1	Ref	exon	207760731	207760910	.	+	.	transcript_id "NM_000651";
chr1	Ref	exon	207762020	207762119	.	+	.	transcript_id "NM_000651";
chr1	Ref	exon	207780596	207780681	.	+	.	transcript_id "NM_000651";
chr1	Ref	exon	207782635	207783033	.	+	.	transcript_id "NM_000651";
chr1	Ref	exon	207785022	207785198	.	+	.	transcript_id "NM_000651";
chr1	Ref	exon	207785284	207785386	.	+	.	transcript_id "NM_000651";
chr1	Ref	exon	207787749	207787834	.	+	.	transcript_id "NM_000651";
chr1	Ref	exon	207789920	207790147	.	+	.	transcript_id "NM_000651";
chr1	Ref	exon	207791416	207791592	.	+	.	transcript_id "NM_000651";
chr1	Ref	exon	207793225	207793410	.	+	.	transcript_id "NM_000651";
chr1	Ref	exon	207795318	207795341	.	+	.	transcript_id "NM_000651";
chr1	Ref	exon	207796338	207796413	.	+	.	transcript_id "NM_000651";
chr1	Ref	exon	207803862	207803966	.	+	.	transcript_id "NM_000651";
chr1	Ref	3UTR	207812742	207815110	.	+	.	transcript_id "NM_000651";
chr1	Ref	3UTRd	169659806	169660636	.	-	.	transcript_id "NM_000655";
chr1	Ref	3UTR	169660637	169660943	.	-	.	transcript_id "NM_000655";
chr1	Ref	exon	169665676	169665694	.	-	.	transcript_id "NM_000655";
chr1	Ref	exon	169670701	169670829	.	-	.	transcript_id "NM_000655";
chr1	Ref	exon	169672396	169672581	.	-	.	transcript_id "NM_000655";
chr1	Ref	exon	169673709	169673894	.	-	.	transcript_id "NM_000655";
chr1	Ref	exon	169676483	169676590	.	-	.	transcript_id "NM_000655";
chr1	Ref	exon	169677558	169677944	.	-	.	transcript_id "NM_000655";
chr1	Ref	exon	169679577	169679658	.	-	.	transcript_id "NM_000655";
chr1	Ref	exon	169680637	169680678	.	-	.	transcript_id "NM_000655";
chr1	Ref	5UTR	169680679	169680843	.	-	.	transcript_id "NM_000655";
chr1	Ref	5UTR	203096836	203097056	.	+	.	transcript_id "NM_000674";
chr1	Ref	5UTR	203097406	203097560	.	+	.	transcript_id "NM_000674";
chr1	Ref	5UTR	203097913	203097969	.	+	.	transcript_id "NM_000674";
chr1	Ref	exon	203097970	203098310	.	+	.	transcript_id "NM_000674";
chr1	Ref	3UTR	203134389	203136533	.	+	.	transcript_id "NM_000674";
chr1	Ref	3UTR	112042051	112043178	.	-	.	transcript_id "NM_000677";
chr1	Ref	exon	112045627	112045976	.	-	.	transcript_id "NM_000677";
chr1	Ref	5UTR	112045977	112046743	.	-	.	transcript_id "NM_000677";
chr1	Ref	3UTR	165631449	165632381	.	-	.	transcript_id "NM_000696";
chr1	Ref	exon	165634255	165634367	.	-	.	transcript_id "NM_000696";
chr1	Ref	exon	165636546	165636687	.	-	.	transcript_id "NM_000696";
chr1	Ref	exon	165638163	165638250	.	-	.	transcript_id "NM_000696";
chr1	Ref	exon	165638499	165638687	.	-	.	transcript_id "NM_000696";
chr1	Ref	exon	165648679	165648819	.	-	.	transcript_id "NM_000696";
chr1	Ref	exon	165649724	165649920	.	-	.	transcript_id "NM_000696";
chr1	Ref	exon	165651344	165651478	.	-	.	transcript_id "NM_000696";
chr1	Ref	exon	165652218	165652347	.	-	.	transcript_id "NM_000696";
chr1	Ref	exon	165664489	165664634	.	-	.	transcript_id "NM_000696";
chr1	Ref	exon	165667615	165667795	.	-	.	transcript_id "NM_000696";
chr1	Ref	5UTR	165667796	165667900	.	-	.	transcript_id "NM_000696";
chr1	Ref	5UTR	104159999	104160062	.	+	.	transcript_id "NM_000699";
chr1	Ref	exon	104160063	104160230	.	+	.	transcript_id "NM_000699";
chr1	Ref	exon	104160576	104160722	.	+	.	transcript_id "NM_000699";
chr1	Ref	exon	104161533	104161730	.	+	.	transcript_id "NM_000699";
chr1	Ref	exon	104162176	104162406	.	+	.	transcript_id "NM_000699";
chr1	Ref	exon	104163173	104163306	.	+	.	transcript_id "NM_000699";
chr1	Ref	exon	104164199	104164321	.	+	.	transcript_id "NM_000699";
chr1	Ref	exon	104164416	104164515	.	+	.	transcript_id "NM_000699";
chr1	Ref	exon	104166488	104166606	.	+	.	transcript_id "NM_000699";
chr1	Ref	exon	104166718	104166843	.	+	.	transcript_id "NM_000699";
chr1	Ref	3UTR	104168179	104168400	.	+	.	transcript_id "NM_000699";
chr1	Ref	5UTR	116915795	116916133	.	+	.	transcript_id "NM_000701";
chr1	Ref	exon	116916134	116916145	.	+	.	transcript_id "NM_000701";
chr1	Ref	exon	116926636	116926746	.	+	.	transcript_id "NM_000701";
chr1	Ref	exon	116927405	116927464	.	+	.	transcript_id "NM_000701";
chr1	Ref	exon	116929910	116930113	.	+	.	transcript_id "NM_000701";
chr1	Ref	exon	116930753	116930866	.	+	.	transcript_id "NM_000701";
chr1	Ref	exon	116931260	116931394	.	+	.	transcript_id "NM_000701";
chr1	Ref	exon	116931524	116931641	.	+	.	transcript_id "NM_000701";
chr1	Ref	exon	116932061	116932329	.	+	.	transcript_id "NM_000701";
chr1	Ref	exon	116932835	116933033	.	+	.	transcript_id "NM_000701";
chr1	Ref	exon	116933404	116933513	.	+	.	transcript_id "NM_000701";
chr1	Ref	exon	116935476	116935610	.	+	.	transcript_id "NM_000701";
chr1	Ref	exon	116936153	116936345	.	+	.	transcript_id "NM_000701";
chr1	Ref	exon	116937732	116937907	.	+	.	transcript_id "NM_000701";
chr1	Ref	exon	116939220	116939356	.	+	.	transcript_id "NM_000701";
chr1	Ref	exon	116940510	116940660	.	+	.	transcript_id "NM_000701";
chr1	Ref	exon	116941243	116941411	.	+	.	transcript_id "NM_000701";
chr1	Ref	exon	116941552	116941706	.	+	.	transcript_id "NM_000701";
chr1	Ref	exon	116942042	116942165	.	+	.	transcript_id "NM_000701";
chr1	Ref	exon	116943483	116943628	.	+	.	transcript_id "NM_000701";
chr1	Ref	exon	116943752	116943882	.	+	.	transcript_id "NM_000701";
chr1	Ref	exon	116944176	116944277	.	+	.	transcript_id "NM_000701";
chr1	Ref	exon	116946506	116946597	.	+	.	transcript_id "NM_000701";
chr1	Ref	3UTR	116947038	116947396	.	+	.	transcript_id "NM_000701";
chr1	Ref	5UTR	160085520	160085651	.	+	.	transcript_id "NM_000702";
chr1	Ref	exon	160085652	160085663	.	+	.	transcript_id "NM_000702";
chr1	Ref	exon	160090696	160090800	.	+	.	transcript_id "NM_000702";
chr1	Ref	exon	160090982	160091041	.	+	.	transcript_id "NM_000702";
chr1	Ref	exon	160093003	160093206	.	+	.	transcript_id "NM_000702";
chr1	Ref	exon	160093733	160093846	.	+	.	transcript_id "NM_000702";
chr1	Ref	exon	160094086	160094220	.	+	.	transcript_id "NM_000702";
chr1	Ref	exon	160094926	160095043	.	+	.	transcript_id "NM_000702";
chr1	Ref	exon	160097342	160097610	.	+	.	transcript_id "NM_000702";
chr1	Ref	exon	160098442	160098640	.	+	.	transcript_id "NM_000702";
chr1	Ref	exon	160098770	160098879	.	+	.	transcript_id "NM_000702";
chr1	Ref	exon	160099056	160099190	.	+	.	transcript_id "NM_000702";
chr1	Ref	exon	160099892	160100081	.	+	.	transcript_id "NM_000702";
chr1	Ref	exon	160100212	160100387	.	+	.	transcript_id "NM_000702";
chr1	Ref	exon	160104274	160104410	.	+	.	transcript_id "NM_000702";
chr1	Ref	exon	160104935	160105085	.	+	.	transcript_id "NM_000702";
chr1	Ref	exon	160105224	160105392	.	+	.	transcript_id "NM_000702";
chr1	Ref	exon	160105629	160105783	.	+	.	transcript_id "NM_000702";
chr1	Ref	exon	160106037	160106160	.	+	.	transcript_id "NM_000702";
chr1	Ref	exon	160106360	160106505	.	+	.	transcript_id "NM_000702";
chr1	Ref	exon	160106691	160106821	.	+	.	transcript_id "NM_000702";
chr1	Ref	exon	160109430	160109531	.	+	.	transcript_id "NM_000702";
chr1	Ref	exon	160109683	160109774	.	+	.	transcript_id "NM_000702";
chr1	Ref	3UTR	160111084	160113374	.	+	.	transcript_id "NM_000702";
chr1	Ref	5UTR	206224283	206224440	.	+	.	transcript_id "NM_000707";
chr1	Ref	exon	206224441	206225380	.	+	.	transcript_id "NM_000707";
chr1	Ref	3UTR	206230808	206231482	.	+	.	transcript_id "NM_000707";
chr1	Ref	5UTR	207277607	207277775	.	+	.	transcript_id "NM_000715";
chr1	Ref	5UTR	207286346	207286370	.	+	.	transcript_id "NM_000715";
chr1	Ref	exon	207286371	207286512	.	+	.	transcript_id "NM_000715";
chr1	Ref	exon	207287445	207287630	.	+	.	transcript_id "NM_000715";
chr1	Ref	exon	207288761	207288860	.	+	.	transcript_id "NM_000715";
chr1	Ref	exon	207297267	207297352	.	+	.	transcript_id "NM_000715";
chr1	Ref	exon	207297520	207297711	.	+	.	transcript_id "NM_000715";
chr1	Ref	exon	207300058	207300240	.	+	.	transcript_id "NM_000715";
chr1	Ref	exon	207304891	207305085	.	+	.	transcript_id "NM_000715";
chr1	Ref	exon	207307749	207307937	.	+	.	transcript_id "NM_000715";
chr1	Ref	exon	207314451	207314621	.	+	.	transcript_id "NM_000715";
chr1	Ref	exon	207317163	207317338	.	+	.	transcript_id "NM_000715";
chr1	Ref	3UTR	207317889	207318317	.	+	.	transcript_id "NM_000715";
chr1	Ref	5UTR	207262584	207262876	.	+	.	transcript_id "NM_000716";
chr1	Ref	exon	207262877	207262934	.	+	.	transcript_id "NM_000716";
chr1	Ref	exon	207263653	207263826	.	+	.	transcript_id "NM_000716";
chr1	Ref	exon	207264989	207265165	.	+	.	transcript_id "NM_000716";
chr1	Ref	exon	207269867	207269960	.	+	.	transcript_id "NM_000716";
chr1	Ref	exon	207271495	207271609	.	+	.	transcript_id "NM_000716";
chr1	Ref	3UTR	207273134	207273337	.	+	.	transcript_id "NM_000716";
chr1	Ref	5UTR	181452686	181452880	.	+	.	transcript_id "NM_000721";
chr1	Ref	exon	181452881	181453146	.	+	.	transcript_id "NM_000721";
chr1	Ref	exon	181479613	181479718	.	+	.	transcript_id "NM_000721";
chr1	Ref	exon	181480507	181480646	.	+	.	transcript_id "NM_000721";
chr1	Ref	exon	181546902	181547005	.	+	.	transcript_id "NM_000721";
chr1	Ref	exon	181548208	181548360	.	+	.	transcript_id "NM_000721";
chr1	Ref	exon	181549731	181549912	.	+	.	transcript_id "NM_000721";
chr1	Ref	exon	181620474	181620577	.	+	.	transcript_id "NM_000721";
chr1	Ref	exon	181680090	181680205	.	+	.	transcript_id "NM_000721";
chr1	Ref	exon	181684474	181684527	.	+	.	transcript_id "NM_000721";
chr1	Ref	exon	181685176	181685265	.	+	.	transcript_id "NM_000721";
chr1	Ref	exon	181686229	181686438	.	+	.	transcript_id "NM_000721";
chr1	Ref	exon	181687191	181687303	.	+	.	transcript_id "NM_000721";
chr1	Ref	exon	181688887	181688999	.	+	.	transcript_id "NM_000721";
chr1	Ref	exon	181689342	181689473	.	+	.	transcript_id "NM_000721";
chr1	Ref	exon	181689919	181689991	.	+	.	transcript_id "NM_000721";
chr1	Ref	exon	181690894	181691011	.	+	.	transcript_id "NM_000721";
chr1	Ref	exon	181693606	181693673	.	+	.	transcript_id "NM_000721";
chr1	Ref	exon	181695201	181695298	.	+	.	transcript_id "NM_000721";
chr1	Ref	exon	181700311	181700367	.	+	.	transcript_id "NM_000721";
chr1	Ref	exon	181701520	181702170	.	+	.	transcript_id "NM_000721";
chr1	Ref	exon	181702573	181702886	.	+	.	transcript_id "NM_000721";
chr1	Ref	exon	181705411	181705570	.	+	.	transcript_id "NM_000721";
chr1	Ref	exon	181706661	181706790	.	+	.	transcript_id "NM_000721";
chr1	Ref	exon	181707503	181707562	.	+	.	transcript_id "NM_000721";
chr1	Ref	exon	181708283	181708389	.	+	.	transcript_id "NM_000721";
chr1	Ref	exon	181719612	181719623	.	+	.	transcript_id "NM_000721";
chr1	Ref	exon	181721279	181721375	.	+	.	transcript_id "NM_000721";
chr1	Ref	exon	181724373	181724533	.	+	.	transcript_id "NM_000721";
chr1	Ref	exon	181725092	181725229	.	+	.	transcript_id "NM_000721";
chr1	Ref	exon	181726061	181726262	.	+	.	transcript_id "NM_000721";
chr1	Ref	exon	181727083	181727247	.	+	.	transcript_id "NM_000721";
chr1	Ref	exon	181727894	181728004	.	+	.	transcript_id "NM_000721";
chr1	Ref	exon	181731710	181731793	.	+	.	transcript_id "NM_000721";
chr1	Ref	exon	181732542	181732667	.	+	.	transcript_id "NM_000721";
chr1	Ref	exon	181735682	181735747	.	+	.	transcript_id "NM_000721";
chr1	Ref	exon	181740429	181740520	.	+	.	transcript_id "NM_000721";
chr1	Ref	exon	181741202	181741367	.	+	.	transcript_id "NM_000721";
chr1	Ref	exon	181745237	181745364	.	+	.	transcript_id "NM_000721";
chr1	Ref	exon	181750563	181750659	.	+	.	transcript_id "NM_000721";
chr1	Ref	exon	181752815	181752920	.	+	.	transcript_id "NM_000721";
chr1	Ref	exon	181753797	181753904	.	+	.	transcript_id "NM_000721";
chr1	Ref	exon	181754454	181754554	.	+	.	transcript_id "NM_000721";
chr1	Ref	exon	181754849	181754955	.	+	.	transcript_id "NM_000721";
chr1	Ref	exon	181759581	181759692	.	+	.	transcript_id "NM_000721";
chr1	Ref	exon	181764000	181764180	.	+	.	transcript_id "NM_000721";
chr1	Ref	exon	181765804	181765994	.	+	.	transcript_id "NM_000721";
chr1	Ref	3UTR	181767428	181770574	.	+	.	transcript_id "NM_000721";
chr1	Ref	3UTRd	181770575	181775921	.	+	.	transcript_id "NM_000721";
chr1	Ref	3UTR	167399877	167400983	.	-	.	transcript_id "NM_000734";
chr1	Ref	exon	167402261	167402296	.	-	.	transcript_id "NM_000734";
chr1	Ref	exon	167403257	167403313	.	-	.	transcript_id "NM_000734";
chr1	Ref	exon	167404636	167404668	.	-	.	transcript_id "NM_000734";
chr1	Ref	exon	167407807	167407887	.	-	.	transcript_id "NM_000734";
chr1	Ref	exon	167408581	167408637	.	-	.	transcript_id "NM_000734";
chr1	Ref	exon	167409901	167410004	.	-	.	transcript_id "NM_000734";
chr1	Ref	exon	167487645	167487702	.	-	.	transcript_id "NM_000734";
chr1	Ref	5UTR	167487703	167487847	.	-	.	transcript_id "NM_000734";
chr1	Ref	5UTR	239792373	239792839	.	+	.	transcript_id "NM_000740";
chr1	Ref	5UTR	239795524	239795586	.	+	.	transcript_id "NM_000740";
chr1	Ref	5UTR	239841486	239841588	.	+	.	transcript_id "NM_000740";
chr1	Ref	5UTR	239990552	239990678	.	+	.	transcript_id "NM_000740";
chr1	Ref	5UTR	240070733	240070751	.	+	.	transcript_id "NM_000740";
chr1	Ref	3UTR	240070752	240072717	.	+	.	transcript_id "NM_000740";
chr1	Ref	5UTR	154540257	154540520	.	+	.	transcript_id "NM_000748";
chr1	Ref	exon	154540521	154540584	.	+	.	transcript_id "NM_000748";
chr1	Ref	exon	154541938	154542083	.	+	.	transcript_id "NM_000748";
chr1	Ref	exon	154542268	154542312	.	+	.	transcript_id "NM_000748";
chr1	Ref	exon	154542734	154542843	.	+	.	transcript_id "NM_000748";
chr1	Ref	exon	154543665	154544637	.	+	.	transcript_id "NM_000748";
chr1	Ref	3UTR	154548238	154552353	.	+	.	transcript_id "NM_000748";
chr1	Ref	5UTR	110453233	110453645	.	+	.	transcript_id "NM_000757";
chr1	Ref	exon	110453646	110453684	.	+	.	transcript_id "NM_000757";
chr1	Ref	exon	110456881	110457003	.	+	.	transcript_id "NM_000757";
chr1	Ref	exon	110458256	110458318	.	+	.	transcript_id "NM_000757";
chr1	Ref	exon	110459915	110460085	.	+	.	transcript_id "NM_000757";
chr1	Ref	exon	110464469	110464616	.	+	.	transcript_id "NM_000757";
chr1	Ref	exon	110465788	110466812	.	+	.	transcript_id "NM_000757";
chr1	Ref	exon	110467398	110467450	.	+	.	transcript_id "NM_000757";
chr1	Ref	3UTR	110467769	110467824	.	+	.	transcript_id "NM_000757";
chr1	Ref	3UTR	110471474	110473616	.	+	.	transcript_id "NM_000757";
chr1	Ref	3UTRd	36931644	36931679	.	-	.	transcript_id "NM_000760";
chr1	Ref	3UTR	36931680	36932428	.	-	.	transcript_id "NM_000760";
chr1	Ref	exon	36932831	36932912	.	-	.	transcript_id "NM_000760";
chr1	Ref	exon	36933159	36933252	.	-	.	transcript_id "NM_000760";
chr1	Ref	exon	36933423	36933563	.	-	.	transcript_id "NM_000760";
chr1	Ref	exon	36933676	36933822	.	-	.	transcript_id "NM_000760";
chr1	Ref	exon	36934757	36934858	.	-	.	transcript_id "NM_000760";
chr1	Ref	exon	36935253	36935441	.	-	.	transcript_id "NM_000760";
chr1	Ref	exon	36937034	36937247	.	-	.	transcript_id "NM_000760";
chr1	Ref	exon	36937667	36937740	.	-	.	transcript_id "NM_000760";
chr1	Ref	exon	36937839	36937992	.	-	.	transcript_id "NM_000760";
chr1	Ref	exon	36938118	36938287	.	-	.	transcript_id "NM_000760";
chr1	Ref	exon	36939036	36939223	.	-	.	transcript_id "NM_000760";
chr1	Ref	exon	36939365	36939488	.	-	.	transcript_id "NM_000760";
chr1	Ref	exon	36940978	36941274	.	-	.	transcript_id "NM_000760";
chr1	Ref	exon	36945034	36945097	.	-	.	transcript_id "NM_000760";
chr1	Ref	5UTR	36945098	36945117	.	-	.	transcript_id "NM_000760";
chr1	Ref	5UTR	36947079	36947138	.	-	.	transcript_id "NM_000760";
chr1	Ref	5UTR	36948412	36948915	.	-	.	transcript_id "NM_000760";
chr1	Ref	3UTR	60358980	60359501	.	-	.	transcript_id "NM_000775";
chr1	Ref	exon	60366637	60366775	.	-	.	transcript_id "NM_000775";
chr1	Ref	exon	60370543	60370730	.	-	.	transcript_id "NM_000775";
chr1	Ref	exon	60373458	60373599	.	-	.	transcript_id "NM_000775";
chr1	Ref	exon	60375456	60375632	.	-	.	transcript_id "NM_000775";
chr1	Ref	exon	60377280	60377440	.	-	.	transcript_id "NM_000775";
chr1	Ref	exon	60377834	60377983	.	-	.	transcript_id "NM_000775";
chr1	Ref	exon	60381610	60381772	.	-	.	transcript_id "NM_000775";
chr1	Ref	exon	60392209	60392418	.	-	.	transcript_id "NM_000775";
chr1	Ref	5UTR	60392419	60392423	.	-	.	transcript_id "NM_000775";
chr1	Ref	3UTRd	47394846	47395242	.	-	.	transcript_id "NM_000778";
chr1	Ref	3UTR	47395243	47395982	.	-	.	transcript_id "NM_000778";
chr1	Ref	exon	47398433	47398509	.	-	.	transcript_id "NM_000778";
chr1	Ref	exon	47398655	47398719	.	-	.	transcript_id "NM_000778";
chr1	Ref	exon	47399618	47399751	.	-	.	transcript_id "NM_000778";
chr1	Ref	exon	47399848	47400038	.	-	.	transcript_id "NM_000778";
chr1	Ref	exon	47400125	47400231	.	-	.	transcript_id "NM_000778";
chr1	Ref	exon	47400672	47400826	.	-	.	transcript_id "NM_000778";
chr1	Ref	exon	47401195	47401319	.	-	.	transcript_id "NM_000778";
chr1	Ref	exon	47402336	47402463	.	-	.	transcript_id "NM_000778";
chr1	Ref	exon	47402974	47403018	.	-	.	transcript_id "NM_000778";
chr1	Ref	exon	47403668	47403809	.	-	.	transcript_id "NM_000778";
chr1	Ref	exon	47406911	47407105	.	-	.	transcript_id "NM_000778";
chr1	Ref	5UTR	47407106	47407156	.	-	.	transcript_id "NM_000778";
chr1	Ref	5UTR	47264670	47264753	.	+	.	transcript_id "NM_000779";
chr1	Ref	exon	47264754	47264933	.	+	.	transcript_id "NM_000779";
chr1	Ref	exon	47276480	47276621	.	+	.	transcript_id "NM_000779";
chr1	Ref	exon	47276812	47276856	.	+	.	transcript_id "NM_000779";
chr1	Ref	exon	47278168	47278295	.	+	.	transcript_id "NM_000779";
chr1	Ref	exon	47279154	47279278	.	+	.	transcript_id "NM_000779";
chr1	Ref	exon	47279584	47279735	.	+	.	transcript_id "NM_000779";
chr1	Ref	exon	47279881	47279987	.	+	.	transcript_id "NM_000779";
chr1	Ref	exon	47280746	47280936	.	+	.	transcript_id "NM_000779";
chr1	Ref	exon	47282720	47282853	.	+	.	transcript_id "NM_000779";
chr1	Ref	exon	47283637	47283701	.	+	.	transcript_id "NM_000779";
chr1	Ref	exon	47283803	47283885	.	+	.	transcript_id "NM_000779";
chr1	Ref	3UTR	47284303	47284683	.	+	.	transcript_id "NM_000779";
chr1	Ref	3UTRd	47284684	47285021	.	+	.	transcript_id "NM_000779";
chr1	Ref	5UTR	54359861	54359883	.	+	.	transcript_id "NM_000792";
chr1	Ref	exon	54359884	54360220	.	+	.	transcript_id "NM_000792";
chr1	Ref	exon	54370339	54370482	.	+	.	transcript_id "NM_000792";
chr1	Ref	exon	54371768	54371967	.	+	.	transcript_id "NM_000792";
chr1	Ref	3UTR	54375604	54376759	.	+	.	transcript_id "NM_000792";
chr1	Ref	5UTR	1950768	1950862	.	+	.	transcript_id "NM_000815";
chr1	Ref	exon	1950863	1950930	.	+	.	transcript_id "NM_000815";
chr1	Ref	exon	1956381	1956493	.	+	.	transcript_id "NM_000815";
chr1	Ref	exon	1956773	1956840	.	+	.	transcript_id "NM_000815";
chr1	Ref	exon	1956957	1957177	.	+	.	transcript_id "NM_000815";
chr1	Ref	exon	1959016	1959098	.	+	.	transcript_id "NM_000815";
chr1	Ref	exon	1959594	1959731	.	+	.	transcript_id "NM_000815";
chr1	Ref	exon	1960550	1960705	.	+	.	transcript_id "NM_000815";
chr1	Ref	exon	1960990	1961201	.	+	.	transcript_id "NM_000815";
chr1	Ref	3UTR	1961422	1962192	.	+	.	transcript_id "NM_000815";
chr1	Ref	3UTR	37261128	37267646	.	-	.	transcript_id "NM_000831";
chr1	Ref	exon	37270588	37270838	.	-	.	transcript_id "NM_000831";
chr1	Ref	exon	37271705	37271927	.	-	.	transcript_id "NM_000831";
chr1	Ref	exon	37282661	37282878	.	-	.	transcript_id "NM_000831";
chr1	Ref	exon	37285337	37285455	.	-	.	transcript_id "NM_000831";
chr1	Ref	exon	37291204	37291427	.	-	.	transcript_id "NM_000831";
chr1	Ref	exon	37307337	37307540	.	-	.	transcript_id "NM_000831";
chr1	Ref	exon	37315912	37316025	.	-	.	transcript_id "NM_000831";
chr1	Ref	exon	37319216	37319323	.	-	.	transcript_id "NM_000831";
chr1	Ref	exon	37324709	37324852	.	-	.	transcript_id "NM_000831";
chr1	Ref	exon	37325445	37325618	.	-	.	transcript_id "NM_000831";
chr1	Ref	exon	37335349	37335402	.	-	.	transcript_id "NM_000831";
chr1	Ref	exon	37337789	37337970	.	-	.	transcript_id "NM_000831";
chr1	Ref	exon	37346235	37346492	.	-	.	transcript_id "NM_000831";
chr1	Ref	exon	37356521	37356697	.	-	.	transcript_id "NM_000831";
chr1	Ref	exon	37499595	37499709	.	-	.	transcript_id "NM_000831";
chr1	Ref	5UTR	37499710	37499844	.	-	.	transcript_id "NM_000831";
chr1	Ref	5UTR	110210644	110210737	.	+	.	transcript_id "NM_000848";
chr1	Ref	exon	110210738	110210773	.	+	.	transcript_id "NM_000848";
chr1	Ref	exon	110211047	110211122	.	+	.	transcript_id "NM_000848";
chr1	Ref	exon	110211547	110211611	.	+	.	transcript_id "NM_000848";
chr1	Ref	exon	110211912	110211993	.	+	.	transcript_id "NM_000848";
chr1	Ref	exon	110212093	110212193	.	+	.	transcript_id "NM_000848";
chr1	Ref	exon	110213909	110214004	.	+	.	transcript_id "NM_000848";
chr1	Ref	exon	110214095	110214205	.	+	.	transcript_id "NM_000848";
chr1	Ref	3UTR	110217369	110217730	.	+	.	transcript_id "NM_000848";
chr1	Ref	3UTRd	110217731	110217908	.	+	.	transcript_id "NM_000848";
chr1	Ref	3UTRd	110276554	110279597	.	-	.	transcript_id "NM_000849";
chr1	Ref	3UTR	110279598	110279791	.	-	.	transcript_id "NM_000849";
chr1	Ref	exon	110280079	110280189	.	-	.	transcript_id "NM_000849";
chr1	Ref	exon	110280278	110280373	.	-	.	transcript_id "NM_000849";
chr1	Ref	exon	110280713	110280813	.	-	.	transcript_id "NM_000849";
chr1	Ref	exon	110280907	110280988	.	-	.	transcript_id "NM_000849";
chr1	Ref	exon	110282051	110282115	.	-	.	transcript_id "NM_000849";
chr1	Ref	exon	110282455	110282530	.	-	.	transcript_id "NM_000849";
chr1	Ref	exon	110282862	110282909	.	-	.	transcript_id "NM_000849";
chr1	Ref	5UTR	110282910	110283133	.	-	.	transcript_id "NM_000849";
chr1	Ref	5UTR	110283575	110283660	.	-	.	transcript_id "NM_000849";
chr1	Ref	5UTR	110198698	110199011	.	+	.	transcript_id "NM_000850";
chr1	Ref	exon	110199012	110199047	.	+	.	transcript_id "NM_000850";
chr1	Ref	exon	110199334	110199409	.	+	.	transcript_id "NM_000850";
chr1	Ref	exon	110199837	110199901	.	+	.	transcript_id "NM_000850";
chr1	Ref	exon	110200212	110200293	.	+	.	transcript_id "NM_000850";
chr1	Ref	exon	110200394	110200494	.	+	.	transcript_id "NM_000850";
chr1	Ref	exon	110201436	110201531	.	+	.	transcript_id "NM_000850";
chr1	Ref	exon	110201622	110201732	.	+	.	transcript_id "NM_000850";
chr1	Ref	3UTR	110203787	110204331	.	+	.	transcript_id "NM_000850";
chr1	Ref	5UTR	110254864	110254934	.	+	.	transcript_id "NM_000851";
chr1	Ref	exon	110254935	110254970	.	+	.	transcript_id "NM_000851";
chr1	Ref	exon	110255240	110255315	.	+	.	transcript_id "NM_000851";
chr1	Ref	exon	110255741	110255805	.	+	.	transcript_id "NM_000851";
chr1	Ref	exon	110256106	110256187	.	+	.	transcript_id "NM_000851";
chr1	Ref	exon	110256283	110256383	.	+	.	transcript_id "NM_000851";
chr1	Ref	exon	110257569	110257664	.	+	.	transcript_id "NM_000851";
chr1	Ref	exon	110257752	110257862	.	+	.	transcript_id "NM_000851";
chr1	Ref	3UTR	110259959	110260460	.	+	.	transcript_id "NM_000851";
chr1	Ref	3UTRd	110260461	110260890	.	+	.	transcript_id "NM_000851";
chr1	Ref	5UTR	228327929	228328064	.	+	.	transcript_id "NM_000858";
chr1	Ref	5UTR	228328825	228328989	.	+	.	transcript_id "NM_000858";
chr1	Ref	5UTR	228333212	228333213	.	+	.	transcript_id "NM_000858";
chr1	Ref	exon	228333214	228333325	.	+	.	transcript_id "NM_000858";
chr1	Ref	exon	228333727	228333768	.	+	.	transcript_id "NM_000858";
chr1	Ref	exon	228334543	228334639	.	+	.	transcript_id "NM_000858";
chr1	Ref	exon	228335107	228335245	.	+	.	transcript_id "NM_000858";
chr1	Ref	exon	228335316	228335400	.	+	.	transcript_id "NM_000858";
chr1	Ref	exon	228336072	228336157	.	+	.	transcript_id "NM_000858";
chr1	Ref	3UTR	228336366	228336655	.	+	.	transcript_id "NM_000858";
chr1	Ref	5UTR	120049826	120049885	.	+	.	transcript_id "NM_000862";
chr1	Ref	5UTR	120050015	120050099	.	+	.	transcript_id "NM_000862";
chr1	Ref	exon	120050100	120050244	.	+	.	transcript_id "NM_000862";
chr1	Ref	exon	120054126	120054290	.	+	.	transcript_id "NM_000862";
chr1	Ref	3UTR	120056457	120057681	.	+	.	transcript_id "NM_000862";
chr1	Ref	3UTR	23518388	23520712	.	-	.	transcript_id "NM_000864";
chr1	Ref	5UTR	23520713	23521222	.	-	.	transcript_id "NM_000864";
chr1	Ref	5UTR	19991780	19992246	.	+	.	transcript_id "NM_000871";
chr1	Ref	exon	19992247	19992960	.	+	.	transcript_id "NM_000871";
chr1	Ref	exon	20005060	20005218	.	+	.	transcript_id "NM_000871";
chr1	Ref	3UTR	20005412	20006055	.	+	.	transcript_id "NM_000871";
chr1	Ref	5UTR	153651164	153651584	.	+	.	transcript_id "NM_000906";
chr1	Ref	exon	153651585	153652305	.	+	.	transcript_id "NM_000906";
chr1	Ref	exon	153652977	153653176	.	+	.	transcript_id "NM_000906";
chr1	Ref	exon	153653656	153653769	.	+	.	transcript_id "NM_000906";
chr1	Ref	exon	153654180	153654315	.	+	.	transcript_id "NM_000906";
chr1	Ref	exon	153654974	153655065	.	+	.	transcript_id "NM_000906";
chr1	Ref	exon	153655852	153655987	.	+	.	transcript_id "NM_000906";
chr1	Ref	exon	153656216	153656300	.	+	.	transcript_id "NM_000906";
chr1	Ref	exon	153657440	153657560	.	+	.	transcript_id "NM_000906";
chr1	Ref	exon	153658282	153658356	.	+	.	transcript_id "NM_000906";
chr1	Ref	exon	153658599	153658676	.	+	.	transcript_id "NM_000906";
chr1	Ref	exon	153659122	153659226	.	+	.	transcript_id "NM_000906";
chr1	Ref	exon	153659492	153659563	.	+	.	transcript_id "NM_000906";
chr1	Ref	exon	153659676	153659832	.	+	.	transcript_id "NM_000906";
chr1	Ref	exon	153660110	153660265	.	+	.	transcript_id "NM_000906";
chr1	Ref	exon	153660529	153660697	.	+	.	transcript_id "NM_000906";
chr1	Ref	exon	153661429	153661575	.	+	.	transcript_id "NM_000906";
chr1	Ref	exon	153661664	153661787	.	+	.	transcript_id "NM_000906";
chr1	Ref	exon	153661929	153661997	.	+	.	transcript_id "NM_000906";
chr1	Ref	exon	153662282	153662456	.	+	.	transcript_id "NM_000906";
chr1	Ref	exon	153662760	153662858	.	+	.	transcript_id "NM_000906";
chr1	Ref	exon	153665582	153665673	.	+	.	transcript_id "NM_000906";
chr1	Ref	3UTR	153665828	153666468	.	+	.	transcript_id "NM_000906";
chr1	Ref	5UTR	29138654	29138895	.	+	.	transcript_id "NM_000911";
chr1	Ref	exon	29138896	29139122	.	+	.	transcript_id "NM_000911";
chr1	Ref	exon	29185466	29185815	.	+	.	transcript_id "NM_000911";
chr1	Ref	3UTR	29189254	29190208	.	+	.	transcript_id "NM_000911";
chr1	Ref	5UTR	20396701	20396958	.	+	.	transcript_id "NM_000929";
chr1	Ref	5UTR	20411314	20411323	.	+	.	transcript_id "NM_000929";
chr1	Ref	exon	20411324	20411363	.	+	.	transcript_id "NM_000929";
chr1	Ref	exon	20412576	20412720	.	+	.	transcript_id "NM_000929";
chr1	Ref	exon	20416282	20416388	.	+	.	transcript_id "NM_000929";
chr1	Ref	3UTR	20417061	20417661	.	+	.	transcript_id "NM_000929";
chr1	Ref	3UTRd	20417662	20418394	.	+	.	transcript_id "NM_000929";
chr1	Ref	3UTR	28473677	28477532	.	-	.	transcript_id "NM_000952";
chr1	Ref	5UTR	28477533	28477570	.	-	.	transcript_id "NM_000952";
chr1	Ref	5UTR	28503103	28503455	.	-	.	transcript_id "NM_000952";
chr1	Ref	5UTR	78956728	78956921	.	+	.	transcript_id "NM_000959";
chr1	Ref	5UTR	78958357	78958428	.	+	.	transcript_id "NM_000959";
chr1	Ref	exon	78958429	78959226	.	+	.	transcript_id "NM_000959";
chr1	Ref	3UTR	79002091	79002548	.	+	.	transcript_id "NM_000959";
chr1	Ref	3UTRd	79002549	79006386	.	+	.	transcript_id "NM_000959";
chr1	Ref	3UTRd	186640944	186643245	.	-	.	transcript_id "NM_000963";
chr1	Ref	3UTR	186643246	186643894	.	-	.	transcript_id "NM_000963";
chr1	Ref	exon	186644381	186644528	.	-	.	transcript_id "NM_000963";
chr1	Ref	exon	186645030	186645316	.	-	.	transcript_id "NM_000963";
chr1	Ref	exon	186645599	186645845	.	-	.	transcript_id "NM_000963";
chr1	Ref	exon	186645965	186646048	.	-	.	transcript_id "NM_000963";
chr1	Ref	exon	186646781	186646962	.	-	.	transcript_id "NM_000963";
chr1	Ref	exon	186647393	186647536	.	-	.	transcript_id "NM_000963";
chr1	Ref	exon	186648190	186648333	.	-	.	transcript_id "NM_000963";
chr1	Ref	exon	186648454	186648570	.	-	.	transcript_id "NM_000963";
chr1	Ref	exon	186649371	186649422	.	-	.	transcript_id "NM_000963";
chr1	Ref	5UTR	186649423	186649559	.	-	.	transcript_id "NM_000963";
chr1	Ref	5UTR	93297594	93297671	.	+	.	transcript_id "NM_000969";
chr1	Ref	exon	93297672	93297674	.	+	.	transcript_id "NM_000969";
chr1	Ref	exon	93298946	93299015	.	+	.	transcript_id "NM_000969";
chr1	Ref	exon	93299102	93299217	.	+	.	transcript_id "NM_000969";
chr1	Ref	exon	93300336	93300470	.	+	.	transcript_id "NM_000969";
chr1	Ref	exon	93301747	93301949	.	+	.	transcript_id "NM_000969";
chr1	Ref	exon	93303013	93303190	.	+	.	transcript_id "NM_000969";
chr1	Ref	exon	93306108	93306196	.	+	.	transcript_id "NM_000969";
chr1	Ref	3UTR	93307323	93307481	.	+	.	transcript_id "NM_000969";
chr1	Ref	5UTR	24018269	24018313	.	+	.	transcript_id "NM_000975";
chr1	Ref	exon	24018314	24018319	.	+	.	transcript_id "NM_000975";
chr1	Ref	exon	24019099	24019249	.	+	.	transcript_id "NM_000975";
chr1	Ref	exon	24020297	24020403	.	+	.	transcript_id "NM_000975";
chr1	Ref	exon	24021150	24021281	.	+	.	transcript_id "NM_000975";
chr1	Ref	exon	24022288	24022398	.	+	.	transcript_id "NM_000975";
chr1	Ref	3UTR	24022834	24022915	.	+	.	transcript_id "NM_000975";
chr1	Ref	3UTRd	6245080	6246675	.	-	.	transcript_id "NM_000983";
chr1	Ref	3UTR	6246676	6246876	.	-	.	transcript_id "NM_000983";
chr1	Ref	exon	6252990	6253114	.	-	.	transcript_id "NM_000983";
chr1	Ref	exon	6257712	6257816	.	-	.	transcript_id "NM_000983";
chr1	Ref	exon	6259622	6259633	.	-	.	transcript_id "NM_000983";
chr1	Ref	5UTR	6259634	6259679	.	-	.	transcript_id "NM_000983";
chr1	Ref	5UTR	203595915	203596347	.	+	.	transcript_id "NM_001001396";
chr1	Ref	5UTR	203651870	203652333	.	+	.	transcript_id "NM_001001396";
chr1	Ref	exon	203652334	203652526	.	+	.	transcript_id "NM_001001396";
chr1	Ref	exon	203667285	203667482	.	+	.	transcript_id "NM_001001396";
chr1	Ref	exon	203668588	203668845	.	+	.	transcript_id "NM_001001396";
chr1	Ref	exon	203669334	203669459	.	+	.	transcript_id "NM_001001396";
chr1	Ref	exon	203669926	203670051	.	+	.	transcript_id "NM_001001396";
chr1	Ref	exon	203671172	203671207	.	+	.	transcript_id "NM_001001396";
chr1	Ref	exon	203672780	203672941	.	+	.	transcript_id "NM_001001396";
chr1	Ref	exon	203676137	203676351	.	+	.	transcript_id "NM_001001396";
chr1	Ref	exon	203676990	203677232	.	+	.	transcript_id "NM_001001396";
chr1	Ref	exon	203678429	203678670	.	+	.	transcript_id "NM_001001396";
chr1	Ref	exon	203680005	203680236	.	+	.	transcript_id "NM_001001396";
chr1	Ref	exon	203681088	203681267	.	+	.	transcript_id "NM_001001396";
chr1	Ref	exon	203682293	203682380	.	+	.	transcript_id "NM_001001396";
chr1	Ref	exon	203683299	203683405	.	+	.	transcript_id "NM_001001396";
chr1	Ref	exon	203689677	203689868	.	+	.	transcript_id "NM_001001396";
chr1	Ref	exon	203690325	203690538	.	+	.	transcript_id "NM_001001396";
chr1	Ref	exon	203691606	203691817	.	+	.	transcript_id "NM_001001396";
chr1	Ref	exon	203693009	203693116	.	+	.	transcript_id "NM_001001396";
chr1	Ref	exon	203696523	203696699	.	+	.	transcript_id "NM_001001396";
chr1	Ref	exon	203702351	203702528	.	+	.	transcript_id "NM_001001396";
chr1	Ref	3UTR	203708674	203709447	.	+	.	transcript_id "NM_001001396";
chr1	Ref	3UTRd	203709448	203713209	.	+	.	transcript_id "NM_001001396";
chr1	Ref	3UTR	201328142	201328383	.	-	.	transcript_id "NM_001001430";
chr1	Ref	exon	201328751	201328791	.	-	.	transcript_id "NM_001001430";
chr1	Ref	exon	201330407	201330497	.	-	.	transcript_id "NM_001001430";
chr1	Ref	exon	201331041	201331153	.	-	.	transcript_id "NM_001001430";
chr1	Ref	exon	201331238	201331243	.	-	.	transcript_id "NM_001001430";
chr1	Ref	exon	201332424	201332534	.	-	.	transcript_id "NM_001001430";
chr1	Ref	exon	201333426	201333503	.	-	.	transcript_id "NM_001001430";
chr1	Ref	exon	201334319	201334435	.	-	.	transcript_id "NM_001001430";
chr1	Ref	exon	201334738	201334798	.	-	.	transcript_id "NM_001001430";
chr1	Ref	exon	201335966	201335999	.	-	.	transcript_id "NM_001001430";
chr1	Ref	exon	201336899	201336934	.	-	.	transcript_id "NM_001001430";
chr1	Ref	exon	201337290	201337355	.	-	.	transcript_id "NM_001001430";
chr1	Ref	exon	201341155	201341169	.	-	.	transcript_id "NM_001001430";
chr1	Ref	exon	201341273	201341283	.	-	.	transcript_id "NM_001001430";
chr1	Ref	exon	201342342	201342382	.	-	.	transcript_id "NM_001001430";
chr1	Ref	5UTR	201342383	201342396	.	-	.	transcript_id "NM_001001430";
chr1	Ref	5UTR	201346751	201346805	.	-	.	transcript_id "NM_001001430";
chr1	Ref	3UTR	201328142	201328383	.	-	.	transcript_id "NM_001001431";
chr1	Ref	exon	201328751	201328791	.	-	.	transcript_id "NM_001001431";
chr1	Ref	exon	201330407	201330497	.	-	.	transcript_id "NM_001001431";
chr1	Ref	exon	201331041	201331150	.	-	.	transcript_id "NM_001001431";
chr1	Ref	exon	201332424	201332534	.	-	.	transcript_id "NM_001001431";
chr1	Ref	exon	201333426	201333503	.	-	.	transcript_id "NM_001001431";
chr1	Ref	exon	201334319	201334435	.	-	.	transcript_id "NM_001001431";
chr1	Ref	exon	201334738	201334798	.	-	.	transcript_id "NM_001001431";
chr1	Ref	exon	201335966	201335999	.	-	.	transcript_id "NM_001001431";
chr1	Ref	exon	201336899	201336934	.	-	.	transcript_id "NM_001001431";
chr1	Ref	exon	201337290	201337355	.	-	.	transcript_id "NM_001001431";
chr1	Ref	exon	201341155	201341169	.	-	.	transcript_id "NM_001001431";
chr1	Ref	exon	201341273	201341283	.	-	.	transcript_id "NM_001001431";
chr1	Ref	exon	201342342	201342382	.	-	.	transcript_id "NM_001001431";
chr1	Ref	5UTR	201342383	201342396	.	-	.	transcript_id "NM_001001431";
chr1	Ref	5UTR	201346751	201346805	.	-	.	transcript_id "NM_001001431";
chr1	Ref	3UTR	201328142	201328383	.	-	.	transcript_id "NM_001001432";
chr1	Ref	exon	201328751	201328791	.	-	.	transcript_id "NM_001001432";
chr1	Ref	exon	201330407	201330497	.	-	.	transcript_id "NM_001001432";
chr1	Ref	exon	201331041	201331155	.	-	.	transcript_id "NM_001001432";
chr1	Ref	exon	201332423	201332534	.	-	.	transcript_id "NM_001001432";
chr1	Ref	exon	201333426	201333503	.	-	.	transcript_id "NM_001001432";
chr1	Ref	exon	201334319	201334435	.	-	.	transcript_id "NM_001001432";
chr1	Ref	exon	201334738	201334798	.	-	.	transcript_id "NM_001001432";
chr1	Ref	exon	201335966	201335999	.	-	.	transcript_id "NM_001001432";
chr1	Ref	exon	201336899	201336934	.	-	.	transcript_id "NM_001001432";
chr1	Ref	exon	201337290	201337355	.	-	.	transcript_id "NM_001001432";
chr1	Ref	exon	201338461	201338470	.	-	.	transcript_id "NM_001001432";
chr1	Ref	exon	201342341	201342382	.	-	.	transcript_id "NM_001001432";
chr1	Ref	5UTR	201342383	201342396	.	-	.	transcript_id "NM_001001432";
chr1	Ref	5UTR	201346751	201346805	.	-	.	transcript_id "NM_001001432";
chr1	Ref	3UTRd	151778547	151779435	.	-	.	transcript_id "NM_001001523";
chr1	Ref	3UTR	151779436	151780109	.	-	.	transcript_id "NM_001001523";
chr1	Ref	exon	151783801	151783910	.	-	.	transcript_id "NM_001001523";
chr1	Ref	exon	151785423	151785533	.	-	.	transcript_id "NM_001001523";
chr1	Ref	exon	151785715	151785822	.	-	.	transcript_id "NM_001001523";
chr1	Ref	exon	151785964	151786096	.	-	.	transcript_id "NM_001001523";
chr1	Ref	exon	151787050	151787171	.	-	.	transcript_id "NM_001001523";
chr1	Ref	exon	151787389	151787901	.	-	.	transcript_id "NM_001001523";
chr1	Ref	exon	151789140	151789281	.	-	.	transcript_id "NM_001001523";
chr1	Ref	exon	151789671	151789756	.	-	.	transcript_id "NM_001001523";
chr1	Ref	exon	151798406	151798412	.	-	.	transcript_id "NM_001001523";
chr1	Ref	5UTR	151798413	151798553	.	-	.	transcript_id "NM_001001523";
chr1	Ref	3UTR	205350506	205350984	.	-	.	transcript_id "NM_001001552";
chr1	Ref	exon	205388358	205388480	.	-	.	transcript_id "NM_001001552";
chr1	Ref	exon	205389583	205389664	.	-	.	transcript_id "NM_001001552";
chr1	Ref	5UTR	205389665	205389702	.	-	.	transcript_id "NM_001001552";
chr1	Ref	5UTR	205391118	205391214	.	-	.	transcript_id "NM_001001552";
chr1	Ref	5UTR	160147201	160147310	.	+	.	transcript_id "NM_001001734";
chr1	Ref	exon	160147311	160147454	.	+	.	transcript_id "NM_001001734";
chr1	Ref	exon	160151474	160151604	.	+	.	transcript_id "NM_001001734";
chr1	Ref	exon	160151720	160151821	.	+	.	transcript_id "NM_001001734";
chr1	Ref	exon	160156066	160156157	.	+	.	transcript_id "NM_001001734";
chr1	Ref	3UTR	160156461	160156570	.	+	.	transcript_id "NM_001001734";
chr1	Ref	3UTRd	160156571	160156767	.	+	.	transcript_id "NM_001001734";
chr1	Ref	3UTR	175913967	175914306	.	-	.	transcript_id "NM_001001740";
chr1	Ref	exon	175916331	175916375	.	-	.	transcript_id "NM_001001740";
chr1	Ref	exon	175956079	175956239	.	-	.	transcript_id "NM_001001740";
chr1	Ref	exon	175957424	175957548	.	-	.	transcript_id "NM_001001740";
chr1	Ref	exon	175958498	175958615	.	-	.	transcript_id "NM_001001740";
chr1	Ref	exon	175996708	175996824	.	-	.	transcript_id "NM_001001740";
chr1	Ref	exon	176012322	176012403	.	-	.	transcript_id "NM_001001740";
chr1	Ref	exon	176012846	176012954	.	-	.	transcript_id "NM_001001740";
chr1	Ref	exon	176015317	176015460	.	-	.	transcript_id "NM_001001740";
chr1	Ref	exon	176050288	176050423	.	-	.	transcript_id "NM_001001740";
chr1	Ref	exon	176054912	176055026	.	-	.	transcript_id "NM_001001740";
chr1	Ref	exon	176085760	176085817	.	-	.	transcript_id "NM_001001740";
chr1	Ref	exon	176104146	176104222	.	-	.	transcript_id "NM_001001740";
chr1	Ref	exon	176118142	176118210	.	-	.	transcript_id "NM_001001740";
chr1	Ref	exon	176132005	176132124	.	-	.	transcript_id "NM_001001740";
chr1	Ref	exon	176132963	176133027	.	-	.	transcript_id "NM_001001740";
chr1	Ref	exon	176145046	176145143	.	-	.	transcript_id "NM_001001740";
chr1	Ref	exon	176153769	176153828	.	-	.	transcript_id "NM_001001740";
chr1	Ref	exon	176175708	176176114	.	-	.	transcript_id "NM_001001740";
chr1	Ref	5UTR	176176115	176176370	.	-	.	transcript_id "NM_001001740";
chr1	Ref	exon	248737102	248738058	.	-	.	transcript_id "NM_001001821";
chr1	Ref	exon	248813232	248814185	.	-	.	transcript_id "NM_001001824";
chr1	Ref	exon	248801588	248802559	.	-	.	transcript_id "NM_001001827";
chr1	Ref	exon	247768888	247769817	.	+	.	transcript_id "NM_001001914";
chr1	Ref	exon	247751662	247752615	.	+	.	transcript_id "NM_001001915";
chr1	Ref	exon	248512077	248513015	.	+	.	transcript_id "NM_001001918";
chr1	Ref	5UTR	75594119	75594293	.	+	.	transcript_id "NM_001001933";
chr1	Ref	5UTR	75595911	75596399	.	+	.	transcript_id "NM_001001933";
chr1	Ref	exon	75596400	75596417	.	+	.	transcript_id "NM_001001933";
chr1	Ref	exon	75602288	75602374	.	+	.	transcript_id "NM_001001933";
chr1	Ref	exon	75602785	75602946	.	+	.	transcript_id "NM_001001933";
chr1	Ref	exon	75606670	75606791	.	+	.	transcript_id "NM_001001933";
chr1	Ref	exon	75608803	75609023	.	+	.	transcript_id "NM_001001933";
chr1	Ref	exon	75609530	75609633	.	+	.	transcript_id "NM_001001933";
chr1	Ref	exon	75614272	75614367	.	+	.	transcript_id "NM_001001933";
chr1	Ref	exon	75622578	75622761	.	+	.	transcript_id "NM_001001933";
chr1	Ref	3UTR	75626504	75627218	.	+	.	transcript_id "NM_001001933";
chr1	Ref	exon	248058889	248059833	.	+	.	transcript_id "NM_001001957";
chr1	Ref	exon	248004230	248005198	.	-	.	transcript_id "NM_001001959";
chr1	Ref	exon	248112160	248113098	.	+	.	transcript_id "NM_001001963";
chr1	Ref	exon	248789479	248790429	.	-	.	transcript_id "NM_001001964";
chr1	Ref	exon	247978102	247979031	.	-	.	transcript_id "NM_001001966";
chr1	Ref	3UTR	11126676	11126805	.	-	.	transcript_id "NM_001001998";
chr1	Ref	exon	11128065	11128141	.	-	.	transcript_id "NM_001001998";
chr1	Ref	exon	11128702	11128763	.	-	.	transcript_id "NM_001001998";
chr1	Ref	exon	11129616	11129787	.	-	.	transcript_id "NM_001001998";
chr1	Ref	exon	11130957	11131030	.	-	.	transcript_id "NM_001001998";
chr1	Ref	exon	11132144	11132228	.	-	.	transcript_id "NM_001001998";
chr1	Ref	exon	11133991	11134065	.	-	.	transcript_id "NM_001001998";
chr1	Ref	exon	11134288	11134383	.	-	.	transcript_id "NM_001001998";
chr1	Ref	exon	11136899	11137005	.	-	.	transcript_id "NM_001001998";
chr1	Ref	exon	11137422	11137500	.	-	.	transcript_id "NM_001001998";
chr1	Ref	exon	11137658	11137708	.	-	.	transcript_id "NM_001001998";
chr1	Ref	exon	11139768	11139879	.	-	.	transcript_id "NM_001001998";
chr1	Ref	exon	11140556	11140606	.	-	.	transcript_id "NM_001001998";
chr1	Ref	exon	11140821	11140969	.	-	.	transcript_id "NM_001001998";
chr1	Ref	exon	11141139	11141295	.	-	.	transcript_id "NM_001001998";
chr1	Ref	exon	11142745	11142935	.	-	.	transcript_id "NM_001001998";
chr1	Ref	exon	11147505	11147648	.	-	.	transcript_id "NM_001001998";
chr1	Ref	exon	11147857	11147967	.	-	.	transcript_id "NM_001001998";
chr1	Ref	exon	11148180	11148255	.	-	.	transcript_id "NM_001001998";
chr1	Ref	exon	11150611	11150725	.	-	.	transcript_id "NM_001001998";
chr1	Ref	exon	11151071	11151236	.	-	.	transcript_id "NM_001001998";
chr1	Ref	exon	11151550	11151654	.	-	.	transcript_id "NM_001001998";
chr1	Ref	exon	11155815	11155938	.	-	.	transcript_id "NM_001001998";
chr1	Ref	exon	11158077	11158213	.	-	.	transcript_id "NM_001001998";
chr1	Ref	exon	11159778	11159888	.	-	.	transcript_id "NM_001001998";
chr1	Ref	5UTR	11159889	11159938	.	-	.	transcript_id "NM_001001998";
chr1	Ref	5UTR	161632905	161633031	.	+	.	transcript_id "NM_001002273";
chr1	Ref	exon	161633032	161633143	.	+	.	transcript_id "NM_001002273";
chr1	Ref	exon	161640042	161640062	.	+	.	transcript_id "NM_001002273";
chr1	Ref	exon	161641185	161641439	.	+	.	transcript_id "NM_001002273";
chr1	Ref	exon	161642765	161643019	.	+	.	transcript_id "NM_001002273";
chr1	Ref	exon	161643750	161643863	.	+	.	transcript_id "NM_001002273";
chr1	Ref	exon	161647118	161647155	.	+	.	transcript_id "NM_001002273";
chr1	Ref	3UTR	161647266	161647768	.	+	.	transcript_id "NM_001002273";
chr1	Ref	3UTRd	161647769	161648444	.	+	.	transcript_id "NM_001002273";
chr1	Ref	5UTR	161632905	161633031	.	+	.	transcript_id "NM_001002274";
chr1	Ref	exon	161633032	161633143	.	+	.	transcript_id "NM_001002274";
chr1	Ref	exon	161640042	161640062	.	+	.	transcript_id "NM_001002274";
chr1	Ref	exon	161641182	161641439	.	+	.	transcript_id "NM_001002274";
chr1	Ref	exon	161642765	161643019	.	+	.	transcript_id "NM_001002274";
chr1	Ref	exon	161643750	161643863	.	+	.	transcript_id "NM_001002274";
chr1	Ref	exon	161647118	161647155	.	+	.	transcript_id "NM_001002274";
chr1	Ref	3UTR	161647266	161647768	.	+	.	transcript_id "NM_001002274";
chr1	Ref	3UTRd	161647769	161648444	.	+	.	transcript_id "NM_001002274";
chr1	Ref	5UTR	161632905	161633031	.	+	.	transcript_id "NM_001002275";
chr1	Ref	exon	161633032	161633143	.	+	.	transcript_id "NM_001002275";
chr1	Ref	exon	161640042	161640062	.	+	.	transcript_id "NM_001002275";
chr1	Ref	exon	161641185	161641439	.	+	.	transcript_id "NM_001002275";
chr1	Ref	exon	161642765	161643019	.	+	.	transcript_id "NM_001002275";
chr1	Ref	exon	161643750	161643863	.	+	.	transcript_id "NM_001002275";
chr1	Ref	exon	161645047	161645103	.	+	.	transcript_id "NM_001002275";
chr1	Ref	exon	161647118	161647155	.	+	.	transcript_id "NM_001002275";
chr1	Ref	3UTR	161647266	161647768	.	+	.	transcript_id "NM_001002275";
chr1	Ref	3UTRd	161647769	161648444	.	+	.	transcript_id "NM_001002275";
chr1	Ref	3UTR	68564142	68564436	.	-	.	transcript_id "NM_001002292";
chr1	Ref	exon	68603463	68603616	.	-	.	transcript_id "NM_001002292";
chr1	Ref	exon	68610252	68610335	.	-	.	transcript_id "NM_001002292";
chr1	Ref	exon	68611552	68611695	.	-	.	transcript_id "NM_001002292";
chr1	Ref	exon	68613819	68613882	.	-	.	transcript_id "NM_001002292";
chr1	Ref	exon	68614246	68614343	.	-	.	transcript_id "NM_001002292";
chr1	Ref	exon	68615871	68616039	.	-	.	transcript_id "NM_001002292";
chr1	Ref	exon	68619200	68619336	.	-	.	transcript_id "NM_001002292";
chr1	Ref	exon	68620782	68620943	.	-	.	transcript_id "NM_001002292";
chr1	Ref	exon	68624806	68624930	.	-	.	transcript_id "NM_001002292";
chr1	Ref	exon	68659638	68659904	.	-	.	transcript_id "NM_001002292";
chr1	Ref	exon	68697877	68697982	.	-	.	transcript_id "NM_001002292";
chr1	Ref	5UTR	68697983	68698229	.	-	.	transcript_id "NM_001002292";
chr1	Ref	5UTR	171060018	171060122	.	+	.	transcript_id "NM_001002294";
chr1	Ref	5UTR	171061794	171061799	.	+	.	transcript_id "NM_001002294";
chr1	Ref	exon	171061800	171061931	.	+	.	transcript_id "NM_001002294";
chr1	Ref	exon	171072926	171073114	.	+	.	transcript_id "NM_001002294";
chr1	Ref	exon	171076816	171076978	.	+	.	transcript_id "NM_001002294";
chr1	Ref	exon	171077220	171077362	.	+	.	transcript_id "NM_001002294";
chr1	Ref	exon	171079939	171080138	.	+	.	transcript_id "NM_001002294";
chr1	Ref	exon	171083147	171083502	.	+	.	transcript_id "NM_001002294";
chr1	Ref	exon	171085348	171085420	.	+	.	transcript_id "NM_001002294";
chr1	Ref	3UTR	171086240	171086959	.	+	.	transcript_id "NM_001002294";
chr1	Ref	3UTR	144951761	144952376	.	-	.	transcript_id "NM_001002810";
chr1	Ref	exon	144952566	144952689	.	-	.	transcript_id "NM_001002810";
chr1	Ref	exon	144955216	144955292	.	-	.	transcript_id "NM_001002810";
chr1	Ref	exon	144994591	144994731	.	-	.	transcript_id "NM_001002810";
chr1	Ref	5UTR	144994732	144995033	.	-	.	transcript_id "NM_001002810";
chr1	Ref	3UTR	144890591	144892219	.	-	.	transcript_id "NM_001002811";
chr1	Ref	exon	144892501	144892589	.	-	.	transcript_id "NM_001002811";
chr1	Ref	exon	144903077	144903204	.	-	.	transcript_id "NM_001002811";
chr1	Ref	exon	144904625	144904737	.	-	.	transcript_id "NM_001002811";
chr1	Ref	exon	144906059	144906196	.	-	.	transcript_id "NM_001002811";
chr1	Ref	exon	144906421	144906537	.	-	.	transcript_id "NM_001002811";
chr1	Ref	exon	144909869	144909960	.	-	.	transcript_id "NM_001002811";
chr1	Ref	exon	144911882	144911963	.	-	.	transcript_id "NM_001002811";
chr1	Ref	exon	144912130	144912294	.	-	.	transcript_id "NM_001002811";
chr1	Ref	exon	144915445	144915639	.	-	.	transcript_id "NM_001002811";
chr1	Ref	exon	144916570	144916749	.	-	.	transcript_id "NM_001002811";
chr1	Ref	exon	144917499	144917636	.	-	.	transcript_id "NM_001002811";
chr1	Ref	exon	144917819	144917932	.	-	.	transcript_id "NM_001002811";
chr1	Ref	exon	144918833	144918991	.	-	.	transcript_id "NM_001002811";
chr1	Ref	exon	144921835	144922047	.	-	.	transcript_id "NM_001002811";
chr1	Ref	exon	144922187	144922279	.	-	.	transcript_id "NM_001002811";
chr1	Ref	exon	144922519	144922638	.	-	.	transcript_id "NM_001002811";
chr1	Ref	exon	144923690	144923821	.	-	.	transcript_id "NM_001002811";
chr1	Ref	exon	144930584	144931708	.	-	.	transcript_id "NM_001002811";
chr1	Ref	5UTR	144931709	144932032	.	-	.	transcript_id "NM_001002811";
chr1	Ref	3UTR	144890591	144892219	.	-	.	transcript_id "NM_001002812";
chr1	Ref	exon	144892501	144892589	.	-	.	transcript_id "NM_001002812";
chr1	Ref	exon	144903077	144903204	.	-	.	transcript_id "NM_001002812";
chr1	Ref	exon	144904625	144904737	.	-	.	transcript_id "NM_001002812";
chr1	Ref	exon	144906059	144906196	.	-	.	transcript_id "NM_001002812";
chr1	Ref	exon	144906421	144906537	.	-	.	transcript_id "NM_001002812";
chr1	Ref	exon	144909869	144909960	.	-	.	transcript_id "NM_001002812";
chr1	Ref	exon	144911882	144911963	.	-	.	transcript_id "NM_001002812";
chr1	Ref	exon	144912130	144912294	.	-	.	transcript_id "NM_001002812";
chr1	Ref	exon	144915445	144915639	.	-	.	transcript_id "NM_001002812";
chr1	Ref	exon	144916570	144916749	.	-	.	transcript_id "NM_001002812";
chr1	Ref	exon	144917499	144917636	.	-	.	transcript_id "NM_001002812";
chr1	Ref	exon	144917819	144917932	.	-	.	transcript_id "NM_001002812";
chr1	Ref	exon	144918833	144918991	.	-	.	transcript_id "NM_001002812";
chr1	Ref	exon	144921835	144922047	.	-	.	transcript_id "NM_001002812";
chr1	Ref	exon	144922187	144922279	.	-	.	transcript_id "NM_001002812";
chr1	Ref	exon	144922519	144922638	.	-	.	transcript_id "NM_001002812";
chr1	Ref	exon	144923690	144923821	.	-	.	transcript_id "NM_001002812";
chr1	Ref	exon	144946625	144946742	.	-	.	transcript_id "NM_001002812";
chr1	Ref	exon	144952201	144952376	.	-	.	transcript_id "NM_001002812";
chr1	Ref	exon	144952566	144952689	.	-	.	transcript_id "NM_001002812";
chr1	Ref	exon	144955216	144955292	.	-	.	transcript_id "NM_001002812";
chr1	Ref	exon	144994591	144994731	.	-	.	transcript_id "NM_001002812";
chr1	Ref	5UTR	144994732	144995022	.	-	.	transcript_id "NM_001002812";
chr1	Ref	5UTR	161692457	161692462	.	+	.	transcript_id "NM_001002901";
chr1	Ref	exon	161692463	161692493	.	+	.	transcript_id "NM_001002901";
chr1	Ref	exon	161692779	161692799	.	+	.	transcript_id "NM_001002901";
chr1	Ref	exon	161693157	161693411	.	+	.	transcript_id "NM_001002901";
chr1	Ref	exon	161695611	161695877	.	+	.	transcript_id "NM_001002901";
chr1	Ref	exon	161696493	161696783	.	+	.	transcript_id "NM_001002901";
chr1	Ref	3UTR	161697037	161697891	.	+	.	transcript_id "NM_001002901";
chr1	Ref	3UTRd	161697892	161697933	.	+	.	transcript_id "NM_001002901";
chr1	Ref	3UTRd	75033795	75035501	.	-	.	transcript_id "NM_001002912";
chr1	Ref	3UTR	75035502	75036123	.	-	.	transcript_id "NM_001002912";
chr1	Ref	3UTR	75036783	75039175	.	-	.	transcript_id "NM_001002912";
chr1	Ref	exon	75042579	75042620	.	-	.	transcript_id "NM_001002912";
chr1	Ref	exon	75055315	75055764	.	-	.	transcript_id "NM_001002912";
chr1	Ref	exon	75065379	75065615	.	-	.	transcript_id "NM_001002912";
chr1	Ref	exon	75072285	75072586	.	-	.	transcript_id "NM_001002912";
chr1	Ref	exon	75078307	75078493	.	-	.	transcript_id "NM_001002912";
chr1	Ref	exon	75086418	75086598	.	-	.	transcript_id "NM_001002912";
chr1	Ref	exon	75097397	75097612	.	-	.	transcript_id "NM_001002912";
chr1	Ref	exon	75101964	75102122	.	-	.	transcript_id "NM_001002912";
chr1	Ref	exon	75107015	75107143	.	-	.	transcript_id "NM_001002912";
chr1	Ref	exon	75108711	75108782	.	-	.	transcript_id "NM_001002912";
chr1	Ref	exon	75112351	75112476	.	-	.	transcript_id "NM_001002912";
chr1	Ref	exon	75114906	75114999	.	-	.	transcript_id "NM_001002912";
chr1	Ref	exon	75139181	75139203	.	-	.	transcript_id "NM_001002912";
chr1	Ref	5UTR	75139204	75139422	.	-	.	transcript_id "NM_001002912";
chr1	Ref	5UTR	226736501	226736605	.	+	.	transcript_id "NM_001003665";
chr1	Ref	exon	226736606	226736807	.	+	.	transcript_id "NM_001003665";
chr1	Ref	exon	226784503	226784682	.	+	.	transcript_id "NM_001003665";
chr1	Ref	exon	226785104	226785110	.	+	.	transcript_id "NM_001003665";
chr1	Ref	3UTR	226789705	226796179	.	+	.	transcript_id "NM_001003665";
chr1	Ref	3UTRd	226796180	226796915	.	+	.	transcript_id "NM_001003665";
chr1	Ref	5UTR	65886335	65886423	.	+	.	transcript_id "NM_001003679";
chr1	Ref	5UTR	65890986	65891061	.	+	.	transcript_id "NM_001003679";
chr1	Ref	5UTR	66031229	66031248	.	+	.	transcript_id "NM_001003679";
chr1	Ref	exon	66031249	66031288	.	+	.	transcript_id "NM_001003679";
chr1	Ref	exon	66036156	66036485	.	+	.	transcript_id "NM_001003679";
chr1	Ref	exon	66038009	66038132	.	+	.	transcript_id "NM_001003679";
chr1	Ref	exon	66058340	66058548	.	+	.	transcript_id "NM_001003679";
chr1	Ref	exon	66062131	66062276	.	+	.	transcript_id "NM_001003679";
chr1	Ref	exon	66064343	66064487	.	+	.	transcript_id "NM_001003679";
chr1	Ref	exon	66067075	66067365	.	+	.	transcript_id "NM_001003679";
chr1	Ref	exon	66067526	66067643	.	+	.	transcript_id "NM_001003679";
chr1	Ref	exon	66070721	66070920	.	+	.	transcript_id "NM_001003679";
chr1	Ref	exon	66074436	66074584	.	+	.	transcript_id "NM_001003679";
chr1	Ref	exon	66075630	66075789	.	+	.	transcript_id "NM_001003679";
chr1	Ref	exon	66075897	66075979	.	+	.	transcript_id "NM_001003679";
chr1	Ref	exon	66081691	66081907	.	+	.	transcript_id "NM_001003679";
chr1	Ref	exon	66083647	66083829	.	+	.	transcript_id "NM_001003679";
chr1	Ref	exon	66085611	66085706	.	+	.	transcript_id "NM_001003679";
chr1	Ref	exon	66087036	66087141	.	+	.	transcript_id "NM_001003679";
chr1	Ref	exon	66088589	66088664	.	+	.	transcript_id "NM_001003679";
chr1	Ref	3UTR	66098835	66101111	.	+	.	transcript_id "NM_001003679";
chr1	Ref	5UTR	65886335	65886423	.	+	.	transcript_id "NM_001003680";
chr1	Ref	5UTR	65890986	65891061	.	+	.	transcript_id "NM_001003680";
chr1	Ref	5UTR	66031229	66031248	.	+	.	transcript_id "NM_001003680";
chr1	Ref	exon	66031249	66031288	.	+	.	transcript_id "NM_001003680";
chr1	Ref	exon	66036156	66036485	.	+	.	transcript_id "NM_001003680";
chr1	Ref	exon	66038009	66038132	.	+	.	transcript_id "NM_001003680";
chr1	Ref	exon	66058340	66058548	.	+	.	transcript_id "NM_001003680";
chr1	Ref	exon	66062131	66062276	.	+	.	transcript_id "NM_001003680";
chr1	Ref	exon	66064343	66064487	.	+	.	transcript_id "NM_001003680";
chr1	Ref	exon	66067075	66067365	.	+	.	transcript_id "NM_001003680";
chr1	Ref	exon	66067526	66067643	.	+	.	transcript_id "NM_001003680";
chr1	Ref	exon	66070721	66070920	.	+	.	transcript_id "NM_001003680";
chr1	Ref	exon	66074436	66074584	.	+	.	transcript_id "NM_001003680";
chr1	Ref	exon	66075630	66075789	.	+	.	transcript_id "NM_001003680";
chr1	Ref	exon	66075897	66075979	.	+	.	transcript_id "NM_001003680";
chr1	Ref	exon	66081691	66081907	.	+	.	transcript_id "NM_001003680";
chr1	Ref	exon	66083647	66083829	.	+	.	transcript_id "NM_001003680";
chr1	Ref	exon	66085611	66085706	.	+	.	transcript_id "NM_001003680";
chr1	Ref	exon	66087036	66087141	.	+	.	transcript_id "NM_001003680";
chr1	Ref	exon	66088589	66088664	.	+	.	transcript_id "NM_001003680";
chr1	Ref	3UTR	66095885	66096095	.	+	.	transcript_id "NM_001003680";
chr1	Ref	3UTR	29445937	29448340	.	-	.	transcript_id "NM_001003682";
chr1	Ref	5UTR	29448341	29448360	.	-	.	transcript_id "NM_001003682";
chr1	Ref	5UTR	29450368	29450421	.	-	.	transcript_id "NM_001003682";
chr1	Ref	5UTR	206808881	206809125	.	+	.	transcript_id "NM_001004023";
chr1	Ref	5UTR	206810220	206810296	.	+	.	transcript_id "NM_001004023";
chr1	Ref	exon	206810297	206810313	.	+	.	transcript_id "NM_001004023";
chr1	Ref	exon	206810995	206811106	.	+	.	transcript_id "NM_001004023";
chr1	Ref	3UTR	206820733	206822542	.	+	.	transcript_id "NM_001004023";
chr1	Ref	5UTR	180123968	180124042	.	+	.	transcript_id "NM_001004128";
chr1	Ref	exon	180124043	180124307	.	+	.	transcript_id "NM_001004128";
chr1	Ref	exon	180135626	180135726	.	+	.	transcript_id "NM_001004128";
chr1	Ref	exon	180144456	180144501	.	+	.	transcript_id "NM_001004128";
chr1	Ref	exon	180145066	180145168	.	+	.	transcript_id "NM_001004128";
chr1	Ref	exon	180147929	180148019	.	+	.	transcript_id "NM_001004128";
chr1	Ref	exon	180151309	180151454	.	+	.	transcript_id "NM_001004128";
chr1	Ref	exon	180153051	180153185	.	+	.	transcript_id "NM_001004128";
chr1	Ref	exon	180155188	180155317	.	+	.	transcript_id "NM_001004128";
chr1	Ref	exon	180158687	180158809	.	+	.	transcript_id "NM_001004128";
chr1	Ref	exon	180159568	180159715	.	+	.	transcript_id "NM_001004128";
chr1	Ref	exon	180163348	180163527	.	+	.	transcript_id "NM_001004128";
chr1	Ref	exon	180165397	180165734	.	+	.	transcript_id "NM_001004128";
chr1	Ref	3UTR	180166468	180166924	.	+	.	transcript_id "NM_001004128";
chr1	Ref	3UTRd	180166925	180167169	.	+	.	transcript_id "NM_001004128";
chr1	Ref	exon	248616099	248617073	.	+	.	transcript_id "NM_001004136";
chr1	Ref	3UTR	57184477	57185365	.	-	.	transcript_id "NM_001004303";
chr1	Ref	exon	57185695	57185728	.	-	.	transcript_id "NM_001004303";
chr1	Ref	exon	57185846	57186002	.	-	.	transcript_id "NM_001004303";
chr1	Ref	exon	57189261	57189354	.	-	.	transcript_id "NM_001004303";
chr1	Ref	exon	57192170	57192256	.	-	.	transcript_id "NM_001004303";
chr1	Ref	exon	57202760	57202820	.	-	.	transcript_id "NM_001004303";
chr1	Ref	exon	57204298	57204326	.	-	.	transcript_id "NM_001004303";
chr1	Ref	exon	57206370	57206468	.	-	.	transcript_id "NM_001004303";
chr1	Ref	exon	57207834	57207894	.	-	.	transcript_id "NM_001004303";
chr1	Ref	exon	57209699	57209739	.	-	.	transcript_id "NM_001004303";
chr1	Ref	exon	57209825	57209939	.	-	.	transcript_id "NM_001004303";
chr1	Ref	exon	57216717	57216876	.	-	.	transcript_id "NM_001004303";
chr1	Ref	exon	57219512	57219608	.	-	.	transcript_id "NM_001004303";
chr1	Ref	exon	57221569	57221600	.	-	.	transcript_id "NM_001004303";
chr1	Ref	exon	57224389	57224423	.	-	.	transcript_id "NM_001004303";
chr1	Ref	exon	57233502	57233611	.	-	.	transcript_id "NM_001004303";
chr1	Ref	exon	57252848	57252881	.	-	.	transcript_id "NM_001004303";
chr1	Ref	exon	57254646	57254807	.	-	.	transcript_id "NM_001004303";
chr1	Ref	exon	57257729	57258476	.	-	.	transcript_id "NM_001004303";
chr1	Ref	exon	57284955	57284963	.	-	.	transcript_id "NM_001004303";
chr1	Ref	5UTR	57284964	57285369	.	-	.	transcript_id "NM_001004303";
chr1	Ref	5UTR	159772173	159772214	.	+	.	transcript_id "NM_001004310";
chr1	Ref	exon	159772215	159772245	.	+	.	transcript_id "NM_001004310";
chr1	Ref	exon	159776386	159776406	.	+	.	transcript_id "NM_001004310";
chr1	Ref	exon	159777968	159778234	.	+	.	transcript_id "NM_001004310";
chr1	Ref	exon	159778751	159779035	.	+	.	transcript_id "NM_001004310";
chr1	Ref	exon	159779192	159779473	.	+	.	transcript_id "NM_001004310";
chr1	Ref	exon	159779884	159780006	.	+	.	transcript_id "NM_001004310";
chr1	Ref	exon	159783279	159783344	.	+	.	transcript_id "NM_001004310";
chr1	Ref	exon	159784011	159784082	.	+	.	transcript_id "NM_001004310";
chr1	Ref	exon	159785218	159785249	.	+	.	transcript_id "NM_001004310";
chr1	Ref	3UTR	159785326	159786047	.	+	.	transcript_id "NM_001004310";
chr1	Ref	3UTR	156268415	156268980	.	-	.	transcript_id "NM_001004319";
chr1	Ref	5UTR	156268981	156269428	.	-	.	transcript_id "NM_001004319";
chr1	Ref	5UTR	53308183	53308555	.	+	.	transcript_id "NM_001004339";
chr1	Ref	exon	53308556	53308645	.	+	.	transcript_id "NM_001004339";
chr1	Ref	exon	53320137	53320302	.	+	.	transcript_id "NM_001004339";
chr1	Ref	exon	53322670	53323421	.	+	.	transcript_id "NM_001004339";
chr1	Ref	exon	53326403	53326543	.	+	.	transcript_id "NM_001004339";
chr1	Ref	exon	53329653	53329829	.	+	.	transcript_id "NM_001004339";
chr1	Ref	exon	53332175	53332239	.	+	.	transcript_id "NM_001004339";
chr1	Ref	exon	53333211	53333310	.	+	.	transcript_id "NM_001004339";
chr1	Ref	exon	53333399	53333449	.	+	.	transcript_id "NM_001004339";
chr1	Ref	exon	53343354	53343515	.	+	.	transcript_id "NM_001004339";
chr1	Ref	exon	53343597	53343641	.	+	.	transcript_id "NM_001004339";
chr1	Ref	exon	53347143	53347337	.	+	.	transcript_id "NM_001004339";
chr1	Ref	exon	53351505	53351566	.	+	.	transcript_id "NM_001004339";
chr1	Ref	exon	53352628	53352725	.	+	.	transcript_id "NM_001004339";
chr1	Ref	3UTR	53358454	53360247	.	+	.	transcript_id "NM_001004339";
chr1	Ref	3UTRd	120926128	120926981	.	-	.	transcript_id "NM_001004340";
chr1	Ref	3UTR	120926982	120927417	.	-	.	transcript_id "NM_001004340";
chr1	Ref	exon	120930039	120930293	.	-	.	transcript_id "NM_001004340";
chr1	Ref	exon	120935864	120935894	.	-	.	transcript_id "NM_001004340";
chr1	Ref	5UTR	120935895	120935944	.	-	.	transcript_id "NM_001004340";
chr1	Ref	3UTR	157061835	157062919	.	-	.	transcript_id "NM_001004341";
chr1	Ref	exon	157067660	157067780	.	-	.	transcript_id "NM_001004341";
chr1	Ref	exon	157068498	157068687	.	-	.	transcript_id "NM_001004341";
chr1	Ref	exon	157068933	157069170	.	-	.	transcript_id "NM_001004341";
chr1	Ref	exon	157069258	157069315	.	-	.	transcript_id "NM_001004341";
chr1	Ref	5UTR	157069316	157069600	.	-	.	transcript_id "NM_001004341";
chr1	Ref	5UTR	231298674	231298715	.	+	.	transcript_id "NM_001004342";
chr1	Ref	exon	231298716	231299759	.	+	.	transcript_id "NM_001004342";
chr1	Ref	exon	231333117	231333212	.	+	.	transcript_id "NM_001004342";
chr1	Ref	exon	231334793	231334915	.	+	.	transcript_id "NM_001004342";
chr1	Ref	exon	231335894	231336004	.	+	.	transcript_id "NM_001004342";
chr1	Ref	exon	231337104	231337263	.	+	.	transcript_id "NM_001004342";
chr1	Ref	exon	231339613	231339758	.	+	.	transcript_id "NM_001004342";
chr1	Ref	exon	231342398	231342536	.	+	.	transcript_id "NM_001004342";
chr1	Ref	exon	231344693	231344996	.	+	.	transcript_id "NM_001004342";
chr1	Ref	exon	231349561	231349723	.	+	.	transcript_id "NM_001004342";
chr1	Ref	3UTR	231351121	231357314	.	+	.	transcript_id "NM_001004342";
chr1	Ref	3UTR	242158792	242159687	.	-	.	transcript_id "NM_001004343";
chr1	Ref	exon	242161816	242161922	.	-	.	transcript_id "NM_001004343";
chr1	Ref	exon	242162078	242162133	.	-	.	transcript_id "NM_001004343";
chr1	Ref	exon	242162253	242162310	.	-	.	transcript_id "NM_001004343";
chr1	Ref	5UTR	242162311	242162385	.	-	.	transcript_id "NM_001004343";
chr1	Ref	3UTR	151772765	151775180	.	-	.	transcript_id "NM_001004432";
chr1	Ref	5UTR	151775181	151775193	.	-	.	transcript_id "NM_001004432";
chr1	Ref	5UTR	151777706	151777882	.	-	.	transcript_id "NM_001004432";
chr1	Ref	3UTRd	26364514	26365432	.	-	.	transcript_id "NM_001004434";
chr1	Ref	3UTR	26365433	26365796	.	-	.	transcript_id "NM_001004434";
chr1	Ref	exon	26366268	26366402	.	-	.	transcript_id "NM_001004434";
chr1	Ref	exon	26368191	26368296	.	-	.	transcript_id "NM_001004434";
chr1	Ref	exon	26369040	26369199	.	-	.	transcript_id "NM_001004434";
chr1	Ref	exon	26369889	26370042	.	-	.	transcript_id "NM_001004434";
chr1	Ref	exon	26370789	26370935	.	-	.	transcript_id "NM_001004434";
chr1	Ref	exon	26371488	26371708	.	-	.	transcript_id "NM_001004434";
chr1	Ref	exon	26372338	26372387	.	-	.	transcript_id "NM_001004434";
chr1	Ref	5UTR	26372388	26372604	.	-	.	transcript_id "NM_001004434";
chr1	Ref	5UTR	113263189	113263256	.	+	.	transcript_id "NM_001004440";
chr1	Ref	5UTR	113264855	113264855	.	+	.	transcript_id "NM_001004440";
chr1	Ref	exon	113264856	113264970	.	+	.	transcript_id "NM_001004440";
chr1	Ref	exon	113265638	113265787	.	+	.	transcript_id "NM_001004440";
chr1	Ref	exon	113266567	113266759	.	+	.	transcript_id "NM_001004440";
chr1	Ref	3UTR	113269251	113269856	.	+	.	transcript_id "NM_001004440";
chr1	Ref	exon	159283460	159284449	.	-	.	transcript_id "NM_001004467";
chr1	Ref	exon	159504868	159505797	.	-	.	transcript_id "NM_001004469";
chr1	Ref	exon	158449668	158450675	.	+	.	transcript_id "NM_001004472";
chr1	Ref	exon	158435352	158436293	.	+	.	transcript_id "NM_001004473";
chr1	Ref	exon	158368312	158369256	.	-	.	transcript_id "NM_001004475";
chr1	Ref	exon	158389718	158390656	.	-	.	transcript_id "NM_001004476";
chr1	Ref	exon	158548709	158549689	.	-	.	transcript_id "NM_001004477";
chr1	Ref	exon	158576229	158577170	.	+	.	transcript_id "NM_001004478";
chr1	Ref	exon	248128634	248129641	.	+	.	transcript_id "NM_001004491";
chr1	Ref	exon	247614331	247615284	.	-	.	transcript_id "NM_001004492";
chr1	Ref	5UTR	248201474	248201569	.	+	.	transcript_id "NM_001004686";
chr1	Ref	3UTR	248201570	248202607	.	+	.	transcript_id "NM_001004686";
chr1	Ref	exon	248223984	248224922	.	+	.	transcript_id "NM_001004687";
chr1	Ref	exon	248343288	248344331	.	+	.	transcript_id "NM_001004688";
chr1	Ref	exon	248366370	248367308	.	+	.	transcript_id "NM_001004689";
chr1	Ref	exon	248308450	248309388	.	+	.	transcript_id "NM_001004690";
chr1	Ref	exon	248486932	248487870	.	-	.	transcript_id "NM_001004691";
chr1	Ref	exon	248457918	248458880	.	-	.	transcript_id "NM_001004692";
chr1	Ref	exon	248756131	248757069	.	-	.	transcript_id "NM_001004693";
chr1	Ref	exon	248721845	248722792	.	-	.	transcript_id "NM_001004694";
chr1	Ref	exon	248436154	248437116	.	-	.	transcript_id "NM_001004695";
chr1	Ref	exon	248524883	248525929	.	+	.	transcript_id "NM_001004696";
chr1	Ref	exon	248651890	248652837	.	+	.	transcript_id "NM_001004697";
chr1	Ref	5UTR	247654370	247654429	.	+	.	transcript_id "NM_001004698";
chr1	Ref	3UTR	247654430	247655711	.	+	.	transcript_id "NM_001004698";
chr1	Ref	exon	248844670	248845605	.	-	.	transcript_id "NM_001004734";
chr1	Ref	exon	158724606	158725637	.	+	.	transcript_id "NM_001005184";
chr1	Ref	exon	158735534	158736472	.	-	.	transcript_id "NM_001005185";
chr1	Ref	exon	158516918	158517895	.	-	.	transcript_id "NM_001005189";
chr1	Ref	5UTR	165513478	165513533	.	+	.	transcript_id "NM_001005214";
chr1	Ref	exon	165513534	165514155	.	+	.	transcript_id "NM_001005214";
chr1	Ref	3UTR	165532742	165533185	.	+	.	transcript_id "NM_001005214";
chr1	Ref	exon	367659	368597	.	+	.	transcript_id "NM_001005221";
[truncated: 433,499 more rows]
