# Supplementary material for: Aire-dependent genes undergo Clp1-mediated 3’UTR shortening associated with higher transcript stability in the thymus
Source: eLife. 2020 Apr 29;9:e52985. doi: 10.7554/eLife.52985 (PMC7205469; doi:10.7554/eLife.52985)
Supplement: Figure 1—source data 1. — A proximal pA was validated when its genomic location from the PolyA_DB 2 database differs from 20 bp at least to the genomic location of the UCSC annotated 3’UTR distal boundary or distal pA. In case of multiple proximal pAs, the most proximal one was considered. The two annotation files (GFF2_features_hg19_UTR_d.gtf and GFF2_features_mm9_UTR_d.gtf) are GTF files to be used with intersectBed and coverageBed for RNA-seq-based d3’UTR ratio calculation. The two annotation files (features_hg19_UTR_d.csv and features_mm9_UTR_d.csv) are to be used with our R-implementation of PLATA (Giraud et al., 2012) for individual probe-level microarray analyses and microarray-based d3’UTR ratio calculation. [file elife-52985-fig1-data1.zip › Figure_1_source_data_1_REVISION/GFF2_features_mm9_UTR_d.gtf]

chr1	Ref	3UTR	75471144	75472801	.	-	.	transcript_id "NM_001001565";
chr1	Ref	exon	75473135	75473314	.	-	.	transcript_id "NM_001001565";
chr1	Ref	exon	75473820	75474221	.	-	.	transcript_id "NM_001001565";
chr1	Ref	5UTR	75474222	75474393	.	-	.	transcript_id "NM_001001565";
chr1	Ref	5UTR	75474845	75474987	.	-	.	transcript_id "NM_001001565";
chr1	Ref	5UTR	75475367	75476046	.	-	.	transcript_id "NM_001001565";
chr1	Ref	3UTR	75471144	75472801	.	-	.	transcript_id "NM_001001566";
chr1	Ref	exon	75473135	75473314	.	-	.	transcript_id "NM_001001566";
chr1	Ref	exon	75473820	75474393	.	-	.	transcript_id "NM_001001566";
chr1	Ref	exon	75475367	75475680	.	-	.	transcript_id "NM_001001566";
chr1	Ref	5UTR	75475681	75476046	.	-	.	transcript_id "NM_001001566";
chr1	Ref	exon	175133489	175134430	.	+	.	transcript_id "NM_001001809";
chr1	Ref	3UTRd	167522312	167523369	.	-	.	transcript_id "NM_001001880";
chr1	Ref	3UTR	167523370	167523808	.	-	.	transcript_id "NM_001001880";
chr1	Ref	exon	167534741	167534873	.	-	.	transcript_id "NM_001001880";
chr1	Ref	exon	167535740	167535953	.	-	.	transcript_id "NM_001001880";
chr1	Ref	exon	167538569	167538735	.	-	.	transcript_id "NM_001001880";
chr1	Ref	exon	167564434	167564524	.	-	.	transcript_id "NM_001001880";
chr1	Ref	5UTR	167564525	167564672	.	-	.	transcript_id "NM_001001880";
chr1	Ref	3UTR	53863718	53870177	.	-	.	transcript_id "NM_001001883";
chr1	Ref	exon	53883720	53883832	.	-	.	transcript_id "NM_001001883";
chr1	Ref	exon	53884729	53884814	.	-	.	transcript_id "NM_001001883";
chr1	Ref	exon	53887486	53887600	.	-	.	transcript_id "NM_001001883";
chr1	Ref	exon	53888354	53888500	.	-	.	transcript_id "NM_001001883";
chr1	Ref	exon	53889466	53889595	.	-	.	transcript_id "NM_001001883";
chr1	Ref	exon	53895856	53895954	.	-	.	transcript_id "NM_001001883";
chr1	Ref	exon	53897558	53897710	.	-	.	transcript_id "NM_001001883";
chr1	Ref	exon	53908417	53908530	.	-	.	transcript_id "NM_001001883";
chr1	Ref	exon	53910013	53910133	.	-	.	transcript_id "NM_001001883";
chr1	Ref	exon	53921885	53921994	.	-	.	transcript_id "NM_001001883";
chr1	Ref	exon	53925680	53925763	.	-	.	transcript_id "NM_001001883";
chr1	Ref	exon	53942173	53942269	.	-	.	transcript_id "NM_001001883";
chr1	Ref	exon	53944427	53944529	.	-	.	transcript_id "NM_001001883";
chr1	Ref	exon	53947970	53948104	.	-	.	transcript_id "NM_001001883";
chr1	Ref	exon	53961093	53961278	.	-	.	transcript_id "NM_001001883";
chr1	Ref	exon	53970085	53970209	.	-	.	transcript_id "NM_001001883";
chr1	Ref	exon	53970611	53970714	.	-	.	transcript_id "NM_001001883";
chr1	Ref	exon	53971326	53971476	.	-	.	transcript_id "NM_001001883";
chr1	Ref	exon	53980743	53980838	.	-	.	transcript_id "NM_001001883";
chr1	Ref	exon	53982154	53983527	.	-	.	transcript_id "NM_001001883";
chr1	Ref	exon	53983909	53984009	.	-	.	transcript_id "NM_001001883";
chr1	Ref	exon	53987814	53987953	.	-	.	transcript_id "NM_001001883";
chr1	Ref	exon	53989963	53990132	.	-	.	transcript_id "NM_001001883";
chr1	Ref	exon	53993902	53993977	.	-	.	transcript_id "NM_001001883";
chr1	Ref	exon	53999550	53999644	.	-	.	transcript_id "NM_001001883";
chr1	Ref	exon	54007658	54007765	.	-	.	transcript_id "NM_001001883";
chr1	Ref	exon	54097045	54097336	.	-	.	transcript_id "NM_001001883";
chr1	Ref	5UTR	54097337	54097371	.	-	.	transcript_id "NM_001001883";
chr1	Ref	5UTR	54251820	54251878	.	-	.	transcript_id "NM_001001883";
chr1	Ref	5UTR	78654400	78654678	.	+	.	transcript_id "NM_001001981";
chr1	Ref	5UTR	78659716	78659855	.	+	.	transcript_id "NM_001001981";
chr1	Ref	5UTR	78660901	78660961	.	+	.	transcript_id "NM_001001981";
chr1	Ref	3UTR	78660962	78664176	.	+	.	transcript_id "NM_001001981";
chr1	Ref	3UTR	75177440	75178505	.	-	.	transcript_id "NM_001003917";
chr1	Ref	exon	75179166	75179311	.	-	.	transcript_id "NM_001003917";
chr1	Ref	exon	75179468	75179690	.	-	.	transcript_id "NM_001003917";
chr1	Ref	exon	75181030	75181147	.	-	.	transcript_id "NM_001003917";
chr1	Ref	exon	75181263	75181441	.	-	.	transcript_id "NM_001003917";
chr1	Ref	exon	75181627	75181875	.	-	.	transcript_id "NM_001003917";
chr1	Ref	exon	75182240	75182419	.	-	.	transcript_id "NM_001003917";
chr1	Ref	exon	75182525	75182678	.	-	.	transcript_id "NM_001003917";
chr1	Ref	exon	75182764	75183512	.	-	.	transcript_id "NM_001003917";
chr1	Ref	exon	75184259	75184400	.	-	.	transcript_id "NM_001003917";
chr1	Ref	exon	75184519	75184680	.	-	.	transcript_id "NM_001003917";
chr1	Ref	exon	75186137	75186201	.	-	.	transcript_id "NM_001003917";
chr1	Ref	exon	75186686	75186729	.	-	.	transcript_id "NM_001003917";
chr1	Ref	exon	75186877	75186979	.	-	.	transcript_id "NM_001003917";
chr1	Ref	5UTR	75186980	75187008	.	-	.	transcript_id "NM_001003917";
chr1	Ref	5UTR	75187397	75187451	.	-	.	transcript_id "NM_001003917";
chr1	Ref	5UTR	75188398	75188497	.	-	.	transcript_id "NM_001003917";
chr1	Ref	3UTRd	84032868	84033795	.	-	.	transcript_id "NM_001003948";
chr1	Ref	3UTR	84033796	84035082	.	-	.	transcript_id "NM_001003948";
chr1	Ref	exon	84155807	84155953	.	-	.	transcript_id "NM_001003948";
chr1	Ref	exon	84280916	84280945	.	-	.	transcript_id "NM_001003948";
chr1	Ref	5UTR	84280946	84281220	.	-	.	transcript_id "NM_001003948";
chr1	Ref	5UTR	78306921	78306993	.	+	.	transcript_id "NM_001004173";
chr1	Ref	exon	78306994	78307077	.	+	.	transcript_id "NM_001004173";
chr1	Ref	exon	78356646	78356804	.	+	.	transcript_id "NM_001004173";
chr1	Ref	exon	78387050	78387229	.	+	.	transcript_id "NM_001004173";
chr1	Ref	exon	78389934	78390023	.	+	.	transcript_id "NM_001004173";
chr1	Ref	3UTR	78413450	78416861	.	+	.	transcript_id "NM_001004173";
chr1	Ref	3UTRd	72205807	72206019	.	-	.	transcript_id "NM_001005423";
chr1	Ref	3UTR	72206020	72207593	.	-	.	transcript_id "NM_001005423";
chr1	Ref	exon	72208896	72209059	.	-	.	transcript_id "NM_001005423";
chr1	Ref	exon	72210646	72210736	.	-	.	transcript_id "NM_001005423";
chr1	Ref	exon	72238617	72238776	.	-	.	transcript_id "NM_001005423";
chr1	Ref	exon	72258591	72258685	.	-	.	transcript_id "NM_001005423";
chr1	Ref	5UTR	72258686	72258881	.	-	.	transcript_id "NM_001005423";
chr1	Ref	3UTRd	154684125	154686000	.	-	.	transcript_id "NM_001005507";
chr1	Ref	3UTR	154686001	154686515	.	-	.	transcript_id "NM_001005507";
chr1	Ref	exon	154687165	154687310	.	-	.	transcript_id "NM_001005507";
chr1	Ref	exon	154687432	154687602	.	-	.	transcript_id "NM_001005507";
chr1	Ref	exon	154688155	154688314	.	-	.	transcript_id "NM_001005507";
chr1	Ref	exon	154688643	154688723	.	-	.	transcript_id "NM_001005507";
chr1	Ref	exon	154691166	154691537	.	-	.	transcript_id "NM_001005507";
chr1	Ref	exon	154692343	154692725	.	-	.	transcript_id "NM_001005507";
chr1	Ref	exon	154693249	154693393	.	-	.	transcript_id "NM_001005507";
chr1	Ref	exon	154695726	154696146	.	-	.	transcript_id "NM_001005507";
chr1	Ref	exon	154697005	154697124	.	-	.	transcript_id "NM_001005507";
chr1	Ref	exon	154699728	154699788	.	-	.	transcript_id "NM_001005507";
chr1	Ref	exon	154701440	154701510	.	-	.	transcript_id "NM_001005507";
chr1	Ref	exon	154702979	154703132	.	-	.	transcript_id "NM_001005507";
chr1	Ref	exon	154703579	154703741	.	-	.	transcript_id "NM_001005507";
chr1	Ref	exon	154706009	154706144	.	-	.	transcript_id "NM_001005507";
chr1	Ref	exon	154706482	154706632	.	-	.	transcript_id "NM_001005507";
chr1	Ref	exon	154707580	154707651	.	-	.	transcript_id "NM_001005507";
chr1	Ref	exon	154708811	154708982	.	-	.	transcript_id "NM_001005507";
chr1	Ref	exon	154713711	154713843	.	-	.	transcript_id "NM_001005507";
chr1	Ref	exon	154715382	154715499	.	-	.	transcript_id "NM_001005507";
chr1	Ref	exon	154717890	154717921	.	-	.	transcript_id "NM_001005507";
chr1	Ref	exon	154749639	154749667	.	-	.	transcript_id "NM_001005507";
chr1	Ref	5UTR	154749668	154749776	.	-	.	transcript_id "NM_001005507";
chr1	Ref	5UTR	173319091	173319397	.	+	.	transcript_id "NM_001005508";
chr1	Ref	exon	173319398	173319494	.	+	.	transcript_id "NM_001005508";
chr1	Ref	exon	173327606	173327708	.	+	.	transcript_id "NM_001005508";
chr1	Ref	exon	173330687	173330831	.	+	.	transcript_id "NM_001005508";
chr1	Ref	exon	173332056	173332138	.	+	.	transcript_id "NM_001005508";
chr1	Ref	exon	173332288	173332395	.	+	.	transcript_id "NM_001005508";
chr1	Ref	exon	173333344	173333471	.	+	.	transcript_id "NM_001005508";
chr1	Ref	exon	173333912	173334086	.	+	.	transcript_id "NM_001005508";
chr1	Ref	exon	173334165	173334268	.	+	.	transcript_id "NM_001005508";
chr1	Ref	exon	173334352	173334429	.	+	.	transcript_id "NM_001005508";
chr1	Ref	exon	173334941	173335309	.	+	.	transcript_id "NM_001005508";
chr1	Ref	exon	173337489	173337766	.	+	.	transcript_id "NM_001005508";
chr1	Ref	3UTR	173337859	173340370	.	+	.	transcript_id "NM_001005508";
chr1	Ref	exon	176047222	176048145	.	-	.	transcript_id "NM_001005520";
chr1	Ref	5UTR	58335170	58335262	.	+	.	transcript_id "NM_001008419";
chr1	Ref	exon	58335263	58335319	.	+	.	transcript_id "NM_001008419";
chr1	Ref	exon	58338021	58338078	.	+	.	transcript_id "NM_001008419";
chr1	Ref	exon	58339510	58339606	.	+	.	transcript_id "NM_001008419";
chr1	Ref	exon	58340331	58340439	.	+	.	transcript_id "NM_001008419";
chr1	Ref	exon	58342415	58342541	.	+	.	transcript_id "NM_001008419";
chr1	Ref	exon	58344536	58344597	.	+	.	transcript_id "NM_001008419";
chr1	Ref	exon	58346752	58346835	.	+	.	transcript_id "NM_001008419";
chr1	Ref	exon	58349042	58349122	.	+	.	transcript_id "NM_001008419";
chr1	Ref	exon	58351145	58351289	.	+	.	transcript_id "NM_001008419";
chr1	Ref	exon	58352707	58352799	.	+	.	transcript_id "NM_001008419";
chr1	Ref	exon	58356607	58356758	.	+	.	transcript_id "NM_001008419";
chr1	Ref	exon	58357459	58357552	.	+	.	transcript_id "NM_001008419";
chr1	Ref	exon	58360371	58360480	.	+	.	transcript_id "NM_001008419";
chr1	Ref	exon	58361273	58361457	.	+	.	transcript_id "NM_001008419";
chr1	Ref	exon	58362048	58362234	.	+	.	transcript_id "NM_001008419";
chr1	Ref	exon	58364194	58364286	.	+	.	transcript_id "NM_001008419";
chr1	Ref	exon	58365703	58365872	.	+	.	transcript_id "NM_001008419";
chr1	Ref	exon	58366825	58366939	.	+	.	transcript_id "NM_001008419";
chr1	Ref	exon	58369119	58369241	.	+	.	transcript_id "NM_001008419";
chr1	Ref	exon	58379623	58379719	.	+	.	transcript_id "NM_001008419";
chr1	Ref	exon	58387614	58387738	.	+	.	transcript_id "NM_001008419";
chr1	Ref	exon	58389387	58389520	.	+	.	transcript_id "NM_001008419";
chr1	Ref	exon	58391524	58391611	.	+	.	transcript_id "NM_001008419";
chr1	Ref	exon	58393444	58393530	.	+	.	transcript_id "NM_001008419";
chr1	Ref	exon	58394179	58394370	.	+	.	transcript_id "NM_001008419";
chr1	Ref	exon	58396303	58396530	.	+	.	transcript_id "NM_001008419";
chr1	Ref	exon	58400500	58400595	.	+	.	transcript_id "NM_001008419";
chr1	Ref	exon	58403069	58403197	.	+	.	transcript_id "NM_001008419";
chr1	Ref	exon	58405897	58405971	.	+	.	transcript_id "NM_001008419";
chr1	Ref	exon	58407081	58407133	.	+	.	transcript_id "NM_001008419";
chr1	Ref	exon	58407999	58408113	.	+	.	transcript_id "NM_001008419";
chr1	Ref	exon	58411006	58411071	.	+	.	transcript_id "NM_001008419";
chr1	Ref	exon	58411154	58411342	.	+	.	transcript_id "NM_001008419";
chr1	Ref	exon	58415762	58415929	.	+	.	transcript_id "NM_001008419";
chr1	Ref	3UTR	58433106	58433180	.	+	.	transcript_id "NM_001008419";
chr1	Ref	3UTR	58435485	58436108	.	+	.	transcript_id "NM_001008419";
chr1	Ref	5UTR	155721475	155721576	.	+	.	transcript_id "NM_001008426";
chr1	Ref	3UTR	155721577	155724001	.	+	.	transcript_id "NM_001008426";
chr1	Ref	3UTRd	136095799	136096879	.	-	.	transcript_id "NM_001008533";
chr1	Ref	3UTR	136096880	136100167	.	-	.	transcript_id "NM_001008533";
chr1	Ref	exon	136130592	136130932	.	-	.	transcript_id "NM_001008533";
chr1	Ref	5UTR	136130933	136132004	.	-	.	transcript_id "NM_001008533";
chr1	Ref	3UTR	132829233	132829820	.	-	.	transcript_id "NM_001009940";
chr1	Ref	exon	132831552	132831626	.	-	.	transcript_id "NM_001009940";
chr1	Ref	exon	132832470	132832622	.	-	.	transcript_id "NM_001009940";
chr1	Ref	exon	132835494	132835556	.	-	.	transcript_id "NM_001009940";
chr1	Ref	exon	132835675	132835818	.	-	.	transcript_id "NM_001009940";
chr1	Ref	exon	94387395	94388330	.	-	.	transcript_id "NM_001011525";
chr1	Ref	5UTR	38995994	38996130	.	+	.	transcript_id "NM_001011684";
chr1	Ref	exon	38996131	38996206	.	+	.	transcript_id "NM_001011684";
chr1	Ref	exon	38998356	38998411	.	+	.	transcript_id "NM_001011684";
chr1	Ref	exon	38998712	38998762	.	+	.	transcript_id "NM_001011684";
chr1	Ref	exon	39000783	39000806	.	+	.	transcript_id "NM_001011684";
chr1	Ref	exon	39000901	39000954	.	+	.	transcript_id "NM_001011684";
chr1	Ref	exon	39002901	39002984	.	+	.	transcript_id "NM_001011684";
chr1	Ref	exon	39003800	39003835	.	+	.	transcript_id "NM_001011684";
chr1	Ref	exon	39004405	39004446	.	+	.	transcript_id "NM_001011684";
chr1	Ref	3UTR	39005474	39005520	.	+	.	transcript_id "NM_001011684";
chr1	Ref	3UTR	39006728	39007121	.	+	.	transcript_id "NM_001011684";
chr1	Ref	5UTR	13658852	13658948	.	+	.	transcript_id "NM_001011873";
chr1	Ref	5UTR	13662207	13662573	.	+	.	transcript_id "NM_001011873";
chr1	Ref	exon	13662574	13662845	.	+	.	transcript_id "NM_001011873";
chr1	Ref	exon	13674137	13674357	.	+	.	transcript_id "NM_001011873";
chr1	Ref	3UTR	13690836	13691804	.	+	.	transcript_id "NM_001011873";
chr1	Ref	3UTR	3204563	3207049	.	-	.	transcript_id "NM_001011874";
chr1	Ref	exon	3411783	3411982	.	-	.	transcript_id "NM_001011874";
chr1	Ref	exon	3660633	3661429	.	-	.	transcript_id "NM_001011874";
chr1	Ref	5UTR	3661430	3661579	.	-	.	transcript_id "NM_001011874";
chr1	Ref	5UTR	121903557	121903833	.	+	.	transcript_id "NM_001012322";
chr1	Ref	exon	121903834	121903908	.	+	.	transcript_id "NM_001012322";
chr1	Ref	exon	121918735	121918849	.	+	.	transcript_id "NM_001012322";
chr1	Ref	exon	121919043	121919087	.	+	.	transcript_id "NM_001012322";
chr1	Ref	exon	121928141	121928248	.	+	.	transcript_id "NM_001012322";
chr1	Ref	exon	121932912	121933015	.	+	.	transcript_id "NM_001012322";
chr1	Ref	exon	121940028	121940125	.	+	.	transcript_id "NM_001012322";
chr1	Ref	exon	121941208	121941340	.	+	.	transcript_id "NM_001012322";
chr1	Ref	exon	121943236	121943389	.	+	.	transcript_id "NM_001012322";
chr1	Ref	exon	121950251	121950311	.	+	.	transcript_id "NM_001012322";
chr1	Ref	exon	121950849	121950918	.	+	.	transcript_id "NM_001012322";
chr1	Ref	exon	121951962	121952053	.	+	.	transcript_id "NM_001012322";
chr1	Ref	exon	121952971	121953097	.	+	.	transcript_id "NM_001012322";
chr1	Ref	exon	121958471	121958512	.	+	.	transcript_id "NM_001012322";
chr1	Ref	3UTR	121959689	121960109	.	+	.	transcript_id "NM_001012322";
chr1	Ref	5UTR	179374792	179374940	.	+	.	transcript_id "NM_001012330";
chr1	Ref	exon	179374941	179374953	.	+	.	transcript_id "NM_001012330";
chr1	Ref	3UTR	179377220	179380897	.	+	.	transcript_id "NM_001012330";
chr1	Ref	exon	22278503	22278721	.	-	.	transcript_id "NM_001012623";
chr1	Ref	exon	22280141	22280280	.	-	.	transcript_id "NM_001012623";
chr1	Ref	exon	22281094	22281195	.	-	.	transcript_id "NM_001012623";
chr1	Ref	exon	22282903	22283015	.	-	.	transcript_id "NM_001012623";
chr1	Ref	exon	22286939	22287077	.	-	.	transcript_id "NM_001012623";
chr1	Ref	exon	22336374	22336609	.	-	.	transcript_id "NM_001012623";
chr1	Ref	exon	22363425	22363591	.	-	.	transcript_id "NM_001012623";
chr1	Ref	exon	22369509	22369621	.	-	.	transcript_id "NM_001012623";
chr1	Ref	exon	22387532	22387643	.	-	.	transcript_id "NM_001012623";
chr1	Ref	exon	22394524	22394596	.	-	.	transcript_id "NM_001012623";
chr1	Ref	exon	22411822	22411911	.	-	.	transcript_id "NM_001012623";
chr1	Ref	exon	22415952	22416014	.	-	.	transcript_id "NM_001012623";
chr1	Ref	exon	22417543	22417668	.	-	.	transcript_id "NM_001012623";
chr1	Ref	exon	22418546	22418702	.	-	.	transcript_id "NM_001012623";
chr1	Ref	exon	22422853	22422924	.	-	.	transcript_id "NM_001012623";
chr1	Ref	exon	22475030	22475160	.	-	.	transcript_id "NM_001012623";
chr1	Ref	exon	22479564	22479676	.	-	.	transcript_id "NM_001012623";
chr1	Ref	exon	22482527	22482573	.	-	.	transcript_id "NM_001012623";
chr1	Ref	exon	22486274	22486397	.	-	.	transcript_id "NM_001012623";
chr1	Ref	exon	22489993	22490092	.	-	.	transcript_id "NM_001012623";
chr1	Ref	exon	22491481	22491591	.	-	.	transcript_id "NM_001012623";
chr1	Ref	exon	22493427	22493491	.	-	.	transcript_id "NM_001012623";
chr1	Ref	exon	22540238	22540310	.	-	.	transcript_id "NM_001012623";
chr1	Ref	exon	22540845	22541079	.	-	.	transcript_id "NM_001012623";
chr1	Ref	exon	22545125	22545462	.	-	.	transcript_id "NM_001012623";
chr1	Ref	exon	22600932	22600943	.	-	.	transcript_id "NM_001012623";
chr1	Ref	exon	22603210	22603423	.	-	.	transcript_id "NM_001012623";
chr1	Ref	exon	22637251	22637319	.	-	.	transcript_id "NM_001012623";
chr1	Ref	exon	22733769	22733849	.	-	.	transcript_id "NM_001012623";
chr1	Ref	exon	22812400	22812563	.	-	.	transcript_id "NM_001012623";
chr1	Ref	exon	22278503	22278721	.	-	.	transcript_id "NM_001012624";
chr1	Ref	exon	22280141	22280280	.	-	.	transcript_id "NM_001012624";
chr1	Ref	exon	22281094	22281195	.	-	.	transcript_id "NM_001012624";
chr1	Ref	exon	22282903	22283015	.	-	.	transcript_id "NM_001012624";
chr1	Ref	exon	22286939	22287077	.	-	.	transcript_id "NM_001012624";
chr1	Ref	exon	22336374	22336609	.	-	.	transcript_id "NM_001012624";
chr1	Ref	exon	22363425	22363591	.	-	.	transcript_id "NM_001012624";
chr1	Ref	exon	22369509	22369621	.	-	.	transcript_id "NM_001012624";
chr1	Ref	exon	22387532	22387643	.	-	.	transcript_id "NM_001012624";
chr1	Ref	exon	22411821	22411911	.	-	.	transcript_id "NM_001012624";
chr1	Ref	exon	22415952	22416014	.	-	.	transcript_id "NM_001012624";
chr1	Ref	exon	22417543	22417668	.	-	.	transcript_id "NM_001012624";
chr1	Ref	exon	22418546	22418702	.	-	.	transcript_id "NM_001012624";
chr1	Ref	exon	22422853	22422924	.	-	.	transcript_id "NM_001012624";
chr1	Ref	exon	22475030	22475160	.	-	.	transcript_id "NM_001012624";
chr1	Ref	exon	22479564	22479676	.	-	.	transcript_id "NM_001012624";
chr1	Ref	exon	22482527	22482573	.	-	.	transcript_id "NM_001012624";
chr1	Ref	exon	22486274	22486397	.	-	.	transcript_id "NM_001012624";
chr1	Ref	exon	22489993	22490092	.	-	.	transcript_id "NM_001012624";
chr1	Ref	exon	22491481	22491591	.	-	.	transcript_id "NM_001012624";
chr1	Ref	exon	22493427	22493491	.	-	.	transcript_id "NM_001012624";
chr1	Ref	exon	22540238	22540310	.	-	.	transcript_id "NM_001012624";
chr1	Ref	exon	22540845	22541079	.	-	.	transcript_id "NM_001012624";
chr1	Ref	exon	22545125	22545462	.	-	.	transcript_id "NM_001012624";
chr1	Ref	exon	22600932	22600943	.	-	.	transcript_id "NM_001012624";
chr1	Ref	exon	22603210	22603423	.	-	.	transcript_id "NM_001012624";
chr1	Ref	exon	22637251	22637319	.	-	.	transcript_id "NM_001012624";
chr1	Ref	exon	22733769	22733849	.	-	.	transcript_id "NM_001012624";
chr1	Ref	exon	22812400	22812563	.	-	.	transcript_id "NM_001012624";
chr1	Ref	exon	22278503	22278721	.	-	.	transcript_id "NM_001012625";
chr1	Ref	exon	22280141	22280280	.	-	.	transcript_id "NM_001012625";
chr1	Ref	exon	22281094	22281195	.	-	.	transcript_id "NM_001012625";
chr1	Ref	exon	22282903	22283015	.	-	.	transcript_id "NM_001012625";
chr1	Ref	exon	22286939	22287077	.	-	.	transcript_id "NM_001012625";
chr1	Ref	exon	22336374	22336609	.	-	.	transcript_id "NM_001012625";
chr1	Ref	exon	22363425	22363591	.	-	.	transcript_id "NM_001012625";
chr1	Ref	exon	22369509	22369621	.	-	.	transcript_id "NM_001012625";
chr1	Ref	exon	22387532	22387644	.	-	.	transcript_id "NM_001012625";
chr1	Ref	exon	22417543	22417668	.	-	.	transcript_id "NM_001012625";
chr1	Ref	exon	22418546	22418702	.	-	.	transcript_id "NM_001012625";
chr1	Ref	exon	22422853	22422924	.	-	.	transcript_id "NM_001012625";
chr1	Ref	exon	22475030	22475160	.	-	.	transcript_id "NM_001012625";
chr1	Ref	exon	22479564	22479676	.	-	.	transcript_id "NM_001012625";
chr1	Ref	exon	22482527	22482573	.	-	.	transcript_id "NM_001012625";
chr1	Ref	exon	22486274	22486397	.	-	.	transcript_id "NM_001012625";
chr1	Ref	exon	22489993	22490092	.	-	.	transcript_id "NM_001012625";
chr1	Ref	exon	22491481	22491591	.	-	.	transcript_id "NM_001012625";
chr1	Ref	exon	22493427	22493491	.	-	.	transcript_id "NM_001012625";
chr1	Ref	exon	22540238	22540310	.	-	.	transcript_id "NM_001012625";
chr1	Ref	exon	22540845	22541079	.	-	.	transcript_id "NM_001012625";
chr1	Ref	exon	22545125	22545462	.	-	.	transcript_id "NM_001012625";
chr1	Ref	exon	22600932	22600943	.	-	.	transcript_id "NM_001012625";
chr1	Ref	exon	22603210	22603423	.	-	.	transcript_id "NM_001012625";
chr1	Ref	exon	22637251	22637319	.	-	.	transcript_id "NM_001012625";
chr1	Ref	exon	22733769	22733849	.	-	.	transcript_id "NM_001012625";
chr1	Ref	exon	22812400	22812563	.	-	.	transcript_id "NM_001012625";
chr1	Ref	3UTR	43104114	43106680	.	-	.	transcript_id "NM_001013025";
chr1	Ref	exon	43108403	43108836	.	-	.	transcript_id "NM_001013025";
chr1	Ref	exon	43110256	43110415	.	-	.	transcript_id "NM_001013025";
chr1	Ref	exon	43111364	43111510	.	-	.	transcript_id "NM_001013025";
chr1	Ref	exon	43113457	43113600	.	-	.	transcript_id "NM_001013025";
chr1	Ref	exon	43115943	43116000	.	-	.	transcript_id "NM_001013025";
chr1	Ref	exon	43116725	43117066	.	-	.	transcript_id "NM_001013025";
chr1	Ref	exon	43119362	43119444	.	-	.	transcript_id "NM_001013025";
chr1	Ref	exon	43124319	43124473	.	-	.	transcript_id "NM_001013025";
chr1	Ref	exon	43128306	43128500	.	-	.	transcript_id "NM_001013025";
chr1	Ref	exon	43132096	43132783	.	-	.	transcript_id "NM_001013025";
chr1	Ref	5UTR	43132784	43132797	.	-	.	transcript_id "NM_001013025";
chr1	Ref	5UTR	43153697	43153894	.	-	.	transcript_id "NM_001013025";
chr1	Ref	5UTR	43155115	43155467	.	-	.	transcript_id "NM_001013025";
chr1	Ref	3UTR	36480031	36481348	.	-	.	transcript_id "NM_001013374";
chr1	Ref	exon	36481683	36481802	.	-	.	transcript_id "NM_001013374";
chr1	Ref	exon	36484947	36485061	.	-	.	transcript_id "NM_001013374";
chr1	Ref	exon	36485145	36485306	.	-	.	transcript_id "NM_001013374";
chr1	Ref	exon	36495595	36495677	.	-	.	transcript_id "NM_001013374";
chr1	Ref	exon	36496454	36496571	.	-	.	transcript_id "NM_001013374";
chr1	Ref	exon	36500336	36500454	.	-	.	transcript_id "NM_001013374";
chr1	Ref	exon	36501895	36502078	.	-	.	transcript_id "NM_001013374";
chr1	Ref	5UTR	36502079	36502084	.	-	.	transcript_id "NM_001013374";
chr1	Ref	3UTR	169375806	169376254	.	-	.	transcript_id "NM_001013382";
chr1	Ref	exon	169396224	169396845	.	-	.	transcript_id "NM_001013382";
chr1	Ref	5UTR	169396846	169396911	.	-	.	transcript_id "NM_001013382";
chr1	Ref	3UTR	28832967	28835629	.	-	.	transcript_id "NM_001013750";
chr1	Ref	exon	28836879	28837043	.	-	.	transcript_id "NM_001013750";
chr1	Ref	5UTR	28837044	28837097	.	-	.	transcript_id "NM_001013750";
chr1	Ref	5UTR	59573108	59573275	.	+	.	transcript_id "NM_001013771";
chr1	Ref	exon	59573276	59573362	.	+	.	transcript_id "NM_001013771";
chr1	Ref	exon	59583555	59583821	.	+	.	transcript_id "NM_001013771";
chr1	Ref	exon	59598158	59598317	.	+	.	transcript_id "NM_001013771";
chr1	Ref	exon	59601418	59601573	.	+	.	transcript_id "NM_001013771";
chr1	Ref	exon	59606756	59606883	.	+	.	transcript_id "NM_001013771";
chr1	Ref	exon	59607978	59608140	.	+	.	transcript_id "NM_001013771";
chr1	Ref	exon	59609264	59609406	.	+	.	transcript_id "NM_001013771";
chr1	Ref	exon	59613000	59613168	.	+	.	transcript_id "NM_001013771";
chr1	Ref	exon	59614930	59615070	.	+	.	transcript_id "NM_001013771";
chr1	Ref	exon	59619487	59619654	.	+	.	transcript_id "NM_001013771";
chr1	Ref	exon	59623438	59623548	.	+	.	transcript_id "NM_001013771";
chr1	Ref	exon	59639240	59639319	.	+	.	transcript_id "NM_001013771";
chr1	Ref	exon	59664577	59664649	.	+	.	transcript_id "NM_001013771";
chr1	Ref	exon	59681931	59682021	.	+	.	transcript_id "NM_001013771";
chr1	Ref	exon	59684301	59684451	.	+	.	transcript_id "NM_001013771";
chr1	Ref	exon	59685014	59685128	.	+	.	transcript_id "NM_001013771";
chr1	Ref	exon	59686839	59687170	.	+	.	transcript_id "NM_001013771";
chr1	Ref	exon	59689058	59689260	.	+	.	transcript_id "NM_001013771";
chr1	Ref	exon	59689991	59690163	.	+	.	transcript_id "NM_001013771";
chr1	Ref	3UTR	59690838	59691353	.	+	.	transcript_id "NM_001013771";
chr1	Ref	5UTR	175350735	175350817	.	+	.	transcript_id "NM_001013779";
chr1	Ref	5UTR	175357890	175358029	.	+	.	transcript_id "NM_001013779";
chr1	Ref	5UTR	175382959	175383079	.	+	.	transcript_id "NM_001013779";
chr1	Ref	5UTR	175384355	175384444	.	+	.	transcript_id "NM_001013779";
chr1	Ref	5UTR	175385465	175385484	.	+	.	transcript_id "NM_001013779";
chr1	Ref	exon	175385485	175385746	.	+	.	transcript_id "NM_001013779";
chr1	Ref	exon	175389829	175389980	.	+	.	transcript_id "NM_001013779";
chr1	Ref	exon	175392038	175392451	.	+	.	transcript_id "NM_001013779";
chr1	Ref	exon	175393990	175394178	.	+	.	transcript_id "NM_001013779";
chr1	Ref	3UTR	175395102	175396167	.	+	.	transcript_id "NM_001013779";
chr1	Ref	3UTR	44066253	44066878	.	-	.	transcript_id "NM_001013799";
chr1	Ref	exon	44067377	44067494	.	-	.	transcript_id "NM_001013799";
chr1	Ref	exon	44070467	44070618	.	-	.	transcript_id "NM_001013799";
chr1	Ref	exon	44074031	44074112	.	-	.	transcript_id "NM_001013799";
chr1	Ref	5UTR	44074113	44074121	.	-	.	transcript_id "NM_001013799";
chr1	Ref	5UTR	44076753	44076851	.	-	.	transcript_id "NM_001013799";
chr1	Ref	5UTR	87497278	87497734	.	+	.	transcript_id "NM_001013817";
chr1	Ref	exon	87497735	87497766	.	+	.	transcript_id "NM_001013817";
chr1	Ref	exon	87506269	87506431	.	+	.	transcript_id "NM_001013817";
chr1	Ref	exon	87507314	87507485	.	+	.	transcript_id "NM_001013817";
chr1	Ref	exon	87511379	87511429	.	+	.	transcript_id "NM_001013817";
chr1	Ref	exon	87511763	87511846	.	+	.	transcript_id "NM_001013817";
chr1	Ref	exon	87516631	87516732	.	+	.	transcript_id "NM_001013817";
chr1	Ref	exon	87518229	87518282	.	+	.	transcript_id "NM_001013817";
chr1	Ref	exon	87522675	87522740	.	+	.	transcript_id "NM_001013817";
chr1	Ref	exon	87527035	87527139	.	+	.	transcript_id "NM_001013817";
chr1	Ref	exon	87529053	87529195	.	+	.	transcript_id "NM_001013817";
chr1	Ref	exon	87532134	87532181	.	+	.	transcript_id "NM_001013817";
chr1	Ref	exon	87534399	87534440	.	+	.	transcript_id "NM_001013817";
chr1	Ref	exon	87538308	87538423	.	+	.	transcript_id "NM_001013817";
chr1	Ref	exon	87539117	87539222	.	+	.	transcript_id "NM_001013817";
chr1	Ref	exon	87539510	87539587	.	+	.	transcript_id "NM_001013817";
chr1	Ref	exon	87539778	87539921	.	+	.	transcript_id "NM_001013817";
chr1	Ref	3UTR	87541159	87541611	.	+	.	transcript_id "NM_001013817";
chr1	Ref	5UTR	74708328	74708463	.	+	.	transcript_id "NM_001014974";
chr1	Ref	5UTR	74719418	74719584	.	+	.	transcript_id "NM_001014974";
chr1	Ref	5UTR	74725472	74725565	.	+	.	transcript_id "NM_001014974";
chr1	Ref	exon	74725566	74727037	.	+	.	transcript_id "NM_001014974";
chr1	Ref	exon	74727874	74727983	.	+	.	transcript_id "NM_001014974";
chr1	Ref	exon	74728333	74728396	.	+	.	transcript_id "NM_001014974";
chr1	Ref	exon	74731893	74732017	.	+	.	transcript_id "NM_001014974";
chr1	Ref	exon	74732434	74732544	.	+	.	transcript_id "NM_001014974";
chr1	Ref	exon	74732891	74732967	.	+	.	transcript_id "NM_001014974";
chr1	Ref	exon	74733778	74733969	.	+	.	transcript_id "NM_001014974";
chr1	Ref	exon	74734052	74734134	.	+	.	transcript_id "NM_001014974";
chr1	Ref	exon	74734297	74734425	.	+	.	transcript_id "NM_001014974";
chr1	Ref	exon	74734738	74734860	.	+	.	transcript_id "NM_001014974";
chr1	Ref	exon	74735141	74735239	.	+	.	transcript_id "NM_001014974";
chr1	Ref	exon	74735897	74736031	.	+	.	transcript_id "NM_001014974";
chr1	Ref	exon	74736534	74736680	.	+	.	transcript_id "NM_001014974";
chr1	Ref	exon	74742282	74742384	.	+	.	transcript_id "NM_001014974";
chr1	Ref	exon	74742979	74743189	.	+	.	transcript_id "NM_001014974";
chr1	Ref	exon	74743316	74743386	.	+	.	transcript_id "NM_001014974";
chr1	Ref	exon	74743753	74743823	.	+	.	transcript_id "NM_001014974";
chr1	Ref	3UTR	74744015	74744547	.	+	.	transcript_id "NM_001014974";
chr1	Ref	3UTRd	152409632	152409654	.	-	.	transcript_id "NM_001024720";
chr1	Ref	3UTR	152409655	152411023	.	-	.	transcript_id "NM_001024720";
chr1	Ref	exon	152412447	152412573	.	-	.	transcript_id "NM_001024720";
chr1	Ref	exon	152420606	152420725	.	-	.	transcript_id "NM_001024720";
chr1	Ref	exon	152424402	152424752	.	-	.	transcript_id "NM_001024720";
chr1	Ref	exon	152427358	152427486	.	-	.	transcript_id "NM_001024720";
chr1	Ref	exon	152429353	152429478	.	-	.	transcript_id "NM_001024720";
chr1	Ref	exon	152430297	152430410	.	-	.	transcript_id "NM_001024720";
chr1	Ref	exon	152433485	152433619	.	-	.	transcript_id "NM_001024720";
chr1	Ref	exon	152434079	152434198	.	-	.	transcript_id "NM_001024720";
chr1	Ref	exon	152435342	152435404	.	-	.	transcript_id "NM_001024720";
chr1	Ref	exon	152440086	152440323	.	-	.	transcript_id "NM_001024720";
chr1	Ref	exon	152441042	152441163	.	-	.	transcript_id "NM_001024720";
chr1	Ref	exon	152442249	152442386	.	-	.	transcript_id "NM_001024720";
chr1	Ref	exon	152442977	152443126	.	-	.	transcript_id "NM_001024720";
chr1	Ref	exon	152445066	152445236	.	-	.	transcript_id "NM_001024720";
chr1	Ref	exon	152445386	152445556	.	-	.	transcript_id "NM_001024720";
chr1	Ref	exon	152446002	152446172	.	-	.	transcript_id "NM_001024720";
chr1	Ref	exon	152446611	152446781	.	-	.	transcript_id "NM_001024720";
chr1	Ref	exon	152450921	152451091	.	-	.	transcript_id "NM_001024720";
chr1	Ref	exon	152451226	152451396	.	-	.	transcript_id "NM_001024720";
chr1	Ref	exon	152451975	152452244	.	-	.	transcript_id "NM_001024720";
chr1	Ref	exon	152454419	152454500	.	-	.	transcript_id "NM_001024720";
chr1	Ref	exon	152456753	152456943	.	-	.	transcript_id "NM_001024720";
chr1	Ref	exon	152457748	152457882	.	-	.	transcript_id "NM_001024720";
chr1	Ref	exon	152459757	152459970	.	-	.	transcript_id "NM_001024720";
chr1	Ref	exon	152462240	152462430	.	-	.	transcript_id "NM_001024720";
chr1	Ref	exon	152465971	152466240	.	-	.	transcript_id "NM_001024720";
chr1	Ref	exon	152470031	152470165	.	-	.	transcript_id "NM_001024720";
chr1	Ref	exon	152470294	152470431	.	-	.	transcript_id "NM_001024720";
chr1	Ref	exon	152471617	152471724	.	-	.	transcript_id "NM_001024720";
chr1	Ref	exon	152474160	152474324	.	-	.	transcript_id "NM_001024720";
chr1	Ref	exon	152474503	152474624	.	-	.	transcript_id "NM_001024720";
chr1	Ref	exon	152477346	152477502	.	-	.	transcript_id "NM_001024720";
chr1	Ref	exon	152477784	152477911	.	-	.	transcript_id "NM_001024720";
chr1	Ref	exon	152478297	152478441	.	-	.	transcript_id "NM_001024720";
chr1	Ref	exon	152479536	152479677	.	-	.	transcript_id "NM_001024720";
chr1	Ref	exon	152480740	152480876	.	-	.	transcript_id "NM_001024720";
chr1	Ref	exon	152482252	152482333	.	-	.	transcript_id "NM_001024720";
chr1	Ref	exon	152485983	152486179	.	-	.	transcript_id "NM_001024720";
chr1	Ref	exon	152493708	152493986	.	-	.	transcript_id "NM_001024720";
chr1	Ref	exon	152496017	152496114	.	-	.	transcript_id "NM_001024720";
chr1	Ref	exon	152496709	152496892	.	-	.	transcript_id "NM_001024720";
chr1	Ref	exon	152497092	152497216	.	-	.	transcript_id "NM_001024720";
chr1	Ref	exon	152499642	152499801	.	-	.	transcript_id "NM_001024720";
chr1	Ref	exon	152502923	152503072	.	-	.	transcript_id "NM_001024720";
chr1	Ref	exon	152503584	152503715	.	-	.	transcript_id "NM_001024720";
chr1	Ref	exon	152503823	152503904	.	-	.	transcript_id "NM_001024720";
chr1	Ref	exon	152504201	152504403	.	-	.	transcript_id "NM_001024720";
chr1	Ref	exon	152504508	152504621	.	-	.	transcript_id "NM_001024720";
chr1	Ref	exon	152505609	152505770	.	-	.	transcript_id "NM_001024720";
chr1	Ref	exon	152510988	152511084	.	-	.	transcript_id "NM_001024720";
chr1	Ref	exon	152511903	152512090	.	-	.	transcript_id "NM_001024720";
chr1	Ref	exon	152514957	152515070	.	-	.	transcript_id "NM_001024720";
chr1	Ref	exon	152516503	152516697	.	-	.	transcript_id "NM_001024720";
chr1	Ref	exon	152519042	152519192	.	-	.	transcript_id "NM_001024720";
chr1	Ref	exon	152521426	152521571	.	-	.	transcript_id "NM_001024720";
chr1	Ref	exon	152522643	152522756	.	-	.	transcript_id "NM_001024720";
chr1	Ref	exon	152523106	152523279	.	-	.	transcript_id "NM_001024720";
chr1	Ref	exon	152524366	152524557	.	-	.	transcript_id "NM_001024720";
chr1	Ref	exon	152526639	152526725	.	-	.	transcript_id "NM_001024720";
chr1	Ref	exon	152527741	152527854	.	-	.	transcript_id "NM_001024720";
chr1	Ref	exon	152530720	152530887	.	-	.	transcript_id "NM_001024720";
chr1	Ref	exon	152533795	152534076	.	-	.	transcript_id "NM_001024720";
chr1	Ref	exon	152536646	152536807	.	-	.	transcript_id "NM_001024720";
chr1	Ref	exon	152537684	152537806	.	-	.	transcript_id "NM_001024720";
chr1	Ref	exon	152541967	152542063	.	-	.	transcript_id "NM_001024720";
chr1	Ref	exon	152544550	152544725	.	-	.	transcript_id "NM_001024720";
chr1	Ref	exon	152547567	152547690	.	-	.	transcript_id "NM_001024720";
chr1	Ref	exon	152548962	152549113	.	-	.	transcript_id "NM_001024720";
chr1	Ref	exon	152550299	152550475	.	-	.	transcript_id "NM_001024720";
chr1	Ref	exon	152551267	152551368	.	-	.	transcript_id "NM_001024720";
chr1	Ref	exon	152562831	152562954	.	-	.	transcript_id "NM_001024720";
chr1	Ref	exon	152566225	152566379	.	-	.	transcript_id "NM_001024720";
chr1	Ref	exon	152567747	152567916	.	-	.	transcript_id "NM_001024720";
chr1	Ref	exon	152568743	152568851	.	-	.	transcript_id "NM_001024720";
chr1	Ref	exon	152569492	152569773	.	-	.	transcript_id "NM_001024720";
chr1	Ref	exon	152570388	152570666	.	-	.	transcript_id "NM_001024720";
chr1	Ref	exon	152579933	152580087	.	-	.	transcript_id "NM_001024720";
chr1	Ref	exon	152581575	152581701	.	-	.	transcript_id "NM_001024720";
chr1	Ref	exon	152584312	152584459	.	-	.	transcript_id "NM_001024720";
chr1	Ref	exon	152584608	152584738	.	-	.	transcript_id "NM_001024720";
chr1	Ref	exon	152585718	152585912	.	-	.	transcript_id "NM_001024720";
chr1	Ref	exon	152589394	152589489	.	-	.	transcript_id "NM_001024720";
chr1	Ref	exon	152590717	152590986	.	-	.	transcript_id "NM_001024720";
chr1	Ref	exon	152592083	152592210	.	-	.	transcript_id "NM_001024720";
chr1	Ref	exon	152595302	152595470	.	-	.	transcript_id "NM_001024720";
chr1	Ref	exon	152596075	152596234	.	-	.	transcript_id "NM_001024720";
chr1	Ref	exon	152597781	152597893	.	-	.	transcript_id "NM_001024720";
chr1	Ref	exon	152600700	152600844	.	-	.	transcript_id "NM_001024720";
chr1	Ref	exon	152602386	152602513	.	-	.	transcript_id "NM_001024720";
chr1	Ref	exon	152603653	152603748	.	-	.	transcript_id "NM_001024720";
chr1	Ref	exon	152605398	152605592	.	-	.	transcript_id "NM_001024720";
chr1	Ref	exon	152612487	152612645	.	-	.	transcript_id "NM_001024720";
chr1	Ref	exon	152617364	152617477	.	-	.	transcript_id "NM_001024720";
chr1	Ref	exon	152619566	152619693	.	-	.	transcript_id "NM_001024720";
chr1	Ref	exon	152620894	152621035	.	-	.	transcript_id "NM_001024720";
chr1	Ref	exon	152645852	152646127	.	-	.	transcript_id "NM_001024720";
chr1	Ref	exon	152649947	152650068	.	-	.	transcript_id "NM_001024720";
chr1	Ref	exon	152653498	152653642	.	-	.	transcript_id "NM_001024720";
chr1	Ref	exon	152655663	152655926	.	-	.	transcript_id "NM_001024720";
chr1	Ref	exon	152656817	152656937	.	-	.	transcript_id "NM_001024720";
chr1	Ref	exon	152664151	152664257	.	-	.	transcript_id "NM_001024720";
chr1	Ref	exon	152666489	152666660	.	-	.	transcript_id "NM_001024720";
chr1	Ref	exon	152706269	152706391	.	-	.	transcript_id "NM_001024720";
chr1	Ref	exon	152707349	152707507	.	-	.	transcript_id "NM_001024720";
chr1	Ref	exon	152723555	152723625	.	-	.	transcript_id "NM_001024720";
chr1	Ref	exon	152839914	152840181	.	-	.	transcript_id "NM_001024720";
chr1	Ref	5UTR	152840182	152840565	.	-	.	transcript_id "NM_001024720";
chr1	Ref	3UTR	175451442	175451790	.	-	.	transcript_id "NM_001024721";
chr1	Ref	exon	175456595	175456834	.	-	.	transcript_id "NM_001024721";
chr1	Ref	exon	175457973	175458109	.	-	.	transcript_id "NM_001024721";
chr1	Ref	exon	175459405	175459666	.	-	.	transcript_id "NM_001024721";
chr1	Ref	5UTR	175459667	175459686	.	-	.	transcript_id "NM_001024721";
chr1	Ref	5UTR	175465803	175466088	.	-	.	transcript_id "NM_001024721";
chr1	Ref	3UTR	157625285	157627068	.	-	.	transcript_id "NM_001024945";
chr1	Ref	exon	157628405	157628584	.	-	.	transcript_id "NM_001024945";
chr1	Ref	exon	157629655	157629802	.	-	.	transcript_id "NM_001024945";
chr1	Ref	exon	157630533	157630655	.	-	.	transcript_id "NM_001024945";
chr1	Ref	exon	157633924	157634053	.	-	.	transcript_id "NM_001024945";
chr1	Ref	exon	157636428	157636562	.	-	.	transcript_id "NM_001024945";
chr1	Ref	exon	157638111	157638256	.	-	.	transcript_id "NM_001024945";
chr1	Ref	exon	157639324	157639414	.	-	.	transcript_id "NM_001024945";
chr1	Ref	exon	157641676	157641778	.	-	.	transcript_id "NM_001024945";
chr1	Ref	exon	157642481	157642526	.	-	.	transcript_id "NM_001024945";
chr1	Ref	exon	157650827	157650927	.	-	.	transcript_id "NM_001024945";
chr1	Ref	exon	157659656	157659929	.	-	.	transcript_id "NM_001024945";
chr1	Ref	5UTR	157659930	157660029	.	-	.	transcript_id "NM_001024945";
chr1	Ref	5UTR	162836542	162836830	.	+	.	transcript_id "NM_001024952";
chr1	Ref	5UTR	162860095	162860244	.	+	.	transcript_id "NM_001024952";
chr1	Ref	exon	162860245	162860475	.	+	.	transcript_id "NM_001024952";
chr1	Ref	exon	162868243	162868363	.	+	.	transcript_id "NM_001024952";
chr1	Ref	exon	162870126	162870365	.	+	.	transcript_id "NM_001024952";
chr1	Ref	exon	162870950	162871125	.	+	.	transcript_id "NM_001024952";
chr1	Ref	exon	162872659	162872859	.	+	.	transcript_id "NM_001024952";
chr1	Ref	exon	162876665	162876797	.	+	.	transcript_id "NM_001024952";
chr1	Ref	exon	162878438	162878556	.	+	.	transcript_id "NM_001024952";
chr1	Ref	exon	162880353	162880465	.	+	.	transcript_id "NM_001024952";
chr1	Ref	exon	162880972	162881253	.	+	.	transcript_id "NM_001024952";
chr1	Ref	exon	162881746	162881960	.	+	.	transcript_id "NM_001024952";
chr1	Ref	exon	162884915	162885282	.	+	.	transcript_id "NM_001024952";
chr1	Ref	exon	162885946	162886110	.	+	.	transcript_id "NM_001024952";
chr1	Ref	exon	162889532	162889684	.	+	.	transcript_id "NM_001024952";
chr1	Ref	exon	162892402	162892615	.	+	.	transcript_id "NM_001024952";
chr1	Ref	exon	162893610	162893700	.	+	.	transcript_id "NM_001024952";
chr1	Ref	exon	162893839	162893971	.	+	.	transcript_id "NM_001024952";
chr1	Ref	exon	162895081	162895251	.	+	.	transcript_id "NM_001024952";
chr1	Ref	exon	162895804	162895919	.	+	.	transcript_id "NM_001024952";
chr1	Ref	3UTR	162897778	162905107	.	+	.	transcript_id "NM_001024952";
chr1	Ref	5UTR	123327644	123327792	.	+	.	transcript_id "NM_001025156";
chr1	Ref	exon	123327793	123327834	.	+	.	transcript_id "NM_001025156";
chr1	Ref	exon	123331110	123331223	.	+	.	transcript_id "NM_001025156";
chr1	Ref	exon	123334373	123334467	.	+	.	transcript_id "NM_001025156";
chr1	Ref	exon	123338359	123338470	.	+	.	transcript_id "NM_001025156";
chr1	Ref	exon	123342217	123342315	.	+	.	transcript_id "NM_001025156";
chr1	Ref	exon	123344801	123344857	.	+	.	transcript_id "NM_001025156";
chr1	Ref	exon	123352648	123352748	.	+	.	transcript_id "NM_001025156";
chr1	Ref	exon	123358041	123358077	.	+	.	transcript_id "NM_001025156";
chr1	Ref	exon	123358464	123358556	.	+	.	transcript_id "NM_001025156";
chr1	Ref	exon	123358810	123358860	.	+	.	transcript_id "NM_001025156";
chr1	Ref	exon	123359676	123359762	.	+	.	transcript_id "NM_001025156";
chr1	Ref	exon	123372609	123372725	.	+	.	transcript_id "NM_001025156";
chr1	Ref	exon	123374412	123374474	.	+	.	transcript_id "NM_001025156";
chr1	Ref	exon	123377392	123377465	.	+	.	transcript_id "NM_001025156";
chr1	Ref	exon	123378573	123378654	.	+	.	transcript_id "NM_001025156";
chr1	Ref	exon	123379178	123379243	.	+	.	transcript_id "NM_001025156";
chr1	Ref	exon	123379864	123379917	.	+	.	transcript_id "NM_001025156";
chr1	Ref	exon	123383180	123383242	.	+	.	transcript_id "NM_001025156";
chr1	Ref	exon	123387699	123387807	.	+	.	transcript_id "NM_001025156";
chr1	Ref	exon	123389482	123389564	.	+	.	transcript_id "NM_001025156";
chr1	Ref	exon	123390973	123391010	.	+	.	transcript_id "NM_001025156";
chr1	Ref	exon	123393561	123393645	.	+	.	transcript_id "NM_001025156";
chr1	Ref	exon	123395785	123395898	.	+	.	transcript_id "NM_001025156";
chr1	Ref	3UTR	123397767	123398166	.	+	.	transcript_id "NM_001025156";
chr1	Ref	3UTRd	123398167	123403037	.	+	.	transcript_id "NM_001025156";
chr1	Ref	5UTR	19202135	19202477	.	+	.	transcript_id "NM_001025305";
chr1	Ref	exon	19202478	19202504	.	+	.	transcript_id "NM_001025305";
chr1	Ref	exon	19204032	19204490	.	+	.	transcript_id "NM_001025305";
chr1	Ref	exon	19209274	19209334	.	+	.	transcript_id "NM_001025305";
chr1	Ref	exon	19216517	19216736	.	+	.	transcript_id "NM_001025305";
chr1	Ref	exon	19218523	19218641	.	+	.	transcript_id "NM_001025305";
chr1	Ref	exon	19221094	19221235	.	+	.	transcript_id "NM_001025305";
chr1	Ref	3UTR	19224131	19228656	.	+	.	transcript_id "NM_001025305";
chr1	Ref	3UTRd	19228657	19228815	.	+	.	transcript_id "NM_001025305";
chr1	Ref	exon	58521048	58521134	.	-	.	transcript_id "NM_001025378";
chr1	Ref	exon	58522839	58522957	.	-	.	transcript_id "NM_001025378";
chr1	Ref	exon	58524495	58524556	.	-	.	transcript_id "NM_001025378";
chr1	Ref	exon	58526512	58526683	.	-	.	transcript_id "NM_001025378";
chr1	Ref	exon	58527784	58527930	.	-	.	transcript_id "NM_001025378";
chr1	Ref	exon	58529149	58529245	.	-	.	transcript_id "NM_001025378";
chr1	Ref	exon	58531653	58531785	.	-	.	transcript_id "NM_001025378";
chr1	Ref	exon	58533278	58533387	.	-	.	transcript_id "NM_001025378";
chr1	Ref	exon	58537095	58537193	.	-	.	transcript_id "NM_001025378";
chr1	Ref	exon	58537804	58537997	.	-	.	transcript_id "NM_001025378";
chr1	Ref	exon	58540487	58540547	.	-	.	transcript_id "NM_001025378";
chr1	Ref	exon	58549701	58549732	.	-	.	transcript_id "NM_001025378";
chr1	Ref	exon	58550505	58550594	.	-	.	transcript_id "NM_001025378";
chr1	Ref	exon	58554220	58554309	.	-	.	transcript_id "NM_001025378";
chr1	Ref	exon	58558167	58558260	.	-	.	transcript_id "NM_001025378";
chr1	Ref	3UTRd	140721763	140724575	.	-	.	transcript_id "NM_001025565";
chr1	Ref	3UTR	140724576	140725287	.	-	.	transcript_id "NM_001025565";
chr1	Ref	exon	140729279	140729481	.	-	.	transcript_id "NM_001025565";
chr1	Ref	exon	140734920	140735275	.	-	.	transcript_id "NM_001025565";
chr1	Ref	exon	140736450	140736652	.	-	.	transcript_id "NM_001025565";
chr1	Ref	exon	140738385	140738558	.	-	.	transcript_id "NM_001025565";
chr1	Ref	5UTR	140738559	140739021	.	-	.	transcript_id "NM_001025565";
chr1	Ref	3UTR	165185408	165188073	.	-	.	transcript_id "NM_001025570";
chr1	Ref	exon	165191971	165192146	.	-	.	transcript_id "NM_001025570";
chr1	Ref	exon	165242526	165242766	.	-	.	transcript_id "NM_001025570";
chr1	Ref	5UTR	165242767	165243781	.	-	.	transcript_id "NM_001025570";
chr1	Ref	3UTRd	141706869	141707035	.	-	.	transcript_id "NM_001025575";
chr1	Ref	3UTR	141707036	141707596	.	-	.	transcript_id "NM_001025575";
chr1	Ref	exon	141710011	141710193	.	-	.	transcript_id "NM_001025575";
chr1	Ref	exon	141718201	141718377	.	-	.	transcript_id "NM_001025575";
chr1	Ref	exon	141718749	141718943	.	-	.	transcript_id "NM_001025575";
chr1	Ref	exon	141727641	141727814	.	-	.	transcript_id "NM_001025575";
chr1	Ref	exon	141755132	141755204	.	-	.	transcript_id "NM_001025575";
chr1	Ref	5UTR	141755205	141755276	.	-	.	transcript_id "NM_001025575";
chr1	Ref	5UTR	40497473	40497594	.	+	.	transcript_id "NM_001025602";
chr1	Ref	exon	40497595	40497673	.	+	.	transcript_id "NM_001025602";
chr1	Ref	exon	40498137	40498347	.	+	.	transcript_id "NM_001025602";
chr1	Ref	exon	40499151	40499325	.	+	.	transcript_id "NM_001025602";
chr1	Ref	exon	40499444	40499606	.	+	.	transcript_id "NM_001025602";
chr1	Ref	exon	40501179	40501247	.	+	.	transcript_id "NM_001025602";
chr1	Ref	exon	40502932	40503073	.	+	.	transcript_id "NM_001025602";
chr1	Ref	exon	40503375	40503520	.	+	.	transcript_id "NM_001025602";
chr1	Ref	exon	40506920	40507066	.	+	.	transcript_id "NM_001025602";
chr1	Ref	exon	40508538	40508705	.	+	.	transcript_id "NM_001025602";
chr1	Ref	3UTR	40518611	40522259	.	+	.	transcript_id "NM_001025602";
chr1	Ref	3UTR	38851354	38855068	.	-	.	transcript_id "NM_001029878";
chr1	Ref	exon	38857496	38857645	.	-	.	transcript_id "NM_001029878";
chr1	Ref	exon	38861084	38861246	.	-	.	transcript_id "NM_001029878";
chr1	Ref	exon	38863886	38864044	.	-	.	transcript_id "NM_001029878";
chr1	Ref	exon	38864681	38864802	.	-	.	transcript_id "NM_001029878";
chr1	Ref	exon	38868557	38868671	.	-	.	transcript_id "NM_001029878";
chr1	Ref	exon	38869389	38869485	.	-	.	transcript_id "NM_001029878";
chr1	Ref	exon	38870058	38870265	.	-	.	transcript_id "NM_001029878";
chr1	Ref	exon	38872810	38872965	.	-	.	transcript_id "NM_001029878";
chr1	Ref	exon	38874907	38875029	.	-	.	transcript_id "NM_001029878";
chr1	Ref	exon	38877992	38878060	.	-	.	transcript_id "NM_001029878";
chr1	Ref	3UTR	141594496	141594868	.	-	.	transcript_id "NM_001029977";
chr1	Ref	exon	141598376	141598558	.	-	.	transcript_id "NM_001029977";
chr1	Ref	exon	141628107	141628283	.	-	.	transcript_id "NM_001029977";
chr1	Ref	exon	141628880	141629053	.	-	.	transcript_id "NM_001029977";
chr1	Ref	exon	141629617	141629826	.	-	.	transcript_id "NM_001029977";
chr1	Ref	exon	141629988	141630164	.	-	.	transcript_id "NM_001029977";
chr1	Ref	exon	141633375	141633551	.	-	.	transcript_id "NM_001029977";
chr1	Ref	exon	141635768	141635947	.	-	.	transcript_id "NM_001029977";
chr1	Ref	exon	141636034	141636219	.	-	.	transcript_id "NM_001029977";
chr1	Ref	exon	141636992	141637165	.	-	.	transcript_id "NM_001029977";
chr1	Ref	exon	141649551	141649727	.	-	.	transcript_id "NM_001029977";
chr1	Ref	exon	141650806	141650988	.	-	.	transcript_id "NM_001029977";
chr1	Ref	exon	141670507	141670683	.	-	.	transcript_id "NM_001029977";
chr1	Ref	exon	141671054	141671248	.	-	.	transcript_id "NM_001029977";
chr1	Ref	exon	141677673	141677745	.	-	.	transcript_id "NM_001029977";
chr1	Ref	5UTR	141677746	141677816	.	-	.	transcript_id "NM_001029977";
chr1	Ref	exon	172837404	172837834	.	-	.	transcript_id "NM_001029984";
chr1	Ref	exon	172837982	172838260	.	-	.	transcript_id "NM_001029984";
chr1	Ref	exon	172838763	172839029	.	-	.	transcript_id "NM_001029984";
chr1	Ref	exon	172842156	172842410	.	-	.	transcript_id "NM_001029984";
chr1	Ref	exon	172842753	172842773	.	-	.	transcript_id "NM_001029984";
chr1	Ref	exon	172843042	172843072	.	-	.	transcript_id "NM_001029984";
chr1	Ref	3UTR	173288580	173289111	.	-	.	transcript_id "NM_001033039";
chr1	Ref	exon	173289586	173289784	.	-	.	transcript_id "NM_001033039";
chr1	Ref	exon	173289873	173290032	.	-	.	transcript_id "NM_001033039";
chr1	Ref	exon	173290266	173290792	.	-	.	transcript_id "NM_001033039";
chr1	Ref	5UTR	173290793	173290929	.	-	.	transcript_id "NM_001033039";
chr1	Ref	5UTR	129625990	129626062	.	+	.	transcript_id "NM_001033041";
chr1	Ref	exon	129626063	129626119	.	+	.	transcript_id "NM_001033041";
chr1	Ref	exon	129635128	129635172	.	+	.	transcript_id "NM_001033041";
chr1	Ref	exon	129636520	129636616	.	+	.	transcript_id "NM_001033041";
chr1	Ref	exon	129642353	129642402	.	+	.	transcript_id "NM_001033041";
chr1	Ref	exon	129645566	129645802	.	+	.	transcript_id "NM_001033041";
chr1	Ref	exon	129650365	129650458	.	+	.	transcript_id "NM_001033041";
chr1	Ref	exon	129654581	129654676	.	+	.	transcript_id "NM_001033041";
chr1	Ref	exon	129656236	129656408	.	+	.	transcript_id "NM_001033041";
chr1	Ref	exon	129662457	129662555	.	+	.	transcript_id "NM_001033041";
chr1	Ref	3UTR	129662860	129664141	.	+	.	transcript_id "NM_001033041";
chr1	Ref	3UTRd	39608144	39608391	.	-	.	transcript_id "NM_001033135";
chr1	Ref	3UTR	39608392	39609360	.	-	.	transcript_id "NM_001033135";
chr1	Ref	exon	39612323	39612515	.	-	.	transcript_id "NM_001033135";
chr1	Ref	exon	39615160	39615256	.	-	.	transcript_id "NM_001033135";
chr1	Ref	exon	39617538	39617620	.	-	.	transcript_id "NM_001033135";
chr1	Ref	exon	39620893	39620961	.	-	.	transcript_id "NM_001033135";
chr1	Ref	exon	39621927	39622177	.	-	.	transcript_id "NM_001033135";
chr1	Ref	exon	39633672	39634119	.	-	.	transcript_id "NM_001033135";
chr1	Ref	5UTR	39634120	39634192	.	-	.	transcript_id "NM_001033135";
chr1	Ref	5UTR	155272339	155272353	.	+	.	transcript_id "NM_001033162";
chr1	Ref	exon	155272354	155272716	.	+	.	transcript_id "NM_001033162";
chr1	Ref	exon	155275690	155275839	.	+	.	transcript_id "NM_001033162";
chr1	Ref	exon	155280305	155280519	.	+	.	transcript_id "NM_001033162";
chr1	Ref	exon	155282893	155282979	.	+	.	transcript_id "NM_001033162";
chr1	Ref	exon	155283048	155283266	.	+	.	transcript_id "NM_001033162";
chr1	Ref	exon	155284655	155284760	.	+	.	transcript_id "NM_001033162";
chr1	Ref	exon	155292928	155293081	.	+	.	transcript_id "NM_001033162";
chr1	Ref	exon	155294854	155295104	.	+	.	transcript_id "NM_001033162";
chr1	Ref	exon	155296031	155296153	.	+	.	transcript_id "NM_001033162";
chr1	Ref	3UTR	155299343	155299704	.	+	.	transcript_id "NM_001033162";
chr1	Ref	5UTR	171859070	171859134	.	+	.	transcript_id "NM_001033185";
chr1	Ref	5UTR	171860050	171860104	.	+	.	transcript_id "NM_001033185";
chr1	Ref	exon	171860105	171860291	.	+	.	transcript_id "NM_001033185";
chr1	Ref	exon	171863126	171863246	.	+	.	transcript_id "NM_001033185";
chr1	Ref	3UTR	171863773	171864784	.	+	.	transcript_id "NM_001033185";
chr1	Ref	3UTR	54454425	54454846	.	-	.	transcript_id "NM_001033194";
chr1	Ref	exon	54455973	54456125	.	-	.	transcript_id "NM_001033194";
chr1	Ref	exon	54460355	54460479	.	-	.	transcript_id "NM_001033194";
chr1	Ref	exon	54461824	54462014	.	-	.	transcript_id "NM_001033194";
chr1	Ref	exon	54462681	54462918	.	-	.	transcript_id "NM_001033194";
chr1	Ref	exon	54472728	54472863	.	-	.	transcript_id "NM_001033194";
chr1	Ref	exon	54473566	54473667	.	-	.	transcript_id "NM_001033194";
chr1	Ref	exon	54474503	54474705	.	-	.	transcript_id "NM_001033194";
chr1	Ref	exon	54476227	54476398	.	-	.	transcript_id "NM_001033194";
chr1	Ref	exon	54477240	54477343	.	-	.	transcript_id "NM_001033194";
chr1	Ref	exon	54480345	54480417	.	-	.	transcript_id "NM_001033194";
chr1	Ref	exon	54480853	54481000	.	-	.	transcript_id "NM_001033194";
chr1	Ref	exon	54484244	54484409	.	-	.	transcript_id "NM_001033194";
chr1	Ref	exon	54485606	54485797	.	-	.	transcript_id "NM_001033194";
chr1	Ref	exon	54487343	54487466	.	-	.	transcript_id "NM_001033194";
chr1	Ref	exon	54490898	54491082	.	-	.	transcript_id "NM_001033194";
chr1	Ref	exon	54494676	54494787	.	-	.	transcript_id "NM_001033194";
chr1	Ref	exon	54495657	54495758	.	-	.	transcript_id "NM_001033194";
chr1	Ref	5UTR	54495759	54495815	.	-	.	transcript_id "NM_001033194";
chr1	Ref	5UTR	134088013	134088066	.	+	.	transcript_id "NM_001033250";
chr1	Ref	5UTR	134124761	134124798	.	+	.	transcript_id "NM_001033250";
chr1	Ref	exon	134124799	134124880	.	+	.	transcript_id "NM_001033250";
chr1	Ref	exon	134125491	134125613	.	+	.	transcript_id "NM_001033250";
chr1	Ref	3UTR	134153274	134153959	.	+	.	transcript_id "NM_001033250";
chr1	Ref	5UTR	159388713	159388726	.	+	.	transcript_id "NM_001033284";
chr1	Ref	exon	159388727	159388776	.	+	.	transcript_id "NM_001033284";
chr1	Ref	exon	159388875	159388983	.	+	.	transcript_id "NM_001033284";
chr1	Ref	exon	159392084	159392180	.	+	.	transcript_id "NM_001033284";
chr1	Ref	exon	159394540	159394598	.	+	.	transcript_id "NM_001033284";
chr1	Ref	exon	159395096	159395161	.	+	.	transcript_id "NM_001033284";
chr1	Ref	exon	159395843	159395952	.	+	.	transcript_id "NM_001033284";
chr1	Ref	exon	159397297	159397378	.	+	.	transcript_id "NM_001033284";
chr1	Ref	exon	159400747	159400928	.	+	.	transcript_id "NM_001033284";
chr1	Ref	exon	159402319	159402547	.	+	.	transcript_id "NM_001033284";
chr1	Ref	3UTR	159418574	159418864	.	+	.	transcript_id "NM_001033284";
chr1	Ref	5UTR	181891220	181891240	.	+	.	transcript_id "NM_001033285";
chr1	Ref	exon	181891241	181891418	.	+	.	transcript_id "NM_001033285";
chr1	Ref	exon	181929493	181929584	.	+	.	transcript_id "NM_001033285";
chr1	Ref	exon	181961636	181961719	.	+	.	transcript_id "NM_001033285";
chr1	Ref	exon	181966960	181967055	.	+	.	transcript_id "NM_001033285";
chr1	Ref	exon	181970183	181970331	.	+	.	transcript_id "NM_001033285";
chr1	Ref	exon	181991921	181992014	.	+	.	transcript_id "NM_001033285";
chr1	Ref	exon	181995097	181995297	.	+	.	transcript_id "NM_001033285";
chr1	Ref	exon	181997282	181997530	.	+	.	transcript_id "NM_001033285";
chr1	Ref	exon	181999428	181999507	.	+	.	transcript_id "NM_001033285";
chr1	Ref	exon	182002476	182002642	.	+	.	transcript_id "NM_001033285";
chr1	Ref	exon	182004701	182004823	.	+	.	transcript_id "NM_001033285";
chr1	Ref	exon	182014503	182014636	.	+	.	transcript_id "NM_001033285";
chr1	Ref	exon	182024075	182024317	.	+	.	transcript_id "NM_001033285";
chr1	Ref	exon	182024512	182024622	.	+	.	transcript_id "NM_001033285";
chr1	Ref	exon	182031156	182031403	.	+	.	transcript_id "NM_001033285";
chr1	Ref	exon	182036178	182036283	.	+	.	transcript_id "NM_001033285";
chr1	Ref	exon	182039285	182039409	.	+	.	transcript_id "NM_001033285";
chr1	Ref	exon	182041395	182041500	.	+	.	transcript_id "NM_001033285";
chr1	Ref	exon	182041876	182042024	.	+	.	transcript_id "NM_001033285";
chr1	Ref	exon	182044154	182044245	.	+	.	transcript_id "NM_001033285";
chr1	Ref	exon	182047798	182047874	.	+	.	transcript_id "NM_001033285";
chr1	Ref	exon	182054055	182054093	.	+	.	transcript_id "NM_001033285";
chr1	Ref	exon	182064428	182064511	.	+	.	transcript_id "NM_001033285";
chr1	Ref	exon	182066783	182066888	.	+	.	transcript_id "NM_001033285";
chr1	Ref	exon	182067861	182067997	.	+	.	transcript_id "NM_001033285";
chr1	Ref	exon	182068563	182068702	.	+	.	transcript_id "NM_001033285";
chr1	Ref	exon	182069854	182069935	.	+	.	transcript_id "NM_001033285";
chr1	Ref	exon	182071473	182071689	.	+	.	transcript_id "NM_001033285";
chr1	Ref	exon	182072408	182072470	.	+	.	transcript_id "NM_001033285";
chr1	Ref	exon	182074538	182075131	.	+	.	transcript_id "NM_001033285";
chr1	Ref	exon	182077076	182077173	.	+	.	transcript_id "NM_001033285";
chr1	Ref	exon	182079284	182079368	.	+	.	transcript_id "NM_001033285";
chr1	Ref	exon	182080266	182080389	.	+	.	transcript_id "NM_001033285";
chr1	Ref	exon	182081291	182081408	.	+	.	transcript_id "NM_001033285";
chr1	Ref	exon	182089737	182089854	.	+	.	transcript_id "NM_001033285";
chr1	Ref	exon	182091671	182091828	.	+	.	transcript_id "NM_001033285";
chr1	Ref	3UTR	182092166	182092715	.	+	.	transcript_id "NM_001033285";
chr1	Ref	3UTRd	182092716	182095733	.	+	.	transcript_id "NM_001033285";
chr1	Ref	5UTR	187278727	187278942	.	+	.	transcript_id "NM_001033286";
chr1	Ref	exon	187278943	187279558	.	+	.	transcript_id "NM_001033286";
chr1	Ref	exon	187280231	187280308	.	+	.	transcript_id "NM_001033286";
chr1	Ref	exon	187286566	187286805	.	+	.	transcript_id "NM_001033286";
chr1	Ref	3UTR	187287956	187289639	.	+	.	transcript_id "NM_001033286";
chr1	Ref	3UTRd	187289640	187292640	.	+	.	transcript_id "NM_001033286";
chr1	Ref	3UTR	15843943	15845943	.	-	.	transcript_id "NM_001033288";
chr1	Ref	exon	15848970	15849146	.	-	.	transcript_id "NM_001033288";
chr1	Ref	exon	15850342	15850432	.	-	.	transcript_id "NM_001033288";
chr1	Ref	exon	15873727	15873921	.	-	.	transcript_id "NM_001033288";
chr1	Ref	exon	15882520	15882733	.	-	.	transcript_id "NM_001033288";
chr1	Ref	5UTR	15882734	15882803	.	-	.	transcript_id "NM_001033288";
chr1	Ref	5UTR	40738557	40738718	.	+	.	transcript_id "NM_001033289";
chr1	Ref	exon	40738719	40739010	.	+	.	transcript_id "NM_001033289";
chr1	Ref	exon	40775440	40775903	.	+	.	transcript_id "NM_001033289";
chr1	Ref	exon	40783053	40783303	.	+	.	transcript_id "NM_001033289";
chr1	Ref	exon	40799465	40799682	.	+	.	transcript_id "NM_001033289";
chr1	Ref	exon	40800648	40800850	.	+	.	transcript_id "NM_001033289";
chr1	Ref	exon	40812554	40812643	.	+	.	transcript_id "NM_001033289";
chr1	Ref	exon	40813104	40813174	.	+	.	transcript_id "NM_001033289";
chr1	Ref	exon	40818746	40818907	.	+	.	transcript_id "NM_001033289";
chr1	Ref	exon	40820388	40820484	.	+	.	transcript_id "NM_001033289";
chr1	Ref	exon	40822410	40822541	.	+	.	transcript_id "NM_001033289";
chr1	Ref	exon	40823088	40823178	.	+	.	transcript_id "NM_001033289";
chr1	Ref	3UTR	40824471	40825730	.	+	.	transcript_id "NM_001033289";
chr1	Ref	3UTR	87836112	87838432	.	-	.	transcript_id "NM_001033290";
chr1	Ref	5UTR	87838433	87838440	.	-	.	transcript_id "NM_001033290";
chr1	Ref	5UTR	87857410	87857630	.	-	.	transcript_id "NM_001033290";
chr1	Ref	3UTR	89841696	89843282	.	-	.	transcript_id "NM_001033291";
chr1	Ref	exon	89845077	89845171	.	-	.	transcript_id "NM_001033291";
chr1	Ref	exon	89846507	89846602	.	-	.	transcript_id "NM_001033291";
chr1	Ref	exon	89846734	89846944	.	-	.	transcript_id "NM_001033291";
chr1	Ref	exon	89848218	89848283	.	-	.	transcript_id "NM_001033291";
chr1	Ref	exon	89848915	89849033	.	-	.	transcript_id "NM_001033291";
chr1	Ref	exon	89850726	89850820	.	-	.	transcript_id "NM_001033291";
chr1	Ref	exon	89853786	89853909	.	-	.	transcript_id "NM_001033291";
chr1	Ref	exon	89856364	89856438	.	-	.	transcript_id "NM_001033291";
chr1	Ref	exon	89858999	89859063	.	-	.	transcript_id "NM_001033291";
chr1	Ref	exon	89870652	89870709	.	-	.	transcript_id "NM_001033291";
chr1	Ref	exon	89872383	89872506	.	-	.	transcript_id "NM_001033291";
chr1	Ref	exon	89874886	89875208	.	-	.	transcript_id "NM_001033291";
chr1	Ref	exon	89876590	89876660	.	-	.	transcript_id "NM_001033291";
chr1	Ref	exon	89877546	89877630	.	-	.	transcript_id "NM_001033291";
chr1	Ref	exon	89878584	89878755	.	-	.	transcript_id "NM_001033291";
chr1	Ref	exon	89880329	89880410	.	-	.	transcript_id "NM_001033291";
chr1	Ref	exon	89882477	89882774	.	-	.	transcript_id "NM_001033291";
chr1	Ref	exon	89885460	89885567	.	-	.	transcript_id "NM_001033291";
chr1	Ref	exon	89886637	89886732	.	-	.	transcript_id "NM_001033291";
chr1	Ref	exon	89890749	89890877	.	-	.	transcript_id "NM_001033291";
chr1	Ref	exon	89892286	89892429	.	-	.	transcript_id "NM_001033291";
chr1	Ref	exon	89894388	89894534	.	-	.	transcript_id "NM_001033291";
chr1	Ref	exon	89896315	89896479	.	-	.	transcript_id "NM_001033291";
chr1	Ref	exon	89898984	89899097	.	-	.	transcript_id "NM_001033291";
chr1	Ref	exon	89900822	89900889	.	-	.	transcript_id "NM_001033291";
chr1	Ref	exon	89903800	89903998	.	-	.	transcript_id "NM_001033291";
chr1	Ref	5UTR	89903999	89904017	.	-	.	transcript_id "NM_001033291";
chr1	Ref	5UTR	89905013	89905126	.	-	.	transcript_id "NM_001033291";
chr1	Ref	5UTR	93218652	93218709	.	+	.	transcript_id "NM_001033292";
chr1	Ref	exon	93218710	93219003	.	+	.	transcript_id "NM_001033292";
chr1	Ref	exon	93220056	93220246	.	+	.	transcript_id "NM_001033292";
chr1	Ref	exon	93221613	93221799	.	+	.	transcript_id "NM_001033292";
chr1	Ref	exon	93224053	93224235	.	+	.	transcript_id "NM_001033292";
chr1	Ref	exon	93231267	93231398	.	+	.	transcript_id "NM_001033292";
chr1	Ref	exon	93237086	93237200	.	+	.	transcript_id "NM_001033292";
chr1	Ref	exon	93238423	93238520	.	+	.	transcript_id "NM_001033292";
chr1	Ref	exon	93239118	93239312	.	+	.	transcript_id "NM_001033292";
chr1	Ref	3UTR	93240892	93244880	.	+	.	transcript_id "NM_001033292";
chr1	Ref	3UTR	168028279	168031517	.	-	.	transcript_id "NM_001033344";
chr1	Ref	exon	168038104	168038321	.	-	.	transcript_id "NM_001033344";
chr1	Ref	exon	168040183	168040414	.	-	.	transcript_id "NM_001033344";
chr1	Ref	exon	168042162	168042256	.	-	.	transcript_id "NM_001033344";
chr1	Ref	exon	168057201	168057310	.	-	.	transcript_id "NM_001033344";
chr1	Ref	5UTR	168057311	168057334	.	-	.	transcript_id "NM_001033344";
chr1	Ref	5UTR	168057923	168058029	.	-	.	transcript_id "NM_001033344";
chr1	Ref	5UTR	74408682	74408760	.	+	.	transcript_id "NM_001033345";
chr1	Ref	5UTR	74408941	74409208	.	+	.	transcript_id "NM_001033345";
chr1	Ref	exon	74409209	74409233	.	+	.	transcript_id "NM_001033345";
chr1	Ref	exon	74409324	74409521	.	+	.	transcript_id "NM_001033345";
chr1	Ref	exon	74409826	74409881	.	+	.	transcript_id "NM_001033345";
chr1	Ref	exon	74410891	74410977	.	+	.	transcript_id "NM_001033345";
chr1	Ref	exon	74411123	74411290	.	+	.	transcript_id "NM_001033345";
chr1	Ref	exon	74413191	74413315	.	+	.	transcript_id "NM_001033345";
chr1	Ref	exon	74414361	74414437	.	+	.	transcript_id "NM_001033345";
chr1	Ref	exon	74414708	74414796	.	+	.	transcript_id "NM_001033345";
chr1	Ref	3UTR	74414967	74415895	.	+	.	transcript_id "NM_001033345";
chr1	Ref	5UTR	59313751	59313816	.	+	.	transcript_id "NM_001033373";
chr1	Ref	exon	59313817	59313942	.	+	.	transcript_id "NM_001033373";
chr1	Ref	exon	59314660	59314800	.	+	.	transcript_id "NM_001033373";
chr1	Ref	exon	59315547	59315641	.	+	.	transcript_id "NM_001033373";
chr1	Ref	exon	59322448	59322527	.	+	.	transcript_id "NM_001033373";
chr1	Ref	exon	59337413	59337507	.	+	.	transcript_id "NM_001033373";
chr1	Ref	exon	59338253	59338315	.	+	.	transcript_id "NM_001033373";
chr1	Ref	exon	59344606	59344729	.	+	.	transcript_id "NM_001033373";
chr1	Ref	exon	59346503	59346623	.	+	.	transcript_id "NM_001033373";
chr1	Ref	exon	59358039	59358132	.	+	.	transcript_id "NM_001033373";
chr1	Ref	exon	59367640	59367703	.	+	.	transcript_id "NM_001033373";
chr1	Ref	exon	59383515	59383563	.	+	.	transcript_id "NM_001033373";
chr1	Ref	exon	59387703	59387842	.	+	.	transcript_id "NM_001033373";
chr1	Ref	3UTR	59401092	59401210	.	+	.	transcript_id "NM_001033373";
chr1	Ref	3UTR	59409114	59409213	.	+	.	transcript_id "NM_001033373";
chr1	Ref	5UTR	93041680	93041746	.	+	.	transcript_id "NM_001033408";
chr1	Ref	5UTR	93046660	93046677	.	+	.	transcript_id "NM_001033408";
chr1	Ref	exon	93046678	93046750	.	+	.	transcript_id "NM_001033408";
chr1	Ref	exon	93048742	93050237	.	+	.	transcript_id "NM_001033408";
chr1	Ref	exon	93050471	93050529	.	+	.	transcript_id "NM_001033408";
chr1	Ref	exon	93051962	93052132	.	+	.	transcript_id "NM_001033408";
chr1	Ref	exon	93053232	93053415	.	+	.	transcript_id "NM_001033408";
chr1	Ref	exon	93053495	93053517	.	+	.	transcript_id "NM_001033408";
chr1	Ref	exon	93053641	93053725	.	+	.	transcript_id "NM_001033408";
chr1	Ref	exon	93058935	93059049	.	+	.	transcript_id "NM_001033408";
chr1	Ref	exon	93059629	93059757	.	+	.	transcript_id "NM_001033408";
chr1	Ref	exon	93061491	93061570	.	+	.	transcript_id "NM_001033408";
chr1	Ref	exon	93061672	93061742	.	+	.	transcript_id "NM_001033408";
chr1	Ref	exon	93063376	93063661	.	+	.	transcript_id "NM_001033408";
chr1	Ref	exon	93065270	93065415	.	+	.	transcript_id "NM_001033408";
chr1	Ref	3UTR	93065534	93065673	.	+	.	transcript_id "NM_001033408";
chr1	Ref	3UTR	93066665	93067372	.	+	.	transcript_id "NM_001033408";
chr1	Ref	3UTR	136882930	136884768	.	-	.	transcript_id "NM_001033409";
chr1	Ref	exon	136887182	136887262	.	-	.	transcript_id "NM_001033409";
chr1	Ref	exon	136890446	136890606	.	-	.	transcript_id "NM_001033409";
chr1	Ref	exon	136892561	136892686	.	-	.	transcript_id "NM_001033409";
chr1	Ref	exon	136894230	136894301	.	-	.	transcript_id "NM_001033409";
chr1	Ref	exon	136894762	136894833	.	-	.	transcript_id "NM_001033409";
chr1	Ref	exon	136895891	136895956	.	-	.	transcript_id "NM_001033409";
chr1	Ref	exon	136897055	136897126	.	-	.	transcript_id "NM_001033409";
chr1	Ref	exon	136898277	136898345	.	-	.	transcript_id "NM_001033409";
chr1	Ref	exon	136899777	136899848	.	-	.	transcript_id "NM_001033409";
chr1	Ref	exon	136900035	136900106	.	-	.	transcript_id "NM_001033409";
chr1	Ref	exon	136902268	136902336	.	-	.	transcript_id "NM_001033409";
chr1	Ref	exon	136918352	136918423	.	-	.	transcript_id "NM_001033409";
chr1	Ref	exon	136923629	136923844	.	-	.	transcript_id "NM_001033409";
chr1	Ref	exon	136960198	136960269	.	-	.	transcript_id "NM_001033409";
chr1	Ref	exon	136969462	136969533	.	-	.	transcript_id "NM_001033409";
chr1	Ref	exon	136971804	136971875	.	-	.	transcript_id "NM_001033409";
chr1	Ref	exon	137001506	137001717	.	-	.	transcript_id "NM_001033409";
chr1	Ref	5UTR	137001718	137001853	.	-	.	transcript_id "NM_001033409";
chr1	Ref	3UTR	37962768	37964520	.	-	.	transcript_id "NM_001033427";
chr1	Ref	exon	37965714	37965852	.	-	.	transcript_id "NM_001033427";
chr1	Ref	exon	37966741	37966937	.	-	.	transcript_id "NM_001033427";
chr1	Ref	exon	37967904	37968047	.	-	.	transcript_id "NM_001033427";
chr1	Ref	exon	37972565	37972607	.	-	.	transcript_id "NM_001033427";
chr1	Ref	5UTR	37972608	37972637	.	-	.	transcript_id "NM_001033427";
chr1	Ref	5UTR	37973081	37973338	.	-	.	transcript_id "NM_001033427";
chr1	Ref	3UTR	59157437	59158042	.	-	.	transcript_id "NM_001033449";
chr1	Ref	exon	59162390	59162511	.	-	.	transcript_id "NM_001033449";
chr1	Ref	exon	59163388	59163478	.	-	.	transcript_id "NM_001033449";
chr1	Ref	exon	59164298	59164371	.	-	.	transcript_id "NM_001033449";
chr1	Ref	exon	59164882	59165073	.	-	.	transcript_id "NM_001033449";
chr1	Ref	exon	59165519	59165642	.	-	.	transcript_id "NM_001033449";
chr1	Ref	exon	59165883	59166040	.	-	.	transcript_id "NM_001033449";
chr1	Ref	exon	59166832	59166949	.	-	.	transcript_id "NM_001033449";
chr1	Ref	exon	59170925	59171062	.	-	.	transcript_id "NM_001033449";
chr1	Ref	exon	59172717	59172773	.	-	.	transcript_id "NM_001033449";
chr1	Ref	exon	59174175	59174185	.	-	.	transcript_id "NM_001033449";
chr1	Ref	exon	59174819	59174850	.	-	.	transcript_id "NM_001033449";
chr1	Ref	exon	59176796	59176858	.	-	.	transcript_id "NM_001033449";
chr1	Ref	5UTR	59176859	59176940	.	-	.	transcript_id "NM_001033449";
chr1	Ref	3UTR	175826486	175826774	.	-	.	transcript_id "NM_001033450";
chr1	Ref	exon	175829475	175829663	.	-	.	transcript_id "NM_001033450";
chr1	Ref	exon	175831751	175832173	.	-	.	transcript_id "NM_001033450";
chr1	Ref	exon	175835604	175835762	.	-	.	transcript_id "NM_001033450";
chr1	Ref	exon	175836263	175836459	.	-	.	transcript_id "NM_001033450";
chr1	Ref	exon	175837728	175837992	.	-	.	transcript_id "NM_001033450";
chr1	Ref	5UTR	175837993	175838012	.	-	.	transcript_id "NM_001033450";
chr1	Ref	5UTR	175842945	175843053	.	-	.	transcript_id "NM_001033450";
chr1	Ref	exon	172163002	172163135	.	+	.	transcript_id "NM_001033499";
chr1	Ref	exon	172178264	172178327	.	+	.	transcript_id "NM_001033499";
chr1	Ref	exon	172180160	172180322	.	+	.	transcript_id "NM_001033499";
chr1	Ref	exon	172181681	172181718	.	+	.	transcript_id "NM_001033499";
chr1	Ref	3UTR	184677257	184679253	.	-	.	transcript_id "NM_001033547";
chr1	Ref	5UTR	184679254	184679311	.	-	.	transcript_id "NM_001033547";
chr1	Ref	5UTR	78654400	78654678	.	+	.	transcript_id "NM_001033606";
chr1	Ref	5UTR	78678168	78678207	.	+	.	transcript_id "NM_001033606";
chr1	Ref	exon	78678208	78678585	.	+	.	transcript_id "NM_001033606";
chr1	Ref	exon	78684812	78684989	.	+	.	transcript_id "NM_001033606";
chr1	Ref	exon	78686844	78686953	.	+	.	transcript_id "NM_001033606";
chr1	Ref	exon	78688657	78688795	.	+	.	transcript_id "NM_001033606";
chr1	Ref	exon	78690771	78690921	.	+	.	transcript_id "NM_001033606";
chr1	Ref	exon	78692656	78692779	.	+	.	transcript_id "NM_001033606";
chr1	Ref	exon	78693004	78693075	.	+	.	transcript_id "NM_001033606";
chr1	Ref	exon	78693465	78693604	.	+	.	transcript_id "NM_001033606";
chr1	Ref	exon	78695571	78695743	.	+	.	transcript_id "NM_001033606";
chr1	Ref	exon	78696331	78696405	.	+	.	transcript_id "NM_001033606";
chr1	Ref	exon	78697844	78698035	.	+	.	transcript_id "NM_001033606";
chr1	Ref	exon	78700061	78700175	.	+	.	transcript_id "NM_001033606";
chr1	Ref	exon	78701809	78701966	.	+	.	transcript_id "NM_001033606";
chr1	Ref	3UTR	78702833	78703371	.	+	.	transcript_id "NM_001033606";
chr1	Ref	3UTRd	78703372	78704318	.	+	.	transcript_id "NM_001033606";
chr1	Ref	5UTR	11254044	11254176	.	+	.	transcript_id "NM_001033636";
chr1	Ref	5UTR	11255760	11255826	.	+	.	transcript_id "NM_001033636";
chr1	Ref	5UTR	11256050	11256052	.	+	.	transcript_id "NM_001033636";
chr1	Ref	exon	11256053	11256240	.	+	.	transcript_id "NM_001033636";
chr1	Ref	exon	11275138	11275240	.	+	.	transcript_id "NM_001033636";
chr1	Ref	exon	11279334	11279401	.	+	.	transcript_id "NM_001033636";
chr1	Ref	3UTR	11287789	11293763	.	+	.	transcript_id "NM_001033636";
chr1	Ref	3UTR	26738646	26742756	.	-	.	transcript_id "NM_001033764";
chr1	Ref	exon	26744086	26744271	.	-	.	transcript_id "NM_001033764";
chr1	Ref	5UTR	26744272	26744305	.	-	.	transcript_id "NM_001033764";
chr1	Ref	5UTR	182981368	182981449	.	+	.	transcript_id "NM_001033819";
chr1	Ref	exon	182981450	182981531	.	+	.	transcript_id "NM_001033819";
chr1	Ref	exon	182984888	182985630	.	+	.	transcript_id "NM_001033819";
chr1	Ref	3UTR	182989808	182990798	.	+	.	transcript_id "NM_001033819";
chr1	Ref	5UTR	21358412	21358738	.	+	.	transcript_id "NM_001033904";
chr1	Ref	exon	21358739	21358838	.	+	.	transcript_id "NM_001033904";
chr1	Ref	exon	21358973	21359155	.	+	.	transcript_id "NM_001033904";
chr1	Ref	3UTR	21359591	21359824	.	+	.	transcript_id "NM_001033904";
chr1	Ref	5UTR	74172115	74172188	.	+	.	transcript_id "NM_001034060";
chr1	Ref	5UTR	74174166	74174297	.	+	.	transcript_id "NM_001034060";
chr1	Ref	5UTR	74174443	74174526	.	+	.	transcript_id "NM_001034060";
chr1	Ref	5UTR	74175522	74175620	.	+	.	transcript_id "NM_001034060";
chr1	Ref	exon	74175621	74175647	.	+	.	transcript_id "NM_001034060";
chr1	Ref	exon	74175913	74176019	.	+	.	transcript_id "NM_001034060";
chr1	Ref	exon	74176272	74176415	.	+	.	transcript_id "NM_001034060";
chr1	Ref	exon	74177752	74177821	.	+	.	transcript_id "NM_001034060";
chr1	Ref	exon	74179294	74179920	.	+	.	transcript_id "NM_001034060";
chr1	Ref	exon	74180678	74180781	.	+	.	transcript_id "NM_001034060";
chr1	Ref	exon	74187493	74187639	.	+	.	transcript_id "NM_001034060";
chr1	Ref	exon	74193228	74193338	.	+	.	transcript_id "NM_001034060";
chr1	Ref	3UTR	74194218	74194797	.	+	.	transcript_id "NM_001034060";
chr1	Ref	5UTR	179921566	179921647	.	+	.	transcript_id "NM_001034899";
chr1	Ref	exon	179921648	179921715	.	+	.	transcript_id "NM_001034899";
chr1	Ref	exon	179933126	179933174	.	+	.	transcript_id "NM_001034899";
chr1	Ref	exon	179945259	179945332	.	+	.	transcript_id "NM_001034899";
chr1	Ref	exon	179946046	179946115	.	+	.	transcript_id "NM_001034899";
chr1	Ref	exon	179947808	179947872	.	+	.	transcript_id "NM_001034899";
chr1	Ref	exon	179970440	179970464	.	+	.	transcript_id "NM_001034899";
chr1	Ref	exon	179977051	179977128	.	+	.	transcript_id "NM_001034899";
chr1	Ref	3UTR	179977271	179978422	.	+	.	transcript_id "NM_001034899";
chr1	Ref	5UTR	91351386	91352004	.	+	.	transcript_id "NM_001037136";
chr1	Ref	exon	91352005	91352167	.	+	.	transcript_id "NM_001037136";
chr1	Ref	exon	91501173	91501231	.	+	.	transcript_id "NM_001037136";
chr1	Ref	exon	91506071	91506158	.	+	.	transcript_id "NM_001037136";
chr1	Ref	exon	91524336	91524421	.	+	.	transcript_id "NM_001037136";
chr1	Ref	exon	91526963	91527104	.	+	.	transcript_id "NM_001037136";
chr1	Ref	exon	91530735	91530869	.	+	.	transcript_id "NM_001037136";
chr1	Ref	exon	91560236	91560363	.	+	.	transcript_id "NM_001037136";
chr1	Ref	exon	91561609	91561764	.	+	.	transcript_id "NM_001037136";
chr1	Ref	exon	91567754	91567846	.	+	.	transcript_id "NM_001037136";
chr1	Ref	exon	91622536	91622640	.	+	.	transcript_id "NM_001037136";
chr1	Ref	exon	91640303	91640471	.	+	.	transcript_id "NM_001037136";
chr1	Ref	exon	91685738	91685899	.	+	.	transcript_id "NM_001037136";
chr1	Ref	exon	91731009	91731163	.	+	.	transcript_id "NM_001037136";
chr1	Ref	exon	91734287	91734377	.	+	.	transcript_id "NM_001037136";
chr1	Ref	exon	91739596	91739818	.	+	.	transcript_id "NM_001037136";
chr1	Ref	exon	91784081	91784336	.	+	.	transcript_id "NM_001037136";
chr1	Ref	3UTR	91785266	91786323	.	+	.	transcript_id "NM_001037136";
chr1	Ref	3UTRd	91786324	91791857	.	+	.	transcript_id "NM_001037136";
chr1	Ref	3UTR	173147934	173149791	.	-	.	transcript_id "NM_001037170";
chr1	Ref	exon	173149925	173150027	.	-	.	transcript_id "NM_001037170";
chr1	Ref	exon	173150240	173150316	.	-	.	transcript_id "NM_001037170";
chr1	Ref	exon	173150432	173150554	.	-	.	transcript_id "NM_001037170";
chr1	Ref	exon	173150678	173150783	.	-	.	transcript_id "NM_001037170";
chr1	Ref	exon	173150936	173151037	.	-	.	transcript_id "NM_001037170";
chr1	Ref	exon	173151299	173151391	.	-	.	transcript_id "NM_001037170";
chr1	Ref	exon	173151703	173151770	.	-	.	transcript_id "NM_001037170";
chr1	Ref	exon	173152035	173152149	.	-	.	transcript_id "NM_001037170";
chr1	Ref	5UTR	173152150	173152284	.	-	.	transcript_id "NM_001037170";
chr1	Ref	5UTR	173152506	173152645	.	-	.	transcript_id "NM_001037170";
chr1	Ref	5UTR	59969850	59970007	.	+	.	transcript_id "NM_001037725";
chr1	Ref	exon	59970008	59970596	.	+	.	transcript_id "NM_001037725";
chr1	Ref	exon	60005897	60006048	.	+	.	transcript_id "NM_001037725";
chr1	Ref	exon	60009779	60009868	.	+	.	transcript_id "NM_001037725";
chr1	Ref	exon	60015166	60015279	.	+	.	transcript_id "NM_001037725";
chr1	Ref	exon	60025798	60025941	.	+	.	transcript_id "NM_001037725";
chr1	Ref	exon	60027330	60027555	.	+	.	transcript_id "NM_001037725";
chr1	Ref	exon	60031727	60031847	.	+	.	transcript_id "NM_001037725";
chr1	Ref	3UTR	60038253	60039208	.	+	.	transcript_id "NM_001037725";
chr1	Ref	3UTRd	60039209	60042190	.	+	.	transcript_id "NM_001037725";
chr1	Ref	5UTR	64579378	64579594	.	+	.	transcript_id "NM_001037726";
chr1	Ref	5UTR	64605077	64605082	.	+	.	transcript_id "NM_001037726";
chr1	Ref	exon	64605083	64605223	.	+	.	transcript_id "NM_001037726";
chr1	Ref	exon	64612791	64612891	.	+	.	transcript_id "NM_001037726";
chr1	Ref	exon	64616708	64616850	.	+	.	transcript_id "NM_001037726";
chr1	Ref	exon	64620647	64620829	.	+	.	transcript_id "NM_001037726";
chr1	Ref	exon	64622753	64622903	.	+	.	transcript_id "NM_001037726";
chr1	Ref	3UTR	64643808	64644506	.	+	.	transcript_id "NM_001037726";
chr1	Ref	3UTRd	64644507	64651122	.	+	.	transcript_id "NM_001037726";
chr1	Ref	3UTR	57445088	57445596	.	-	.	transcript_id "NM_001037742";
chr1	Ref	exon	57447486	57447602	.	-	.	transcript_id "NM_001037742";
chr1	Ref	exon	57448293	57448380	.	-	.	transcript_id "NM_001037742";
chr1	Ref	exon	57450194	57450331	.	-	.	transcript_id "NM_001037742";
chr1	Ref	exon	57450891	57450935	.	-	.	transcript_id "NM_001037742";
chr1	Ref	exon	57453571	57453640	.	-	.	transcript_id "NM_001037742";
chr1	Ref	exon	57458213	57458367	.	-	.	transcript_id "NM_001037742";
chr1	Ref	exon	57463228	57463305	.	-	.	transcript_id "NM_001037742";
chr1	Ref	5UTR	57463306	57463518	.	-	.	transcript_id "NM_001037742";
chr1	Ref	5UTR	9838362	9838466	.	+	.	transcript_id "NM_001037759";
chr1	Ref	5UTR	9855212	9855333	.	+	.	transcript_id "NM_001037759";
chr1	Ref	exon	9855334	9855429	.	+	.	transcript_id "NM_001037759";
chr1	Ref	exon	9858464	9858547	.	+	.	transcript_id "NM_001037759";
chr1	Ref	exon	9861711	9861783	.	+	.	transcript_id "NM_001037759";
chr1	Ref	exon	9862339	9862414	.	+	.	transcript_id "NM_001037759";
chr1	Ref	exon	9867247	9867334	.	+	.	transcript_id "NM_001037759";
chr1	Ref	exon	9869107	9869156	.	+	.	transcript_id "NM_001037759";
chr1	Ref	exon	9870413	9870470	.	+	.	transcript_id "NM_001037759";
chr1	Ref	exon	9871659	9871742	.	+	.	transcript_id "NM_001037759";
chr1	Ref	exon	9871841	9871972	.	+	.	transcript_id "NM_001037759";
chr1	Ref	exon	9874488	9874600	.	+	.	transcript_id "NM_001037759";
chr1	Ref	exon	9874706	9874742	.	+	.	transcript_id "NM_001037759";
chr1	Ref	exon	9875748	9875834	.	+	.	transcript_id "NM_001037759";
chr1	Ref	exon	9876128	9876223	.	+	.	transcript_id "NM_001037759";
chr1	Ref	exon	9878951	9879106	.	+	.	transcript_id "NM_001037759";
chr1	Ref	exon	9881442	9881531	.	+	.	transcript_id "NM_001037759";
chr1	Ref	3UTR	9888801	9889931	.	+	.	transcript_id "NM_001037759";
chr1	Ref	3UTRd	9889932	9892649	.	+	.	transcript_id "NM_001037759";
chr1	Ref	3UTR	59157441	59158042	.	-	.	transcript_id "NM_001037812";
chr1	Ref	exon	59162390	59162511	.	-	.	transcript_id "NM_001037812";
chr1	Ref	exon	59163388	59163478	.	-	.	transcript_id "NM_001037812";
chr1	Ref	exon	59164298	59164371	.	-	.	transcript_id "NM_001037812";
chr1	Ref	exon	59164882	59165073	.	-	.	transcript_id "NM_001037812";
chr1	Ref	exon	59165519	59165642	.	-	.	transcript_id "NM_001037812";
chr1	Ref	exon	59165883	59166040	.	-	.	transcript_id "NM_001037812";
chr1	Ref	exon	59166832	59166949	.	-	.	transcript_id "NM_001037812";
chr1	Ref	exon	59170925	59171062	.	-	.	transcript_id "NM_001037812";
chr1	Ref	exon	59172717	59172773	.	-	.	transcript_id "NM_001037812";
chr1	Ref	exon	59174175	59174185	.	-	.	transcript_id "NM_001037812";
chr1	Ref	exon	59174819	59174850	.	-	.	transcript_id "NM_001037812";
chr1	Ref	exon	59176547	59176579	.	-	.	transcript_id "NM_001037812";
chr1	Ref	5UTR	59176580	59176650	.	-	.	transcript_id "NM_001037812";
chr1	Ref	3UTR	85242919	85243711	.	-	.	transcript_id "NM_001037909";
chr1	Ref	exon	85244874	85244954	.	-	.	transcript_id "NM_001037909";
chr1	Ref	exon	85250678	85250758	.	-	.	transcript_id "NM_001037909";
chr1	Ref	exon	85251089	85251151	.	-	.	transcript_id "NM_001037909";
chr1	Ref	exon	85256270	85256441	.	-	.	transcript_id "NM_001037909";
chr1	Ref	exon	85257312	85257474	.	-	.	transcript_id "NM_001037909";
chr1	Ref	exon	85266608	85266639	.	-	.	transcript_id "NM_001037909";
chr1	Ref	5UTR	85266640	85267141	.	-	.	transcript_id "NM_001037909";
chr1	Ref	5UTR	37929051	37929170	.	+	.	transcript_id "NM_001037918";
chr1	Ref	5UTR	37931709	37931709	.	+	.	transcript_id "NM_001037918";
chr1	Ref	3UTR	37931710	37933073	.	+	.	transcript_id "NM_001037918";
chr1	Ref	3UTRd	37933074	37933143	.	+	.	transcript_id "NM_001037918";
chr1	Ref	3UTR	122009857	122010110	.	-	.	transcript_id "NM_001037999";
chr1	Ref	exon	122012963	122013025	.	-	.	transcript_id "NM_001037999";
chr1	Ref	exon	122016472	122016589	.	-	.	transcript_id "NM_001037999";
chr1	Ref	exon	122017339	122017491	.	-	.	transcript_id "NM_001037999";
chr1	Ref	5UTR	122017492	122017496	.	-	.	transcript_id "NM_001037999";
chr1	Ref	5UTR	145586698	145586790	.	+	.	transcript_id "NM_001038592";
chr1	Ref	exon	145586791	145586888	.	+	.	transcript_id "NM_001038592";
chr1	Ref	exon	145588778	145588841	.	+	.	transcript_id "NM_001038592";
chr1	Ref	exon	145592177	145592353	.	+	.	transcript_id "NM_001038592";
chr1	Ref	3UTR	145593638	145593904	.	+	.	transcript_id "NM_001038592";
chr1	Ref	3UTRd	145593905	145596808	.	+	.	transcript_id "NM_001038592";
chr1	Ref	5UTR	145586479	145586572	.	+	.	transcript_id "NM_001038593";
chr1	Ref	5UTR	145588778	145588778	.	+	.	transcript_id "NM_001038593";
chr1	Ref	exon	145588779	145588841	.	+	.	transcript_id "NM_001038593";
chr1	Ref	exon	145592177	145592353	.	+	.	transcript_id "NM_001038593";
chr1	Ref	3UTR	145593638	145593904	.	+	.	transcript_id "NM_001038593";
chr1	Ref	3UTRd	145593905	145596808	.	+	.	transcript_id "NM_001038593";
chr1	Ref	5UTR	145587577	145587609	.	+	.	transcript_id "NM_001038594";
chr1	Ref	5UTR	145588778	145588778	.	+	.	transcript_id "NM_001038594";
chr1	Ref	exon	145588779	145588841	.	+	.	transcript_id "NM_001038594";
chr1	Ref	exon	145592177	145592353	.	+	.	transcript_id "NM_001038594";
chr1	Ref	3UTR	145593638	145593904	.	+	.	transcript_id "NM_001038594";
chr1	Ref	3UTRd	145593905	145596808	.	+	.	transcript_id "NM_001038594";
chr1	Ref	5UTR	194014754	194014889	.	+	.	transcript_id "NM_001038607";
chr1	Ref	exon	194014890	194014968	.	+	.	transcript_id "NM_001038607";
chr1	Ref	exon	194045215	194045338	.	+	.	transcript_id "NM_001038607";
chr1	Ref	exon	194048727	194048833	.	+	.	transcript_id "NM_001038607";
chr1	Ref	exon	194062607	194062735	.	+	.	transcript_id "NM_001038607";
chr1	Ref	exon	194065801	194065919	.	+	.	transcript_id "NM_001038607";
chr1	Ref	exon	194100580	194100972	.	+	.	transcript_id "NM_001038607";
chr1	Ref	exon	194161282	194161711	.	+	.	transcript_id "NM_001038607";
chr1	Ref	exon	194236899	194237098	.	+	.	transcript_id "NM_001038607";
chr1	Ref	exon	194242565	194242817	.	+	.	transcript_id "NM_001038607";
chr1	Ref	exon	194258605	194258801	.	+	.	transcript_id "NM_001038607";
chr1	Ref	3UTR	194329146	194334040	.	+	.	transcript_id "NM_001038607";
chr1	Ref	3UTR	163917433	163922222	.	-	.	transcript_id "NM_001038619";
chr1	Ref	exon	163940999	163941235	.	-	.	transcript_id "NM_001038619";
chr1	Ref	exon	163941832	163942058	.	-	.	transcript_id "NM_001038619";
chr1	Ref	exon	163949959	163950123	.	-	.	transcript_id "NM_001038619";
chr1	Ref	exon	164005906	164005917	.	-	.	transcript_id "NM_001038619";
chr1	Ref	exon	164014164	164014275	.	-	.	transcript_id "NM_001038619";
chr1	Ref	exon	164064588	164064697	.	-	.	transcript_id "NM_001038619";
chr1	Ref	exon	164161785	164161898	.	-	.	transcript_id "NM_001038619";
chr1	Ref	exon	164204619	164204670	.	-	.	transcript_id "NM_001038619";
chr1	Ref	exon	164216128	164216198	.	-	.	transcript_id "NM_001038619";
chr1	Ref	exon	164225683	164225769	.	-	.	transcript_id "NM_001038619";
chr1	Ref	exon	164237999	164238137	.	-	.	transcript_id "NM_001038619";
chr1	Ref	exon	164241523	164241590	.	-	.	transcript_id "NM_001038619";
chr1	Ref	exon	164243692	164243827	.	-	.	transcript_id "NM_001038619";
chr1	Ref	exon	164248712	164248854	.	-	.	transcript_id "NM_001038619";
chr1	Ref	exon	164251083	164251243	.	-	.	transcript_id "NM_001038619";
chr1	Ref	exon	164251818	164251916	.	-	.	transcript_id "NM_001038619";
chr1	Ref	exon	164283651	164283854	.	-	.	transcript_id "NM_001038619";
chr1	Ref	exon	164285491	164285640	.	-	.	transcript_id "NM_001038619";
chr1	Ref	exon	164337466	164337539	.	-	.	transcript_id "NM_001038619";
chr1	Ref	exon	164407794	164407954	.	-	.	transcript_id "NM_001038619";
chr1	Ref	5UTR	164407955	164408161	.	-	.	transcript_id "NM_001038619";
chr1	Ref	3UTRd	162149305	162153154	.	-	.	transcript_id "NM_001038621";
chr1	Ref	3UTR	162153155	162154499	.	-	.	transcript_id "NM_001038621";
chr1	Ref	exon	162156616	162156813	.	-	.	transcript_id "NM_001038621";
chr1	Ref	exon	162161927	162161998	.	-	.	transcript_id "NM_001038621";
chr1	Ref	exon	162166757	162166840	.	-	.	transcript_id "NM_001038621";
chr1	Ref	exon	162168662	162168766	.	-	.	transcript_id "NM_001038621";
chr1	Ref	exon	162177590	162177700	.	-	.	transcript_id "NM_001038621";
chr1	Ref	exon	162187574	162187666	.	-	.	transcript_id "NM_001038621";
chr1	Ref	exon	162272167	162272295	.	-	.	transcript_id "NM_001038621";
chr1	Ref	exon	162281352	162281519	.	-	.	transcript_id "NM_001038621";
chr1	Ref	5UTR	162281520	162281702	.	-	.	transcript_id "NM_001038621";
chr1	Ref	3UTR	167579076	167580341	.	-	.	transcript_id "NM_001038846";
chr1	Ref	exon	167585436	167586167	.	-	.	transcript_id "NM_001038846";
chr1	Ref	exon	167587630	167587833	.	-	.	transcript_id "NM_001038846";
chr1	Ref	exon	167589504	167589575	.	-	.	transcript_id "NM_001038846";
chr1	Ref	exon	167595080	167595181	.	-	.	transcript_id "NM_001038846";
chr1	Ref	exon	167638022	167638027	.	-	.	transcript_id "NM_001038846";
chr1	Ref	5UTR	167638028	167638225	.	-	.	transcript_id "NM_001038846";
chr1	Ref	5UTR	163899319	163899410	.	+	.	transcript_id "NM_001039045";
chr1	Ref	5UTR	163900371	163900581	.	+	.	transcript_id "NM_001039045";
chr1	Ref	3UTR	163900582	163901755	.	+	.	transcript_id "NM_001039045";
chr1	Ref	3UTRd	163901756	163903566	.	+	.	transcript_id "NM_001039045";
chr1	Ref	exon	18226554	18226741	.	-	.	transcript_id "NM_001039123";
chr1	Ref	exon	18227455	18227524	.	-	.	transcript_id "NM_001039123";
chr1	Ref	5UTR	93437142	93437389	.	+	.	transcript_id "NM_001039126";
chr1	Ref	exon	93437390	93437441	.	+	.	transcript_id "NM_001039126";
chr1	Ref	exon	93440733	93440874	.	+	.	transcript_id "NM_001039126";
chr1	Ref	exon	93443505	93443807	.	+	.	transcript_id "NM_001039126";
chr1	Ref	exon	93448631	93449016	.	+	.	transcript_id "NM_001039126";
chr1	Ref	3UTR	93451328	93451691	.	+	.	transcript_id "NM_001039126";
chr1	Ref	3UTRd	93451692	93456167	.	+	.	transcript_id "NM_001039126";
chr1	Ref	5UTR	89110514	89111065	.	+	.	transcript_id "NM_001039169";
chr1	Ref	exon	89111066	89111070	.	+	.	transcript_id "NM_001039169";
chr1	Ref	exon	89116156	89116270	.	+	.	transcript_id "NM_001039169";
chr1	Ref	exon	89117495	89117629	.	+	.	transcript_id "NM_001039169";
chr1	Ref	exon	89120928	89121032	.	+	.	transcript_id "NM_001039169";
chr1	Ref	exon	89122425	89122577	.	+	.	transcript_id "NM_001039169";
chr1	Ref	exon	89122672	89122808	.	+	.	transcript_id "NM_001039169";
chr1	Ref	3UTR	89124376	89124637	.	+	.	transcript_id "NM_001039169";
chr1	Ref	3UTRd	89124638	89125433	.	+	.	transcript_id "NM_001039169";
chr1	Ref	5UTR	89110489	89110574	.	+	.	transcript_id "NM_001039170";
chr1	Ref	exon	89110575	89110594	.	+	.	transcript_id "NM_001039170";
chr1	Ref	exon	89116156	89116270	.	+	.	transcript_id "NM_001039170";
chr1	Ref	exon	89117495	89117629	.	+	.	transcript_id "NM_001039170";
chr1	Ref	exon	89120928	89121032	.	+	.	transcript_id "NM_001039170";
chr1	Ref	exon	89122425	89122577	.	+	.	transcript_id "NM_001039170";
chr1	Ref	exon	89122672	89122808	.	+	.	transcript_id "NM_001039170";
chr1	Ref	3UTR	89124376	89124637	.	+	.	transcript_id "NM_001039170";
chr1	Ref	3UTRd	89124638	89125433	.	+	.	transcript_id "NM_001039170";
chr1	Ref	3UTRd	157692094	157695660	.	-	.	transcript_id "NM_001039184";
chr1	Ref	3UTR	157695661	157695857	.	-	.	transcript_id "NM_001039184";
chr1	Ref	exon	157705153	157705275	.	-	.	transcript_id "NM_001039184";
chr1	Ref	exon	157707299	157707445	.	-	.	transcript_id "NM_001039184";
chr1	Ref	exon	157707566	157707970	.	-	.	transcript_id "NM_001039184";
chr1	Ref	exon	157708778	157710741	.	-	.	transcript_id "NM_001039184";
chr1	Ref	exon	157713170	157713252	.	-	.	transcript_id "NM_001039184";
chr1	Ref	exon	157715801	157715937	.	-	.	transcript_id "NM_001039184";
chr1	Ref	exon	157719039	157719199	.	-	.	transcript_id "NM_001039184";
chr1	Ref	exon	157722452	157722596	.	-	.	transcript_id "NM_001039184";
chr1	Ref	exon	157726040	157726248	.	-	.	transcript_id "NM_001039184";
chr1	Ref	exon	157733037	157733236	.	-	.	transcript_id "NM_001039184";
chr1	Ref	exon	157741724	157741884	.	-	.	transcript_id "NM_001039184";
chr1	Ref	exon	157744565	157744711	.	-	.	transcript_id "NM_001039184";
chr1	Ref	exon	157747916	157748003	.	-	.	transcript_id "NM_001039184";
chr1	Ref	exon	157748570	157748754	.	-	.	transcript_id "NM_001039184";
chr1	Ref	exon	157749717	157749913	.	-	.	transcript_id "NM_001039184";
chr1	Ref	exon	157753619	157753782	.	-	.	transcript_id "NM_001039184";
chr1	Ref	exon	157756334	157756459	.	-	.	transcript_id "NM_001039184";
chr1	Ref	exon	157757748	157757884	.	-	.	transcript_id "NM_001039184";
chr1	Ref	exon	157758266	157758406	.	-	.	transcript_id "NM_001039184";
chr1	Ref	exon	157759018	157759128	.	-	.	transcript_id "NM_001039184";
chr1	Ref	exon	157761846	157762009	.	-	.	transcript_id "NM_001039184";
chr1	Ref	exon	157762579	157762781	.	-	.	transcript_id "NM_001039184";
chr1	Ref	exon	157769444	157769630	.	-	.	transcript_id "NM_001039184";
chr1	Ref	exon	157771695	157771867	.	-	.	transcript_id "NM_001039184";
chr1	Ref	exon	157773544	157773685	.	-	.	transcript_id "NM_001039184";
chr1	Ref	exon	157775243	157776303	.	-	.	transcript_id "NM_001039184";
chr1	Ref	exon	157778638	157778759	.	-	.	transcript_id "NM_001039184";
chr1	Ref	exon	157779919	157780580	.	-	.	transcript_id "NM_001039184";
chr1	Ref	exon	157782945	157783091	.	-	.	transcript_id "NM_001039184";
chr1	Ref	exon	157787847	157787960	.	-	.	transcript_id "NM_001039184";
chr1	Ref	exon	157791229	157791342	.	-	.	transcript_id "NM_001039184";
chr1	Ref	exon	157800284	157800897	.	-	.	transcript_id "NM_001039184";
chr1	Ref	exon	157805691	157805850	.	-	.	transcript_id "NM_001039184";
chr1	Ref	exon	157806850	157806961	.	-	.	transcript_id "NM_001039184";
chr1	Ref	exon	157808274	157808317	.	-	.	transcript_id "NM_001039184";
chr1	Ref	exon	157809605	157809677	.	-	.	transcript_id "NM_001039184";
chr1	Ref	5UTR	157809678	157809690	.	-	.	transcript_id "NM_001039184";
chr1	Ref	5UTR	157819979	157820385	.	-	.	transcript_id "NM_001039184";
chr1	Ref	5UTR	95887086	95887259	.	+	.	transcript_id "NM_001039219";
chr1	Ref	5UTR	95888023	95888341	.	+	.	transcript_id "NM_001039219";
chr1	Ref	5UTR	95891694	95891837	.	+	.	transcript_id "NM_001039219";
chr1	Ref	5UTR	95892488	95892638	.	+	.	transcript_id "NM_001039219";
chr1	Ref	5UTR	95892889	95892954	.	+	.	transcript_id "NM_001039219";
chr1	Ref	exon	95892955	95892980	.	+	.	transcript_id "NM_001039219";
chr1	Ref	exon	95903495	95903581	.	+	.	transcript_id "NM_001039219";
chr1	Ref	exon	95904618	95904876	.	+	.	transcript_id "NM_001039219";
chr1	Ref	3UTR	95905284	95908116	.	+	.	transcript_id "NM_001039219";
chr1	Ref	5UTR	138027978	138028298	.	+	.	transcript_id "NM_001039472";
chr1	Ref	exon	138028299	138028339	.	+	.	transcript_id "NM_001039472";
chr1	Ref	exon	138041176	138041398	.	+	.	transcript_id "NM_001039472";
chr1	Ref	exon	138041707	138041889	.	+	.	transcript_id "NM_001039472";
chr1	Ref	exon	138044075	138044224	.	+	.	transcript_id "NM_001039472";
chr1	Ref	exon	138044311	138044445	.	+	.	transcript_id "NM_001039472";
chr1	Ref	exon	138044784	138044954	.	+	.	transcript_id "NM_001039472";
chr1	Ref	exon	138045203	138045318	.	+	.	transcript_id "NM_001039472";
chr1	Ref	exon	138045838	138046033	.	+	.	transcript_id "NM_001039472";
chr1	Ref	exon	138047708	138047897	.	+	.	transcript_id "NM_001039472";
chr1	Ref	exon	138048620	138048683	.	+	.	transcript_id "NM_001039472";
chr1	Ref	exon	138048774	138048992	.	+	.	transcript_id "NM_001039472";
chr1	Ref	exon	138049335	138049416	.	+	.	transcript_id "NM_001039472";
chr1	Ref	exon	138049770	138049887	.	+	.	transcript_id "NM_001039472";
chr1	Ref	exon	138050681	138050872	.	+	.	transcript_id "NM_001039472";
chr1	Ref	exon	138052674	138052873	.	+	.	transcript_id "NM_001039472";
chr1	Ref	exon	138054040	138054147	.	+	.	transcript_id "NM_001039472";
chr1	Ref	exon	138054858	138054926	.	+	.	transcript_id "NM_001039472";
chr1	Ref	exon	138055821	138056053	.	+	.	transcript_id "NM_001039472";
chr1	Ref	exon	138056215	138056362	.	+	.	transcript_id "NM_001039472";
chr1	Ref	exon	138056590	138056784	.	+	.	transcript_id "NM_001039472";
chr1	Ref	exon	138056881	138056982	.	+	.	transcript_id "NM_001039472";
chr1	Ref	exon	138057983	138058148	.	+	.	transcript_id "NM_001039472";
chr1	Ref	exon	138058306	138058357	.	+	.	transcript_id "NM_001039472";
chr1	Ref	exon	138058541	138058598	.	+	.	transcript_id "NM_001039472";
chr1	Ref	exon	138059364	138059569	.	+	.	transcript_id "NM_001039472";
chr1	Ref	exon	138059650	138059727	.	+	.	transcript_id "NM_001039472";
chr1	Ref	exon	138061595	138061708	.	+	.	transcript_id "NM_001039472";
chr1	Ref	exon	138063739	138063777	.	+	.	transcript_id "NM_001039472";
chr1	Ref	exon	138065764	138065900	.	+	.	transcript_id "NM_001039472";
chr1	Ref	exon	138066566	138066746	.	+	.	transcript_id "NM_001039472";
chr1	Ref	exon	138067719	138067883	.	+	.	transcript_id "NM_001039472";
chr1	Ref	exon	138068165	138068282	.	+	.	transcript_id "NM_001039472";
chr1	Ref	exon	138068736	138068906	.	+	.	transcript_id "NM_001039472";
chr1	Ref	exon	138069380	138069579	.	+	.	transcript_id "NM_001039472";
chr1	Ref	3UTR	138070614	138071313	.	+	.	transcript_id "NM_001039472";
chr1	Ref	3UTRd	138071314	138074591	.	+	.	transcript_id "NM_001039472";
chr1	Ref	3UTR	98802753	98802917	.	-	.	transcript_id "NM_001039475";
chr1	Ref	3UTR	98806788	98806837	.	-	.	transcript_id "NM_001039475";
chr1	Ref	3UTR	98808391	98808549	.	-	.	transcript_id "NM_001039475";
chr1	Ref	exon	98818495	98818632	.	-	.	transcript_id "NM_001039475";
chr1	Ref	exon	98820866	98820930	.	-	.	transcript_id "NM_001039475";
chr1	Ref	exon	98826269	98826456	.	-	.	transcript_id "NM_001039475";
chr1	Ref	exon	98838452	98838605	.	-	.	transcript_id "NM_001039475";
chr1	Ref	exon	98844057	98844252	.	-	.	transcript_id "NM_001039475";
chr1	Ref	exon	98849594	98849738	.	-	.	transcript_id "NM_001039475";
chr1	Ref	exon	98857652	98857761	.	-	.	transcript_id "NM_001039475";
chr1	Ref	exon	98861855	98861970	.	-	.	transcript_id "NM_001039475";
chr1	Ref	exon	98884394	98884490	.	-	.	transcript_id "NM_001039475";
chr1	Ref	exon	98885119	98885310	.	-	.	transcript_id "NM_001039475";
chr1	Ref	exon	98891601	98891861	.	-	.	transcript_id "NM_001039475";
chr1	Ref	exon	98893699	98894059	.	-	.	transcript_id "NM_001039475";
chr1	Ref	5UTR	98894060	98894137	.	-	.	transcript_id "NM_001039475";
chr1	Ref	3UTRd	163018509	163018798	.	-	.	transcript_id "NM_001039482";
chr1	Ref	3UTR	163018799	163020642	.	-	.	transcript_id "NM_001039482";
chr1	Ref	exon	163023812	163023918	.	-	.	transcript_id "NM_001039482";
chr1	Ref	exon	163025660	163025868	.	-	.	transcript_id "NM_001039482";
chr1	Ref	exon	163028394	163028527	.	-	.	transcript_id "NM_001039482";
chr1	Ref	exon	163029273	163029416	.	-	.	transcript_id "NM_001039482";
chr1	Ref	exon	163031582	163031765	.	-	.	transcript_id "NM_001039482";
chr1	Ref	exon	163033110	163033225	.	-	.	transcript_id "NM_001039482";
chr1	Ref	exon	163035532	163035626	.	-	.	transcript_id "NM_001039482";
chr1	Ref	exon	163036838	163036996	.	-	.	transcript_id "NM_001039482";
chr1	Ref	exon	163039353	163039926	.	-	.	transcript_id "NM_001039482";
chr1	Ref	exon	163060520	163060527	.	-	.	transcript_id "NM_001039482";
chr1	Ref	5UTR	163060528	163060583	.	-	.	transcript_id "NM_001039482";
chr1	Ref	5UTR	163061494	163061610	.	-	.	transcript_id "NM_001039482";
chr1	Ref	5UTR	169238801	169238994	.	+	.	transcript_id "NM_001039483";
chr1	Ref	exon	169238995	169239064	.	+	.	transcript_id "NM_001039483";
chr1	Ref	exon	169239437	169239514	.	+	.	transcript_id "NM_001039483";
chr1	Ref	exon	169244238	169244297	.	+	.	transcript_id "NM_001039483";
chr1	Ref	exon	169246374	169246420	.	+	.	transcript_id "NM_001039483";
chr1	Ref	exon	169249393	169249460	.	+	.	transcript_id "NM_001039483";
chr1	Ref	exon	169256007	169256151	.	+	.	transcript_id "NM_001039483";
chr1	Ref	3UTR	169260298	169260914	.	+	.	transcript_id "NM_001039483";
chr1	Ref	3UTRd	169260915	169264109	.	+	.	transcript_id "NM_001039483";
chr1	Ref	5UTR	174271341	174271582	.	+	.	transcript_id "NM_001039484";
chr1	Ref	3UTR	174299052	174304216	.	+	.	transcript_id "NM_001039484";
chr1	Ref	3UTR	64835695	64841788	.	-	.	transcript_id "NM_001039493";
chr1	Ref	exon	64866510	64866667	.	-	.	transcript_id "NM_001039493";
chr1	Ref	exon	64907761	64907824	.	-	.	transcript_id "NM_001039493";
chr1	Ref	exon	64929703	64929896	.	-	.	transcript_id "NM_001039493";
chr1	Ref	exon	64939326	64939471	.	-	.	transcript_id "NM_001039493";
chr1	Ref	exon	64968124	64969056	.	-	.	transcript_id "NM_001039493";
chr1	Ref	exon	64984271	64984883	.	-	.	transcript_id "NM_001039493";
chr1	Ref	5UTR	64984884	64985113	.	-	.	transcript_id "NM_001039493";
chr1	Ref	5UTR	65003269	65003398	.	-	.	transcript_id "NM_001039493";
chr1	Ref	3UTR	74948654	74948817	.	-	.	transcript_id "NM_001039495";
chr1	Ref	exon	74948913	74949050	.	-	.	transcript_id "NM_001039495";
chr1	Ref	exon	74949671	74950123	.	-	.	transcript_id "NM_001039495";
chr1	Ref	exon	74950595	74950720	.	-	.	transcript_id "NM_001039495";
chr1	Ref	exon	74951207	74951409	.	-	.	transcript_id "NM_001039495";
chr1	Ref	exon	74951620	74951664	.	-	.	transcript_id "NM_001039495";
chr1	Ref	exon	74952181	74952288	.	-	.	transcript_id "NM_001039495";
chr1	Ref	exon	74952474	74952587	.	-	.	transcript_id "NM_001039495";
chr1	Ref	exon	74952884	74953027	.	-	.	transcript_id "NM_001039495";
chr1	Ref	exon	74953902	74954060	.	-	.	transcript_id "NM_001039495";
chr1	Ref	exon	74954179	74954370	.	-	.	transcript_id "NM_001039495";
chr1	Ref	exon	74957018	74957128	.	-	.	transcript_id "NM_001039495";
chr1	Ref	exon	74957277	74957343	.	-	.	transcript_id "NM_001039495";
chr1	Ref	exon	74957588	74957764	.	-	.	transcript_id "NM_001039495";
chr1	Ref	exon	74963337	74963465	.	-	.	transcript_id "NM_001039495";
chr1	Ref	exon	74963724	74963949	.	-	.	transcript_id "NM_001039495";
chr1	Ref	exon	74964940	74965068	.	-	.	transcript_id "NM_001039495";
chr1	Ref	exon	74965408	74965558	.	-	.	transcript_id "NM_001039495";
chr1	Ref	exon	74965758	74965916	.	-	.	transcript_id "NM_001039495";
chr1	Ref	exon	74966960	74967184	.	-	.	transcript_id "NM_001039495";
chr1	Ref	exon	74968005	74968250	.	-	.	transcript_id "NM_001039495";
chr1	Ref	exon	74969502	74969639	.	-	.	transcript_id "NM_001039495";
chr1	Ref	exon	74971367	74971741	.	-	.	transcript_id "NM_001039495";
chr1	Ref	exon	74971947	74972147	.	-	.	transcript_id "NM_001039495";
chr1	Ref	exon	74973005	74973270	.	-	.	transcript_id "NM_001039495";
chr1	Ref	exon	74973588	74973810	.	-	.	transcript_id "NM_001039495";
chr1	Ref	exon	74974171	74974316	.	-	.	transcript_id "NM_001039495";
chr1	Ref	exon	74974579	74974778	.	-	.	transcript_id "NM_001039495";
chr1	Ref	exon	74974908	74975074	.	-	.	transcript_id "NM_001039495";
chr1	Ref	exon	74975829	74975931	.	-	.	transcript_id "NM_001039495";
chr1	Ref	exon	74978418	74978602	.	-	.	transcript_id "NM_001039495";
chr1	Ref	exon	74979644	74979772	.	-	.	transcript_id "NM_001039495";
chr1	Ref	5UTR	74979773	74979812	.	-	.	transcript_id "NM_001039495";
chr1	Ref	5UTR	74982095	74982173	.	-	.	transcript_id "NM_001039495";
chr1	Ref	5UTR	74331608	74331644	.	+	.	transcript_id "NM_001039509";
chr1	Ref	exon	74331645	74331711	.	+	.	transcript_id "NM_001039509";
chr1	Ref	exon	74332416	74332584	.	+	.	transcript_id "NM_001039509";
chr1	Ref	exon	74393959	74394074	.	+	.	transcript_id "NM_001039509";
chr1	Ref	exon	74394226	74394338	.	+	.	transcript_id "NM_001039509";
chr1	Ref	exon	74395337	74395395	.	+	.	transcript_id "NM_001039509";
chr1	Ref	exon	74395882	74395974	.	+	.	transcript_id "NM_001039509";
chr1	Ref	exon	74396288	74396451	.	+	.	transcript_id "NM_001039509";
chr1	Ref	exon	74397191	74397277	.	+	.	transcript_id "NM_001039509";
chr1	Ref	exon	74398111	74398226	.	+	.	transcript_id "NM_001039509";
chr1	Ref	3UTR	74398332	74400266	.	+	.	transcript_id "NM_001039509";
chr1	Ref	3UTRd	136095799	136096879	.	-	.	transcript_id "NM_001039510";
chr1	Ref	3UTR	136096880	136100167	.	-	.	transcript_id "NM_001039510";
chr1	Ref	exon	136130592	136130932	.	-	.	transcript_id "NM_001039510";
chr1	Ref	5UTR	136130933	136130989	.	-	.	transcript_id "NM_001039510";
chr1	Ref	5UTR	136131805	136132008	.	-	.	transcript_id "NM_001039510";
chr1	Ref	5UTR	153191628	153191885	.	+	.	transcript_id "NM_001039511";
chr1	Ref	5UTR	153196506	153196733	.	+	.	transcript_id "NM_001039511";
chr1	Ref	5UTR	153198111	153198128	.	+	.	transcript_id "NM_001039511";
chr1	Ref	exon	153198129	153198239	.	+	.	transcript_id "NM_001039511";
chr1	Ref	exon	153198684	153198853	.	+	.	transcript_id "NM_001039511";
chr1	Ref	exon	153198960	153199035	.	+	.	transcript_id "NM_001039511";
chr1	Ref	exon	153201050	153201223	.	+	.	transcript_id "NM_001039511";
chr1	Ref	exon	153201764	153201889	.	+	.	transcript_id "NM_001039511";
chr1	Ref	3UTR	153202297	153203928	.	+	.	transcript_id "NM_001039511";
chr1	Ref	5UTR	153191628	153191885	.	+	.	transcript_id "NM_001039512";
chr1	Ref	5UTR	153196506	153196733	.	+	.	transcript_id "NM_001039512";
chr1	Ref	5UTR	153198111	153198128	.	+	.	transcript_id "NM_001039512";
chr1	Ref	exon	153198129	153198239	.	+	.	transcript_id "NM_001039512";
chr1	Ref	exon	153198684	153198853	.	+	.	transcript_id "NM_001039512";
chr1	Ref	exon	153198960	153199035	.	+	.	transcript_id "NM_001039512";
chr1	Ref	exon	153201050	153201223	.	+	.	transcript_id "NM_001039512";
chr1	Ref	exon	153203259	153203366	.	+	.	transcript_id "NM_001039512";
chr1	Ref	exon	153206752	153206881	.	+	.	transcript_id "NM_001039512";
chr1	Ref	exon	153207083	153207307	.	+	.	transcript_id "NM_001039512";
chr1	Ref	exon	153207848	153207969	.	+	.	transcript_id "NM_001039512";
chr1	Ref	exon	153208062	153208188	.	+	.	transcript_id "NM_001039512";
chr1	Ref	exon	153208273	153208404	.	+	.	transcript_id "NM_001039512";
chr1	Ref	exon	153208592	153208765	.	+	.	transcript_id "NM_001039512";
chr1	Ref	3UTR	153210242	153210773	.	+	.	transcript_id "NM_001039512";
chr1	Ref	3UTRd	153210774	153211575	.	+	.	transcript_id "NM_001039512";
chr1	Ref	3UTR	177907907	177909040	.	-	.	transcript_id "NM_001039518";
chr1	Ref	5UTR	177909041	177909247	.	-	.	transcript_id "NM_001039518";
chr1	Ref	5UTR	36568721	36568755	.	+	.	transcript_id "NM_001039551";
chr1	Ref	exon	36568756	36569998	.	+	.	transcript_id "NM_001039551";
chr1	Ref	exon	36575797	36575940	.	+	.	transcript_id "NM_001039551";
chr1	Ref	exon	36576923	36577072	.	+	.	transcript_id "NM_001039551";
chr1	Ref	exon	36577364	36577533	.	+	.	transcript_id "NM_001039551";
chr1	Ref	exon	36577664	36577760	.	+	.	transcript_id "NM_001039551";
chr1	Ref	exon	36578050	36578183	.	+	.	transcript_id "NM_001039551";
chr1	Ref	exon	36578546	36578684	.	+	.	transcript_id "NM_001039551";
chr1	Ref	3UTR	36580879	36580977	.	+	.	transcript_id "NM_001039551";
chr1	Ref	3UTR	36582011	36582529	.	+	.	transcript_id "NM_001039551";
chr1	Ref	3UTRd	36582530	36585082	.	+	.	transcript_id "NM_001039551";
chr1	Ref	5UTR	172238992	172239012	.	+	.	transcript_id "NM_001039593";
chr1	Ref	exon	172239013	172239115	.	+	.	transcript_id "NM_001039593";
chr1	Ref	3UTR	172241668	172242256	.	+	.	transcript_id "NM_001039593";
chr1	Ref	5UTR	153602504	153602696	.	+	.	transcript_id "NM_001039644";
chr1	Ref	exon	153602697	153602857	.	+	.	transcript_id "NM_001039644";
chr1	Ref	exon	153606868	153606913	.	+	.	transcript_id "NM_001039644";
chr1	Ref	exon	153617962	153618062	.	+	.	transcript_id "NM_001039644";
chr1	Ref	exon	153618540	153618579	.	+	.	transcript_id "NM_001039644";
chr1	Ref	exon	153622987	153623099	.	+	.	transcript_id "NM_001039644";
chr1	Ref	exon	153624536	153624689	.	+	.	transcript_id "NM_001039644";
chr1	Ref	exon	153629503	153629637	.	+	.	transcript_id "NM_001039644";
chr1	Ref	exon	153631869	153631974	.	+	.	transcript_id "NM_001039644";
chr1	Ref	exon	153639458	153639555	.	+	.	transcript_id "NM_001039644";
chr1	Ref	exon	153641806	153641931	.	+	.	transcript_id "NM_001039644";
chr1	Ref	exon	153642110	153642193	.	+	.	transcript_id "NM_001039644";
chr1	Ref	exon	153643196	153643279	.	+	.	transcript_id "NM_001039644";
chr1	Ref	exon	153643913	153644037	.	+	.	transcript_id "NM_001039644";
chr1	Ref	exon	153651408	153651573	.	+	.	transcript_id "NM_001039644";
chr1	Ref	exon	153651795	153651949	.	+	.	transcript_id "NM_001039644";
chr1	Ref	exon	153652980	153653133	.	+	.	transcript_id "NM_001039644";
chr1	Ref	exon	153654496	153654687	.	+	.	transcript_id "NM_001039644";
chr1	Ref	exon	153655334	153655499	.	+	.	transcript_id "NM_001039644";
chr1	Ref	exon	153658649	153658834	.	+	.	transcript_id "NM_001039644";
chr1	Ref	3UTR	153665440	153669180	.	+	.	transcript_id "NM_001039644";
chr1	Ref	3UTRd	153669181	153669458	.	+	.	transcript_id "NM_001039644";
chr1	Ref	5UTR	55109614	55109718	.	+	.	transcript_id "NM_001039710";
chr1	Ref	exon	55109719	55109834	.	+	.	transcript_id "NM_001039710";
chr1	Ref	exon	55118119	55118268	.	+	.	transcript_id "NM_001039710";
chr1	Ref	exon	55121025	55121217	.	+	.	transcript_id "NM_001039710";
chr1	Ref	exon	55124341	55124442	.	+	.	transcript_id "NM_001039710";
chr1	Ref	3UTR	55128480	55129124	.	+	.	transcript_id "NM_001039710";
chr1	Ref	3UTRd	55129125	55129546	.	+	.	transcript_id "NM_001039710";
chr1	Ref	5UTR	66221903	66222069	.	+	.	transcript_id "NM_001039934";
chr1	Ref	5UTR	66239693	66239755	.	+	.	transcript_id "NM_001039934";
chr1	Ref	5UTR	66298236	66298286	.	+	.	transcript_id "NM_001039934";
chr1	Ref	5UTR	66368978	66369042	.	+	.	transcript_id "NM_001039934";
chr1	Ref	5UTR	66408777	66408854	.	+	.	transcript_id "NM_001039934";
chr1	Ref	5UTR	66427063	66427085	.	+	.	transcript_id "NM_001039934";
chr1	Ref	exon	66427086	66427347	.	+	.	transcript_id "NM_001039934";
chr1	Ref	exon	66445963	66446076	.	+	.	transcript_id "NM_001039934";
chr1	Ref	exon	66448018	66448095	.	+	.	transcript_id "NM_001039934";
chr1	Ref	exon	66466709	66466770	.	+	.	transcript_id "NM_001039934";
chr1	Ref	exon	66468220	66468364	.	+	.	transcript_id "NM_001039934";
chr1	Ref	exon	66471771	66472102	.	+	.	transcript_id "NM_001039934";
chr1	Ref	exon	66478101	66478193	.	+	.	transcript_id "NM_001039934";
chr1	Ref	exon	66480088	66480169	.	+	.	transcript_id "NM_001039934";
chr1	Ref	exon	66484828	66484940	.	+	.	transcript_id "NM_001039934";
chr1	Ref	3UTR	66485366	66489157	.	+	.	transcript_id "NM_001039934";
chr1	Ref	exon	18250605	18250747	.	-	.	transcript_id "NM_001040027";
chr1	Ref	exon	18255107	18255161	.	-	.	transcript_id "NM_001040027";
chr1	Ref	5UTR	18255162	18255219	.	-	.	transcript_id "NM_001040027";
chr1	Ref	3UTRd	136242674	136244371	.	-	.	transcript_id "NM_001042485";
chr1	Ref	3UTR	136244372	136244771	.	-	.	transcript_id "NM_001042485";
chr1	Ref	exon	136246660	136246815	.	-	.	transcript_id "NM_001042485";
chr1	Ref	exon	136248932	136249012	.	-	.	transcript_id "NM_001042485";
chr1	Ref	exon	136251238	136251418	.	-	.	transcript_id "NM_001042485";
chr1	Ref	exon	136252137	136252290	.	-	.	transcript_id "NM_001042485";
chr1	Ref	exon	136257334	136257501	.	-	.	transcript_id "NM_001042485";
chr1	Ref	exon	136258111	136258200	.	-	.	transcript_id "NM_001042485";
chr1	Ref	exon	136258339	136258447	.	-	.	transcript_id "NM_001042485";
chr1	Ref	5UTR	136258448	136258576	.	-	.	transcript_id "NM_001042485";
chr1	Ref	3UTR	140727524	140728201	.	-	.	transcript_id "NM_001042577";
chr1	Ref	exon	140729279	140729481	.	-	.	transcript_id "NM_001042577";
chr1	Ref	exon	140734920	140735275	.	-	.	transcript_id "NM_001042577";
chr1	Ref	exon	140736450	140736652	.	-	.	transcript_id "NM_001042577";
chr1	Ref	exon	140738385	140738558	.	-	.	transcript_id "NM_001042577";
chr1	Ref	5UTR	140738559	140739021	.	-	.	transcript_id "NM_001042577";
chr1	Ref	3UTRd	58468832	58468900	.	-	.	transcript_id "NM_001042634";
chr1	Ref	3UTR	58468901	58469184	.	-	.	transcript_id "NM_001042634";
chr1	Ref	exon	58469491	58469581	.	-	.	transcript_id "NM_001042634";
chr1	Ref	exon	58469791	58469870	.	-	.	transcript_id "NM_001042634";
chr1	Ref	exon	58470234	58470316	.	-	.	transcript_id "NM_001042634";
chr1	Ref	exon	58471216	58471345	.	-	.	transcript_id "NM_001042634";
chr1	Ref	exon	58471434	58471528	.	-	.	transcript_id "NM_001042634";
chr1	Ref	exon	58473857	58474023	.	-	.	transcript_id "NM_001042634";
chr1	Ref	exon	58474111	58474227	.	-	.	transcript_id "NM_001042634";
chr1	Ref	exon	58476511	58476577	.	-	.	transcript_id "NM_001042634";
chr1	Ref	exon	58476965	58477055	.	-	.	transcript_id "NM_001042634";
chr1	Ref	exon	58477927	58478152	.	-	.	transcript_id "NM_001042634";
chr1	Ref	exon	58478618	58478778	.	-	.	transcript_id "NM_001042634";
chr1	Ref	5UTR	58480764	58480932	.	-	.	transcript_id "NM_001042634";
chr1	Ref	3UTRd	64777132	64777268	.	-	.	transcript_id "NM_001042659";
chr1	Ref	3UTR	64777269	64783174	.	-	.	transcript_id "NM_001042659";
chr1	Ref	5UTR	64783175	64783427	.	-	.	transcript_id "NM_001042659";
chr1	Ref	5UTR	64783814	64784324	.	-	.	transcript_id "NM_001042659";
chr1	Ref	3UTRd	195047835	195047905	.	-	.	transcript_id "NM_001044751";
chr1	Ref	3UTR	195047906	195048422	.	-	.	transcript_id "NM_001044751";
chr1	Ref	exon	195049816	195049959	.	-	.	transcript_id "NM_001044751";
chr1	Ref	exon	195066425	195066610	.	-	.	transcript_id "NM_001044751";
chr1	Ref	exon	195066721	195066832	.	-	.	transcript_id "NM_001044751";
chr1	Ref	exon	195067526	195067656	.	-	.	transcript_id "NM_001044751";
chr1	Ref	exon	195068369	195068456	.	-	.	transcript_id "NM_001044751";
chr1	Ref	5UTR	195068457	195068554	.	-	.	transcript_id "NM_001044751";
chr1	Ref	3UTRd	175850534	175852420	.	-	.	transcript_id "NM_001045481";
chr1	Ref	3UTR	175852421	175852735	.	-	.	transcript_id "NM_001045481";
chr1	Ref	exon	175854080	175854268	.	-	.	transcript_id "NM_001045481";
chr1	Ref	exon	175856937	175857353	.	-	.	transcript_id "NM_001045481";
chr1	Ref	exon	175863914	175864057	.	-	.	transcript_id "NM_001045481";
chr1	Ref	exon	175865141	175865308	.	-	.	transcript_id "NM_001045481";
chr1	Ref	exon	175866649	175866770	.	-	.	transcript_id "NM_001045481";
chr1	Ref	exon	175867873	175868137	.	-	.	transcript_id "NM_001045481";
chr1	Ref	5UTR	175868138	175868157	.	-	.	transcript_id "NM_001045481";
chr1	Ref	5UTR	175872361	175872425	.	-	.	transcript_id "NM_001045481";
chr1	Ref	5UTR	175872586	175872623	.	-	.	transcript_id "NM_001045481";
chr1	Ref	3UTR	60540029	60540184	.	-	.	transcript_id "NM_001045513";
chr1	Ref	exon	60550382	60550524	.	-	.	transcript_id "NM_001045513";
chr1	Ref	exon	60552259	60552379	.	-	.	transcript_id "NM_001045513";
chr1	Ref	exon	60553069	60553167	.	-	.	transcript_id "NM_001045513";
chr1	Ref	exon	60555268	60555378	.	-	.	transcript_id "NM_001045513";
chr1	Ref	exon	60556324	60556467	.	-	.	transcript_id "NM_001045513";
chr1	Ref	exon	60557399	60557464	.	-	.	transcript_id "NM_001045513";
chr1	Ref	exon	60558600	60558721	.	-	.	transcript_id "NM_001045513";
chr1	Ref	exon	60559669	60559828	.	-	.	transcript_id "NM_001045513";
chr1	Ref	exon	60560362	60560439	.	-	.	transcript_id "NM_001045513";
chr1	Ref	exon	60567261	60567335	.	-	.	transcript_id "NM_001045513";
chr1	Ref	exon	60575824	60575904	.	-	.	transcript_id "NM_001045513";
chr1	Ref	exon	60582436	60582944	.	-	.	transcript_id "NM_001045513";
chr1	Ref	exon	60584228	60584333	.	-	.	transcript_id "NM_001045513";
chr1	Ref	exon	60590131	60590250	.	-	.	transcript_id "NM_001045513";
chr1	Ref	5UTR	60623409	60623609	.	-	.	transcript_id "NM_001045513";
chr1	Ref	3UTR	72473686	72475583	.	-	.	transcript_id "NM_001045533";
chr1	Ref	exon	72493730	72493922	.	-	.	transcript_id "NM_001045533";
chr1	Ref	exon	72499016	72499171	.	-	.	transcript_id "NM_001045533";
chr1	Ref	exon	72581199	72581711	.	-	.	transcript_id "NM_001045533";
chr1	Ref	5UTR	72581712	72583138	.	-	.	transcript_id "NM_001045533";
chr1	Ref	3UTR	172890689	172891231	.	-	.	transcript_id "NM_001077189";
chr1	Ref	exon	172891327	172891364	.	-	.	transcript_id "NM_001077189";
chr1	Ref	exon	172893456	172893596	.	-	.	transcript_id "NM_001077189";
chr1	Ref	exon	172895833	172895955	.	-	.	transcript_id "NM_001077189";
chr1	Ref	exon	172896577	172896831	.	-	.	transcript_id "NM_001077189";
chr1	Ref	exon	172898111	172898365	.	-	.	transcript_id "NM_001077189";
chr1	Ref	exon	172899605	172899625	.	-	.	transcript_id "NM_001077189";
chr1	Ref	exon	172906032	172906134	.	-	.	transcript_id "NM_001077189";
chr1	Ref	5UTR	172906135	172906202	.	-	.	transcript_id "NM_001077189";
chr1	Ref	3UTR	152208441	152210018	.	-	.	transcript_id "NM_001077237";
chr1	Ref	exon	152210621	152210728	.	-	.	transcript_id "NM_001077237";
chr1	Ref	exon	152219159	152219329	.	-	.	transcript_id "NM_001077237";
chr1	Ref	exon	152221925	152222015	.	-	.	transcript_id "NM_001077237";
chr1	Ref	exon	152222626	152222754	.	-	.	transcript_id "NM_001077237";
chr1	Ref	exon	152227442	152227507	.	-	.	transcript_id "NM_001077237";
chr1	Ref	exon	152229398	152229538	.	-	.	transcript_id "NM_001077237";
chr1	Ref	exon	152230188	152230224	.	-	.	transcript_id "NM_001077237";
chr1	Ref	exon	152231559	152231665	.	-	.	transcript_id "NM_001077237";
chr1	Ref	exon	152233488	152233583	.	-	.	transcript_id "NM_001077237";
chr1	Ref	exon	152235653	152235787	.	-	.	transcript_id "NM_001077237";
chr1	Ref	exon	152237366	152237464	.	-	.	transcript_id "NM_001077237";
chr1	Ref	5UTR	152237465	152237486	.	-	.	transcript_id "NM_001077237";
chr1	Ref	5UTR	152239820	152240185	.	-	.	transcript_id "NM_001077237";
chr1	Ref	5UTR	21230670	21230740	.	+	.	transcript_id "NM_001077353";
chr1	Ref	5UTR	21235019	21235113	.	+	.	transcript_id "NM_001077353";
chr1	Ref	5UTR	21239832	21239852	.	+	.	transcript_id "NM_001077353";
chr1	Ref	exon	21239853	21239939	.	+	.	transcript_id "NM_001077353";
chr1	Ref	exon	21247412	21247463	.	+	.	transcript_id "NM_001077353";
chr1	Ref	exon	21248929	21249061	.	+	.	transcript_id "NM_001077353";
chr1	Ref	exon	21250129	21250270	.	+	.	transcript_id "NM_001077353";
chr1	Ref	exon	21252874	21253005	.	+	.	transcript_id "NM_001077353";
chr1	Ref	3UTR	21254924	21255292	.	+	.	transcript_id "NM_001077353";
chr1	Ref	3UTRd	21255293	21255640	.	+	.	transcript_id "NM_001077353";
chr1	Ref	5UTR	62749891	62750778	.	+	.	transcript_id "NM_001077403";
chr1	Ref	exon	62750779	62750851	.	+	.	transcript_id "NM_001077403";
chr1	Ref	exon	62765504	62765681	.	+	.	transcript_id "NM_001077403";
chr1	Ref	exon	62784863	62785044	.	+	.	transcript_id "NM_001077403";
chr1	Ref	exon	62790749	62790979	.	+	.	transcript_id "NM_001077403";
chr1	Ref	exon	62791932	62792087	.	+	.	transcript_id "NM_001077403";
chr1	Ref	exon	62793732	62793901	.	+	.	transcript_id "NM_001077403";
chr1	Ref	exon	62795707	62795862	.	+	.	transcript_id "NM_001077403";
chr1	Ref	exon	62807349	62807493	.	+	.	transcript_id "NM_001077403";
chr1	Ref	exon	62809265	62809614	.	+	.	transcript_id "NM_001077403";
chr1	Ref	exon	62811424	62811568	.	+	.	transcript_id "NM_001077403";
chr1	Ref	exon	62815574	62815690	.	+	.	transcript_id "NM_001077403";
chr1	Ref	exon	62818279	62818419	.	+	.	transcript_id "NM_001077403";
chr1	Ref	exon	62829868	62830130	.	+	.	transcript_id "NM_001077403";
chr1	Ref	exon	62831619	62831715	.	+	.	transcript_id "NM_001077403";
chr1	Ref	exon	62832855	62832890	.	+	.	transcript_id "NM_001077403";
chr1	Ref	exon	62859108	62859158	.	+	.	transcript_id "NM_001077403";
chr1	Ref	3UTR	62861907	62865266	.	+	.	transcript_id "NM_001077403";
chr1	Ref	5UTR	62749891	62750778	.	+	.	transcript_id "NM_001077404";
chr1	Ref	exon	62750779	62750851	.	+	.	transcript_id "NM_001077404";
chr1	Ref	exon	62765504	62765681	.	+	.	transcript_id "NM_001077404";
chr1	Ref	exon	62784863	62785044	.	+	.	transcript_id "NM_001077404";
chr1	Ref	exon	62790749	62790979	.	+	.	transcript_id "NM_001077404";
chr1	Ref	exon	62791932	62792087	.	+	.	transcript_id "NM_001077404";
chr1	Ref	exon	62793732	62793901	.	+	.	transcript_id "NM_001077404";
chr1	Ref	exon	62795707	62795862	.	+	.	transcript_id "NM_001077404";
chr1	Ref	exon	62807349	62807493	.	+	.	transcript_id "NM_001077404";
chr1	Ref	exon	62809265	62809614	.	+	.	transcript_id "NM_001077404";
chr1	Ref	exon	62811424	62811568	.	+	.	transcript_id "NM_001077404";
chr1	Ref	exon	62815574	62815690	.	+	.	transcript_id "NM_001077404";
chr1	Ref	exon	62818279	62818419	.	+	.	transcript_id "NM_001077404";
chr1	Ref	exon	62829868	62830130	.	+	.	transcript_id "NM_001077404";
chr1	Ref	exon	62831619	62831715	.	+	.	transcript_id "NM_001077404";
chr1	Ref	exon	62832855	62832875	.	+	.	transcript_id "NM_001077404";
chr1	Ref	exon	62859108	62859158	.	+	.	transcript_id "NM_001077404";
chr1	Ref	3UTR	62861907	62865266	.	+	.	transcript_id "NM_001077404";
chr1	Ref	5UTR	62749891	62750778	.	+	.	transcript_id "NM_001077405";
chr1	Ref	exon	62750779	62750851	.	+	.	transcript_id "NM_001077405";
chr1	Ref	exon	62765504	62765681	.	+	.	transcript_id "NM_001077405";
chr1	Ref	exon	62784863	62785044	.	+	.	transcript_id "NM_001077405";
chr1	Ref	exon	62790749	62790979	.	+	.	transcript_id "NM_001077405";
chr1	Ref	exon	62791932	62792087	.	+	.	transcript_id "NM_001077405";
chr1	Ref	exon	62793732	62793901	.	+	.	transcript_id "NM_001077405";
chr1	Ref	exon	62795707	62795862	.	+	.	transcript_id "NM_001077405";
chr1	Ref	exon	62807349	62807493	.	+	.	transcript_id "NM_001077405";
chr1	Ref	exon	62809265	62809614	.	+	.	transcript_id "NM_001077405";
chr1	Ref	exon	62811424	62811568	.	+	.	transcript_id "NM_001077405";
chr1	Ref	exon	62815574	62815690	.	+	.	transcript_id "NM_001077405";
chr1	Ref	exon	62818279	62818419	.	+	.	transcript_id "NM_001077405";
chr1	Ref	exon	62829868	62830130	.	+	.	transcript_id "NM_001077405";
chr1	Ref	exon	62831619	62831715	.	+	.	transcript_id "NM_001077405";
chr1	Ref	exon	62832855	62832875	.	+	.	transcript_id "NM_001077405";
chr1	Ref	3UTR	62861907	62865266	.	+	.	transcript_id "NM_001077405";
chr1	Ref	5UTR	62749891	62750778	.	+	.	transcript_id "NM_001077406";
chr1	Ref	exon	62750779	62750851	.	+	.	transcript_id "NM_001077406";
chr1	Ref	exon	62765504	62765681	.	+	.	transcript_id "NM_001077406";
chr1	Ref	exon	62784863	62785044	.	+	.	transcript_id "NM_001077406";
chr1	Ref	exon	62790749	62790979	.	+	.	transcript_id "NM_001077406";
chr1	Ref	exon	62791932	62792087	.	+	.	transcript_id "NM_001077406";
chr1	Ref	exon	62793732	62793901	.	+	.	transcript_id "NM_001077406";
chr1	Ref	exon	62795707	62795862	.	+	.	transcript_id "NM_001077406";
chr1	Ref	exon	62807349	62807493	.	+	.	transcript_id "NM_001077406";
chr1	Ref	exon	62809265	62809614	.	+	.	transcript_id "NM_001077406";
chr1	Ref	exon	62811424	62811568	.	+	.	transcript_id "NM_001077406";
chr1	Ref	exon	62815574	62815690	.	+	.	transcript_id "NM_001077406";
chr1	Ref	exon	62818279	62818419	.	+	.	transcript_id "NM_001077406";
chr1	Ref	exon	62829868	62830130	.	+	.	transcript_id "NM_001077406";
chr1	Ref	exon	62831619	62831715	.	+	.	transcript_id "NM_001077406";
chr1	Ref	exon	62832855	62832890	.	+	.	transcript_id "NM_001077406";
chr1	Ref	3UTR	62842283	62843665	.	+	.	transcript_id "NM_001077406";
chr1	Ref	5UTR	62749891	62750778	.	+	.	transcript_id "NM_001077407";
chr1	Ref	exon	62750779	62750851	.	+	.	transcript_id "NM_001077407";
chr1	Ref	exon	62765504	62765681	.	+	.	transcript_id "NM_001077407";
chr1	Ref	exon	62784863	62785044	.	+	.	transcript_id "NM_001077407";
chr1	Ref	exon	62790749	62790979	.	+	.	transcript_id "NM_001077407";
chr1	Ref	exon	62791932	62792087	.	+	.	transcript_id "NM_001077407";
chr1	Ref	exon	62793732	62793901	.	+	.	transcript_id "NM_001077407";
chr1	Ref	exon	62795707	62795862	.	+	.	transcript_id "NM_001077407";
chr1	Ref	exon	62807349	62807493	.	+	.	transcript_id "NM_001077407";
chr1	Ref	exon	62809265	62809614	.	+	.	transcript_id "NM_001077407";
chr1	Ref	exon	62811424	62811568	.	+	.	transcript_id "NM_001077407";
chr1	Ref	exon	62815574	62815690	.	+	.	transcript_id "NM_001077407";
chr1	Ref	exon	62818279	62818419	.	+	.	transcript_id "NM_001077407";
chr1	Ref	exon	62829868	62830130	.	+	.	transcript_id "NM_001077407";
chr1	Ref	exon	62831619	62831715	.	+	.	transcript_id "NM_001077407";
chr1	Ref	exon	62832855	62832875	.	+	.	transcript_id "NM_001077407";
chr1	Ref	3UTR	62842283	62843665	.	+	.	transcript_id "NM_001077407";
chr1	Ref	exon	117581714	117581795	.	+	.	transcript_id "NM_001077425";
chr1	Ref	exon	117797507	117797611	.	+	.	transcript_id "NM_001077425";
chr1	Ref	exon	117811718	117811911	.	+	.	transcript_id "NM_001077425";
chr1	Ref	exon	117956699	117956846	.	+	.	transcript_id "NM_001077425";
chr1	Ref	exon	117985785	117985988	.	+	.	transcript_id "NM_001077425";
chr1	Ref	exon	117998128	117998312	.	+	.	transcript_id "NM_001077425";
chr1	Ref	exon	118014151	118014291	.	+	.	transcript_id "NM_001077425";
chr1	Ref	exon	118053970	118054234	.	+	.	transcript_id "NM_001077425";
chr1	Ref	exon	118080883	118081032	.	+	.	transcript_id "NM_001077425";
chr1	Ref	exon	118084841	118085012	.	+	.	transcript_id "NM_001077425";
chr1	Ref	exon	118118419	118118525	.	+	.	transcript_id "NM_001077425";
chr1	Ref	exon	118156030	118156149	.	+	.	transcript_id "NM_001077425";
chr1	Ref	exon	118188912	118189112	.	+	.	transcript_id "NM_001077425";
chr1	Ref	exon	118308664	118308820	.	+	.	transcript_id "NM_001077425";
chr1	Ref	exon	118325049	118325176	.	+	.	transcript_id "NM_001077425";
chr1	Ref	exon	118325358	118325528	.	+	.	transcript_id "NM_001077425";
chr1	Ref	exon	118338762	118338980	.	+	.	transcript_id "NM_001077425";
chr1	Ref	exon	118343086	118343325	.	+	.	transcript_id "NM_001077425";
chr1	Ref	exon	118351570	118351794	.	+	.	transcript_id "NM_001077425";
chr1	Ref	exon	118414690	118414820	.	+	.	transcript_id "NM_001077425";
chr1	Ref	exon	118420811	118420895	.	+	.	transcript_id "NM_001077425";
chr1	Ref	exon	118468029	118468247	.	+	.	transcript_id "NM_001077425";
chr1	Ref	exon	118474441	118474512	.	+	.	transcript_id "NM_001077425";
chr1	Ref	exon	118477058	118477251	.	+	.	transcript_id "NM_001077425";
chr1	Ref	3UTRd	13129240	13131361	.	-	.	transcript_id "NM_001077695";
chr1	Ref	3UTR	13131362	13132853	.	-	.	transcript_id "NM_001077695";
chr1	Ref	exon	13136956	13137045	.	-	.	transcript_id "NM_001077695";
chr1	Ref	exon	13138398	13138596	.	-	.	transcript_id "NM_001077695";
chr1	Ref	exon	13139012	13139189	.	-	.	transcript_id "NM_001077695";
chr1	Ref	exon	13140771	13140999	.	-	.	transcript_id "NM_001077695";
chr1	Ref	exon	13142460	13142537	.	-	.	transcript_id "NM_001077695";
chr1	Ref	exon	13142878	13143156	.	-	.	transcript_id "NM_001077695";
chr1	Ref	exon	13146451	13146616	.	-	.	transcript_id "NM_001077695";
chr1	Ref	exon	13150242	13150371	.	-	.	transcript_id "NM_001077695";
chr1	Ref	exon	13152154	13152369	.	-	.	transcript_id "NM_001077695";
chr1	Ref	exon	13156977	13157187	.	-	.	transcript_id "NM_001077695";
chr1	Ref	exon	13164160	13165429	.	-	.	transcript_id "NM_001077695";
chr1	Ref	exon	13167155	13167302	.	-	.	transcript_id "NM_001077695";
chr1	Ref	exon	13170562	13170705	.	-	.	transcript_id "NM_001077695";
chr1	Ref	exon	13171297	13171398	.	-	.	transcript_id "NM_001077695";
chr1	Ref	exon	13174256	13174444	.	-	.	transcript_id "NM_001077695";
chr1	Ref	exon	13176814	13176991	.	-	.	transcript_id "NM_001077695";
chr1	Ref	exon	13180168	13180271	.	-	.	transcript_id "NM_001077695";
chr1	Ref	exon	13211388	13211560	.	-	.	transcript_id "NM_001077695";
chr1	Ref	exon	13214690	13214775	.	-	.	transcript_id "NM_001077695";
chr1	Ref	5UTR	13214776	13214794	.	-	.	transcript_id "NM_001077695";
chr1	Ref	5UTR	13276050	13276106	.	-	.	transcript_id "NM_001077695";
chr1	Ref	5UTR	13364019	13364164	.	-	.	transcript_id "NM_001077695";
chr1	Ref	5UTR	58859346	58859537	.	+	.	transcript_id "NM_001080126";
chr1	Ref	5UTR	58880759	58880786	.	+	.	transcript_id "NM_001080126";
chr1	Ref	exon	58880787	58881091	.	+	.	transcript_id "NM_001080126";
chr1	Ref	exon	58884051	58884156	.	+	.	transcript_id "NM_001080126";
chr1	Ref	exon	58885717	58885855	.	+	.	transcript_id "NM_001080126";
chr1	Ref	exon	58885940	58885993	.	+	.	transcript_id "NM_001080126";
chr1	Ref	exon	58888450	58888511	.	+	.	transcript_id "NM_001080126";
chr1	Ref	exon	58890477	58890618	.	+	.	transcript_id "NM_001080126";
chr1	Ref	exon	58901188	58901689	.	+	.	transcript_id "NM_001080126";
chr1	Ref	3UTR	58903466	58903852	.	+	.	transcript_id "NM_001080126";
chr1	Ref	3UTRd	58903853	58904347	.	+	.	transcript_id "NM_001080126";
chr1	Ref	5UTR	67169640	67169738	.	+	.	transcript_id "NM_001080809";
chr1	Ref	exon	67169739	67169864	.	+	.	transcript_id "NM_001080809";
chr1	Ref	exon	67186331	67186440	.	+	.	transcript_id "NM_001080809";
chr1	Ref	exon	67189439	67189583	.	+	.	transcript_id "NM_001080809";
chr1	Ref	exon	67190440	67190529	.	+	.	transcript_id "NM_001080809";
chr1	Ref	exon	67192361	67192417	.	+	.	transcript_id "NM_001080809";
chr1	Ref	exon	67195284	67195376	.	+	.	transcript_id "NM_001080809";
chr1	Ref	exon	67198856	67198945	.	+	.	transcript_id "NM_001080809";
chr1	Ref	exon	67202707	67202835	.	+	.	transcript_id "NM_001080809";
chr1	Ref	exon	67203398	67203504	.	+	.	transcript_id "NM_001080809";
chr1	Ref	exon	67204313	67204451	.	+	.	transcript_id "NM_001080809";
chr1	Ref	exon	67205438	67205515	.	+	.	transcript_id "NM_001080809";
chr1	Ref	exon	67207433	67207531	.	+	.	transcript_id "NM_001080809";
chr1	Ref	exon	67209155	67209250	.	+	.	transcript_id "NM_001080809";
chr1	Ref	exon	67211956	67212145	.	+	.	transcript_id "NM_001080809";
chr1	Ref	exon	67212943	67213100	.	+	.	transcript_id "NM_001080809";
chr1	Ref	exon	67214815	67214943	.	+	.	transcript_id "NM_001080809";
chr1	Ref	exon	67217423	67217567	.	+	.	transcript_id "NM_001080809";
chr1	Ref	exon	67219230	67219440	.	+	.	transcript_id "NM_001080809";
chr1	Ref	exon	67220877	67221075	.	+	.	transcript_id "NM_001080809";
chr1	Ref	exon	67223483	67223659	.	+	.	transcript_id "NM_001080809";
chr1	Ref	exon	67226645	67226763	.	+	.	transcript_id "NM_001080809";
chr1	Ref	exon	67241717	67241858	.	+	.	transcript_id "NM_001080809";
chr1	Ref	exon	67243112	67243177	.	+	.	transcript_id "NM_001080809";
chr1	Ref	exon	67243579	67243642	.	+	.	transcript_id "NM_001080809";
chr1	Ref	exon	67244875	67245056	.	+	.	transcript_id "NM_001080809";
chr1	Ref	exon	67251082	67251276	.	+	.	transcript_id "NM_001080809";
chr1	Ref	exon	67251706	67251773	.	+	.	transcript_id "NM_001080809";
chr1	Ref	exon	67253330	67253405	.	+	.	transcript_id "NM_001080809";
chr1	Ref	exon	67256170	67256247	.	+	.	transcript_id "NM_001080809";
chr1	Ref	exon	67258977	67259084	.	+	.	transcript_id "NM_001080809";
chr1	Ref	exon	67260591	67260680	.	+	.	transcript_id "NM_001080809";
chr1	Ref	exon	67261984	67262154	.	+	.	transcript_id "NM_001080809";
chr1	Ref	exon	67264426	67264500	.	+	.	transcript_id "NM_001080809";
chr1	Ref	exon	67267077	67267175	.	+	.	transcript_id "NM_001080809";
chr1	Ref	exon	67273698	67273757	.	+	.	transcript_id "NM_001080809";
chr1	Ref	exon	67274810	67274922	.	+	.	transcript_id "NM_001080809";
chr1	Ref	exon	67275963	67276092	.	+	.	transcript_id "NM_001080809";
chr1	Ref	3UTR	67276822	67277022	.	+	.	transcript_id "NM_001080809";
chr1	Ref	3UTRd	133181828	133183072	.	-	.	transcript_id "NM_001081011";
chr1	Ref	3UTR	133183073	133186317	.	-	.	transcript_id "NM_001081011";
chr1	Ref	exon	133189098	133189422	.	-	.	transcript_id "NM_001081011";
chr1	Ref	exon	133192897	133193043	.	-	.	transcript_id "NM_001081011";
chr1	Ref	exon	133194909	133195089	.	-	.	transcript_id "NM_001081011";
chr1	Ref	exon	133196970	133197049	.	-	.	transcript_id "NM_001081011";
chr1	Ref	exon	133207051	133207275	.	-	.	transcript_id "NM_001081011";
chr1	Ref	exon	133213706	133213811	.	-	.	transcript_id "NM_001081011";
chr1	Ref	exon	133216102	133216236	.	-	.	transcript_id "NM_001081011";
chr1	Ref	exon	133217012	133217089	.	-	.	transcript_id "NM_001081011";
chr1	Ref	exon	133221665	133221725	.	-	.	transcript_id "NM_001081011";
chr1	Ref	exon	133228694	133228718	.	-	.	transcript_id "NM_001081011";
chr1	Ref	exon	133230434	133230461	.	-	.	transcript_id "NM_001081011";
chr1	Ref	exon	133232967	133233051	.	-	.	transcript_id "NM_001081011";
chr1	Ref	exon	133240926	133241123	.	-	.	transcript_id "NM_001081011";
chr1	Ref	exon	133242339	133242440	.	-	.	transcript_id "NM_001081011";
chr1	Ref	exon	133246029	133246253	.	-	.	transcript_id "NM_001081011";
chr1	Ref	exon	133252088	133252216	.	-	.	transcript_id "NM_001081011";
chr1	Ref	exon	133253267	133253482	.	-	.	transcript_id "NM_001081011";
chr1	Ref	exon	133260579	133260641	.	-	.	transcript_id "NM_001081011";
chr1	Ref	exon	133308377	133308539	.	-	.	transcript_id "NM_001081011";
chr1	Ref	exon	133333252	133333444	.	-	.	transcript_id "NM_001081011";
chr1	Ref	exon	133421515	133421581	.	-	.	transcript_id "NM_001081011";
chr1	Ref	5UTR	133421582	133422170	.	-	.	transcript_id "NM_001081011";
chr1	Ref	5UTR	133423810	133423938	.	-	.	transcript_id "NM_001081011";
chr1	Ref	exon	137949478	137949629	.	+	.	transcript_id "NM_001081023";
chr1	Ref	exon	137951156	137951261	.	+	.	transcript_id "NM_001081023";
chr1	Ref	exon	137965498	137965637	.	+	.	transcript_id "NM_001081023";
chr1	Ref	exon	137967211	137967353	.	+	.	transcript_id "NM_001081023";
chr1	Ref	exon	137967487	137967639	.	+	.	transcript_id "NM_001081023";
chr1	Ref	exon	137970084	137970289	.	+	.	transcript_id "NM_001081023";
chr1	Ref	exon	137971644	137971747	.	+	.	transcript_id "NM_001081023";
chr1	Ref	exon	137973304	137973449	.	+	.	transcript_id "NM_001081023";
chr1	Ref	exon	137974206	137974287	.	+	.	transcript_id "NM_001081023";
chr1	Ref	exon	137976056	137976216	.	+	.	transcript_id "NM_001081023";
chr1	Ref	exon	137980792	137981017	.	+	.	transcript_id "NM_001081023";
chr1	Ref	exon	137981869	137982076	.	+	.	transcript_id "NM_001081023";
chr1	Ref	exon	137983261	137983381	.	+	.	transcript_id "NM_001081023";
chr1	Ref	exon	137983901	137984015	.	+	.	transcript_id "NM_001081023";
chr1	Ref	exon	137984880	137984973	.	+	.	transcript_id "NM_001081023";
chr1	Ref	exon	137985597	137985666	.	+	.	transcript_id "NM_001081023";
chr1	Ref	exon	137988275	137988407	.	+	.	transcript_id "NM_001081023";
chr1	Ref	exon	137989164	137989293	.	+	.	transcript_id "NM_001081023";
chr1	Ref	exon	137989837	137989896	.	+	.	transcript_id "NM_001081023";
chr1	Ref	exon	137991458	137991564	.	+	.	transcript_id "NM_001081023";
chr1	Ref	exon	137992040	137992127	.	+	.	transcript_id "NM_001081023";
chr1	Ref	exon	137992347	137992454	.	+	.	transcript_id "NM_001081023";
chr1	Ref	exon	137993655	137993707	.	+	.	transcript_id "NM_001081023";
chr1	Ref	exon	137993942	137994088	.	+	.	transcript_id "NM_001081023";
chr1	Ref	exon	137994749	137994950	.	+	.	transcript_id "NM_001081023";
chr1	Ref	exon	137995109	137995267	.	+	.	transcript_id "NM_001081023";
chr1	Ref	exon	137997177	137997287	.	+	.	transcript_id "NM_001081023";
chr1	Ref	exon	137998056	137998139	.	+	.	transcript_id "NM_001081023";
chr1	Ref	exon	138001147	138001203	.	+	.	transcript_id "NM_001081023";
chr1	Ref	exon	138002025	138002153	.	+	.	transcript_id "NM_001081023";
chr1	Ref	exon	138002361	138002426	.	+	.	transcript_id "NM_001081023";
chr1	Ref	exon	138002979	138003070	.	+	.	transcript_id "NM_001081023";
chr1	Ref	exon	138003594	138003753	.	+	.	transcript_id "NM_001081023";
chr1	Ref	exon	138004657	138004784	.	+	.	transcript_id "NM_001081023";
chr1	Ref	exon	138007443	138007539	.	+	.	transcript_id "NM_001081023";
chr1	Ref	exon	138008555	138008657	.	+	.	transcript_id "NM_001081023";
chr1	Ref	exon	138009487	138009588	.	+	.	transcript_id "NM_001081023";
chr1	Ref	exon	138009860	138009984	.	+	.	transcript_id "NM_001081023";
chr1	Ref	exon	138011725	138011853	.	+	.	transcript_id "NM_001081023";
chr1	Ref	exon	138012502	138012752	.	+	.	transcript_id "NM_001081023";
chr1	Ref	exon	138014184	138014269	.	+	.	transcript_id "NM_001081023";
chr1	Ref	exon	138014913	138015019	.	+	.	transcript_id "NM_001081023";
chr1	Ref	exon	138015247	138015390	.	+	.	transcript_id "NM_001081023";
chr1	Ref	3UTR	138015534	138016112	.	+	.	transcript_id "NM_001081023";
chr1	Ref	3UTRd	138016113	138016399	.	+	.	transcript_id "NM_001081023";
chr1	Ref	exon	142142834	142142928	.	+	.	transcript_id "NM_001081027";
chr1	Ref	exon	142247785	142247864	.	+	.	transcript_id "NM_001081027";
chr1	Ref	exon	142251031	142251130	.	+	.	transcript_id "NM_001081027";
chr1	Ref	exon	142259526	142259574	.	+	.	transcript_id "NM_001081027";
chr1	Ref	exon	142262102	142262161	.	+	.	transcript_id "NM_001081027";
chr1	Ref	exon	142271685	142271759	.	+	.	transcript_id "NM_001081027";
chr1	Ref	exon	142272930	142273013	.	+	.	transcript_id "NM_001081027";
chr1	Ref	exon	142279578	142279672	.	+	.	transcript_id "NM_001081027";
chr1	Ref	exon	142321770	142321950	.	+	.	transcript_id "NM_001081027";
chr1	Ref	exon	142323405	142323569	.	+	.	transcript_id "NM_001081027";
chr1	Ref	exon	142325386	142325522	.	+	.	transcript_id "NM_001081027";
chr1	Ref	exon	142327947	142328010	.	+	.	transcript_id "NM_001081027";
chr1	Ref	exon	142346773	142346881	.	+	.	transcript_id "NM_001081027";
chr1	Ref	exon	142380702	142380810	.	+	.	transcript_id "NM_001081027";
chr1	Ref	exon	142404277	142404426	.	+	.	transcript_id "NM_001081027";
chr1	Ref	exon	142405961	142406190	.	+	.	transcript_id "NM_001081027";
chr1	Ref	exon	142409398	142409611	.	+	.	transcript_id "NM_001081027";
chr1	Ref	exon	142415443	142415548	.	+	.	transcript_id "NM_001081027";
chr1	Ref	exon	142419665	142419837	.	+	.	transcript_id "NM_001081027";
chr1	Ref	exon	142427330	142427401	.	+	.	transcript_id "NM_001081027";
chr1	Ref	exon	142430438	142430572	.	+	.	transcript_id "NM_001081027";
chr1	Ref	exon	142449537	142449648	.	+	.	transcript_id "NM_001081027";
chr1	Ref	exon	142466959	142467060	.	+	.	transcript_id "NM_001081027";
chr1	Ref	exon	142470172	142470255	.	+	.	transcript_id "NM_001081027";
chr1	Ref	exon	142471306	142471434	.	+	.	transcript_id "NM_001081027";
chr1	Ref	exon	142480596	142480896	.	+	.	transcript_id "NM_001081027";
chr1	Ref	exon	142492552	142492636	.	+	.	transcript_id "NM_001081027";
chr1	Ref	3UTR	142506178	142506838	.	+	.	transcript_id "NM_001081027";
chr1	Ref	5UTR	61685398	61685816	.	+	.	transcript_id "NM_001081050";
chr1	Ref	exon	61685817	61685936	.	+	.	transcript_id "NM_001081050";
chr1	Ref	exon	61814522	61814623	.	+	.	transcript_id "NM_001081050";
chr1	Ref	exon	62056881	62057052	.	+	.	transcript_id "NM_001081050";
chr1	Ref	exon	62122959	62123068	.	+	.	transcript_id "NM_001081050";
chr1	Ref	exon	62191421	62191509	.	+	.	transcript_id "NM_001081050";
chr1	Ref	exon	62200507	62200593	.	+	.	transcript_id "NM_001081050";
chr1	Ref	exon	62206009	62206134	.	+	.	transcript_id "NM_001081050";
chr1	Ref	exon	62207684	62208042	.	+	.	transcript_id "NM_001081050";
chr1	Ref	exon	62210654	62210793	.	+	.	transcript_id "NM_001081050";
chr1	Ref	exon	62212928	62213056	.	+	.	transcript_id "NM_001081050";
chr1	Ref	exon	62245151	62245336	.	+	.	transcript_id "NM_001081050";
chr1	Ref	exon	62258108	62258278	.	+	.	transcript_id "NM_001081050";
chr1	Ref	exon	62262997	62263129	.	+	.	transcript_id "NM_001081050";
chr1	Ref	exon	62276753	62276852	.	+	.	transcript_id "NM_001081050";
chr1	Ref	exon	62285411	62285526	.	+	.	transcript_id "NM_001081050";
chr1	Ref	exon	62322457	62322501	.	+	.	transcript_id "NM_001081050";
chr1	Ref	exon	62390508	62390714	.	+	.	transcript_id "NM_001081050";
chr1	Ref	exon	62391444	62391681	.	+	.	transcript_id "NM_001081050";
chr1	Ref	exon	62486585	62486695	.	+	.	transcript_id "NM_001081050";
chr1	Ref	exon	62526073	62526369	.	+	.	transcript_id "NM_001081050";
chr1	Ref	exon	62579219	62579354	.	+	.	transcript_id "NM_001081050";
chr1	Ref	exon	62634311	62634390	.	+	.	transcript_id "NM_001081050";
chr1	Ref	3UTR	62684140	62688858	.	+	.	transcript_id "NM_001081050";
chr1	Ref	3UTR	130181341	130181913	.	-	.	transcript_id "NM_001081078";
chr1	Ref	exon	130183033	130183263	.	-	.	transcript_id "NM_001081078";
chr1	Ref	exon	130184068	130184291	.	-	.	transcript_id "NM_001081078";
chr1	Ref	exon	130185528	130185662	.	-	.	transcript_id "NM_001081078";
chr1	Ref	exon	130188500	130188609	.	-	.	transcript_id "NM_001081078";
chr1	Ref	exon	130190204	130190406	.	-	.	transcript_id "NM_001081078";
chr1	Ref	exon	130190703	130190901	.	-	.	transcript_id "NM_001081078";
chr1	Ref	exon	130191650	130191940	.	-	.	transcript_id "NM_001081078";
chr1	Ref	exon	130195043	130195311	.	-	.	transcript_id "NM_001081078";
chr1	Ref	exon	130196416	130197972	.	-	.	transcript_id "NM_001081078";
chr1	Ref	exon	130200329	130200974	.	-	.	transcript_id "NM_001081078";
chr1	Ref	exon	130204133	130204853	.	-	.	transcript_id "NM_001081078";
chr1	Ref	exon	130207094	130207172	.	-	.	transcript_id "NM_001081078";
chr1	Ref	exon	130208112	130208214	.	-	.	transcript_id "NM_001081078";
chr1	Ref	exon	130209632	130209715	.	-	.	transcript_id "NM_001081078";
chr1	Ref	exon	130215636	130215715	.	-	.	transcript_id "NM_001081078";
chr1	Ref	exon	130224235	130224880	.	-	.	transcript_id "NM_001081078";
chr1	Ref	5UTR	130224881	130224895	.	-	.	transcript_id "NM_001081078";
chr1	Ref	3UTRd	23373263	23373288	.	-	.	transcript_id "NM_001081079";
chr1	Ref	3UTR	23373289	23377287	.	-	.	transcript_id "NM_001081079";
chr1	Ref	exon	23382569	23382714	.	-	.	transcript_id "NM_001081079";
chr1	Ref	exon	23382827	23382893	.	-	.	transcript_id "NM_001081079";
chr1	Ref	exon	23383010	23383088	.	-	.	transcript_id "NM_001081079";
chr1	Ref	exon	23385565	23385643	.	-	.	transcript_id "NM_001081079";
chr1	Ref	exon	23385811	23385897	.	-	.	transcript_id "NM_001081079";
chr1	Ref	exon	23389654	23389890	.	-	.	transcript_id "NM_001081079";
chr1	Ref	5UTR	23389891	23390014	.	-	.	transcript_id "NM_001081079";
chr1	Ref	3UTRd	30859187	30860391	.	-	.	transcript_id "NM_001081080";
chr1	Ref	3UTR	30860392	30862787	.	-	.	transcript_id "NM_001081080";
chr1	Ref	exon	30863014	30863209	.	-	.	transcript_id "NM_001081080";
chr1	Ref	exon	30865568	30865657	.	-	.	transcript_id "NM_001081080";
chr1	Ref	exon	30867528	30867675	.	-	.	transcript_id "NM_001081080";
chr1	Ref	exon	30868617	30868812	.	-	.	transcript_id "NM_001081080";
chr1	Ref	exon	30869862	30869997	.	-	.	transcript_id "NM_001081080";
chr1	Ref	exon	30870805	30870936	.	-	.	transcript_id "NM_001081080";
chr1	Ref	exon	30873313	30873429	.	-	.	transcript_id "NM_001081080";
chr1	Ref	exon	30876926	30877082	.	-	.	transcript_id "NM_001081080";
chr1	Ref	exon	30877528	30877672	.	-	.	transcript_id "NM_001081080";
chr1	Ref	exon	30877976	30878159	.	-	.	transcript_id "NM_001081080";
chr1	Ref	exon	30881055	30881364	.	-	.	transcript_id "NM_001081080";
chr1	Ref	exon	30886688	30888404	.	-	.	transcript_id "NM_001081080";
chr1	Ref	exon	30893950	30894111	.	-	.	transcript_id "NM_001081080";
chr1	Ref	exon	30919832	30920075	.	-	.	transcript_id "NM_001081080";
chr1	Ref	5UTR	30920076	30920101	.	-	.	transcript_id "NM_001081080";
chr1	Ref	3UTR	52220294	52223158	.	-	.	transcript_id "NM_001081081";
chr1	Ref	exon	52225180	52225243	.	-	.	transcript_id "NM_001081081";
chr1	Ref	exon	52225329	52225405	.	-	.	transcript_id "NM_001081081";
chr1	Ref	exon	52225741	52225802	.	-	.	transcript_id "NM_001081081";
chr1	Ref	exon	52245523	52245615	.	-	.	transcript_id "NM_001081081";
chr1	Ref	exon	52246267	52246398	.	-	.	transcript_id "NM_001081081";
chr1	Ref	exon	52247955	52248131	.	-	.	transcript_id "NM_001081081";
chr1	Ref	exon	52253009	52253059	.	-	.	transcript_id "NM_001081081";
chr1	Ref	exon	52253587	52253653	.	-	.	transcript_id "NM_001081081";
chr1	Ref	exon	52256555	52256613	.	-	.	transcript_id "NM_001081081";
chr1	Ref	exon	52256699	52256731	.	-	.	transcript_id "NM_001081081";
chr1	Ref	exon	52264145	52264203	.	-	.	transcript_id "NM_001081081";
chr1	Ref	exon	52269047	52269210	.	-	.	transcript_id "NM_001081081";
chr1	Ref	exon	52271322	52271401	.	-	.	transcript_id "NM_001081081";
chr1	Ref	exon	52272409	52272538	.	-	.	transcript_id "NM_001081081";
chr1	Ref	exon	52276332	52276453	.	-	.	transcript_id "NM_001081081";
chr1	Ref	exon	52276787	52276883	.	-	.	transcript_id "NM_001081081";
chr1	Ref	exon	52289436	52289836	.	-	.	transcript_id "NM_001081081";
chr1	Ref	5UTR	52289837	52290076	.	-	.	transcript_id "NM_001081081";
chr1	Ref	3UTR	88994577	88995539	.	-	.	transcript_id "NM_001081082";
chr1	Ref	exon	88995627	88995743	.	-	.	transcript_id "NM_001081082";
chr1	Ref	exon	88995945	88996136	.	-	.	transcript_id "NM_001081082";
chr1	Ref	exon	88996224	88996358	.	-	.	transcript_id "NM_001081082";
chr1	Ref	exon	88996480	88996552	.	-	.	transcript_id "NM_001081082";
chr1	Ref	exon	88996646	88996780	.	-	.	transcript_id "NM_001081082";
chr1	Ref	exon	88997024	88997196	.	-	.	transcript_id "NM_001081082";
chr1	Ref	exon	88997264	88997438	.	-	.	transcript_id "NM_001081082";
chr1	Ref	exon	88997606	88997721	.	-	.	transcript_id "NM_001081082";
chr1	Ref	exon	88997839	88997955	.	-	.	transcript_id "NM_001081082";
chr1	Ref	exon	88998041	88998110	.	-	.	transcript_id "NM_001081082";
chr1	Ref	5UTR	88998111	88998181	.	-	.	transcript_id "NM_001081082";
chr1	Ref	3UTRd	120730638	120730709	.	-	.	transcript_id "NM_001081125";
chr1	Ref	3UTR	120730710	120734754	.	-	.	transcript_id "NM_001081125";
chr1	Ref	exon	120736831	120737167	.	-	.	transcript_id "NM_001081125";
chr1	Ref	exon	120738493	120738774	.	-	.	transcript_id "NM_001081125";
chr1	Ref	exon	120740928	120741092	.	-	.	transcript_id "NM_001081125";
chr1	Ref	exon	120742494	120742643	.	-	.	transcript_id "NM_001081125";
chr1	Ref	exon	120744960	120745094	.	-	.	transcript_id "NM_001081125";
chr1	Ref	exon	120749835	120749957	.	-	.	transcript_id "NM_001081125";
chr1	Ref	exon	120751018	120751234	.	-	.	transcript_id "NM_001081125";
chr1	Ref	exon	120752013	120752214	.	-	.	transcript_id "NM_001081125";
chr1	Ref	exon	120763149	120763334	.	-	.	transcript_id "NM_001081125";
chr1	Ref	exon	120764556	120764758	.	-	.	transcript_id "NM_001081125";
chr1	Ref	exon	120786873	120786978	.	-	.	transcript_id "NM_001081125";
chr1	Ref	exon	120898617	120898752	.	-	.	transcript_id "NM_001081125";
chr1	Ref	5UTR	120898753	120898783	.	-	.	transcript_id "NM_001081125";
chr1	Ref	5UTR	120949879	120950196	.	-	.	transcript_id "NM_001081125";
chr1	Ref	5UTR	167225897	167226012	.	+	.	transcript_id "NM_001081126";
chr1	Ref	exon	167226013	167226019	.	+	.	transcript_id "NM_001081126";
[truncated: 300,219 more rows]
