# Supplementary material for: Aire-dependent genes undergo Clp1-mediated 3’UTR shortening associated with higher transcript stability in the thymus
Source: eLife. 2020 Apr 29;9:e52985. doi: 10.7554/eLife.52985 (PMC7205469; doi:10.7554/eLife.52985)
Supplement: Figure 1—source data 2. — The two annotation files (UCSCmm9.gtf and UCSChg19.gtf) are GTF files to be used with intersectBed and coverageBed for RNA-seq differential gene expression analyses. [file elife-52985-fig1-data2.zip]

Archive with 12 entries (9 files):
- Figure_1_source_data_2_REVISION/
- Figure_1_source_data_2_REVISION/.DS_Store
- __MACOSX/
- __MACOSX/Figure_1_source_data_2_REVISION/
- __MACOSX/Figure_1_source_data_2_REVISION/._.DS_Store
- Figure_1_source_data_2_REVISION/Figure 1ΓÇôsource data 2.docx
- __MACOSX/Figure_1_source_data_2_REVISION/._Figure 1ΓÇôsource data 2.docx
- Figure_1_source_data_2_REVISION/UCSChg19.gtf
- __MACOSX/Figure_1_source_data_2_REVISION/._UCSChg19.gtf
- Figure_1_source_data_2_REVISION/UCSCmm9.gtf
- __MACOSX/Figure_1_source_data_2_REVISION/._UCSCmm9.gtf
- __MACOSX/._Figure_1_source_data_2_REVISION
