# Supplementary material for: Aire-dependent genes undergo Clp1-mediated 3’UTR shortening associated with higher transcript stability in the thymus
Source: eLife. 2020 Apr 29;9:e52985. doi: 10.7554/eLife.52985 (PMC7205469; doi:10.7554/eLife.52985)
Supplement: Figure 1—source data 2. — The two annotation files (UCSCmm9.gtf and UCSChg19.gtf) are GTF files to be used with intersectBed and coverageBed for RNA-seq differential gene expression analyses. [file elife-52985-fig1-data2.zip › Figure_1_source_data_2_REVISION/UCSChg19.gtf]

chr1	hg19_refGene	exon	66999825	67000051	0.000000	+	.	gene_id "NM_032291"; transcript_id "NM_032291";
chr1	hg19_refGene	exon	67091530	67091593	0.000000	+	.	gene_id "NM_032291"; transcript_id "NM_032291";
chr1	hg19_refGene	exon	67098753	67098777	0.000000	+	.	gene_id "NM_032291"; transcript_id "NM_032291";
chr1	hg19_refGene	exon	67101627	67101698	0.000000	+	.	gene_id "NM_032291"; transcript_id "NM_032291";
chr1	hg19_refGene	exon	67105460	67105516	0.000000	+	.	gene_id "NM_032291"; transcript_id "NM_032291";
chr1	hg19_refGene	exon	67108493	67108547	0.000000	+	.	gene_id "NM_032291"; transcript_id "NM_032291";
chr1	hg19_refGene	exon	67109227	67109402	0.000000	+	.	gene_id "NM_032291"; transcript_id "NM_032291";
chr1	hg19_refGene	exon	67126196	67126207	0.000000	+	.	gene_id "NM_032291"; transcript_id "NM_032291";
chr1	hg19_refGene	exon	67133213	67133224	0.000000	+	.	gene_id "NM_032291"; transcript_id "NM_032291";
chr1	hg19_refGene	exon	67136678	67136702	0.000000	+	.	gene_id "NM_032291"; transcript_id "NM_032291";
chr1	hg19_refGene	exon	67137627	67137678	0.000000	+	.	gene_id "NM_032291"; transcript_id "NM_032291";
chr1	hg19_refGene	exon	67138964	67139049	0.000000	+	.	gene_id "NM_032291"; transcript_id "NM_032291";
chr1	hg19_refGene	exon	67142687	67142779	0.000000	+	.	gene_id "NM_032291"; transcript_id "NM_032291";
chr1	hg19_refGene	exon	67145361	67145435	0.000000	+	.	gene_id "NM_032291"; transcript_id "NM_032291";
chr1	hg19_refGene	exon	67147552	67148052	0.000000	+	.	gene_id "NM_032291"; transcript_id "NM_032291";
chr1	hg19_refGene	exon	67154831	67154958	0.000000	+	.	gene_id "NM_032291"; transcript_id "NM_032291";
chr1	hg19_refGene	exon	67155873	67155999	0.000000	+	.	gene_id "NM_032291"; transcript_id "NM_032291";
chr1	hg19_refGene	exon	67161117	67161176	0.000000	+	.	gene_id "NM_032291"; transcript_id "NM_032291";
chr1	hg19_refGene	exon	67184977	67185088	0.000000	+	.	gene_id "NM_032291"; transcript_id "NM_032291";
chr1	hg19_refGene	exon	67194947	67195102	0.000000	+	.	gene_id "NM_032291"; transcript_id "NM_032291";
chr1	hg19_refGene	exon	67199431	67199563	0.000000	+	.	gene_id "NM_032291"; transcript_id "NM_032291";
chr1	hg19_refGene	exon	67205018	67205220	0.000000	+	.	gene_id "NM_032291"; transcript_id "NM_032291";
chr1	hg19_refGene	exon	67206341	67206405	0.000000	+	.	gene_id "NM_032291"; transcript_id "NM_032291";
chr1	hg19_refGene	exon	67206955	67207119	0.000000	+	.	gene_id "NM_032291"; transcript_id "NM_032291";
chr1	hg19_refGene	exon	67208756	67210768	0.000000	+	.	gene_id "NM_032291"; transcript_id "NM_032291";
chr1	hg19_refGene	exon	48998527	48999965	0.000000	-	.	gene_id "NM_032785"; transcript_id "NM_032785";
chr1	hg19_refGene	exon	49000562	49000588	0.000000	-	.	gene_id "NM_032785"; transcript_id "NM_032785";
chr1	hg19_refGene	exon	49005314	49005410	0.000000	-	.	gene_id "NM_032785"; transcript_id "NM_032785";
chr1	hg19_refGene	exon	49052676	49052838	0.000000	-	.	gene_id "NM_032785"; transcript_id "NM_032785";
chr1	hg19_refGene	exon	49056505	49056657	0.000000	-	.	gene_id "NM_032785"; transcript_id "NM_032785";
chr1	hg19_refGene	exon	49100165	49100276	0.000000	-	.	gene_id "NM_032785"; transcript_id "NM_032785";
chr1	hg19_refGene	exon	49119009	49119123	0.000000	-	.	gene_id "NM_032785"; transcript_id "NM_032785";
chr1	hg19_refGene	exon	49128824	49128913	0.000000	-	.	gene_id "NM_032785"; transcript_id "NM_032785";
chr1	hg19_refGene	exon	49332863	49332902	0.000000	-	.	gene_id "NM_032785"; transcript_id "NM_032785";
chr1	hg19_refGene	exon	49511256	49511472	0.000000	-	.	gene_id "NM_032785"; transcript_id "NM_032785";
chr1	hg19_refGene	exon	49711442	49711536	0.000000	-	.	gene_id "NM_032785"; transcript_id "NM_032785";
chr1	hg19_refGene	exon	50162985	50163109	0.000000	-	.	gene_id "NM_032785"; transcript_id "NM_032785";
chr1	hg19_refGene	exon	50317068	50317190	0.000000	-	.	gene_id "NM_032785"; transcript_id "NM_032785";
chr1	hg19_refGene	exon	50489435	50489626	0.000000	-	.	gene_id "NM_032785"; transcript_id "NM_032785";
chr1	hg19_refGene	exon	16767167	16767348	0.000000	+	.	gene_id "NM_018090"; transcript_id "NM_018090";
chr1	hg19_refGene	exon	16770127	16770227	0.000000	+	.	gene_id "NM_018090"; transcript_id "NM_018090";
chr1	hg19_refGene	exon	16774365	16774469	0.000000	+	.	gene_id "NM_018090"; transcript_id "NM_018090";
chr1	hg19_refGene	exon	16774555	16774636	0.000000	+	.	gene_id "NM_018090"; transcript_id "NM_018090";
chr1	hg19_refGene	exon	16775588	16775696	0.000000	+	.	gene_id "NM_018090"; transcript_id "NM_018090";
chr1	hg19_refGene	exon	16778333	16778510	0.000000	+	.	gene_id "NM_018090"; transcript_id "NM_018090";
chr1	hg19_refGene	exon	16782313	16782388	0.000000	+	.	gene_id "NM_018090"; transcript_id "NM_018090";
chr1	hg19_refGene	exon	16785337	16786584	0.000000	+	.	gene_id "NM_018090"; transcript_id "NM_018090";
chr1	hg19_refGene	exon	33546714	33546895	0.000000	+	.	gene_id "NM_052998"; transcript_id "NM_052998";
chr1	hg19_refGene	exon	33546989	33547109	0.000000	+	.	gene_id "NM_052998"; transcript_id "NM_052998";
chr1	hg19_refGene	exon	33547202	33547413	0.000000	+	.	gene_id "NM_052998"; transcript_id "NM_052998";
chr1	hg19_refGene	exon	33547779	33547955	0.000000	+	.	gene_id "NM_052998"; transcript_id "NM_052998";
chr1	hg19_refGene	exon	33549555	33549728	0.000000	+	.	gene_id "NM_052998"; transcript_id "NM_052998";
chr1	hg19_refGene	exon	33557651	33557823	0.000000	+	.	gene_id "NM_052998"; transcript_id "NM_052998";
chr1	hg19_refGene	exon	33558883	33559017	0.000000	+	.	gene_id "NM_052998"; transcript_id "NM_052998";
chr1	hg19_refGene	exon	33560149	33560314	0.000000	+	.	gene_id "NM_052998"; transcript_id "NM_052998";
chr1	hg19_refGene	exon	33562308	33562470	0.000000	+	.	gene_id "NM_052998"; transcript_id "NM_052998";
chr1	hg19_refGene	exon	33563668	33563780	0.000000	+	.	gene_id "NM_052998"; transcript_id "NM_052998";
chr1	hg19_refGene	exon	33583503	33583717	0.000000	+	.	gene_id "NM_052998"; transcript_id "NM_052998";
chr1	hg19_refGene	exon	33585645	33585995	0.000000	+	.	gene_id "NM_052998"; transcript_id "NM_052998";
chr1	hg19_refGene	exon	16767167	16767270	0.000000	+	.	gene_id "NM_001145278"; transcript_id "NM_001145278";
chr1	hg19_refGene	exon	16770127	16770227	0.000000	+	.	gene_id "NM_001145278"; transcript_id "NM_001145278";
chr1	hg19_refGene	exon	16774365	16774469	0.000000	+	.	gene_id "NM_001145278"; transcript_id "NM_001145278";
chr1	hg19_refGene	exon	16774555	16774636	0.000000	+	.	gene_id "NM_001145278"; transcript_id "NM_001145278";
chr1	hg19_refGene	exon	16775588	16775696	0.000000	+	.	gene_id "NM_001145278"; transcript_id "NM_001145278";
chr1	hg19_refGene	exon	16778333	16778510	0.000000	+	.	gene_id "NM_001145278"; transcript_id "NM_001145278";
chr1	hg19_refGene	exon	16782313	16782388	0.000000	+	.	gene_id "NM_001145278"; transcript_id "NM_001145278";
chr1	hg19_refGene	exon	16785337	16786584	0.000000	+	.	gene_id "NM_001145278"; transcript_id "NM_001145278";
chr1	hg19_refGene	exon	8384390	8384786	0.000000	+	.	gene_id "NM_001080397"; transcript_id "NM_001080397";
chr1	hg19_refGene	exon	8385358	8385450	0.000000	+	.	gene_id "NM_001080397"; transcript_id "NM_001080397";
chr1	hg19_refGene	exon	8385878	8386102	0.000000	+	.	gene_id "NM_001080397"; transcript_id "NM_001080397";
chr1	hg19_refGene	exon	8390269	8390996	0.000000	+	.	gene_id "NM_001080397"; transcript_id "NM_001080397";
chr1	hg19_refGene	exon	8395497	8395650	0.000000	+	.	gene_id "NM_001080397"; transcript_id "NM_001080397";
chr1	hg19_refGene	exon	8397876	8398052	0.000000	+	.	gene_id "NM_001080397"; transcript_id "NM_001080397";
chr1	hg19_refGene	exon	8399553	8399758	0.000000	+	.	gene_id "NM_001080397"; transcript_id "NM_001080397";
chr1	hg19_refGene	exon	8403807	8404227	0.000000	+	.	gene_id "NM_001080397"; transcript_id "NM_001080397";
chr1	hg19_refGene	exon	25071760	25072116	0.000000	+	.	gene_id "NM_013943"; transcript_id "NM_013943";
chr1	hg19_refGene	exon	25124233	25124342	0.000000	+	.	gene_id "NM_013943"; transcript_id "NM_013943";
chr1	hg19_refGene	exon	25140585	25140710	0.000000	+	.	gene_id "NM_013943"; transcript_id "NM_013943";
chr1	hg19_refGene	exon	25153501	25153607	0.000000	+	.	gene_id "NM_013943"; transcript_id "NM_013943";
chr1	hg19_refGene	exon	25166351	25166532	0.000000	+	.	gene_id "NM_013943"; transcript_id "NM_013943";
chr1	hg19_refGene	exon	25167264	25170815	0.000000	+	.	gene_id "NM_013943"; transcript_id "NM_013943";
chr1	hg19_refGene	exon	16767167	16767348	0.000000	+	.	gene_id "NM_001145277"; transcript_id "NM_001145277";
chr1	hg19_refGene	exon	16770127	16770227	0.000000	+	.	gene_id "NM_001145277"; transcript_id "NM_001145277";
chr1	hg19_refGene	exon	16774365	16774469	0.000000	+	.	gene_id "NM_001145277"; transcript_id "NM_001145277";
chr1	hg19_refGene	exon	16774555	16774636	0.000000	+	.	gene_id "NM_001145277"; transcript_id "NM_001145277";
chr1	hg19_refGene	exon	16775588	16775696	0.000000	+	.	gene_id "NM_001145277"; transcript_id "NM_001145277";
chr1	hg19_refGene	exon	16778333	16778510	0.000000	+	.	gene_id "NM_001145277"; transcript_id "NM_001145277";
chr1	hg19_refGene	exon	16785337	16786584	0.000000	+	.	gene_id "NM_001145277"; transcript_id "NM_001145277";
chr1	hg19_refGene	exon	92145900	92149414	0.000000	-	.	gene_id "NM_001195684"; transcript_id "NM_001195684";
chr1	hg19_refGene	exon	92161229	92161336	0.000000	-	.	gene_id "NM_001195684"; transcript_id "NM_001195684";
chr1	hg19_refGene	exon	92163646	92163687	0.000000	-	.	gene_id "NM_001195684"; transcript_id "NM_001195684";
chr1	hg19_refGene	exon	92174220	92174340	0.000000	-	.	gene_id "NM_001195684"; transcript_id "NM_001195684";
chr1	hg19_refGene	exon	92177800	92178099	0.000000	-	.	gene_id "NM_001195684"; transcript_id "NM_001195684";
chr1	hg19_refGene	exon	92181793	92181951	0.000000	-	.	gene_id "NM_001195684"; transcript_id "NM_001195684";
chr1	hg19_refGene	exon	92182125	92182265	0.000000	-	.	gene_id "NM_001195684"; transcript_id "NM_001195684";
chr1	hg19_refGene	exon	92184869	92185021	0.000000	-	.	gene_id "NM_001195684"; transcript_id "NM_001195684";
chr1	hg19_refGene	exon	92185450	92185784	0.000000	-	.	gene_id "NM_001195684"; transcript_id "NM_001195684";
chr1	hg19_refGene	exon	92187512	92187701	0.000000	-	.	gene_id "NM_001195684"; transcript_id "NM_001195684";
chr1	hg19_refGene	exon	92193216	92193363	0.000000	-	.	gene_id "NM_001195684"; transcript_id "NM_001195684";
chr1	hg19_refGene	exon	92195362	92195530	0.000000	-	.	gene_id "NM_001195684"; transcript_id "NM_001195684";
chr1	hg19_refGene	exon	92200333	92200516	0.000000	-	.	gene_id "NM_001195684"; transcript_id "NM_001195684";
chr1	hg19_refGene	exon	92224170	92224307	0.000000	-	.	gene_id "NM_001195684"; transcript_id "NM_001195684";
chr1	hg19_refGene	exon	92262844	92263028	0.000000	-	.	gene_id "NM_001195684"; transcript_id "NM_001195684";
chr1	hg19_refGene	exon	92327028	92327201	0.000000	-	.	gene_id "NM_001195684"; transcript_id "NM_001195684";
chr1	hg19_refGene	exon	92365194	92365254	0.000000	-	.	gene_id "NM_001195684"; transcript_id "NM_001195684";
chr1	hg19_refGene	exon	92371383	92371559	0.000000	-	.	gene_id "NM_001195684"; transcript_id "NM_001195684";
chr1	hg19_refGene	exon	92145900	92149414	0.000000	-	.	gene_id "NM_001195683"; transcript_id "NM_001195683";
chr1	hg19_refGene	exon	92161229	92161336	0.000000	-	.	gene_id "NM_001195683"; transcript_id "NM_001195683";
chr1	hg19_refGene	exon	92163646	92163687	0.000000	-	.	gene_id "NM_001195683"; transcript_id "NM_001195683";
chr1	hg19_refGene	exon	92174220	92174340	0.000000	-	.	gene_id "NM_001195683"; transcript_id "NM_001195683";
chr1	hg19_refGene	exon	92177800	92178099	0.000000	-	.	gene_id "NM_001195683"; transcript_id "NM_001195683";
chr1	hg19_refGene	exon	92181793	92181951	0.000000	-	.	gene_id "NM_001195683"; transcript_id "NM_001195683";
chr1	hg19_refGene	exon	92182125	92182265	0.000000	-	.	gene_id "NM_001195683"; transcript_id "NM_001195683";
chr1	hg19_refGene	exon	92184869	92185021	0.000000	-	.	gene_id "NM_001195683"; transcript_id "NM_001195683";
chr1	hg19_refGene	exon	92185450	92185784	0.000000	-	.	gene_id "NM_001195683"; transcript_id "NM_001195683";
chr1	hg19_refGene	exon	92187512	92187701	0.000000	-	.	gene_id "NM_001195683"; transcript_id "NM_001195683";
chr1	hg19_refGene	exon	92193216	92193363	0.000000	-	.	gene_id "NM_001195683"; transcript_id "NM_001195683";
chr1	hg19_refGene	exon	92195362	92195530	0.000000	-	.	gene_id "NM_001195683"; transcript_id "NM_001195683";
chr1	hg19_refGene	exon	92200333	92200516	0.000000	-	.	gene_id "NM_001195683"; transcript_id "NM_001195683";
chr1	hg19_refGene	exon	92224170	92224307	0.000000	-	.	gene_id "NM_001195683"; transcript_id "NM_001195683";
chr1	hg19_refGene	exon	92262844	92263028	0.000000	-	.	gene_id "NM_001195683"; transcript_id "NM_001195683";
chr1	hg19_refGene	exon	92327028	92327201	0.000000	-	.	gene_id "NM_001195683"; transcript_id "NM_001195683";
chr1	hg19_refGene	exon	92351435	92351836	0.000000	-	.	gene_id "NM_001195683"; transcript_id "NM_001195683";
chr1	hg19_refGene	exon	100652478	100661978	0.000000	-	.	gene_id "NM_001918"; transcript_id "NM_001918";
chr1	hg19_refGene	exon	100671786	100671857	0.000000	-	.	gene_id "NM_001918"; transcript_id "NM_001918";
chr1	hg19_refGene	exon	100672001	100672192	0.000000	-	.	gene_id "NM_001918"; transcript_id "NM_001918";
chr1	hg19_refGene	exon	100676250	100676327	0.000000	-	.	gene_id "NM_001918"; transcript_id "NM_001918";
chr1	hg19_refGene	exon	100680373	100680539	0.000000	-	.	gene_id "NM_001918"; transcript_id "NM_001918";
chr1	hg19_refGene	exon	100681539	100681755	0.000000	-	.	gene_id "NM_001918"; transcript_id "NM_001918";
chr1	hg19_refGene	exon	100684182	100684303	0.000000	-	.	gene_id "NM_001918"; transcript_id "NM_001918";
chr1	hg19_refGene	exon	100696289	100696470	0.000000	-	.	gene_id "NM_001918"; transcript_id "NM_001918";
chr1	hg19_refGene	exon	100700992	100701067	0.000000	-	.	gene_id "NM_001918"; transcript_id "NM_001918";
chr1	hg19_refGene	exon	100706317	100706440	0.000000	-	.	gene_id "NM_001918"; transcript_id "NM_001918";
chr1	hg19_refGene	exon	100715326	100715409	0.000000	-	.	gene_id "NM_001918"; transcript_id "NM_001918";
chr1	hg19_refGene	exon	92145900	92149414	0.000000	-	.	gene_id "NM_003243"; transcript_id "NM_003243";
chr1	hg19_refGene	exon	92161229	92161336	0.000000	-	.	gene_id "NM_003243"; transcript_id "NM_003243";
chr1	hg19_refGene	exon	92163646	92163687	0.000000	-	.	gene_id "NM_003243"; transcript_id "NM_003243";
chr1	hg19_refGene	exon	92174220	92174340	0.000000	-	.	gene_id "NM_003243"; transcript_id "NM_003243";
chr1	hg19_refGene	exon	92177800	92178099	0.000000	-	.	gene_id "NM_003243"; transcript_id "NM_003243";
chr1	hg19_refGene	exon	92181793	92181951	0.000000	-	.	gene_id "NM_003243"; transcript_id "NM_003243";
chr1	hg19_refGene	exon	92182125	92182265	0.000000	-	.	gene_id "NM_003243"; transcript_id "NM_003243";
chr1	hg19_refGene	exon	92184869	92185021	0.000000	-	.	gene_id "NM_003243"; transcript_id "NM_003243";
chr1	hg19_refGene	exon	92185450	92185787	0.000000	-	.	gene_id "NM_003243"; transcript_id "NM_003243";
chr1	hg19_refGene	exon	92187512	92187701	0.000000	-	.	gene_id "NM_003243"; transcript_id "NM_003243";
chr1	hg19_refGene	exon	92193216	92193363	0.000000	-	.	gene_id "NM_003243"; transcript_id "NM_003243";
chr1	hg19_refGene	exon	92195362	92195530	0.000000	-	.	gene_id "NM_003243"; transcript_id "NM_003243";
chr1	hg19_refGene	exon	92200333	92200516	0.000000	-	.	gene_id "NM_003243"; transcript_id "NM_003243";
chr1	hg19_refGene	exon	92224170	92224307	0.000000	-	.	gene_id "NM_003243"; transcript_id "NM_003243";
chr1	hg19_refGene	exon	92262844	92263028	0.000000	-	.	gene_id "NM_003243"; transcript_id "NM_003243";
chr1	hg19_refGene	exon	92327028	92327201	0.000000	-	.	gene_id "NM_003243"; transcript_id "NM_003243";
chr1	hg19_refGene	exon	92351435	92351836	0.000000	-	.	gene_id "NM_003243"; transcript_id "NM_003243";
chr1	hg19_refGene	exon	92145900	92149414	0.000000	-	.	gene_id "NR_036634"; transcript_id "NR_036634";
chr1	hg19_refGene	exon	92161229	92161336	0.000000	-	.	gene_id "NR_036634"; transcript_id "NR_036634";
chr1	hg19_refGene	exon	92163646	92163687	0.000000	-	.	gene_id "NR_036634"; transcript_id "NR_036634";
chr1	hg19_refGene	exon	92174220	92174340	0.000000	-	.	gene_id "NR_036634"; transcript_id "NR_036634";
chr1	hg19_refGene	exon	92177800	92178099	0.000000	-	.	gene_id "NR_036634"; transcript_id "NR_036634";
chr1	hg19_refGene	exon	92181793	92181951	0.000000	-	.	gene_id "NR_036634"; transcript_id "NR_036634";
chr1	hg19_refGene	exon	92182125	92182265	0.000000	-	.	gene_id "NR_036634"; transcript_id "NR_036634";
chr1	hg19_refGene	exon	92184869	92185021	0.000000	-	.	gene_id "NR_036634"; transcript_id "NR_036634";
chr1	hg19_refGene	exon	92185450	92185787	0.000000	-	.	gene_id "NR_036634"; transcript_id "NR_036634";
chr1	hg19_refGene	exon	92187512	92187701	0.000000	-	.	gene_id "NR_036634"; transcript_id "NR_036634";
chr1	hg19_refGene	exon	92193216	92193363	0.000000	-	.	gene_id "NR_036634"; transcript_id "NR_036634";
chr1	hg19_refGene	exon	92195362	92195530	0.000000	-	.	gene_id "NR_036634"; transcript_id "NR_036634";
chr1	hg19_refGene	exon	92200333	92200516	0.000000	-	.	gene_id "NR_036634"; transcript_id "NR_036634";
chr1	hg19_refGene	exon	92224170	92224307	0.000000	-	.	gene_id "NR_036634"; transcript_id "NR_036634";
chr1	hg19_refGene	exon	92262844	92263028	0.000000	-	.	gene_id "NR_036634"; transcript_id "NR_036634";
chr1	hg19_refGene	exon	92266516	92266612	0.000000	-	.	gene_id "NR_036634"; transcript_id "NR_036634";
chr1	hg19_refGene	exon	92327028	92327201	0.000000	-	.	gene_id "NR_036634"; transcript_id "NR_036634";
chr1	hg19_refGene	exon	92351435	92351836	0.000000	-	.	gene_id "NR_036634"; transcript_id "NR_036634";
chr1	hg19_refGene	exon	150980973	150981147	0.000000	+	.	gene_id "NM_021222"; transcript_id "NM_021222";
chr1	hg19_refGene	exon	150990288	150990380	0.000000	+	.	gene_id "NM_021222"; transcript_id "NM_021222";
chr1	hg19_refGene	exon	150990943	150991145	0.000000	+	.	gene_id "NM_021222"; transcript_id "NM_021222";
chr1	hg19_refGene	exon	150997087	150997271	0.000000	+	.	gene_id "NM_021222"; transcript_id "NM_021222";
chr1	hg19_refGene	exon	150997991	150998149	0.000000	+	.	gene_id "NM_021222"; transcript_id "NM_021222";
chr1	hg19_refGene	exon	150999709	150999803	0.000000	+	.	gene_id "NM_021222"; transcript_id "NM_021222";
chr1	hg19_refGene	exon	151001262	151001420	0.000000	+	.	gene_id "NM_021222"; transcript_id "NM_021222";
chr1	hg19_refGene	exon	151006282	151008189	0.000000	+	.	gene_id "NM_021222"; transcript_id "NM_021222";
chr1	hg19_refGene	exon	184356150	184356502	0.000000	+	.	gene_id "NM_030806"; transcript_id "NM_030806";
chr1	hg19_refGene	exon	184446520	184446737	0.000000	+	.	gene_id "NM_030806"; transcript_id "NM_030806";
chr1	hg19_refGene	exon	184476722	184476816	0.000000	+	.	gene_id "NM_030806"; transcript_id "NM_030806";
chr1	hg19_refGene	exon	184559873	184559949	0.000000	+	.	gene_id "NM_030806"; transcript_id "NM_030806";
chr1	hg19_refGene	exon	184567535	184567595	0.000000	+	.	gene_id "NM_030806"; transcript_id "NM_030806";
chr1	hg19_refGene	exon	184588652	184598155	0.000000	+	.	gene_id "NM_030806"; transcript_id "NM_030806";
chr1	hg19_refGene	exon	175913967	175914306	0.000000	-	.	gene_id "NM_022457"; transcript_id "NM_022457";
chr1	hg19_refGene	exon	175916331	175916375	0.000000	-	.	gene_id "NM_022457"; transcript_id "NM_022457";
chr1	hg19_refGene	exon	175956079	175956239	0.000000	-	.	gene_id "NM_022457"; transcript_id "NM_022457";
chr1	hg19_refGene	exon	175957424	175957548	0.000000	-	.	gene_id "NM_022457"; transcript_id "NM_022457";
chr1	hg19_refGene	exon	175958498	175958615	0.000000	-	.	gene_id "NM_022457"; transcript_id "NM_022457";
chr1	hg19_refGene	exon	175996708	175996824	0.000000	-	.	gene_id "NM_022457"; transcript_id "NM_022457";
chr1	hg19_refGene	exon	176012322	176012403	0.000000	-	.	gene_id "NM_022457"; transcript_id "NM_022457";
chr1	hg19_refGene	exon	176012846	176012954	0.000000	-	.	gene_id "NM_022457"; transcript_id "NM_022457";
chr1	hg19_refGene	exon	176015317	176015460	0.000000	-	.	gene_id "NM_022457"; transcript_id "NM_022457";
chr1	hg19_refGene	exon	176050288	176050423	0.000000	-	.	gene_id "NM_022457"; transcript_id "NM_022457";
chr1	hg19_refGene	exon	176054912	176055026	0.000000	-	.	gene_id "NM_022457"; transcript_id "NM_022457";
chr1	hg19_refGene	exon	176085760	176085817	0.000000	-	.	gene_id "NM_022457"; transcript_id "NM_022457";
chr1	hg19_refGene	exon	176104146	176104222	0.000000	-	.	gene_id "NM_022457"; transcript_id "NM_022457";
chr1	hg19_refGene	exon	176105624	176105683	0.000000	-	.	gene_id "NM_022457"; transcript_id "NM_022457";
chr1	hg19_refGene	exon	176118142	176118210	0.000000	-	.	gene_id "NM_022457"; transcript_id "NM_022457";
chr1	hg19_refGene	exon	176132005	176132124	0.000000	-	.	gene_id "NM_022457"; transcript_id "NM_022457";
chr1	hg19_refGene	exon	176132951	176133027	0.000000	-	.	gene_id "NM_022457"; transcript_id "NM_022457";
chr1	hg19_refGene	exon	176145046	176145143	0.000000	-	.	gene_id "NM_022457"; transcript_id "NM_022457";
chr1	hg19_refGene	exon	176153769	176153828	0.000000	-	.	gene_id "NM_022457"; transcript_id "NM_022457";
chr1	hg19_refGene	exon	176175708	176176370	0.000000	-	.	gene_id "NM_022457"; transcript_id "NM_022457";
chr1	hg19_refGene	exon	175913967	175914306	0.000000	-	.	gene_id "NM_001001740"; transcript_id "NM_001001740";
chr1	hg19_refGene	exon	175916331	175916375	0.000000	-	.	gene_id "NM_001001740"; transcript_id "NM_001001740";
chr1	hg19_refGene	exon	175956079	175956239	0.000000	-	.	gene_id "NM_001001740"; transcript_id "NM_001001740";
chr1	hg19_refGene	exon	175957424	175957548	0.000000	-	.	gene_id "NM_001001740"; transcript_id "NM_001001740";
chr1	hg19_refGene	exon	175958498	175958615	0.000000	-	.	gene_id "NM_001001740"; transcript_id "NM_001001740";
chr1	hg19_refGene	exon	175996708	175996824	0.000000	-	.	gene_id "NM_001001740"; transcript_id "NM_001001740";
chr1	hg19_refGene	exon	176012322	176012403	0.000000	-	.	gene_id "NM_001001740"; transcript_id "NM_001001740";
chr1	hg19_refGene	exon	176012846	176012954	0.000000	-	.	gene_id "NM_001001740"; transcript_id "NM_001001740";
chr1	hg19_refGene	exon	176015317	176015460	0.000000	-	.	gene_id "NM_001001740"; transcript_id "NM_001001740";
chr1	hg19_refGene	exon	176050288	176050423	0.000000	-	.	gene_id "NM_001001740"; transcript_id "NM_001001740";
chr1	hg19_refGene	exon	176054912	176055026	0.000000	-	.	gene_id "NM_001001740"; transcript_id "NM_001001740";
chr1	hg19_refGene	exon	176085760	176085817	0.000000	-	.	gene_id "NM_001001740"; transcript_id "NM_001001740";
chr1	hg19_refGene	exon	176104146	176104222	0.000000	-	.	gene_id "NM_001001740"; transcript_id "NM_001001740";
chr1	hg19_refGene	exon	176118142	176118210	0.000000	-	.	gene_id "NM_001001740"; transcript_id "NM_001001740";
chr1	hg19_refGene	exon	176132005	176132124	0.000000	-	.	gene_id "NM_001001740"; transcript_id "NM_001001740";
chr1	hg19_refGene	exon	176132963	176133027	0.000000	-	.	gene_id "NM_001001740"; transcript_id "NM_001001740";
chr1	hg19_refGene	exon	176145046	176145143	0.000000	-	.	gene_id "NM_001001740"; transcript_id "NM_001001740";
chr1	hg19_refGene	exon	176153769	176153828	0.000000	-	.	gene_id "NM_001001740"; transcript_id "NM_001001740";
chr1	hg19_refGene	exon	176175708	176176370	0.000000	-	.	gene_id "NM_001001740"; transcript_id "NM_001001740";
chr1	hg19_refGene	exon	226418850	226420307	0.000000	-	.	gene_id "NM_001270410"; transcript_id "NM_001270410";
chr1	hg19_refGene	exon	226420797	226420894	0.000000	-	.	gene_id "NM_001270410"; transcript_id "NM_001270410";
chr1	hg19_refGene	exon	226421045	226421224	0.000000	-	.	gene_id "NM_001270410"; transcript_id "NM_001270410";
chr1	hg19_refGene	exon	226426672	226426797	0.000000	-	.	gene_id "NM_001270410"; transcript_id "NM_001270410";
chr1	hg19_refGene	exon	226438540	226438620	0.000000	-	.	gene_id "NM_001270410"; transcript_id "NM_001270410";
chr1	hg19_refGene	exon	226453234	226453335	0.000000	-	.	gene_id "NM_001270410"; transcript_id "NM_001270410";
chr1	hg19_refGene	exon	226453914	226454033	0.000000	-	.	gene_id "NM_001270410"; transcript_id "NM_001270410";
chr1	hg19_refGene	exon	226455658	226455791	0.000000	-	.	gene_id "NM_001270410"; transcript_id "NM_001270410";
chr1	hg19_refGene	exon	226465476	226465633	0.000000	-	.	gene_id "NM_001270410"; transcript_id "NM_001270410";
chr1	hg19_refGene	exon	226474034	226474159	0.000000	-	.	gene_id "NM_001270410"; transcript_id "NM_001270410";
chr1	hg19_refGene	exon	226475365	226475498	0.000000	-	.	gene_id "NM_001270410"; transcript_id "NM_001270410";
chr1	hg19_refGene	exon	226483543	226483647	0.000000	-	.	gene_id "NM_001270410"; transcript_id "NM_001270410";
chr1	hg19_refGene	exon	226485420	226485514	0.000000	-	.	gene_id "NM_001270410"; transcript_id "NM_001270410";
chr1	hg19_refGene	exon	226488874	226488906	0.000000	-	.	gene_id "NM_001270410"; transcript_id "NM_001270410";
chr1	hg19_refGene	exon	226497327	226497449	0.000000	-	.	gene_id "NM_001270410"; transcript_id "NM_001270410";
chr1	hg19_refGene	exon	226418850	226420307	0.000000	-	.	gene_id "NM_001270409"; transcript_id "NM_001270409";
chr1	hg19_refGene	exon	226420797	226420894	0.000000	-	.	gene_id "NM_001270409"; transcript_id "NM_001270409";
chr1	hg19_refGene	exon	226421045	226421224	0.000000	-	.	gene_id "NM_001270409"; transcript_id "NM_001270409";
chr1	hg19_refGene	exon	226426672	226426797	0.000000	-	.	gene_id "NM_001270409"; transcript_id "NM_001270409";
chr1	hg19_refGene	exon	226438540	226438620	0.000000	-	.	gene_id "NM_001270409"; transcript_id "NM_001270409";
chr1	hg19_refGene	exon	226453234	226453335	0.000000	-	.	gene_id "NM_001270409"; transcript_id "NM_001270409";
chr1	hg19_refGene	exon	226453914	226454033	0.000000	-	.	gene_id "NM_001270409"; transcript_id "NM_001270409";
chr1	hg19_refGene	exon	226455658	226455791	0.000000	-	.	gene_id "NM_001270409"; transcript_id "NM_001270409";
chr1	hg19_refGene	exon	226465476	226465633	0.000000	-	.	gene_id "NM_001270409"; transcript_id "NM_001270409";
chr1	hg19_refGene	exon	226474034	226474159	0.000000	-	.	gene_id "NM_001270409"; transcript_id "NM_001270409";
chr1	hg19_refGene	exon	226475365	226475498	0.000000	-	.	gene_id "NM_001270409"; transcript_id "NM_001270409";
chr1	hg19_refGene	exon	226485420	226485514	0.000000	-	.	gene_id "NM_001270409"; transcript_id "NM_001270409";
chr1	hg19_refGene	exon	226488874	226488906	0.000000	-	.	gene_id "NM_001270409"; transcript_id "NM_001270409";
chr1	hg19_refGene	exon	226496810	226497204	0.000000	-	.	gene_id "NM_001270409"; transcript_id "NM_001270409";
chr1	hg19_refGene	exon	226418850	226420307	0.000000	-	.	gene_id "NM_173083"; transcript_id "NM_173083";
chr1	hg19_refGene	exon	226420797	226420894	0.000000	-	.	gene_id "NM_173083"; transcript_id "NM_173083";
chr1	hg19_refGene	exon	226421045	226421224	0.000000	-	.	gene_id "NM_173083"; transcript_id "NM_173083";
chr1	hg19_refGene	exon	226426672	226426797	0.000000	-	.	gene_id "NM_173083"; transcript_id "NM_173083";
chr1	hg19_refGene	exon	226438540	226438620	0.000000	-	.	gene_id "NM_173083"; transcript_id "NM_173083";
chr1	hg19_refGene	exon	226453234	226453335	0.000000	-	.	gene_id "NM_173083"; transcript_id "NM_173083";
chr1	hg19_refGene	exon	226453914	226454033	0.000000	-	.	gene_id "NM_173083"; transcript_id "NM_173083";
chr1	hg19_refGene	exon	226455658	226455791	0.000000	-	.	gene_id "NM_173083"; transcript_id "NM_173083";
chr1	hg19_refGene	exon	226465476	226465633	0.000000	-	.	gene_id "NM_173083"; transcript_id "NM_173083";
chr1	hg19_refGene	exon	226474034	226474159	0.000000	-	.	gene_id "NM_173083"; transcript_id "NM_173083";
chr1	hg19_refGene	exon	226475365	226475498	0.000000	-	.	gene_id "NM_173083"; transcript_id "NM_173083";
chr1	hg19_refGene	exon	226483543	226483647	0.000000	-	.	gene_id "NM_173083"; transcript_id "NM_173083";
chr1	hg19_refGene	exon	226485420	226485514	0.000000	-	.	gene_id "NM_173083"; transcript_id "NM_173083";
chr1	hg19_refGene	exon	226488874	226488906	0.000000	-	.	gene_id "NM_173083"; transcript_id "NM_173083";
chr1	hg19_refGene	exon	226496810	226497204	0.000000	-	.	gene_id "NM_173083"; transcript_id "NM_173083";
chr1	hg19_refGene	exon	2036155	2036334	0.000000	+	.	gene_id "NM_001033582"; transcript_id "NM_001033582";
chr1	hg19_refGene	exon	2066701	2066786	0.000000	+	.	gene_id "NM_001033582"; transcript_id "NM_001033582";
chr1	hg19_refGene	exon	2075649	2075780	0.000000	+	.	gene_id "NM_001033582"; transcript_id "NM_001033582";
chr1	hg19_refGene	exon	2077466	2077547	0.000000	+	.	gene_id "NM_001033582"; transcript_id "NM_001033582";
chr1	hg19_refGene	exon	2080311	2080363	0.000000	+	.	gene_id "NM_001033582"; transcript_id "NM_001033582";
chr1	hg19_refGene	exon	2082229	2082417	0.000000	+	.	gene_id "NM_001033582"; transcript_id "NM_001033582";
chr1	hg19_refGene	exon	2087434	2087531	0.000000	+	.	gene_id "NM_001033582"; transcript_id "NM_001033582";
chr1	hg19_refGene	exon	2100957	2101043	0.000000	+	.	gene_id "NM_001033582"; transcript_id "NM_001033582";
chr1	hg19_refGene	exon	2103494	2103629	0.000000	+	.	gene_id "NM_001033582"; transcript_id "NM_001033582";
chr1	hg19_refGene	exon	2103740	2103827	0.000000	+	.	gene_id "NM_001033582"; transcript_id "NM_001033582";
chr1	hg19_refGene	exon	2105336	2105455	0.000000	+	.	gene_id "NM_001033582"; transcript_id "NM_001033582";
chr1	hg19_refGene	exon	2106193	2106272	0.000000	+	.	gene_id "NM_001033582"; transcript_id "NM_001033582";
chr1	hg19_refGene	exon	2106663	2106752	0.000000	+	.	gene_id "NM_001033582"; transcript_id "NM_001033582";
chr1	hg19_refGene	exon	2116022	2116137	0.000000	+	.	gene_id "NM_001033582"; transcript_id "NM_001033582";
chr1	hg19_refGene	exon	2116361	2116834	0.000000	+	.	gene_id "NM_001033582"; transcript_id "NM_001033582";
chr1	hg19_refGene	exon	6845384	6845635	0.000000	+	.	gene_id "NM_015215"; transcript_id "NM_015215";
chr1	hg19_refGene	exon	6880241	6880310	0.000000	+	.	gene_id "NM_015215"; transcript_id "NM_015215";
chr1	hg19_refGene	exon	6885152	6885270	0.000000	+	.	gene_id "NM_015215"; transcript_id "NM_015215";
chr1	hg19_refGene	exon	7151364	7151431	0.000000	+	.	gene_id "NM_015215"; transcript_id "NM_015215";
chr1	hg19_refGene	exon	7309551	7309686	0.000000	+	.	gene_id "NM_015215"; transcript_id "NM_015215";
chr1	hg19_refGene	exon	7527890	7527961	0.000000	+	.	gene_id "NM_015215"; transcript_id "NM_015215";
chr1	hg19_refGene	exon	7700460	7700613	0.000000	+	.	gene_id "NM_015215"; transcript_id "NM_015215";
chr1	hg19_refGene	exon	7721786	7721926	0.000000	+	.	gene_id "NM_015215"; transcript_id "NM_015215";
chr1	hg19_refGene	exon	7723413	7725259	0.000000	+	.	gene_id "NM_015215"; transcript_id "NM_015215";
chr1	hg19_refGene	exon	7730971	7731097	0.000000	+	.	gene_id "NM_015215"; transcript_id "NM_015215";
chr1	hg19_refGene	exon	7737659	7737793	0.000000	+	.	gene_id "NM_015215"; transcript_id "NM_015215";
chr1	hg19_refGene	exon	7792508	7792659	0.000000	+	.	gene_id "NM_015215"; transcript_id "NM_015215";
chr1	hg19_refGene	exon	7796404	7796600	0.000000	+	.	gene_id "NM_015215"; transcript_id "NM_015215";
chr1	hg19_refGene	exon	7796991	7797069	0.000000	+	.	gene_id "NM_015215"; transcript_id "NM_015215";
chr1	hg19_refGene	exon	7797315	7797630	0.000000	+	.	gene_id "NM_015215"; transcript_id "NM_015215";
chr1	hg19_refGene	exon	7798019	7798542	0.000000	+	.	gene_id "NM_015215"; transcript_id "NM_015215";
chr1	hg19_refGene	exon	7804895	7805082	0.000000	+	.	gene_id "NM_015215"; transcript_id "NM_015215";
chr1	hg19_refGene	exon	7805905	7806151	0.000000	+	.	gene_id "NM_015215"; transcript_id "NM_015215";
chr1	hg19_refGene	exon	7807770	7807841	0.000000	+	.	gene_id "NM_015215"; transcript_id "NM_015215";
chr1	hg19_refGene	exon	7811259	7811452	0.000000	+	.	gene_id "NM_015215"; transcript_id "NM_015215";
chr1	hg19_refGene	exon	7812519	7812593	0.000000	+	.	gene_id "NM_015215"; transcript_id "NM_015215";
chr1	hg19_refGene	exon	7815698	7815728	0.000000	+	.	gene_id "NM_015215"; transcript_id "NM_015215";
chr1	hg19_refGene	exon	7826519	7829766	0.000000	+	.	gene_id "NM_015215"; transcript_id "NM_015215";
chr1	hg19_refGene	exon	2985742	2985860	0.000000	+	.	gene_id "NM_199454"; transcript_id "NM_199454";
chr1	hg19_refGene	exon	3102689	3103038	0.000000	+	.	gene_id "NM_199454"; transcript_id "NM_199454";
chr1	hg19_refGene	exon	3160651	3160701	0.000000	+	.	gene_id "NM_199454"; transcript_id "NM_199454";
chr1	hg19_refGene	exon	3301716	3301850	0.000000	+	.	gene_id "NM_199454"; transcript_id "NM_199454";
chr1	hg19_refGene	exon	3313055	3313157	0.000000	+	.	gene_id "NM_199454"; transcript_id "NM_199454";
chr1	hg19_refGene	exon	3319355	3319562	0.000000	+	.	gene_id "NM_199454"; transcript_id "NM_199454";
chr1	hg19_refGene	exon	3321303	3321450	0.000000	+	.	gene_id "NM_199454"; transcript_id "NM_199454";
chr1	hg19_refGene	exon	3322059	3322212	0.000000	+	.	gene_id "NM_199454"; transcript_id "NM_199454";
chr1	hg19_refGene	exon	3327948	3329364	0.000000	+	.	gene_id "NM_199454"; transcript_id "NM_199454";
chr1	hg19_refGene	exon	3331124	3331211	0.000000	+	.	gene_id "NM_199454"; transcript_id "NM_199454";
chr1	hg19_refGene	exon	3334392	3334561	0.000000	+	.	gene_id "NM_199454"; transcript_id "NM_199454";
chr1	hg19_refGene	exon	3335231	3335308	0.000000	+	.	gene_id "NM_199454"; transcript_id "NM_199454";
chr1	hg19_refGene	exon	3342145	3342314	0.000000	+	.	gene_id "NM_199454"; transcript_id "NM_199454";
chr1	hg19_refGene	exon	3342615	3342789	0.000000	+	.	gene_id "NM_199454"; transcript_id "NM_199454";
chr1	hg19_refGene	exon	3347436	3347672	0.000000	+	.	gene_id "NM_199454"; transcript_id "NM_199454";
chr1	hg19_refGene	exon	3348530	3348704	0.000000	+	.	gene_id "NM_199454"; transcript_id "NM_199454";
chr1	hg19_refGene	exon	3350298	3355185	0.000000	+	.	gene_id "NM_199454"; transcript_id "NM_199454";
chr1	hg19_refGene	exon	1981909	1982140	0.000000	+	.	gene_id "NM_002744"; transcript_id "NM_002744";
chr1	hg19_refGene	exon	1986880	1987001	0.000000	+	.	gene_id "NM_002744"; transcript_id "NM_002744";
chr1	hg19_refGene	exon	1987923	1988012	0.000000	+	.	gene_id "NM_002744"; transcript_id "NM_002744";
chr1	hg19_refGene	exon	1990980	1991030	0.000000	+	.	gene_id "NM_002744"; transcript_id "NM_002744";
chr1	hg19_refGene	exon	2066701	2066786	0.000000	+	.	gene_id "NM_002744"; transcript_id "NM_002744";
chr1	hg19_refGene	exon	2075649	2075780	0.000000	+	.	gene_id "NM_002744"; transcript_id "NM_002744";
chr1	hg19_refGene	exon	2077466	2077547	0.000000	+	.	gene_id "NM_002744"; transcript_id "NM_002744";
chr1	hg19_refGene	exon	2080311	2080363	0.000000	+	.	gene_id "NM_002744"; transcript_id "NM_002744";
chr1	hg19_refGene	exon	2082229	2082417	0.000000	+	.	gene_id "NM_002744"; transcript_id "NM_002744";
chr1	hg19_refGene	exon	2087434	2087531	0.000000	+	.	gene_id "NM_002744"; transcript_id "NM_002744";
chr1	hg19_refGene	exon	2100957	2101043	0.000000	+	.	gene_id "NM_002744"; transcript_id "NM_002744";
chr1	hg19_refGene	exon	2103494	2103629	0.000000	+	.	gene_id "NM_002744"; transcript_id "NM_002744";
chr1	hg19_refGene	exon	2103740	2103827	0.000000	+	.	gene_id "NM_002744"; transcript_id "NM_002744";
chr1	hg19_refGene	exon	2105336	2105455	0.000000	+	.	gene_id "NM_002744"; transcript_id "NM_002744";
chr1	hg19_refGene	exon	2106193	2106272	0.000000	+	.	gene_id "NM_002744"; transcript_id "NM_002744";
chr1	hg19_refGene	exon	2106663	2106752	0.000000	+	.	gene_id "NM_002744"; transcript_id "NM_002744";
chr1	hg19_refGene	exon	2116022	2116137	0.000000	+	.	gene_id "NM_002744"; transcript_id "NM_002744";
chr1	hg19_refGene	exon	2116361	2116834	0.000000	+	.	gene_id "NM_002744"; transcript_id "NM_002744";
chr1	hg19_refGene	exon	2005425	2005714	0.000000	+	.	gene_id "NM_001242874"; transcript_id "NM_001242874";
chr1	hg19_refGene	exon	2066701	2066786	0.000000	+	.	gene_id "NM_001242874"; transcript_id "NM_001242874";
chr1	hg19_refGene	exon	2075649	2075780	0.000000	+	.	gene_id "NM_001242874"; transcript_id "NM_001242874";
chr1	hg19_refGene	exon	2077466	2077547	0.000000	+	.	gene_id "NM_001242874"; transcript_id "NM_001242874";
chr1	hg19_refGene	exon	2080311	2080363	0.000000	+	.	gene_id "NM_001242874"; transcript_id "NM_001242874";
chr1	hg19_refGene	exon	2082229	2082417	0.000000	+	.	gene_id "NM_001242874"; transcript_id "NM_001242874";
chr1	hg19_refGene	exon	2087434	2087531	0.000000	+	.	gene_id "NM_001242874"; transcript_id "NM_001242874";
chr1	hg19_refGene	exon	2100957	2101043	0.000000	+	.	gene_id "NM_001242874"; transcript_id "NM_001242874";
chr1	hg19_refGene	exon	2103494	2103629	0.000000	+	.	gene_id "NM_001242874"; transcript_id "NM_001242874";
chr1	hg19_refGene	exon	2103740	2103827	0.000000	+	.	gene_id "NM_001242874"; transcript_id "NM_001242874";
chr1	hg19_refGene	exon	2105336	2105455	0.000000	+	.	gene_id "NM_001242874"; transcript_id "NM_001242874";
chr1	hg19_refGene	exon	2106193	2106272	0.000000	+	.	gene_id "NM_001242874"; transcript_id "NM_001242874";
chr1	hg19_refGene	exon	2106663	2106752	0.000000	+	.	gene_id "NM_001242874"; transcript_id "NM_001242874";
chr1	hg19_refGene	exon	2116022	2116137	0.000000	+	.	gene_id "NM_001242874"; transcript_id "NM_001242874";
chr1	hg19_refGene	exon	2116361	2116834	0.000000	+	.	gene_id "NM_001242874"; transcript_id "NM_001242874";
chr1	hg19_refGene	exon	2985742	2985860	0.000000	+	.	gene_id "NM_022114"; transcript_id "NM_022114";
chr1	hg19_refGene	exon	3102689	3103038	0.000000	+	.	gene_id "NM_022114"; transcript_id "NM_022114";
chr1	hg19_refGene	exon	3160651	3160701	0.000000	+	.	gene_id "NM_022114"; transcript_id "NM_022114";
chr1	hg19_refGene	exon	3301716	3301850	0.000000	+	.	gene_id "NM_022114"; transcript_id "NM_022114";
chr1	hg19_refGene	exon	3313055	3313157	0.000000	+	.	gene_id "NM_022114"; transcript_id "NM_022114";
chr1	hg19_refGene	exon	3319355	3319562	0.000000	+	.	gene_id "NM_022114"; transcript_id "NM_022114";
chr1	hg19_refGene	exon	3321303	3321450	0.000000	+	.	gene_id "NM_022114"; transcript_id "NM_022114";
chr1	hg19_refGene	exon	3322059	3322212	0.000000	+	.	gene_id "NM_022114"; transcript_id "NM_022114";
chr1	hg19_refGene	exon	3327948	3329364	0.000000	+	.	gene_id "NM_022114"; transcript_id "NM_022114";
chr1	hg19_refGene	exon	3331124	3331211	0.000000	+	.	gene_id "NM_022114"; transcript_id "NM_022114";
chr1	hg19_refGene	exon	3334392	3334561	0.000000	+	.	gene_id "NM_022114"; transcript_id "NM_022114";
chr1	hg19_refGene	exon	3335231	3335308	0.000000	+	.	gene_id "NM_022114"; transcript_id "NM_022114";
chr1	hg19_refGene	exon	3342145	3342314	0.000000	+	.	gene_id "NM_022114"; transcript_id "NM_022114";
chr1	hg19_refGene	exon	3342615	3342789	0.000000	+	.	gene_id "NM_022114"; transcript_id "NM_022114";
chr1	hg19_refGene	exon	3347436	3347672	0.000000	+	.	gene_id "NM_022114"; transcript_id "NM_022114";
chr1	hg19_refGene	exon	3348530	3348704	0.000000	+	.	gene_id "NM_022114"; transcript_id "NM_022114";
chr1	hg19_refGene	exon	3350241	3355185	0.000000	+	.	gene_id "NM_022114"; transcript_id "NM_022114";
chr1	hg19_refGene	exon	6281253	6285322	0.000000	-	.	gene_id "NM_012405"; transcript_id "NM_012405";
chr1	hg19_refGene	exon	6291962	6292179	0.000000	-	.	gene_id "NM_012405"; transcript_id "NM_012405";
chr1	hg19_refGene	exon	6293534	6293703	0.000000	-	.	gene_id "NM_012405"; transcript_id "NM_012405";
chr1	hg19_refGene	exon	6294946	6295034	0.000000	-	.	gene_id "NM_012405"; transcript_id "NM_012405";
chr1	hg19_refGene	exon	6295777	6296044	0.000000	-	.	gene_id "NM_012405"; transcript_id "NM_012405";
chr1	hg19_refGene	exon	2005086	2005368	0.000000	+	.	gene_id "NM_001033581"; transcript_id "NM_001033581";
chr1	hg19_refGene	exon	2066701	2066786	0.000000	+	.	gene_id "NM_001033581"; transcript_id "NM_001033581";
chr1	hg19_refGene	exon	2075649	2075780	0.000000	+	.	gene_id "NM_001033581"; transcript_id "NM_001033581";
chr1	hg19_refGene	exon	2077466	2077547	0.000000	+	.	gene_id "NM_001033581"; transcript_id "NM_001033581";
chr1	hg19_refGene	exon	2080311	2080363	0.000000	+	.	gene_id "NM_001033581"; transcript_id "NM_001033581";
chr1	hg19_refGene	exon	2082229	2082417	0.000000	+	.	gene_id "NM_001033581"; transcript_id "NM_001033581";
chr1	hg19_refGene	exon	2087434	2087531	0.000000	+	.	gene_id "NM_001033581"; transcript_id "NM_001033581";
chr1	hg19_refGene	exon	2100957	2101043	0.000000	+	.	gene_id "NM_001033581"; transcript_id "NM_001033581";
chr1	hg19_refGene	exon	2103494	2103629	0.000000	+	.	gene_id "NM_001033581"; transcript_id "NM_001033581";
chr1	hg19_refGene	exon	2103740	2103827	0.000000	+	.	gene_id "NM_001033581"; transcript_id "NM_001033581";
chr1	hg19_refGene	exon	2105336	2105455	0.000000	+	.	gene_id "NM_001033581"; transcript_id "NM_001033581";
chr1	hg19_refGene	exon	2106193	2106272	0.000000	+	.	gene_id "NM_001033581"; transcript_id "NM_001033581";
chr1	hg19_refGene	exon	2106663	2106752	0.000000	+	.	gene_id "NM_001033581"; transcript_id "NM_001033581";
chr1	hg19_refGene	exon	2116022	2116137	0.000000	+	.	gene_id "NM_001033581"; transcript_id "NM_001033581";
chr1	hg19_refGene	exon	2116361	2116834	0.000000	+	.	gene_id "NM_001033581"; transcript_id "NM_001033581";
chr1	hg19_refGene	exon	1017198	1018367	0.000000	-	.	gene_id "NM_017891"; transcript_id "NM_017891";
chr1	hg19_refGene	exon	1019733	1019763	0.000000	-	.	gene_id "NM_017891"; transcript_id "NM_017891";
chr1	hg19_refGene	exon	1019861	1019886	0.000000	-	.	gene_id "NM_017891"; transcript_id "NM_017891";
chr1	hg19_refGene	exon	1021258	1021392	0.000000	-	.	gene_id "NM_017891"; transcript_id "NM_017891";
chr1	hg19_refGene	exon	1022519	1022584	0.000000	-	.	gene_id "NM_017891"; transcript_id "NM_017891";
chr1	hg19_refGene	exon	1022882	1022977	0.000000	-	.	gene_id "NM_017891"; transcript_id "NM_017891";
chr1	hg19_refGene	exon	1025733	1025808	0.000000	-	.	gene_id "NM_017891"; transcript_id "NM_017891";
chr1	hg19_refGene	exon	1026852	1026945	0.000000	-	.	gene_id "NM_017891"; transcript_id "NM_017891";
chr1	hg19_refGene	exon	1027371	1027483	0.000000	-	.	gene_id "NM_017891"; transcript_id "NM_017891";
chr1	hg19_refGene	exon	1051440	1051736	0.000000	-	.	gene_id "NM_017891"; transcript_id "NM_017891";
chr1	hg19_refGene	exon	23037331	23037536	0.000000	+	.	gene_id "NM_004442"; transcript_id "NM_004442";
chr1	hg19_refGene	exon	23107914	23107978	0.000000	+	.	gene_id "NM_004442"; transcript_id "NM_004442";
chr1	hg19_refGene	exon	23110885	23111569	0.000000	+	.	gene_id "NM_004442"; transcript_id "NM_004442";
chr1	hg19_refGene	exon	23189530	23189685	0.000000	+	.	gene_id "NM_004442"; transcript_id "NM_004442";
chr1	hg19_refGene	exon	23191370	23191705	0.000000	+	.	gene_id "NM_004442"; transcript_id "NM_004442";
chr1	hg19_refGene	exon	23208852	23208976	0.000000	+	.	gene_id "NM_004442"; transcript_id "NM_004442";
chr1	hg19_refGene	exon	23219377	23219539	0.000000	+	.	gene_id "NM_004442"; transcript_id "NM_004442";
chr1	hg19_refGene	exon	23221965	23222073	0.000000	+	.	gene_id "NM_004442"; transcript_id "NM_004442";
chr1	hg19_refGene	exon	23222904	23222971	0.000000	+	.	gene_id "NM_004442"; transcript_id "NM_004442";
chr1	hg19_refGene	exon	23232480	23232602	0.000000	+	.	gene_id "NM_004442"; transcript_id "NM_004442";
chr1	hg19_refGene	exon	23233203	23233450	0.000000	+	.	gene_id "NM_004442"; transcript_id "NM_004442";
chr1	hg19_refGene	exon	23234446	23234661	0.000000	+	.	gene_id "NM_004442"; transcript_id "NM_004442";
chr1	hg19_refGene	exon	23235515	23235664	0.000000	+	.	gene_id "NM_004442"; transcript_id "NM_004442";
chr1	hg19_refGene	exon	23236875	23237068	0.000000	+	.	gene_id "NM_004442"; transcript_id "NM_004442";
chr1	hg19_refGene	exon	23238937	23239092	0.000000	+	.	gene_id "NM_004442"; transcript_id "NM_004442";
chr1	hg19_refGene	exon	23239955	23241823	0.000000	+	.	gene_id "NM_004442"; transcript_id "NM_004442";
chr1	hg19_refGene	exon	20959948	20960428	0.000000	+	.	gene_id "NM_032409"; transcript_id "NM_032409";
chr1	hg19_refGene	exon	20964335	20964622	0.000000	+	.	gene_id "NM_032409"; transcript_id "NM_032409";
chr1	hg19_refGene	exon	20966385	20966485	0.000000	+	.	gene_id "NM_032409"; transcript_id "NM_032409";
chr1	hg19_refGene	exon	20970983	20971165	0.000000	+	.	gene_id "NM_032409"; transcript_id "NM_032409";
chr1	hg19_refGene	exon	20972053	20972216	0.000000	+	.	gene_id "NM_032409"; transcript_id "NM_032409";
chr1	hg19_refGene	exon	20974998	20975125	0.000000	+	.	gene_id "NM_032409"; transcript_id "NM_032409";
chr1	hg19_refGene	exon	20975488	20975724	0.000000	+	.	gene_id "NM_032409"; transcript_id "NM_032409";
chr1	hg19_refGene	exon	20976927	20978004	0.000000	+	.	gene_id "NM_032409"; transcript_id "NM_032409";
chr1	hg19_refGene	exon	23037331	23037536	0.000000	+	.	gene_id "NM_017449"; transcript_id "NM_017449";
chr1	hg19_refGene	exon	23107914	23107978	0.000000	+	.	gene_id "NM_017449"; transcript_id "NM_017449";
chr1	hg19_refGene	exon	23110885	23111569	0.000000	+	.	gene_id "NM_017449"; transcript_id "NM_017449";
chr1	hg19_refGene	exon	23189530	23189685	0.000000	+	.	gene_id "NM_017449"; transcript_id "NM_017449";
chr1	hg19_refGene	exon	23191370	23191705	0.000000	+	.	gene_id "NM_017449"; transcript_id "NM_017449";
chr1	hg19_refGene	exon	23208852	23208976	0.000000	+	.	gene_id "NM_017449"; transcript_id "NM_017449";
chr1	hg19_refGene	exon	23219377	23219539	0.000000	+	.	gene_id "NM_017449"; transcript_id "NM_017449";
chr1	hg19_refGene	exon	23221965	23222073	0.000000	+	.	gene_id "NM_017449"; transcript_id "NM_017449";
chr1	hg19_refGene	exon	23222907	23222971	0.000000	+	.	gene_id "NM_017449"; transcript_id "NM_017449";
chr1	hg19_refGene	exon	23232480	23232602	0.000000	+	.	gene_id "NM_017449"; transcript_id "NM_017449";
chr1	hg19_refGene	exon	23233203	23233450	0.000000	+	.	gene_id "NM_017449"; transcript_id "NM_017449";
chr1	hg19_refGene	exon	23234446	23234661	0.000000	+	.	gene_id "NM_017449"; transcript_id "NM_017449";
chr1	hg19_refGene	exon	23235515	23235664	0.000000	+	.	gene_id "NM_017449"; transcript_id "NM_017449";
chr1	hg19_refGene	exon	23236875	23237068	0.000000	+	.	gene_id "NM_017449"; transcript_id "NM_017449";
chr1	hg19_refGene	exon	23238937	23239092	0.000000	+	.	gene_id "NM_017449"; transcript_id "NM_017449";
chr1	hg19_refGene	exon	23239955	23241823	0.000000	+	.	gene_id "NM_017449"; transcript_id "NM_017449";
chr1	hg19_refGene	exon	22004792	22005932	0.000000	-	.	gene_id "NM_032236"; transcript_id "NM_032236";
chr1	hg19_refGene	exon	22007301	22007327	0.000000	-	.	gene_id "NM_032236"; transcript_id "NM_032236";
chr1	hg19_refGene	exon	22013684	22013732	0.000000	-	.	gene_id "NM_032236"; transcript_id "NM_032236";
chr1	hg19_refGene	exon	22016467	22016592	0.000000	-	.	gene_id "NM_032236"; transcript_id "NM_032236";
chr1	hg19_refGene	exon	22021559	22021714	0.000000	-	.	gene_id "NM_032236"; transcript_id "NM_032236";
chr1	hg19_refGene	exon	22027991	22028095	0.000000	-	.	gene_id "NM_032236"; transcript_id "NM_032236";
chr1	hg19_refGene	exon	22030005	22030111	0.000000	-	.	gene_id "NM_032236"; transcript_id "NM_032236";
chr1	hg19_refGene	exon	22030755	22030885	0.000000	-	.	gene_id "NM_032236"; transcript_id "NM_032236";
chr1	hg19_refGene	exon	22032220	22032330	0.000000	-	.	gene_id "NM_032236"; transcript_id "NM_032236";
chr1	hg19_refGene	exon	22032619	22032680	0.000000	-	.	gene_id "NM_032236"; transcript_id "NM_032236";
chr1	hg19_refGene	exon	22032960	22033082	0.000000	-	.	gene_id "NM_032236"; transcript_id "NM_032236";
chr1	hg19_refGene	exon	22033237	22033361	0.000000	-	.	gene_id "NM_032236"; transcript_id "NM_032236";
chr1	hg19_refGene	exon	22041882	22041950	0.000000	-	.	gene_id "NM_032236"; transcript_id "NM_032236";
chr1	hg19_refGene	exon	22047529	22047659	0.000000	-	.	gene_id "NM_032236"; transcript_id "NM_032236";
chr1	hg19_refGene	exon	22048143	22048257	0.000000	-	.	gene_id "NM_032236"; transcript_id "NM_032236";
chr1	hg19_refGene	exon	22050391	22050588	0.000000	-	.	gene_id "NM_032236"; transcript_id "NM_032236";
chr1	hg19_refGene	exon	22055063	22055212	0.000000	-	.	gene_id "NM_032236"; transcript_id "NM_032236";
chr1	hg19_refGene	exon	22056197	22056325	0.000000	-	.	gene_id "NM_032236"; transcript_id "NM_032236";
chr1	hg19_refGene	exon	22062939	22063118	0.000000	-	.	gene_id "NM_032236"; transcript_id "NM_032236";
chr1	hg19_refGene	exon	22073560	22073642	0.000000	-	.	gene_id "NM_032236"; transcript_id "NM_032236";
chr1	hg19_refGene	exon	22074631	22074764	0.000000	-	.	gene_id "NM_032236"; transcript_id "NM_032236";
chr1	hg19_refGene	exon	22078000	22078108	0.000000	-	.	gene_id "NM_032236"; transcript_id "NM_032236";
chr1	hg19_refGene	exon	22079020	22079144	0.000000	-	.	gene_id "NM_032236"; transcript_id "NM_032236";
chr1	hg19_refGene	exon	22079485	22079612	0.000000	-	.	gene_id "NM_032236"; transcript_id "NM_032236";
chr1	hg19_refGene	exon	22083039	22083195	0.000000	-	.	gene_id "NM_032236"; transcript_id "NM_032236";
chr1	hg19_refGene	exon	22084156	22084276	0.000000	-	.	gene_id "NM_032236"; transcript_id "NM_032236";
chr1	hg19_refGene	exon	22109317	22109688	0.000000	-	.	gene_id "NM_032236"; transcript_id "NM_032236";
chr1	hg19_refGene	exon	27248213	27248420	0.000000	+	.	gene_id "NM_006600"; transcript_id "NM_006600";
chr1	hg19_refGene	exon	27250580	27250657	0.000000	+	.	gene_id "NM_006600"; transcript_id "NM_006600";
chr1	hg19_refGene	exon	27267948	27268151	0.000000	+	.	gene_id "NM_006600"; transcript_id "NM_006600";
chr1	hg19_refGene	exon	27268244	27268309	0.000000	+	.	gene_id "NM_006600"; transcript_id "NM_006600";
chr1	hg19_refGene	exon	27269151	27269267	0.000000	+	.	gene_id "NM_006600"; transcript_id "NM_006600";
chr1	hg19_refGene	exon	27269362	27269556	0.000000	+	.	gene_id "NM_006600"; transcript_id "NM_006600";
chr1	hg19_refGene	exon	27271881	27271964	0.000000	+	.	gene_id "NM_006600"; transcript_id "NM_006600";
chr1	hg19_refGene	exon	27272059	27272177	0.000000	+	.	gene_id "NM_006600"; transcript_id "NM_006600";
chr1	hg19_refGene	exon	27272621	27273362	0.000000	+	.	gene_id "NM_006600"; transcript_id "NM_006600";
chr1	hg19_refGene	exon	31404353	31406189	0.000000	-	.	gene_id "NM_014676"; transcript_id "NM_014676";
chr1	hg19_refGene	exon	31409490	31409682	0.000000	-	.	gene_id "NM_014676"; transcript_id "NM_014676";
chr1	hg19_refGene	exon	31413998	31414119	0.000000	-	.	gene_id "NM_014676"; transcript_id "NM_014676";
chr1	hg19_refGene	exon	31414845	31414970	0.000000	-	.	gene_id "NM_014676"; transcript_id "NM_014676";
chr1	hg19_refGene	exon	31418193	31418330	0.000000	-	.	gene_id "NM_014676"; transcript_id "NM_014676";
chr1	hg19_refGene	exon	31422980	31423108	0.000000	-	.	gene_id "NM_014676"; transcript_id "NM_014676";
chr1	hg19_refGene	exon	31425081	31425210	0.000000	-	.	gene_id "NM_014676"; transcript_id "NM_014676";
chr1	hg19_refGene	exon	31426561	31426828	0.000000	-	.	gene_id "NM_014676"; transcript_id "NM_014676";
chr1	hg19_refGene	exon	31437521	31437757	0.000000	-	.	gene_id "NM_014676"; transcript_id "NM_014676";
chr1	hg19_refGene	exon	31438829	31439125	0.000000	-	.	gene_id "NM_014676"; transcript_id "NM_014676";
chr1	hg19_refGene	exon	31440014	31440157	0.000000	-	.	gene_id "NM_014676"; transcript_id "NM_014676";
chr1	hg19_refGene	exon	31441201	31441339	0.000000	-	.	gene_id "NM_014676"; transcript_id "NM_014676";
chr1	hg19_refGene	exon	31447498	31447649	0.000000	-	.	gene_id "NM_014676"; transcript_id "NM_014676";
chr1	hg19_refGene	exon	31452909	31453010	0.000000	-	.	gene_id "NM_014676"; transcript_id "NM_014676";
chr1	hg19_refGene	exon	31454159	31454252	0.000000	-	.	gene_id "NM_014676"; transcript_id "NM_014676";
chr1	hg19_refGene	exon	31465237	31465507	0.000000	-	.	gene_id "NM_014676"; transcript_id "NM_014676";
chr1	hg19_refGene	exon	31467901	31468067	0.000000	-	.	gene_id "NM_014676"; transcript_id "NM_014676";
chr1	hg19_refGene	exon	31478700	31478878	0.000000	-	.	gene_id "NM_014676"; transcript_id "NM_014676";
chr1	hg19_refGene	exon	31479841	31479949	0.000000	-	.	gene_id "NM_014676"; transcript_id "NM_014676";
chr1	hg19_refGene	exon	31501643	31501711	0.000000	-	.	gene_id "NM_014676"; transcript_id "NM_014676";
chr1	hg19_refGene	exon	31532051	31532424	0.000000	-	.	gene_id "NM_014676"; transcript_id "NM_014676";
chr1	hg19_refGene	exon	31538463	31538564	0.000000	-	.	gene_id "NM_014676"; transcript_id "NM_014676";
chr1	hg19_refGene	exon	26210677	26212360	0.000000	-	.	gene_id "NM_001145454"; transcript_id "NM_001145454";
chr1	hg19_refGene	exon	26227982	26228173	0.000000	-	.	gene_id "NM_001145454"; transcript_id "NM_001145454";
chr1	hg19_refGene	exon	26230132	26230304	0.000000	-	.	gene_id "NM_001145454"; transcript_id "NM_001145454";
chr1	hg19_refGene	exon	26231155	26231229	0.000000	-	.	gene_id "NM_001145454"; transcript_id "NM_001145454";
chr1	hg19_refGene	exon	26232880	26232993	0.000000	-	.	gene_id "NM_001145454"; transcript_id "NM_001145454";
chr1	hg19_refGene	exon	31404353	31406189	0.000000	-	.	gene_id "NM_001020658"; transcript_id "NM_001020658";
chr1	hg19_refGene	exon	31409490	31409682	0.000000	-	.	gene_id "NM_001020658"; transcript_id "NM_001020658";
chr1	hg19_refGene	exon	31413998	31414119	0.000000	-	.	gene_id "NM_001020658"; transcript_id "NM_001020658";
chr1	hg19_refGene	exon	31414845	31414970	0.000000	-	.	gene_id "NM_001020658"; transcript_id "NM_001020658";
chr1	hg19_refGene	exon	31418193	31418330	0.000000	-	.	gene_id "NM_001020658"; transcript_id "NM_001020658";
chr1	hg19_refGene	exon	31422974	31423108	0.000000	-	.	gene_id "NM_001020658"; transcript_id "NM_001020658";
chr1	hg19_refGene	exon	31425081	31425210	0.000000	-	.	gene_id "NM_001020658"; transcript_id "NM_001020658";
chr1	hg19_refGene	exon	31426561	31426828	0.000000	-	.	gene_id "NM_001020658"; transcript_id "NM_001020658";
chr1	hg19_refGene	exon	31437521	31437757	0.000000	-	.	gene_id "NM_001020658"; transcript_id "NM_001020658";
chr1	hg19_refGene	exon	31438829	31439125	0.000000	-	.	gene_id "NM_001020658"; transcript_id "NM_001020658";
chr1	hg19_refGene	exon	31440014	31440157	0.000000	-	.	gene_id "NM_001020658"; transcript_id "NM_001020658";
chr1	hg19_refGene	exon	31441201	31441339	0.000000	-	.	gene_id "NM_001020658"; transcript_id "NM_001020658";
chr1	hg19_refGene	exon	31447498	31447649	0.000000	-	.	gene_id "NM_001020658"; transcript_id "NM_001020658";
chr1	hg19_refGene	exon	31452909	31453010	0.000000	-	.	gene_id "NM_001020658"; transcript_id "NM_001020658";
chr1	hg19_refGene	exon	31454159	31454252	0.000000	-	.	gene_id "NM_001020658"; transcript_id "NM_001020658";
chr1	hg19_refGene	exon	31465237	31465507	0.000000	-	.	gene_id "NM_001020658"; transcript_id "NM_001020658";
chr1	hg19_refGene	exon	31467901	31468067	0.000000	-	.	gene_id "NM_001020658"; transcript_id "NM_001020658";
chr1	hg19_refGene	exon	31478700	31478878	0.000000	-	.	gene_id "NM_001020658"; transcript_id "NM_001020658";
chr1	hg19_refGene	exon	31479841	31479949	0.000000	-	.	gene_id "NM_001020658"; transcript_id "NM_001020658";
chr1	hg19_refGene	exon	31501643	31501711	0.000000	-	.	gene_id "NM_001020658"; transcript_id "NM_001020658";
chr1	hg19_refGene	exon	31532051	31532424	0.000000	-	.	gene_id "NM_001020658"; transcript_id "NM_001020658";
chr1	hg19_refGene	exon	31538463	31538564	0.000000	-	.	gene_id "NM_001020658"; transcript_id "NM_001020658";
chr1	hg19_refGene	exon	32479295	32479978	0.000000	+	.	gene_id "NM_006559"; transcript_id "NM_006559";
chr1	hg19_refGene	exon	32495899	32496023	0.000000	+	.	gene_id "NM_006559"; transcript_id "NM_006559";
chr1	hg19_refGene	exon	32497125	32497241	0.000000	+	.	gene_id "NM_006559"; transcript_id "NM_006559";
chr1	hg19_refGene	exon	32498789	32498935	0.000000	+	.	gene_id "NM_006559"; transcript_id "NM_006559";
chr1	hg19_refGene	exon	32502511	32502644	0.000000	+	.	gene_id "NM_006559"; transcript_id "NM_006559";
chr1	hg19_refGene	exon	32503436	32503637	0.000000	+	.	gene_id "NM_006559"; transcript_id "NM_006559";
chr1	hg19_refGene	exon	32504153	32504220	0.000000	+	.	gene_id "NM_006559"; transcript_id "NM_006559";
chr1	hg19_refGene	exon	32505116	32505174	0.000000	+	.	gene_id "NM_006559"; transcript_id "NM_006559";
chr1	hg19_refGene	exon	32508128	32509482	0.000000	+	.	gene_id "NM_006559"; transcript_id "NM_006559";
chr1	hg19_refGene	exon	28296855	28301057	0.000000	-	.	gene_id "NM_001990"; transcript_id "NM_001990";
chr1	hg19_refGene	exon	28304885	28304985	0.000000	-	.	gene_id "NM_001990"; transcript_id "NM_001990";
chr1	hg19_refGene	exon	28315046	28315167	0.000000	-	.	gene_id "NM_001990"; transcript_id "NM_001990";
chr1	hg19_refGene	exon	28316208	28316322	0.000000	-	.	gene_id "NM_001990"; transcript_id "NM_001990";
chr1	hg19_refGene	exon	28319911	28320071	0.000000	-	.	gene_id "NM_001990"; transcript_id "NM_001990";
chr1	hg19_refGene	exon	28323831	28323889	0.000000	-	.	gene_id "NM_001990"; transcript_id "NM_001990";
chr1	hg19_refGene	exon	28326471	28326560	0.000000	-	.	gene_id "NM_001990"; transcript_id "NM_001990";
chr1	hg19_refGene	exon	28330847	28330930	0.000000	-	.	gene_id "NM_001990"; transcript_id "NM_001990";
chr1	hg19_refGene	exon	28337458	28337597	0.000000	-	.	gene_id "NM_001990"; transcript_id "NM_001990";
chr1	hg19_refGene	exon	28339622	28339805	0.000000	-	.	gene_id "NM_001990"; transcript_id "NM_001990";
chr1	hg19_refGene	exon	28343665	28343750	0.000000	-	.	gene_id "NM_001990"; transcript_id "NM_001990";
chr1	hg19_refGene	exon	28354300	28354437	0.000000	-	.	gene_id "NM_001990"; transcript_id "NM_001990";
chr1	hg19_refGene	exon	28362055	28362191	0.000000	-	.	gene_id "NM_001990"; transcript_id "NM_001990";
chr1	hg19_refGene	exon	28365350	28365416	0.000000	-	.	gene_id "NM_001990"; transcript_id "NM_001990";
chr1	hg19_refGene	exon	28369082	28369161	0.000000	-	.	gene_id "NM_001990"; transcript_id "NM_001990";
chr1	hg19_refGene	exon	28374894	28374937	0.000000	-	.	gene_id "NM_001990"; transcript_id "NM_001990";
chr1	hg19_refGene	exon	28384505	28384605	0.000000	-	.	gene_id "NM_001990"; transcript_id "NM_001990";
chr1	hg19_refGene	exon	28415035	28415148	0.000000	-	.	gene_id "NM_001990"; transcript_id "NM_001990";
chr1	hg19_refGene	exon	32479295	32479978	0.000000	+	.	gene_id "NR_073499"; transcript_id "NR_073499";
chr1	hg19_refGene	exon	32495899	32496023	0.000000	+	.	gene_id "NR_073499"; transcript_id "NR_073499";
chr1	hg19_refGene	exon	32497125	32497241	0.000000	+	.	gene_id "NR_073499"; transcript_id "NR_073499";
chr1	hg19_refGene	exon	32498789	32498935	0.000000	+	.	gene_id "NR_073499"; transcript_id "NR_073499";
chr1	hg19_refGene	exon	32502511	32502644	0.000000	+	.	gene_id "NR_073499"; transcript_id "NR_073499";
chr1	hg19_refGene	exon	32503436	32503637	0.000000	+	.	gene_id "NR_073499"; transcript_id "NR_073499";
chr1	hg19_refGene	exon	32504153	32504220	0.000000	+	.	gene_id "NR_073499"; transcript_id "NR_073499";
chr1	hg19_refGene	exon	32505116	32505174	0.000000	+	.	gene_id "NR_073499"; transcript_id "NR_073499";
chr1	hg19_refGene	exon	32508128	32508320	0.000000	+	.	gene_id "NR_073499"; transcript_id "NR_073499";
chr1	hg19_refGene	exon	32510932	32510991	0.000000	+	.	gene_id "NR_073499"; transcript_id "NR_073499";
chr1	hg19_refGene	exon	32525764	32526460	0.000000	+	.	gene_id "NR_073499"; transcript_id "NR_073499";
chr1	hg19_refGene	exon	32479295	32479978	0.000000	+	.	gene_id "NR_073498"; transcript_id "NR_073498";
chr1	hg19_refGene	exon	32495899	32496023	0.000000	+	.	gene_id "NR_073498"; transcript_id "NR_073498";
chr1	hg19_refGene	exon	32497125	32497241	0.000000	+	.	gene_id "NR_073498"; transcript_id "NR_073498";
chr1	hg19_refGene	exon	32498789	32498935	0.000000	+	.	gene_id "NR_073498"; transcript_id "NR_073498";
chr1	hg19_refGene	exon	32502511	32502644	0.000000	+	.	gene_id "NR_073498"; transcript_id "NR_073498";
chr1	hg19_refGene	exon	32503436	32503720	0.000000	+	.	gene_id "NR_073498"; transcript_id "NR_073498";
chr1	hg19_refGene	exon	32504153	32504220	0.000000	+	.	gene_id "NR_073498"; transcript_id "NR_073498";
chr1	hg19_refGene	exon	32505116	32505174	0.000000	+	.	gene_id "NR_073498"; transcript_id "NR_073498";
chr1	hg19_refGene	exon	32508128	32509482	0.000000	+	.	gene_id "NR_073498"; transcript_id "NR_073498";
chr1	hg19_refGene	exon	29213603	29213722	0.000000	+	.	gene_id "NM_203343"; transcript_id "NM_203343";
chr1	hg19_refGene	exon	29313943	29314417	0.000000	+	.	gene_id "NM_203343"; transcript_id "NM_203343";
chr1	hg19_refGene	exon	29319842	29320054	0.000000	+	.	gene_id "NM_203343"; transcript_id "NM_203343";
chr1	hg19_refGene	exon	29338377	29338419	0.000000	+	.	gene_id "NM_203343"; transcript_id "NM_203343";
chr1	hg19_refGene	exon	29342204	29342279	0.000000	+	.	gene_id "NM_203343"; transcript_id "NM_203343";
chr1	hg19_refGene	exon	29344736	29344954	0.000000	+	.	gene_id "NM_203343"; transcript_id "NM_203343";
chr1	hg19_refGene	exon	29356912	29356999	0.000000	+	.	gene_id "NM_203343"; transcript_id "NM_203343";
chr1	hg19_refGene	exon	29359605	29359757	0.000000	+	.	gene_id "NM_203343"; transcript_id "NM_203343";
chr1	hg19_refGene	exon	29362338	29362435	0.000000	+	.	gene_id "NM_203343"; transcript_id "NM_203343";
chr1	hg19_refGene	exon	29365766	29365938	0.000000	+	.	gene_id "NM_203343"; transcript_id "NM_203343";
chr1	hg19_refGene	exon	29379616	29379824	0.000000	+	.	gene_id "NM_203343"; transcript_id "NM_203343";
chr1	hg19_refGene	exon	29391494	29391670	0.000000	+	.	gene_id "NM_203343"; transcript_id "NM_203343";
chr1	hg19_refGene	exon	29424319	29424447	0.000000	+	.	gene_id "NM_203343"; transcript_id "NM_203343";
chr1	hg19_refGene	exon	29435848	29435949	0.000000	+	.	gene_id "NM_203343"; transcript_id "NM_203343";
chr1	hg19_refGene	exon	29438880	29438960	0.000000	+	.	gene_id "NM_203343"; transcript_id "NM_203343";
chr1	hg19_refGene	exon	29442211	29442315	0.000000	+	.	gene_id "NM_203343"; transcript_id "NM_203343";
chr1	hg19_refGene	exon	29443331	29446558	0.000000	+	.	gene_id "NM_203343"; transcript_id "NM_203343";
chr1	hg19_refGene	exon	29213603	29213722	0.000000	+	.	gene_id "NM_203342"; transcript_id "NM_203342";
chr1	hg19_refGene	exon	29313943	29314417	0.000000	+	.	gene_id "NM_203342"; transcript_id "NM_203342";
chr1	hg19_refGene	exon	29315868	29315947	0.000000	+	.	gene_id "NM_203342"; transcript_id "NM_203342";
chr1	hg19_refGene	exon	29319842	29320054	0.000000	+	.	gene_id "NM_203342"; transcript_id "NM_203342";
chr1	hg19_refGene	exon	29323727	29323831	0.000000	+	.	gene_id "NM_203342"; transcript_id "NM_203342";
chr1	hg19_refGene	exon	29338377	29338419	0.000000	+	.	gene_id "NM_203342"; transcript_id "NM_203342";
chr1	hg19_refGene	exon	29342204	29342279	0.000000	+	.	gene_id "NM_203342"; transcript_id "NM_203342";
chr1	hg19_refGene	exon	29344736	29344954	0.000000	+	.	gene_id "NM_203342"; transcript_id "NM_203342";
chr1	hg19_refGene	exon	29356912	29356999	0.000000	+	.	gene_id "NM_203342"; transcript_id "NM_203342";
chr1	hg19_refGene	exon	29359605	29359757	0.000000	+	.	gene_id "NM_203342"; transcript_id "NM_203342";
chr1	hg19_refGene	exon	29362338	29362435	0.000000	+	.	gene_id "NM_203342"; transcript_id "NM_203342";
chr1	hg19_refGene	exon	29365766	29365938	0.000000	+	.	gene_id "NM_203342"; transcript_id "NM_203342";
chr1	hg19_refGene	exon	29379616	29379824	0.000000	+	.	gene_id "NM_203342"; transcript_id "NM_203342";
chr1	hg19_refGene	exon	29385101	29385157	0.000000	+	.	gene_id "NM_203342"; transcript_id "NM_203342";
chr1	hg19_refGene	exon	29386934	29386996	0.000000	+	.	gene_id "NM_203342"; transcript_id "NM_203342";
chr1	hg19_refGene	exon	29391494	29391670	0.000000	+	.	gene_id "NM_203342"; transcript_id "NM_203342";
chr1	hg19_refGene	exon	29424319	29424447	0.000000	+	.	gene_id "NM_203342"; transcript_id "NM_203342";
chr1	hg19_refGene	exon	29435848	29435949	0.000000	+	.	gene_id "NM_203342"; transcript_id "NM_203342";
chr1	hg19_refGene	exon	29438880	29438960	0.000000	+	.	gene_id "NM_203342"; transcript_id "NM_203342";
chr1	hg19_refGene	exon	29442211	29442315	0.000000	+	.	gene_id "NM_203342"; transcript_id "NM_203342";
chr1	hg19_refGene	exon	29443331	29446558	0.000000	+	.	gene_id "NM_203342"; transcript_id "NM_203342";
chr1	hg19_refGene	exon	29213603	29213722	0.000000	+	.	gene_id "NM_001166007"; transcript_id "NM_001166007";
chr1	hg19_refGene	exon	29313960	29314417	0.000000	+	.	gene_id "NM_001166007"; transcript_id "NM_001166007";
chr1	hg19_refGene	exon	29319842	29320054	0.000000	+	.	gene_id "NM_001166007"; transcript_id "NM_001166007";
chr1	hg19_refGene	exon	29323727	29323831	0.000000	+	.	gene_id "NM_001166007"; transcript_id "NM_001166007";
chr1	hg19_refGene	exon	29338377	29338419	0.000000	+	.	gene_id "NM_001166007"; transcript_id "NM_001166007";
chr1	hg19_refGene	exon	29342204	29342279	0.000000	+	.	gene_id "NM_001166007"; transcript_id "NM_001166007";
chr1	hg19_refGene	exon	29344736	29344954	0.000000	+	.	gene_id "NM_001166007"; transcript_id "NM_001166007";
chr1	hg19_refGene	exon	29356912	29356999	0.000000	+	.	gene_id "NM_001166007"; transcript_id "NM_001166007";
chr1	hg19_refGene	exon	29359605	29359757	0.000000	+	.	gene_id "NM_001166007"; transcript_id "NM_001166007";
chr1	hg19_refGene	exon	29362338	29362435	0.000000	+	.	gene_id "NM_001166007"; transcript_id "NM_001166007";
chr1	hg19_refGene	exon	29365766	29365938	0.000000	+	.	gene_id "NM_001166007"; transcript_id "NM_001166007";
chr1	hg19_refGene	exon	29379616	29379824	0.000000	+	.	gene_id "NM_001166007"; transcript_id "NM_001166007";
chr1	hg19_refGene	exon	29391494	29391670	0.000000	+	.	gene_id "NM_001166007"; transcript_id "NM_001166007";
chr1	hg19_refGene	exon	29424319	29424447	0.000000	+	.	gene_id "NM_001166007"; transcript_id "NM_001166007";
chr1	hg19_refGene	exon	29435848	29435949	0.000000	+	.	gene_id "NM_001166007"; transcript_id "NM_001166007";
chr1	hg19_refGene	exon	29438880	29438960	0.000000	+	.	gene_id "NM_001166007"; transcript_id "NM_001166007";
chr1	hg19_refGene	exon	29442211	29442315	0.000000	+	.	gene_id "NM_001166007"; transcript_id "NM_001166007";
chr1	hg19_refGene	exon	29443331	29446558	0.000000	+	.	gene_id "NM_001166007"; transcript_id "NM_001166007";
chr1	hg19_refGene	exon	29241088	29241280	0.000000	+	.	gene_id "NM_001166006"; transcript_id "NM_001166006";
chr1	hg19_refGene	exon	29313943	29314417	0.000000	+	.	gene_id "NM_001166006"; transcript_id "NM_001166006";
chr1	hg19_refGene	exon	29319842	29320054	0.000000	+	.	gene_id "NM_001166006"; transcript_id "NM_001166006";
chr1	hg19_refGene	exon	29323727	29323831	0.000000	+	.	gene_id "NM_001166006"; transcript_id "NM_001166006";
chr1	hg19_refGene	exon	29338377	29338419	0.000000	+	.	gene_id "NM_001166006"; transcript_id "NM_001166006";
chr1	hg19_refGene	exon	29342204	29342279	0.000000	+	.	gene_id "NM_001166006"; transcript_id "NM_001166006";
chr1	hg19_refGene	exon	29344736	29344954	0.000000	+	.	gene_id "NM_001166006"; transcript_id "NM_001166006";
chr1	hg19_refGene	exon	29356912	29356999	0.000000	+	.	gene_id "NM_001166006"; transcript_id "NM_001166006";
chr1	hg19_refGene	exon	29359605	29359757	0.000000	+	.	gene_id "NM_001166006"; transcript_id "NM_001166006";
chr1	hg19_refGene	exon	29362338	29362435	0.000000	+	.	gene_id "NM_001166006"; transcript_id "NM_001166006";
chr1	hg19_refGene	exon	29365766	29365938	0.000000	+	.	gene_id "NM_001166006"; transcript_id "NM_001166006";
chr1	hg19_refGene	exon	29379616	29379824	0.000000	+	.	gene_id "NM_001166006"; transcript_id "NM_001166006";
chr1	hg19_refGene	exon	29385101	29385157	0.000000	+	.	gene_id "NM_001166006"; transcript_id "NM_001166006";
chr1	hg19_refGene	exon	29386934	29386996	0.000000	+	.	gene_id "NM_001166006"; transcript_id "NM_001166006";
chr1	hg19_refGene	exon	29391494	29391733	0.000000	+	.	gene_id "NM_001166006"; transcript_id "NM_001166006";
chr1	hg19_refGene	exon	29213603	29213722	0.000000	+	.	gene_id "NM_004437"; transcript_id "NM_004437";
chr1	hg19_refGene	exon	29313960	29314417	0.000000	+	.	gene_id "NM_004437"; transcript_id "NM_004437";
chr1	hg19_refGene	exon	29315868	29315947	0.000000	+	.	gene_id "NM_004437"; transcript_id "NM_004437";
chr1	hg19_refGene	exon	29319842	29320054	0.000000	+	.	gene_id "NM_004437"; transcript_id "NM_004437";
chr1	hg19_refGene	exon	29323727	29323831	0.000000	+	.	gene_id "NM_004437"; transcript_id "NM_004437";
chr1	hg19_refGene	exon	29338377	29338419	0.000000	+	.	gene_id "NM_004437"; transcript_id "NM_004437";
chr1	hg19_refGene	exon	29342204	29342279	0.000000	+	.	gene_id "NM_004437"; transcript_id "NM_004437";
chr1	hg19_refGene	exon	29344736	29344954	0.000000	+	.	gene_id "NM_004437"; transcript_id "NM_004437";
chr1	hg19_refGene	exon	29356912	29356999	0.000000	+	.	gene_id "NM_004437"; transcript_id "NM_004437";
chr1	hg19_refGene	exon	29359605	29359757	0.000000	+	.	gene_id "NM_004437"; transcript_id "NM_004437";
chr1	hg19_refGene	exon	29362338	29362435	0.000000	+	.	gene_id "NM_004437"; transcript_id "NM_004437";
chr1	hg19_refGene	exon	29365766	29365938	0.000000	+	.	gene_id "NM_004437"; transcript_id "NM_004437";
chr1	hg19_refGene	exon	29379616	29379824	0.000000	+	.	gene_id "NM_004437"; transcript_id "NM_004437";
chr1	hg19_refGene	exon	29386934	29386996	0.000000	+	.	gene_id "NM_004437"; transcript_id "NM_004437";
chr1	hg19_refGene	exon	29391494	29391670	0.000000	+	.	gene_id "NM_004437"; transcript_id "NM_004437";
chr1	hg19_refGene	exon	29424319	29424447	0.000000	+	.	gene_id "NM_004437"; transcript_id "NM_004437";
chr1	hg19_refGene	exon	29438880	29438960	0.000000	+	.	gene_id "NM_004437"; transcript_id "NM_004437";
chr1	hg19_refGene	exon	29442211	29442315	0.000000	+	.	gene_id "NM_004437"; transcript_id "NM_004437";
chr1	hg19_refGene	exon	29443331	29446558	0.000000	+	.	gene_id "NM_004437"; transcript_id "NM_004437";
chr1	hg19_refGene	exon	29213603	29213722	0.000000	+	.	gene_id "NM_001166005"; transcript_id "NM_001166005";
chr1	hg19_refGene	exon	29313943	29314417	0.000000	+	.	gene_id "NM_001166005"; transcript_id "NM_001166005";
chr1	hg19_refGene	exon	29319842	29320054	0.000000	+	.	gene_id "NM_001166005"; transcript_id "NM_001166005";
chr1	hg19_refGene	exon	29323727	29323831	0.000000	+	.	gene_id "NM_001166005"; transcript_id "NM_001166005";
chr1	hg19_refGene	exon	29338377	29338419	0.000000	+	.	gene_id "NM_001166005"; transcript_id "NM_001166005";
chr1	hg19_refGene	exon	29342204	29342279	0.000000	+	.	gene_id "NM_001166005"; transcript_id "NM_001166005";
chr1	hg19_refGene	exon	29344736	29344954	0.000000	+	.	gene_id "NM_001166005"; transcript_id "NM_001166005";
chr1	hg19_refGene	exon	29356912	29356999	0.000000	+	.	gene_id "NM_001166005"; transcript_id "NM_001166005";
chr1	hg19_refGene	exon	29359605	29359757	0.000000	+	.	gene_id "NM_001166005"; transcript_id "NM_001166005";
chr1	hg19_refGene	exon	29362338	29362435	0.000000	+	.	gene_id "NM_001166005"; transcript_id "NM_001166005";
chr1	hg19_refGene	exon	29365766	29365938	0.000000	+	.	gene_id "NM_001166005"; transcript_id "NM_001166005";
chr1	hg19_refGene	exon	29379616	29379824	0.000000	+	.	gene_id "NM_001166005"; transcript_id "NM_001166005";
chr1	hg19_refGene	exon	29385101	29385157	0.000000	+	.	gene_id "NM_001166005"; transcript_id "NM_001166005";
chr1	hg19_refGene	exon	29385323	29385364	0.000000	+	.	gene_id "NM_001166005"; transcript_id "NM_001166005";
chr1	hg19_refGene	exon	29386934	29386996	0.000000	+	.	gene_id "NM_001166005"; transcript_id "NM_001166005";
chr1	hg19_refGene	exon	29391494	29391670	0.000000	+	.	gene_id "NM_001166005"; transcript_id "NM_001166005";
chr1	hg19_refGene	exon	29424319	29424447	0.000000	+	.	gene_id "NM_001166005"; transcript_id "NM_001166005";
chr1	hg19_refGene	exon	29435848	29435949	0.000000	+	.	gene_id "NM_001166005"; transcript_id "NM_001166005";
chr1	hg19_refGene	exon	29438880	29438960	0.000000	+	.	gene_id "NM_001166005"; transcript_id "NM_001166005";
chr1	hg19_refGene	exon	29442211	29442315	0.000000	+	.	gene_id "NM_001166005"; transcript_id "NM_001166005";
chr1	hg19_refGene	exon	29443331	29446558	0.000000	+	.	gene_id "NM_001166005"; transcript_id "NM_001166005";
chr1	hg19_refGene	exon	32479295	32479978	0.000000	+	.	gene_id "NM_001271878"; transcript_id "NM_001271878";
chr1	hg19_refGene	exon	32495899	32496023	0.000000	+	.	gene_id "NM_001271878"; transcript_id "NM_001271878";
chr1	hg19_refGene	exon	32498789	32498935	0.000000	+	.	gene_id "NM_001271878"; transcript_id "NM_001271878";
chr1	hg19_refGene	exon	32502511	32502644	0.000000	+	.	gene_id "NM_001271878"; transcript_id "NM_001271878";
chr1	hg19_refGene	exon	32503436	32503637	0.000000	+	.	gene_id "NM_001271878"; transcript_id "NM_001271878";
chr1	hg19_refGene	exon	32504153	32504220	0.000000	+	.	gene_id "NM_001271878"; transcript_id "NM_001271878";
chr1	hg19_refGene	exon	32505116	32505174	0.000000	+	.	gene_id "NM_001271878"; transcript_id "NM_001271878";
chr1	hg19_refGene	exon	32508128	32509482	0.000000	+	.	gene_id "NM_001271878"; transcript_id "NM_001271878";
chr1	hg19_refGene	exon	35649201	35650194	0.000000	-	.	gene_id "NM_005066"; transcript_id "NM_005066";
chr1	hg19_refGene	exon	35652602	35652723	0.000000	-	.	gene_id "NM_005066"; transcript_id "NM_005066";
chr1	hg19_refGene	exon	35652804	35652852	0.000000	-	.	gene_id "NM_005066"; transcript_id "NM_005066";
chr1	hg19_refGene	exon	35653574	35653691	0.000000	-	.	gene_id "NM_005066"; transcript_id "NM_005066";
chr1	hg19_refGene	exon	35654604	35654688	0.000000	-	.	gene_id "NM_005066"; transcript_id "NM_005066";
chr1	hg19_refGene	exon	35654787	35654983	0.000000	-	.	gene_id "NM_005066"; transcript_id "NM_005066";
chr1	hg19_refGene	exon	35656099	35656194	0.000000	-	.	gene_id "NM_005066"; transcript_id "NM_005066";
chr1	hg19_refGene	exon	35656295	35656596	0.000000	-	.	gene_id "NM_005066"; transcript_id "NM_005066";
chr1	hg19_refGene	exon	35656942	35657130	0.000000	-	.	gene_id "NM_005066"; transcript_id "NM_005066";
chr1	hg19_refGene	exon	35657823	35658743	0.000000	-	.	gene_id "NM_005066"; transcript_id "NM_005066";
chr1	hg19_refGene	exon	36690017	36690106	0.000000	+	.	gene_id "NM_005119"; transcript_id "NM_005119";
chr1	hg19_refGene	exon	36724983	36725085	0.000000	+	.	gene_id "NM_005119"; transcript_id "NM_005119";
chr1	hg19_refGene	exon	36748134	36748301	0.000000	+	.	gene_id "NM_005119"; transcript_id "NM_005119";
chr1	hg19_refGene	exon	36751969	36752871	0.000000	+	.	gene_id "NM_005119"; transcript_id "NM_005119";
chr1	hg19_refGene	exon	36754661	36755365	0.000000	+	.	gene_id "NM_005119"; transcript_id "NM_005119";
chr1	hg19_refGene	exon	36756975	36757147	0.000000	+	.	gene_id "NM_005119"; transcript_id "NM_005119";
chr1	hg19_refGene	exon	36758199	36758310	0.000000	+	.	gene_id "NM_005119"; transcript_id "NM_005119";
chr1	hg19_refGene	exon	36759452	36759536	0.000000	+	.	gene_id "NM_005119"; transcript_id "NM_005119";
chr1	hg19_refGene	exon	36762184	36762371	0.000000	+	.	gene_id "NM_005119"; transcript_id "NM_005119";
chr1	hg19_refGene	exon	36766487	36766685	0.000000	+	.	gene_id "NM_005119"; transcript_id "NM_005119";
chr1	hg19_refGene	exon	36767154	36767297	0.000000	+	.	gene_id "NM_005119"; transcript_id "NM_005119";
chr1	hg19_refGene	exon	36769397	36770957	0.000000	+	.	gene_id "NM_005119"; transcript_id "NM_005119";
chr1	hg19_refGene	exon	39549839	39550110	0.000000	+	.	gene_id "NM_012090"; transcript_id "NM_012090";
chr1	hg19_refGene	exon	39696854	39696915	0.000000	+	.	gene_id "NM_012090"; transcript_id "NM_012090";
chr1	hg19_refGene	exon	39715686	39715775	0.000000	+	.	gene_id "NM_012090"; transcript_id "NM_012090";
chr1	hg19_refGene	exon	39719970	39720047	0.000000	+	.	gene_id "NM_012090"; transcript_id "NM_012090";
chr1	hg19_refGene	exon	39723608	39723700	0.000000	+	.	gene_id "NM_012090"; transcript_id "NM_012090";
chr1	hg19_refGene	exon	39747880	39748046	0.000000	+	.	gene_id "NM_012090"; transcript_id "NM_012090";
chr1	hg19_refGene	exon	39748861	39748973	0.000000	+	.	gene_id "NM_012090"; transcript_id "NM_012090";
chr1	hg19_refGene	exon	39749081	39749187	0.000000	+	.	gene_id "NM_012090"; transcript_id "NM_012090";
chr1	hg19_refGene	exon	39749738	39749857	0.000000	+	.	gene_id "NM_012090"; transcript_id "NM_012090";
chr1	hg19_refGene	exon	39750005	39750100	0.000000	+	.	gene_id "NM_012090"; transcript_id "NM_012090";
chr1	hg19_refGene	exon	39750755	39750882	0.000000	+	.	gene_id "NM_012090"; transcript_id "NM_012090";
chr1	hg19_refGene	exon	39750969	39751062	0.000000	+	.	gene_id "NM_012090"; transcript_id "NM_012090";
chr1	hg19_refGene	exon	39751276	39751430	0.000000	+	.	gene_id "NM_012090"; transcript_id "NM_012090";
chr1	hg19_refGene	exon	39752958	39753234	0.000000	+	.	gene_id "NM_012090"; transcript_id "NM_012090";
chr1	hg19_refGene	exon	39757582	39757710	0.000000	+	.	gene_id "NM_012090"; transcript_id "NM_012090";
chr1	hg19_refGene	exon	39758438	39758515	0.000000	+	.	gene_id "NM_012090"; transcript_id "NM_012090";
chr1	hg19_refGene	exon	39759130	39759291	0.000000	+	.	gene_id "NM_012090"; transcript_id "NM_012090";
chr1	hg19_refGene	exon	39760718	39760822	0.000000	+	.	gene_id "NM_012090"; transcript_id "NM_012090";
chr1	hg19_refGene	exon	39761459	39761554	0.000000	+	.	gene_id "NM_012090"; transcript_id "NM_012090";
chr1	hg19_refGene	exon	39763292	39763417	0.000000	+	.	gene_id "NM_012090"; transcript_id "NM_012090";
chr1	hg19_refGene	exon	39765882	39766034	0.000000	+	.	gene_id "NM_012090"; transcript_id "NM_012090";
chr1	hg19_refGene	exon	39768596	39768750	0.000000	+	.	gene_id "NM_012090"; transcript_id "NM_012090";
chr1	hg19_refGene	exon	39775242	39775368	0.000000	+	.	gene_id "NM_012090"; transcript_id "NM_012090";
chr1	hg19_refGene	exon	39775917	39776100	0.000000	+	.	gene_id "NM_012090"; transcript_id "NM_012090";
chr1	hg19_refGene	exon	39776503	39776672	0.000000	+	.	gene_id "NM_012090"; transcript_id "NM_012090";
chr1	hg19_refGene	exon	39781185	39781363	0.000000	+	.	gene_id "NM_012090"; transcript_id "NM_012090";
chr1	hg19_refGene	exon	39782063	39782201	0.000000	+	.	gene_id "NM_012090"; transcript_id "NM_012090";
chr1	hg19_refGene	exon	39782886	39783079	0.000000	+	.	gene_id "NM_012090"; transcript_id "NM_012090";
chr1	hg19_refGene	exon	39784125	39784287	0.000000	+	.	gene_id "NM_012090"; transcript_id "NM_012090";
chr1	hg19_refGene	exon	39785336	39785419	0.000000	+	.	gene_id "NM_012090"; transcript_id "NM_012090";
chr1	hg19_refGene	exon	39788280	39788387	0.000000	+	.	gene_id "NM_012090"; transcript_id "NM_012090";
chr1	hg19_refGene	exon	39788582	39788680	0.000000	+	.	gene_id "NM_012090"; transcript_id "NM_012090";
chr1	hg19_refGene	exon	39789865	39790017	0.000000	+	.	gene_id "NM_012090"; transcript_id "NM_012090";
chr1	hg19_refGene	exon	39790318	39790406	0.000000	+	.	gene_id "NM_012090"; transcript_id "NM_012090";
chr1	hg19_refGene	exon	39792890	39793025	0.000000	+	.	gene_id "NM_012090"; transcript_id "NM_012090";
chr1	hg19_refGene	exon	39815150	39815299	0.000000	+	.	gene_id "NM_012090"; transcript_id "NM_012090";
chr1	hg19_refGene	exon	39816457	39816690	0.000000	+	.	gene_id "NM_012090"; transcript_id "NM_012090";
chr1	hg19_refGene	exon	39818679	39818903	0.000000	+	.	gene_id "NM_012090"; transcript_id "NM_012090";
chr1	hg19_refGene	exon	39823047	39823565	0.000000	+	.	gene_id "NM_012090"; transcript_id "NM_012090";
chr1	hg19_refGene	exon	39824369	39824545	0.000000	+	.	gene_id "NM_012090"; transcript_id "NM_012090";
chr1	hg19_refGene	exon	39824813	39824936	0.000000	+	.	gene_id "NM_012090"; transcript_id "NM_012090";
chr1	hg19_refGene	exon	39826465	39826673	0.000000	+	.	gene_id "NM_012090"; transcript_id "NM_012090";
chr1	hg19_refGene	exon	39827032	39827349	0.000000	+	.	gene_id "NM_012090"; transcript_id "NM_012090";
chr1	hg19_refGene	exon	39833820	39833986	0.000000	+	.	gene_id "NM_012090"; transcript_id "NM_012090";
chr1	hg19_refGene	exon	39835702	39835858	0.000000	+	.	gene_id "NM_012090"; transcript_id "NM_012090";
chr1	hg19_refGene	exon	39838151	39838268	0.000000	+	.	gene_id "NM_012090"; transcript_id "NM_012090";
chr1	hg19_refGene	exon	39844133	39844195	0.000000	+	.	gene_id "NM_012090"; transcript_id "NM_012090";
chr1	hg19_refGene	exon	39844875	39845116	0.000000	+	.	gene_id "NM_012090"; transcript_id "NM_012090";
chr1	hg19_refGene	exon	39845916	39846045	0.000000	+	.	gene_id "NM_012090"; transcript_id "NM_012090";
chr1	hg19_refGene	exon	39847625	39847824	0.000000	+	.	gene_id "NM_012090"; transcript_id "NM_012090";
chr1	hg19_refGene	exon	39851106	39851601	0.000000	+	.	gene_id "NM_012090"; transcript_id "NM_012090";
chr1	hg19_refGene	exon	39852859	39854330	0.000000	+	.	gene_id "NM_012090"; transcript_id "NM_012090";
chr1	hg19_refGene	exon	39888046	39888207	0.000000	+	.	gene_id "NM_012090"; transcript_id "NM_012090";
chr1	hg19_refGene	exon	39888402	39888572	0.000000	+	.	gene_id "NM_012090"; transcript_id "NM_012090";
chr1	hg19_refGene	exon	39889700	39889866	0.000000	+	.	gene_id "NM_012090"; transcript_id "NM_012090";
chr1	hg19_refGene	exon	39893127	39893286	0.000000	+	.	gene_id "NM_012090"; transcript_id "NM_012090";
chr1	hg19_refGene	exon	39893633	39893959	0.000000	+	.	gene_id "NM_012090"; transcript_id "NM_012090";
chr1	hg19_refGene	exon	39894914	39894998	0.000000	+	.	gene_id "NM_012090"; transcript_id "NM_012090";
chr1	hg19_refGene	exon	39895499	39895740	0.000000	+	.	gene_id "NM_012090"; transcript_id "NM_012090";
chr1	hg19_refGene	exon	39896374	39896580	0.000000	+	.	gene_id "NM_012090"; transcript_id "NM_012090";
chr1	hg19_refGene	exon	39898207	39898326	0.000000	+	.	gene_id "NM_012090"; transcript_id "NM_012090";
chr1	hg19_refGene	exon	39898720	39898827	0.000000	+	.	gene_id "NM_012090"; transcript_id "NM_012090";
chr1	hg19_refGene	exon	39900086	39900304	0.000000	+	.	gene_id "NM_012090"; transcript_id "NM_012090";
chr1	hg19_refGene	exon	39901230	39901433	0.000000	+	.	gene_id "NM_012090"; transcript_id "NM_012090";
chr1	hg19_refGene	exon	39902147	39902153	0.000000	+	.	gene_id "NM_012090"; transcript_id "NM_012090";
chr1	hg19_refGene	exon	39903447	39903680	0.000000	+	.	gene_id "NM_012090"; transcript_id "NM_012090";
chr1	hg19_refGene	exon	39904946	39905172	0.000000	+	.	gene_id "NM_012090"; transcript_id "NM_012090";
chr1	hg19_refGene	exon	39906675	39906797	0.000000	+	.	gene_id "NM_012090"; transcript_id "NM_012090";
chr1	hg19_refGene	exon	39906896	39906997	0.000000	+	.	gene_id "NM_012090"; transcript_id "NM_012090";
chr1	hg19_refGene	exon	39907624	39907725	0.000000	+	.	gene_id "NM_012090"; transcript_id "NM_012090";
chr1	hg19_refGene	exon	39907819	39907992	0.000000	+	.	gene_id "NM_012090"; transcript_id "NM_012090";
chr1	hg19_refGene	exon	39908084	39908239	0.000000	+	.	gene_id "NM_012090"; transcript_id "NM_012090";
chr1	hg19_refGene	exon	39908386	39908583	0.000000	+	.	gene_id "NM_012090"; transcript_id "NM_012090";
chr1	hg19_refGene	exon	39909118	39909246	0.000000	+	.	gene_id "NM_012090"; transcript_id "NM_012090";
chr1	hg19_refGene	exon	39910334	39910507	0.000000	+	.	gene_id "NM_012090"; transcript_id "NM_012090";
chr1	hg19_refGene	exon	39913104	39913259	0.000000	+	.	gene_id "NM_012090"; transcript_id "NM_012090";
chr1	hg19_refGene	exon	39913364	39913570	0.000000	+	.	gene_id "NM_012090"; transcript_id "NM_012090";
chr1	hg19_refGene	exon	39913705	39913824	0.000000	+	.	gene_id "NM_012090"; transcript_id "NM_012090";
chr1	hg19_refGene	exon	39914266	39914435	0.000000	+	.	gene_id "NM_012090"; transcript_id "NM_012090";
chr1	hg19_refGene	exon	39916724	39916883	0.000000	+	.	gene_id "NM_012090"; transcript_id "NM_012090";
chr1	hg19_refGene	exon	39917828	39918022	0.000000	+	.	gene_id "NM_012090"; transcript_id "NM_012090";
chr1	hg19_refGene	exon	39918356	39918484	0.000000	+	.	gene_id "NM_012090"; transcript_id "NM_012090";
chr1	hg19_refGene	exon	39919379	39919522	0.000000	+	.	gene_id "NM_012090"; transcript_id "NM_012090";
chr1	hg19_refGene	exon	39920581	39920769	0.000000	+	.	gene_id "NM_012090"; transcript_id "NM_012090";
chr1	hg19_refGene	exon	39924042	39924162	0.000000	+	.	gene_id "NM_012090"; transcript_id "NM_012090";
chr1	hg19_refGene	exon	39924758	39924921	0.000000	+	.	gene_id "NM_012090"; transcript_id "NM_012090";
chr1	hg19_refGene	exon	39926304	39926466	0.000000	+	.	gene_id "NM_012090"; transcript_id "NM_012090";
chr1	hg19_refGene	exon	39927555	39927709	0.000000	+	.	gene_id "NM_012090"; transcript_id "NM_012090";
chr1	hg19_refGene	exon	39929284	39929358	0.000000	+	.	gene_id "NM_012090"; transcript_id "NM_012090";
chr1	hg19_refGene	exon	39934287	39934404	0.000000	+	.	gene_id "NM_012090"; transcript_id "NM_012090";
chr1	hg19_refGene	exon	39945470	39945681	0.000000	+	.	gene_id "NM_012090"; transcript_id "NM_012090";
chr1	hg19_refGene	exon	39950273	39950402	0.000000	+	.	gene_id "NM_012090"; transcript_id "NM_012090";
chr1	hg19_refGene	exon	39951210	39952810	0.000000	+	.	gene_id "NM_012090"; transcript_id "NM_012090";
chr1	hg19_refGene	exon	33979609	33982170	0.000000	-	.	gene_id "NM_052896"; transcript_id "NM_052896";
chr1	hg19_refGene	exon	33985065	33985277	0.000000	-	.	gene_id "NM_052896"; transcript_id "NM_052896";
chr1	hg19_refGene	exon	33985412	33985550	0.000000	-	.	gene_id "NM_052896"; transcript_id "NM_052896";
chr1	hg19_refGene	exon	33987063	33987150	0.000000	-	.	gene_id "NM_052896"; transcript_id "NM_052896";
chr1	hg19_refGene	exon	33988907	33989019	0.000000	-	.	gene_id "NM_052896"; transcript_id "NM_052896";
chr1	hg19_refGene	exon	33990482	33990643	0.000000	-	.	gene_id "NM_052896"; transcript_id "NM_052896";
chr1	hg19_refGene	exon	33992796	33992858	0.000000	-	.	gene_id "NM_052896"; transcript_id "NM_052896";
chr1	hg19_refGene	exon	33998650	33998829	0.000000	-	.	gene_id "NM_052896"; transcript_id "NM_052896";
chr1	hg19_refGene	exon	33999396	33999507	0.000000	-	.	gene_id "NM_052896"; transcript_id "NM_052896";
chr1	hg19_refGene	exon	34002622	34002695	0.000000	-	.	gene_id "NM_052896"; transcript_id "NM_052896";
chr1	hg19_refGene	exon	34003036	34003209	0.000000	-	.	gene_id "NM_052896"; transcript_id "NM_052896";
chr1	hg19_refGene	exon	34006125	34006298	0.000000	-	.	gene_id "NM_052896"; transcript_id "NM_052896";
chr1	hg19_refGene	exon	34006730	34006909	0.000000	-	.	gene_id "NM_052896"; transcript_id "NM_052896";
chr1	hg19_refGene	exon	34008320	34008496	0.000000	-	.	gene_id "NM_052896"; transcript_id "NM_052896";
chr1	hg19_refGene	exon	34011637	34011819	0.000000	-	.	gene_id "NM_052896"; transcript_id "NM_052896";
chr1	hg19_refGene	exon	34015777	34015950	0.000000	-	.	gene_id "NM_052896"; transcript_id "NM_052896";
chr1	hg19_refGene	exon	34033193	34033366	0.000000	-	.	gene_id "NM_052896"; transcript_id "NM_052896";
chr1	hg19_refGene	exon	34034974	34035147	0.000000	-	.	gene_id "NM_052896"; transcript_id "NM_052896";
chr1	hg19_refGene	exon	34037132	34037326	0.000000	-	.	gene_id "NM_052896"; transcript_id "NM_052896";
chr1	hg19_refGene	exon	34038106	34038291	0.000000	-	.	gene_id "NM_052896"; transcript_id "NM_052896";
chr1	hg19_refGene	exon	34042896	34043084	0.000000	-	.	gene_id "NM_052896"; transcript_id "NM_052896";
chr1	hg19_refGene	exon	34046353	34046499	0.000000	-	.	gene_id "NM_052896"; transcript_id "NM_052896";
chr1	hg19_refGene	exon	34049242	34049430	0.000000	-	.	gene_id "NM_052896"; transcript_id "NM_052896";
chr1	hg19_refGene	exon	34052104	34052217	0.000000	-	.	gene_id "NM_052896"; transcript_id "NM_052896";
chr1	hg19_refGene	exon	34052688	34052768	0.000000	-	.	gene_id "NM_052896"; transcript_id "NM_052896";
chr1	hg19_refGene	exon	34066465	34066610	0.000000	-	.	gene_id "NM_052896"; transcript_id "NM_052896";
chr1	hg19_refGene	exon	34067969	34068146	0.000000	-	.	gene_id "NM_052896"; transcript_id "NM_052896";
chr1	hg19_refGene	exon	34070882	34071070	0.000000	-	.	gene_id "NM_052896"; transcript_id "NM_052896";
chr1	hg19_refGene	exon	34071463	34071588	0.000000	-	.	gene_id "NM_052896"; transcript_id "NM_052896";
chr1	hg19_refGene	exon	34076641	34076850	0.000000	-	.	gene_id "NM_052896"; transcript_id "NM_052896";
chr1	hg19_refGene	exon	34080104	34080220	0.000000	-	.	gene_id "NM_052896"; transcript_id "NM_052896";
chr1	hg19_refGene	exon	34082506	34082575	0.000000	-	.	gene_id "NM_052896"; transcript_id "NM_052896";
chr1	hg19_refGene	exon	34083099	34083217	0.000000	-	.	gene_id "NM_052896"; transcript_id "NM_052896";
chr1	hg19_refGene	exon	34087767	34087871	0.000000	-	.	gene_id "NM_052896"; transcript_id "NM_052896";
chr1	hg19_refGene	exon	34088970	34089066	0.000000	-	.	gene_id "NM_052896"; transcript_id "NM_052896";
chr1	hg19_refGene	exon	34090119	34090243	0.000000	-	.	gene_id "NM_052896"; transcript_id "NM_052896";
chr1	hg19_refGene	exon	34090651	34090854	0.000000	-	.	gene_id "NM_052896"; transcript_id "NM_052896";
chr1	hg19_refGene	exon	34092086	34092181	0.000000	-	.	gene_id "NM_052896"; transcript_id "NM_052896";
chr1	hg19_refGene	exon	34099022	34099135	0.000000	-	.	gene_id "NM_052896"; transcript_id "NM_052896";
chr1	hg19_refGene	exon	34100814	34100930	0.000000	-	.	gene_id "NM_052896"; transcript_id "NM_052896";
chr1	hg19_refGene	exon	34101960	34102154	0.000000	-	.	gene_id "NM_052896"; transcript_id "NM_052896";
chr1	hg19_refGene	exon	34112248	34112435	0.000000	-	.	gene_id "NM_052896"; transcript_id "NM_052896";
chr1	hg19_refGene	exon	34117923	34118061	0.000000	-	.	gene_id "NM_052896"; transcript_id "NM_052896";
chr1	hg19_refGene	exon	34123546	34123737	0.000000	-	.	gene_id "NM_052896"; transcript_id "NM_052896";
chr1	hg19_refGene	exon	34128490	34128692	0.000000	-	.	gene_id "NM_052896"; transcript_id "NM_052896";
chr1	hg19_refGene	exon	34158530	34158656	0.000000	-	.	gene_id "NM_052896"; transcript_id "NM_052896";
chr1	hg19_refGene	exon	34164353	34164544	0.000000	-	.	gene_id "NM_052896"; transcript_id "NM_052896";
chr1	hg19_refGene	exon	34166117	34166273	0.000000	-	.	gene_id "NM_052896"; transcript_id "NM_052896";
chr1	hg19_refGene	exon	34174689	34174858	0.000000	-	.	gene_id "NM_052896"; transcript_id "NM_052896";
chr1	hg19_refGene	exon	34180187	34180375	0.000000	-	.	gene_id "NM_052896"; transcript_id "NM_052896";
chr1	hg19_refGene	exon	34181886	34182101	0.000000	-	.	gene_id "NM_052896"; transcript_id "NM_052896";
chr1	hg19_refGene	exon	34189797	34189913	0.000000	-	.	gene_id "NM_052896"; transcript_id "NM_052896";
chr1	hg19_refGene	exon	34190117	34190305	0.000000	-	.	gene_id "NM_052896"; transcript_id "NM_052896";
chr1	hg19_refGene	exon	34190950	34191137	0.000000	-	.	gene_id "NM_052896"; transcript_id "NM_052896";
chr1	hg19_refGene	exon	34192148	34192286	0.000000	-	.	gene_id "NM_052896"; transcript_id "NM_052896";
chr1	hg19_refGene	exon	34204741	34204935	0.000000	-	.	gene_id "NM_052896"; transcript_id "NM_052896";
chr1	hg19_refGene	exon	34208881	34209207	0.000000	-	.	gene_id "NM_052896"; transcript_id "NM_052896";
chr1	hg19_refGene	exon	34238170	34238352	0.000000	-	.	gene_id "NM_052896"; transcript_id "NM_052896";
chr1	hg19_refGene	exon	34254201	34254313	0.000000	-	.	gene_id "NM_052896"; transcript_id "NM_052896";
chr1	hg19_refGene	exon	34258024	34258127	0.000000	-	.	gene_id "NM_052896"; transcript_id "NM_052896";
chr1	hg19_refGene	exon	34276344	34276465	0.000000	-	.	gene_id "NM_052896"; transcript_id "NM_052896";
chr1	hg19_refGene	exon	34285314	34285438	0.000000	-	.	gene_id "NM_052896"; transcript_id "NM_052896";
chr1	hg19_refGene	exon	34286070	34286157	0.000000	-	.	gene_id "NM_052896"; transcript_id "NM_052896";
chr1	hg19_refGene	exon	34291298	34291375	0.000000	-	.	gene_id "NM_052896"; transcript_id "NM_052896";
chr1	hg19_refGene	exon	34312485	34312597	0.000000	-	.	gene_id "NM_052896"; transcript_id "NM_052896";
chr1	hg19_refGene	exon	34383695	34383902	0.000000	-	.	gene_id "NM_052896"; transcript_id "NM_052896";
chr1	hg19_refGene	exon	34401361	34401555	0.000000	-	.	gene_id "NM_052896"; transcript_id "NM_052896";
chr1	hg19_refGene	exon	34498195	34498307	0.000000	-	.	gene_id "NM_052896"; transcript_id "NM_052896";
chr1	hg19_refGene	exon	34554578	34554794	0.000000	-	.	gene_id "NM_052896"; transcript_id "NM_052896";
chr1	hg19_refGene	exon	34631348	34631443	0.000000	-	.	gene_id "NM_052896"; transcript_id "NM_052896";
chr1	hg19_refGene	exon	48226200	48231778	0.000000	-	.	gene_id "NM_001194986"; transcript_id "NM_001194986";
chr1	hg19_refGene	exon	48240842	48241111	0.000000	-	.	gene_id "NM_001194986"; transcript_id "NM_001194986";
chr1	hg19_refGene	exon	48244126	48244216	0.000000	-	.	gene_id "NM_001194986"; transcript_id "NM_001194986";
chr1	hg19_refGene	exon	48260258	48260432	0.000000	-	.	gene_id "NM_001194986"; transcript_id "NM_001194986";
chr1	hg19_refGene	exon	48267145	48267291	0.000000	-	.	gene_id "NM_001194986"; transcript_id "NM_001194986";
chr1	hg19_refGene	exon	48459706	48460269	0.000000	-	.	gene_id "NM_001194986"; transcript_id "NM_001194986";
chr1	hg19_refGene	exon	48462360	48462562	0.000000	-	.	gene_id "NM_001194986"; transcript_id "NM_001194986";
chr1	hg19_refGene	exon	43996547	43996761	0.000000	+	.	gene_id "NM_002840"; transcript_id "NM_002840";
chr1	hg19_refGene	exon	44003869	44003948	0.000000	+	.	gene_id "NM_002840"; transcript_id "NM_002840";
chr1	hg19_refGene	exon	44010702	44010837	0.000000	+	.	gene_id "NM_002840"; transcript_id "NM_002840";
chr1	hg19_refGene	exon	44019163	44019308	0.000000	+	.	gene_id "NM_002840"; transcript_id "NM_002840";
chr1	hg19_refGene	exon	44019471	44019612	0.000000	+	.	gene_id "NM_002840"; transcript_id "NM_002840";
chr1	hg19_refGene	exon	44035261	44035449	0.000000	+	.	gene_id "NM_002840"; transcript_id "NM_002840";
chr1	hg19_refGene	exon	44044481	44044591	0.000000	+	.	gene_id "NM_002840"; transcript_id "NM_002840";
chr1	hg19_refGene	exon	44054402	44054671	0.000000	+	.	gene_id "NM_002840"; transcript_id "NM_002840";
chr1	hg19_refGene	exon	44056643	44057224	0.000000	+	.	gene_id "NM_002840"; transcript_id "NM_002840";
chr1	hg19_refGene	exon	44057483	44057619	0.000000	+	.	gene_id "NM_002840"; transcript_id "NM_002840";
chr1	hg19_refGene	exon	44058128	44058272	0.000000	+	.	gene_id "NM_002840"; transcript_id "NM_002840";
chr1	hg19_refGene	exon	44063419	44063724	0.000000	+	.	gene_id "NM_002840"; transcript_id "NM_002840";
chr1	hg19_refGene	exon	44064391	44064584	0.000000	+	.	gene_id "NM_002840"; transcript_id "NM_002840";
chr1	hg19_refGene	exon	44067742	44067768	0.000000	+	.	gene_id "NM_002840"; transcript_id "NM_002840";
chr1	hg19_refGene	exon	44069087	44069204	0.000000	+	.	gene_id "NM_002840"; transcript_id "NM_002840";
chr1	hg19_refGene	exon	44069282	44069860	0.000000	+	.	gene_id "NM_002840"; transcript_id "NM_002840";
chr1	hg19_refGene	exon	44070574	44070671	0.000000	+	.	gene_id "NM_002840"; transcript_id "NM_002840";
chr1	hg19_refGene	exon	44070861	44071114	0.000000	+	.	gene_id "NM_002840"; transcript_id "NM_002840";
chr1	hg19_refGene	exon	44071200	44071293	0.000000	+	.	gene_id "NM_002840"; transcript_id "NM_002840";
chr1	hg19_refGene	exon	44071911	44072129	0.000000	+	.	gene_id "NM_002840"; transcript_id "NM_002840";
chr1	hg19_refGene	exon	44072485	44072639	0.000000	+	.	gene_id "NM_002840"; transcript_id "NM_002840";
chr1	hg19_refGene	exon	44075054	44075169	0.000000	+	.	gene_id "NM_002840"; transcript_id "NM_002840";
chr1	hg19_refGene	exon	44079289	44079386	0.000000	+	.	gene_id "NM_002840"; transcript_id "NM_002840";
chr1	hg19_refGene	exon	44083116	44083239	0.000000	+	.	gene_id "NM_002840"; transcript_id "NM_002840";
chr1	hg19_refGene	exon	44083407	44083582	0.000000	+	.	gene_id "NM_002840"; transcript_id "NM_002840";
chr1	hg19_refGene	exon	44084301	44084420	0.000000	+	.	gene_id "NM_002840"; transcript_id "NM_002840";
chr1	hg19_refGene	exon	44084719	44084873	0.000000	+	.	gene_id "NM_002840"; transcript_id "NM_002840";
chr1	hg19_refGene	exon	44084959	44085244	0.000000	+	.	gene_id "NM_002840"; transcript_id "NM_002840";
chr1	hg19_refGene	exon	44085351	44085529	0.000000	+	.	gene_id "NM_002840"; transcript_id "NM_002840";
chr1	hg19_refGene	exon	44085766	44085892	0.000000	+	.	gene_id "NM_002840"; transcript_id "NM_002840";
chr1	hg19_refGene	exon	44086125	44086250	0.000000	+	.	gene_id "NM_002840"; transcript_id "NM_002840";
chr1	hg19_refGene	exon	44086509	44086663	0.000000	+	.	gene_id "NM_002840"; transcript_id "NM_002840";
chr1	hg19_refGene	exon	44086768	44086903	0.000000	+	.	gene_id "NM_002840"; transcript_id "NM_002840";
chr1	hg19_refGene	exon	44087606	44089343	0.000000	+	.	gene_id "NM_002840"; transcript_id "NM_002840";
chr1	hg19_refGene	exon	44870960	44871202	0.000000	+	.	gene_id "NM_018150"; transcript_id "NM_018150";
chr1	hg19_refGene	exon	44877653	44878394	0.000000	+	.	gene_id "NM_018150"; transcript_id "NM_018150";
chr1	hg19_refGene	exon	45079837	45079969	0.000000	+	.	gene_id "NM_018150"; transcript_id "NM_018150";
chr1	hg19_refGene	exon	45088414	45088459	0.000000	+	.	gene_id "NM_018150"; transcript_id "NM_018150";
chr1	hg19_refGene	exon	45091969	45092070	0.000000	+	.	gene_id "NM_018150"; transcript_id "NM_018150";
chr1	hg19_refGene	exon	45098015	45098057	0.000000	+	.	gene_id "NM_018150"; transcript_id "NM_018150";
chr1	hg19_refGene	exon	45101217	45101260	0.000000	+	.	gene_id "NM_018150"; transcript_id "NM_018150";
chr1	hg19_refGene	exon	45101702	45101834	0.000000	+	.	gene_id "NM_018150"; transcript_id "NM_018150";
chr1	hg19_refGene	exon	45110370	45110466	0.000000	+	.	gene_id "NM_018150"; transcript_id "NM_018150";
chr1	hg19_refGene	exon	45110667	45110753	0.000000	+	.	gene_id "NM_018150"; transcript_id "NM_018150";
chr1	hg19_refGene	exon	45110893	45110948	0.000000	+	.	gene_id "NM_018150"; transcript_id "NM_018150";
chr1	hg19_refGene	exon	45111082	45111160	0.000000	+	.	gene_id "NM_018150"; transcript_id "NM_018150";
chr1	hg19_refGene	exon	45115333	45115441	0.000000	+	.	gene_id "NM_018150"; transcript_id "NM_018150";
chr1	hg19_refGene	exon	45115555	45115629	0.000000	+	.	gene_id "NM_018150"; transcript_id "NM_018150";
chr1	hg19_refGene	exon	45116376	45117396	0.000000	+	.	gene_id "NM_018150"; transcript_id "NM_018150";
chr1	hg19_refGene	exon	46092976	46094080	0.000000	-	.	gene_id "NM_021639"; transcript_id "NM_021639";
chr1	hg19_refGene	exon	46095248	46095350	0.000000	-	.	gene_id "NM_021639"; transcript_id "NM_021639";
chr1	hg19_refGene	exon	46096154	46096278	0.000000	-	.	gene_id "NM_021639"; transcript_id "NM_021639";
chr1	hg19_refGene	exon	46099161	46099319	0.000000	-	.	gene_id "NM_021639"; transcript_id "NM_021639";
chr1	hg19_refGene	exon	46099768	46099908	0.000000	-	.	gene_id "NM_021639"; transcript_id "NM_021639";
chr1	hg19_refGene	exon	46105882	46106075	0.000000	-	.	gene_id "NM_021639"; transcript_id "NM_021639";
chr1	hg19_refGene	exon	46108099	46108171	0.000000	-	.	gene_id "NM_021639"; transcript_id "NM_021639";
chr1	hg19_refGene	exon	46120215	46120501	0.000000	-	.	gene_id "NM_021639"; transcript_id "NM_021639";
chr1	hg19_refGene	exon	46120862	46120991	0.000000	-	.	gene_id "NM_021639"; transcript_id "NM_021639";
chr1	hg19_refGene	exon	46124700	46124814	0.000000	-	.	gene_id "NM_021639"; transcript_id "NM_021639";
chr1	hg19_refGene	exon	46125856	46126897	0.000000	-	.	gene_id "NM_021639"; transcript_id "NM_021639";
chr1	hg19_refGene	exon	46151248	46151292	0.000000	-	.	gene_id "NM_021639"; transcript_id "NM_021639";
chr1	hg19_refGene	exon	46152084	46152302	0.000000	-	.	gene_id "NM_021639"; transcript_id "NM_021639";
chr1	hg19_refGene	exon	43996547	43996761	0.000000	+	.	gene_id "NM_130440"; transcript_id "NM_130440";
chr1	hg19_refGene	exon	44003869	44003948	0.000000	+	.	gene_id "NM_130440"; transcript_id "NM_130440";
chr1	hg19_refGene	exon	44010702	44010837	0.000000	+	.	gene_id "NM_130440"; transcript_id "NM_130440";
chr1	hg19_refGene	exon	44019163	44019308	0.000000	+	.	gene_id "NM_130440"; transcript_id "NM_130440";
chr1	hg19_refGene	exon	44019471	44019612	0.000000	+	.	gene_id "NM_130440"; transcript_id "NM_130440";
chr1	hg19_refGene	exon	44035261	44035449	0.000000	+	.	gene_id "NM_130440"; transcript_id "NM_130440";
chr1	hg19_refGene	exon	44044481	44044591	0.000000	+	.	gene_id "NM_130440"; transcript_id "NM_130440";
chr1	hg19_refGene	exon	44054402	44054671	0.000000	+	.	gene_id "NM_130440"; transcript_id "NM_130440";
chr1	hg19_refGene	exon	44056643	44057224	0.000000	+	.	gene_id "NM_130440"; transcript_id "NM_130440";
chr1	hg19_refGene	exon	44057483	44057619	0.000000	+	.	gene_id "NM_130440"; transcript_id "NM_130440";
chr1	hg19_refGene	exon	44058128	44058272	0.000000	+	.	gene_id "NM_130440"; transcript_id "NM_130440";
chr1	hg19_refGene	exon	44063419	44063724	0.000000	+	.	gene_id "NM_130440"; transcript_id "NM_130440";
chr1	hg19_refGene	exon	44064391	44064584	0.000000	+	.	gene_id "NM_130440"; transcript_id "NM_130440";
chr1	hg19_refGene	exon	44069087	44069204	0.000000	+	.	gene_id "NM_130440"; transcript_id "NM_130440";
chr1	hg19_refGene	exon	44069282	44069860	0.000000	+	.	gene_id "NM_130440"; transcript_id "NM_130440";
chr1	hg19_refGene	exon	44070574	44070671	0.000000	+	.	gene_id "NM_130440"; transcript_id "NM_130440";
chr1	hg19_refGene	exon	44070861	44071114	0.000000	+	.	gene_id "NM_130440"; transcript_id "NM_130440";
chr1	hg19_refGene	exon	44071200	44071293	0.000000	+	.	gene_id "NM_130440"; transcript_id "NM_130440";
chr1	hg19_refGene	exon	44071911	44072129	0.000000	+	.	gene_id "NM_130440"; transcript_id "NM_130440";
chr1	hg19_refGene	exon	44072485	44072639	0.000000	+	.	gene_id "NM_130440"; transcript_id "NM_130440";
chr1	hg19_refGene	exon	44075054	44075169	0.000000	+	.	gene_id "NM_130440"; transcript_id "NM_130440";
chr1	hg19_refGene	exon	44079289	44079386	0.000000	+	.	gene_id "NM_130440"; transcript_id "NM_130440";
chr1	hg19_refGene	exon	44083116	44083239	0.000000	+	.	gene_id "NM_130440"; transcript_id "NM_130440";
chr1	hg19_refGene	exon	44083407	44083582	0.000000	+	.	gene_id "NM_130440"; transcript_id "NM_130440";
chr1	hg19_refGene	exon	44084301	44084420	0.000000	+	.	gene_id "NM_130440"; transcript_id "NM_130440";
chr1	hg19_refGene	exon	44084719	44084873	0.000000	+	.	gene_id "NM_130440"; transcript_id "NM_130440";
chr1	hg19_refGene	exon	44084959	44085244	0.000000	+	.	gene_id "NM_130440"; transcript_id "NM_130440";
chr1	hg19_refGene	exon	44085351	44085529	0.000000	+	.	gene_id "NM_130440"; transcript_id "NM_130440";
chr1	hg19_refGene	exon	44085766	44085892	0.000000	+	.	gene_id "NM_130440"; transcript_id "NM_130440";
chr1	hg19_refGene	exon	44086125	44086250	0.000000	+	.	gene_id "NM_130440"; transcript_id "NM_130440";
chr1	hg19_refGene	exon	44086509	44086663	0.000000	+	.	gene_id "NM_130440"; transcript_id "NM_130440";
chr1	hg19_refGene	exon	44086768	44086903	0.000000	+	.	gene_id "NM_130440"; transcript_id "NM_130440";
chr1	hg19_refGene	exon	44087606	44089343	0.000000	+	.	gene_id "NM_130440"; transcript_id "NM_130440";
chr1	hg19_refGene	exon	52373628	52385786	0.000000	-	.	gene_id "NM_002867"; transcript_id "NM_002867";
chr1	hg19_refGene	exon	52398990	52399114	0.000000	-	.	gene_id "NM_002867"; transcript_id "NM_002867";
chr1	hg19_refGene	exon	52402966	52403084	0.000000	-	.	gene_id "NM_002867"; transcript_id "NM_002867";
chr1	hg19_refGene	exon	52442562	52442789	0.000000	-	.	gene_id "NM_002867"; transcript_id "NM_002867";
chr1	hg19_refGene	exon	52456224	52456436	0.000000	-	.	gene_id "NM_002867"; transcript_id "NM_002867";
chr1	hg19_refGene	exon	55532032	55534780	0.000000	-	.	gene_id "NM_015306"; transcript_id "NM_015306";
chr1	hg19_refGene	exon	55537487	55537597	0.000000	-	.	gene_id "NM_015306"; transcript_id "NM_015306";
chr1	hg19_refGene	exon	55537990	55538076	0.000000	-	.	gene_id "NM_015306"; transcript_id "NM_015306";
chr1	hg19_refGene	exon	55538459	55538534	0.000000	-	.	gene_id "NM_015306"; transcript_id "NM_015306";
chr1	hg19_refGene	exon	55539501	55539579	0.000000	-	.	gene_id "NM_015306"; transcript_id "NM_015306";
chr1	hg19_refGene	exon	55541130	55541196	0.000000	-	.	gene_id "NM_015306"; transcript_id "NM_015306";
chr1	hg19_refGene	exon	55542908	55542973	0.000000	-	.	gene_id "NM_015306"; transcript_id "NM_015306";
chr1	hg19_refGene	exon	55544211	55544324	0.000000	-	.	gene_id "NM_015306"; transcript_id "NM_015306";
chr1	hg19_refGene	exon	55545211	55545332	0.000000	-	.	gene_id "NM_015306"; transcript_id "NM_015306";
chr1	hg19_refGene	exon	55546995	55547097	0.000000	-	.	gene_id "NM_015306"; transcript_id "NM_015306";
chr1	hg19_refGene	exon	55548945	55549037	0.000000	-	.	gene_id "NM_015306"; transcript_id "NM_015306";
chr1	hg19_refGene	exon	55549445	55549561	0.000000	-	.	gene_id "NM_015306"; transcript_id "NM_015306";
chr1	hg19_refGene	exon	55551615	55551711	0.000000	-	.	gene_id "NM_015306"; transcript_id "NM_015306";
chr1	hg19_refGene	exon	55555300	55555413	0.000000	-	.	gene_id "NM_015306"; transcript_id "NM_015306";
chr1	hg19_refGene	exon	55557696	55557799	0.000000	-	.	gene_id "NM_015306"; transcript_id "NM_015306";
chr1	hg19_refGene	exon	55558494	55558589	0.000000	-	.	gene_id "NM_015306"; transcript_id "NM_015306";
chr1	hg19_refGene	exon	55559610	55559760	0.000000	-	.	gene_id "NM_015306"; transcript_id "NM_015306";
chr1	hg19_refGene	exon	55560928	55561069	0.000000	-	.	gene_id "NM_015306"; transcript_id "NM_015306";
chr1	hg19_refGene	exon	55562171	55562295	0.000000	-	.	gene_id "NM_015306"; transcript_id "NM_015306";
chr1	hg19_refGene	exon	55562625	55562845	0.000000	-	.	gene_id "NM_015306"; transcript_id "NM_015306";
chr1	hg19_refGene	exon	55563271	55563390	0.000000	-	.	gene_id "NM_015306"; transcript_id "NM_015306";
chr1	hg19_refGene	exon	55563616	55563757	0.000000	-	.	gene_id "NM_015306"; transcript_id "NM_015306";
chr1	hg19_refGene	exon	55564149	55564231	0.000000	-	.	gene_id "NM_015306"; transcript_id "NM_015306";
chr1	hg19_refGene	exon	55565444	55565542	0.000000	-	.	gene_id "NM_015306"; transcript_id "NM_015306";
chr1	hg19_refGene	exon	55566512	55566637	0.000000	-	.	gene_id "NM_015306"; transcript_id "NM_015306";
chr1	hg19_refGene	exon	55567257	55567376	0.000000	-	.	gene_id "NM_015306"; transcript_id "NM_015306";
chr1	hg19_refGene	exon	55569549	55569693	0.000000	-	.	gene_id "NM_015306"; transcript_id "NM_015306";
chr1	hg19_refGene	exon	55571819	55571936	0.000000	-	.	gene_id "NM_015306"; transcript_id "NM_015306";
chr1	hg19_refGene	exon	55572912	55573103	0.000000	-	.	gene_id "NM_015306"; transcript_id "NM_015306";
chr1	hg19_refGene	exon	55575858	55575919	0.000000	-	.	gene_id "NM_015306"; transcript_id "NM_015306";
chr1	hg19_refGene	exon	55586269	55586429	0.000000	-	.	gene_id "NM_015306"; transcript_id "NM_015306";
chr1	hg19_refGene	exon	55587109	55587179	0.000000	-	.	gene_id "NM_015306"; transcript_id "NM_015306";
chr1	hg19_refGene	exon	55589120	55589275	0.000000	-	.	gene_id "NM_015306"; transcript_id "NM_015306";
chr1	hg19_refGene	exon	55590142	55590301	0.000000	-	.	gene_id "NM_015306"; transcript_id "NM_015306";
chr1	hg19_refGene	exon	55590993	55591221	0.000000	-	.	gene_id "NM_015306"; transcript_id "NM_015306";
chr1	hg19_refGene	exon	55591336	55591431	0.000000	-	.	gene_id "NM_015306"; transcript_id "NM_015306";
chr1	hg19_refGene	exon	55595150	55595247	0.000000	-	.	gene_id "NM_015306"; transcript_id "NM_015306";
chr1	hg19_refGene	exon	55598218	55598373	0.000000	-	.	gene_id "NM_015306"; transcript_id "NM_015306";
chr1	hg19_refGene	exon	55599743	55599836	0.000000	-	.	gene_id "NM_015306"; transcript_id "NM_015306";
chr1	hg19_refGene	exon	55600001	55600086	0.000000	-	.	gene_id "NM_015306"; transcript_id "NM_015306";
chr1	hg19_refGene	exon	55603188	55603361	0.000000	-	.	gene_id "NM_015306"; transcript_id "NM_015306";
chr1	hg19_refGene	exon	55603479	55603577	0.000000	-	.	gene_id "NM_015306"; transcript_id "NM_015306";
chr1	hg19_refGene	exon	55604281	55604391	0.000000	-	.	gene_id "NM_015306"; transcript_id "NM_015306";
chr1	hg19_refGene	exon	55604617	55604683	0.000000	-	.	gene_id "NM_015306"; transcript_id "NM_015306";
chr1	hg19_refGene	exon	55607289	55607404	0.000000	-	.	gene_id "NM_015306"; transcript_id "NM_015306";
chr1	hg19_refGene	exon	55608415	55608468	0.000000	-	.	gene_id "NM_015306"; transcript_id "NM_015306";
chr1	hg19_refGene	exon	55608652	55608792	0.000000	-	.	gene_id "NM_015306"; transcript_id "NM_015306";
chr1	hg19_refGene	exon	55609800	55609876	0.000000	-	.	gene_id "NM_015306"; transcript_id "NM_015306";
chr1	hg19_refGene	exon	55611671	55611782	0.000000	-	.	gene_id "NM_015306"; transcript_id "NM_015306";
chr1	hg19_refGene	exon	55612602	55612733	0.000000	-	.	gene_id "NM_015306"; transcript_id "NM_015306";
chr1	hg19_refGene	exon	55613322	55613471	0.000000	-	.	gene_id "NM_015306"; transcript_id "NM_015306";
chr1	hg19_refGene	exon	55614136	55614243	0.000000	-	.	gene_id "NM_015306"; transcript_id "NM_015306";
chr1	hg19_refGene	exon	55619543	55619590	0.000000	-	.	gene_id "NM_015306"; transcript_id "NM_015306";
chr1	hg19_refGene	exon	55619792	55619953	0.000000	-	.	gene_id "NM_015306"; transcript_id "NM_015306";
chr1	hg19_refGene	exon	55620044	55620139	0.000000	-	.	gene_id "NM_015306"; transcript_id "NM_015306";
chr1	hg19_refGene	exon	55620344	55620451	0.000000	-	.	gene_id "NM_015306"; transcript_id "NM_015306";
chr1	hg19_refGene	exon	55622621	55622724	0.000000	-	.	gene_id "NM_015306"; transcript_id "NM_015306";
chr1	hg19_refGene	exon	55622929	55623043	0.000000	-	.	gene_id "NM_015306"; transcript_id "NM_015306";
chr1	hg19_refGene	exon	55624551	55624709	0.000000	-	.	gene_id "NM_015306"; transcript_id "NM_015306";
chr1	hg19_refGene	exon	55625284	55625358	0.000000	-	.	gene_id "NM_015306"; transcript_id "NM_015306";
chr1	hg19_refGene	exon	55627872	55627937	0.000000	-	.	gene_id "NM_015306"; transcript_id "NM_015306";
chr1	hg19_refGene	exon	55631558	55631623	0.000000	-	.	gene_id "NM_015306"; transcript_id "NM_015306";
chr1	hg19_refGene	exon	55632241	55632276	0.000000	-	.	gene_id "NM_015306"; transcript_id "NM_015306";
chr1	hg19_refGene	exon	55637229	55637351	0.000000	-	.	gene_id "NM_015306"; transcript_id "NM_015306";
chr1	hg19_refGene	exon	55638050	55638193	0.000000	-	.	gene_id "NM_015306"; transcript_id "NM_015306";
chr1	hg19_refGene	exon	55642049	55642116	0.000000	-	.	gene_id "NM_015306"; transcript_id "NM_015306";
chr1	hg19_refGene	exon	55643640	55643805	0.000000	-	.	gene_id "NM_015306"; transcript_id "NM_015306";
chr1	hg19_refGene	exon	55680463	55681039	0.000000	-	.	gene_id "NM_015306"; transcript_id "NM_015306";
chr1	hg19_refGene	exon	53392901	53393137	0.000000	+	.	gene_id "NM_001193617"; transcript_id "NM_001193617";
chr1	hg19_refGene	exon	53413681	53413752	0.000000	+	.	gene_id "NM_001193617"; transcript_id "NM_001193617";
chr1	hg19_refGene	exon	53416427	53416558	0.000000	+	.	gene_id "NM_001193617"; transcript_id "NM_001193617";
chr1	hg19_refGene	exon	53420412	53420476	0.000000	+	.	gene_id "NM_001193617"; transcript_id "NM_001193617";
chr1	hg19_refGene	exon	53427175	53427301	0.000000	+	.	gene_id "NM_001193617"; transcript_id "NM_001193617";
chr1	hg19_refGene	exon	53440441	53440504	0.000000	+	.	gene_id "NM_001193617"; transcript_id "NM_001193617";
chr1	hg19_refGene	exon	53442355	53442441	0.000000	+	.	gene_id "NM_001193617"; transcript_id "NM_001193617";
chr1	hg19_refGene	exon	53443889	53444039	0.000000	+	.	gene_id "NM_001193617"; transcript_id "NM_001193617";
chr1	hg19_refGene	exon	53446068	53446215	0.000000	+	.	gene_id "NM_001193617"; transcript_id "NM_001193617";
chr1	hg19_refGene	exon	53453701	53453808	0.000000	+	.	gene_id "NM_001193617"; transcript_id "NM_001193617";
chr1	hg19_refGene	exon	53480562	53480715	0.000000	+	.	gene_id "NM_001193617"; transcript_id "NM_001193617";
chr1	hg19_refGene	exon	53493641	53493743	0.000000	+	.	gene_id "NM_001193617"; transcript_id "NM_001193617";
chr1	hg19_refGene	exon	53504589	53504718	0.000000	+	.	gene_id "NM_001193617"; transcript_id "NM_001193617";
chr1	hg19_refGene	exon	53513530	53513609	0.000000	+	.	gene_id "NM_001193617"; transcript_id "NM_001193617";
chr1	hg19_refGene	exon	53516281	53517289	0.000000	+	.	gene_id "NM_001193617"; transcript_id "NM_001193617";
chr1	hg19_refGene	exon	53392901	53393137	0.000000	+	.	gene_id "NM_001193600"; transcript_id "NM_001193600";
chr1	hg19_refGene	exon	53407468	53407525	0.000000	+	.	gene_id "NM_001193600"; transcript_id "NM_001193600";
chr1	hg19_refGene	exon	53413681	53413752	0.000000	+	.	gene_id "NM_001193600"; transcript_id "NM_001193600";
chr1	hg19_refGene	exon	53420412	53420476	0.000000	+	.	gene_id "NM_001193600"; transcript_id "NM_001193600";
chr1	hg19_refGene	exon	53427175	53427301	0.000000	+	.	gene_id "NM_001193600"; transcript_id "NM_001193600";
chr1	hg19_refGene	exon	53440441	53440504	0.000000	+	.	gene_id "NM_001193600"; transcript_id "NM_001193600";
chr1	hg19_refGene	exon	53442355	53442441	0.000000	+	.	gene_id "NM_001193600"; transcript_id "NM_001193600";
chr1	hg19_refGene	exon	53443889	53444039	0.000000	+	.	gene_id "NM_001193600"; transcript_id "NM_001193600";
chr1	hg19_refGene	exon	53446068	53446215	0.000000	+	.	gene_id "NM_001193600"; transcript_id "NM_001193600";
chr1	hg19_refGene	exon	53453701	53453808	0.000000	+	.	gene_id "NM_001193600"; transcript_id "NM_001193600";
chr1	hg19_refGene	exon	53480562	53480715	0.000000	+	.	gene_id "NM_001193600"; transcript_id "NM_001193600";
chr1	hg19_refGene	exon	53493641	53493743	0.000000	+	.	gene_id "NM_001193600"; transcript_id "NM_001193600";
chr1	hg19_refGene	exon	53504589	53504718	0.000000	+	.	gene_id "NM_001193600"; transcript_id "NM_001193600";
chr1	hg19_refGene	exon	53513530	53513609	0.000000	+	.	gene_id "NM_001193600"; transcript_id "NM_001193600";
chr1	hg19_refGene	exon	53516281	53517289	0.000000	+	.	gene_id "NM_001193600"; transcript_id "NM_001193600";
chr1	hg19_refGene	exon	53392901	53393137	0.000000	+	.	gene_id "NM_002979"; transcript_id "NM_002979";
chr1	hg19_refGene	exon	53407468	53407525	0.000000	+	.	gene_id "NM_002979"; transcript_id "NM_002979";
chr1	hg19_refGene	exon	53413681	53413752	0.000000	+	.	gene_id "NM_002979"; transcript_id "NM_002979";
chr1	hg19_refGene	exon	53416427	53416558	0.000000	+	.	gene_id "NM_002979"; transcript_id "NM_002979";
chr1	hg19_refGene	exon	53420412	53420476	0.000000	+	.	gene_id "NM_002979"; transcript_id "NM_002979";
chr1	hg19_refGene	exon	53427175	53427301	0.000000	+	.	gene_id "NM_002979"; transcript_id "NM_002979";
chr1	hg19_refGene	exon	53440441	53440504	0.000000	+	.	gene_id "NM_002979"; transcript_id "NM_002979";
chr1	hg19_refGene	exon	53442355	53442441	0.000000	+	.	gene_id "NM_002979"; transcript_id "NM_002979";
chr1	hg19_refGene	exon	53443889	53444039	0.000000	+	.	gene_id "NM_002979"; transcript_id "NM_002979";
chr1	hg19_refGene	exon	53446068	53446215	0.000000	+	.	gene_id "NM_002979"; transcript_id "NM_002979";
chr1	hg19_refGene	exon	53453701	53453808	0.000000	+	.	gene_id "NM_002979"; transcript_id "NM_002979";
chr1	hg19_refGene	exon	53480562	53480715	0.000000	+	.	gene_id "NM_002979"; transcript_id "NM_002979";
chr1	hg19_refGene	exon	53493641	53493743	0.000000	+	.	gene_id "NM_002979"; transcript_id "NM_002979";
chr1	hg19_refGene	exon	53504589	53504718	0.000000	+	.	gene_id "NM_002979"; transcript_id "NM_002979";
chr1	hg19_refGene	exon	53513530	53513609	0.000000	+	.	gene_id "NM_002979"; transcript_id "NM_002979";
chr1	hg19_refGene	exon	53516281	53517289	0.000000	+	.	gene_id "NM_002979"; transcript_id "NM_002979";
chr1	hg19_refGene	exon	57463579	57463801	0.000000	-	.	gene_id "NM_021080"; transcript_id "NM_021080";
chr1	hg19_refGene	exon	57476353	57476463	0.000000	-	.	gene_id "NM_021080"; transcript_id "NM_021080";
chr1	hg19_refGene	exon	57476818	57476945	0.000000	-	.	gene_id "NM_021080"; transcript_id "NM_021080";
chr1	hg19_refGene	exon	57480556	57481104	0.000000	-	.	gene_id "NM_021080"; transcript_id "NM_021080";
chr1	hg19_refGene	exon	57489204	57489312	0.000000	-	.	gene_id "NM_021080"; transcript_id "NM_021080";
chr1	hg19_refGene	exon	57491654	57491716	0.000000	-	.	gene_id "NM_021080"; transcript_id "NM_021080";
chr1	hg19_refGene	exon	57528557	57528616	0.000000	-	.	gene_id "NM_021080"; transcript_id "NM_021080";
chr1	hg19_refGene	exon	57535033	57535098	0.000000	-	.	gene_id "NM_021080"; transcript_id "NM_021080";
chr1	hg19_refGene	exon	57536696	57536734	0.000000	-	.	gene_id "NM_021080"; transcript_id "NM_021080";
chr1	hg19_refGene	exon	57537195	57537314	0.000000	-	.	gene_id "NM_021080"; transcript_id "NM_021080";
chr1	hg19_refGene	exon	57537956	57538087	0.000000	-	.	gene_id "NM_021080"; transcript_id "NM_021080";
chr1	hg19_refGene	exon	57602216	57602314	0.000000	-	.	gene_id "NM_021080"; transcript_id "NM_021080";
chr1	hg19_refGene	exon	57610963	57611102	0.000000	-	.	gene_id "NM_021080"; transcript_id "NM_021080";
chr1	hg19_refGene	exon	57756636	57756838	0.000000	-	.	gene_id "NM_021080"; transcript_id "NM_021080";
chr1	hg19_refGene	exon	58115264	58115337	0.000000	-	.	gene_id "NM_021080"; transcript_id "NM_021080";
chr1	hg19_refGene	exon	58349671	58349834	0.000000	-	.	gene_id "NM_021080"; transcript_id "NM_021080";
chr1	hg19_refGene	exon	58715912	58716211	0.000000	-	.	gene_id "NM_021080"; transcript_id "NM_021080";
chr1	hg19_refGene	exon	50906935	50907195	0.000000	-	.	gene_id "NM_007051"; transcript_id "NM_007051";
chr1	hg19_refGene	exon	50941136	50941351	0.000000	-	.	gene_id "NM_007051"; transcript_id "NM_007051";
chr1	hg19_refGene	exon	50956260	50956337	0.000000	-	.	gene_id "NM_007051"; transcript_id "NM_007051";
chr1	hg19_refGene	exon	50957393	50957473	0.000000	-	.	gene_id "NM_007051"; transcript_id "NM_007051";
chr1	hg19_refGene	exon	51001041	51001129	0.000000	-	.	gene_id "NM_007051"; transcript_id "NM_007051";
chr1	hg19_refGene	exon	51005264	51005400	0.000000	-	.	gene_id "NM_007051"; transcript_id "NM_007051";
chr1	hg19_refGene	exon	51032749	51032903	0.000000	-	.	gene_id "NM_007051"; transcript_id "NM_007051";
chr1	hg19_refGene	exon	51048290	51048371	0.000000	-	.	gene_id "NM_007051"; transcript_id "NM_007051";
chr1	hg19_refGene	exon	51049324	51049387	0.000000	-	.	gene_id "NM_007051"; transcript_id "NM_007051";
chr1	hg19_refGene	exon	51050357	51050483	0.000000	-	.	gene_id "NM_007051"; transcript_id "NM_007051";
chr1	hg19_refGene	exon	51061793	51061888	0.000000	-	.	gene_id "NM_007051"; transcript_id "NM_007051";
chr1	hg19_refGene	exon	51121114	51121200	0.000000	-	.	gene_id "NM_007051"; transcript_id "NM_007051";
chr1	hg19_refGene	exon	51171458	51171563	0.000000	-	.	gene_id "NM_007051"; transcript_id "NM_007051";
chr1	hg19_refGene	exon	51204535	51204626	0.000000	-	.	gene_id "NM_007051"; transcript_id "NM_007051";
chr1	hg19_refGene	exon	51210356	51210447	0.000000	-	.	gene_id "NM_007051"; transcript_id "NM_007051";
chr1	hg19_refGene	exon	51253672	51253877	0.000000	-	.	gene_id "NM_007051"; transcript_id "NM_007051";
chr1	hg19_refGene	exon	51267303	51267349	0.000000	-	.	gene_id "NM_007051"; transcript_id "NM_007051";
chr1	hg19_refGene	exon	51323601	51323669	0.000000	-	.	gene_id "NM_007051"; transcript_id "NM_007051";
chr1	hg19_refGene	exon	51425439	51425936	0.000000	-	.	gene_id "NM_007051"; transcript_id "NM_007051";
chr1	hg19_refGene	exon	54519274	54519431	0.000000	+	.	gene_id "NM_153035"; transcript_id "NM_153035";
chr1	hg19_refGene	exon	54520054	54520197	0.000000	+	.	gene_id "NM_153035"; transcript_id "NM_153035";
chr1	hg19_refGene	exon	54534429	54534570	0.000000	+	.	gene_id "NM_153035"; transcript_id "NM_153035";
chr1	hg19_refGene	exon	54554270	54554463	0.000000	+	.	gene_id "NM_153035"; transcript_id "NM_153035";
chr1	hg19_refGene	exon	54561958	54565416	0.000000	+	.	gene_id "NM_153035"; transcript_id "NM_153035";
chr1	hg19_refGene	exon	53392901	53393137	0.000000	+	.	gene_id "NM_001193599"; transcript_id "NM_001193599";
chr1	hg19_refGene	exon	53407468	53407525	0.000000	+	.	gene_id "NM_001193599"; transcript_id "NM_001193599";
chr1	hg19_refGene	exon	53416427	53416558	0.000000	+	.	gene_id "NM_001193599"; transcript_id "NM_001193599";
chr1	hg19_refGene	exon	53420412	53420476	0.000000	+	.	gene_id "NM_001193599"; transcript_id "NM_001193599";
chr1	hg19_refGene	exon	53427175	53427301	0.000000	+	.	gene_id "NM_001193599"; transcript_id "NM_001193599";
chr1	hg19_refGene	exon	53440441	53440504	0.000000	+	.	gene_id "NM_001193599"; transcript_id "NM_001193599";
chr1	hg19_refGene	exon	53442355	53442441	0.000000	+	.	gene_id "NM_001193599"; transcript_id "NM_001193599";
chr1	hg19_refGene	exon	53443889	53444039	0.000000	+	.	gene_id "NM_001193599"; transcript_id "NM_001193599";
chr1	hg19_refGene	exon	53446068	53446215	0.000000	+	.	gene_id "NM_001193599"; transcript_id "NM_001193599";
chr1	hg19_refGene	exon	53453701	53453808	0.000000	+	.	gene_id "NM_001193599"; transcript_id "NM_001193599";
chr1	hg19_refGene	exon	53480562	53480715	0.000000	+	.	gene_id "NM_001193599"; transcript_id "NM_001193599";
chr1	hg19_refGene	exon	53493641	53493743	0.000000	+	.	gene_id "NM_001193599"; transcript_id "NM_001193599";
chr1	hg19_refGene	exon	53504589	53504718	0.000000	+	.	gene_id "NM_001193599"; transcript_id "NM_001193599";
chr1	hg19_refGene	exon	53513530	53513609	0.000000	+	.	gene_id "NM_001193599"; transcript_id "NM_001193599";
chr1	hg19_refGene	exon	53516281	53517289	0.000000	+	.	gene_id "NM_001193599"; transcript_id "NM_001193599";
chr1	hg19_refGene	exon	62901975	62902233	0.000000	+	.	gene_id "NM_001017415"; transcript_id "NM_001017415";
chr1	hg19_refGene	exon	62905470	62905708	0.000000	+	.	gene_id "NM_001017415"; transcript_id "NM_001017415";
chr1	hg19_refGene	exon	62907159	62907279	0.000000	+	.	gene_id "NM_001017415"; transcript_id "NM_001017415";
chr1	hg19_refGene	exon	62907866	62907970	0.000000	+	.	gene_id "NM_001017415"; transcript_id "NM_001017415";
chr1	hg19_refGene	exon	62908830	62908990	0.000000	+	.	gene_id "NM_001017415"; transcript_id "NM_001017415";
chr1	hg19_refGene	exon	62910409	62911100	0.000000	+	.	gene_id "NM_001017415"; transcript_id "NM_001017415";
chr1	hg19_refGene	exon	62913012	62913182	0.000000	+	.	gene_id "NM_001017415"; transcript_id "NM_001017415";
chr1	hg19_refGene	exon	62914136	62914337	0.000000	+	.	gene_id "NM_001017415"; transcript_id "NM_001017415";
chr1	hg19_refGene	exon	62915917	62917475	0.000000	+	.	gene_id "NM_001017415"; transcript_id "NM_001017415";
chr1	hg19_refGene	exon	61547980	61548490	0.000000	+	.	gene_id "NM_001134673"; transcript_id "NM_001134673";
chr1	hg19_refGene	exon	61553821	61554352	0.000000	+	.	gene_id "NM_001134673"; transcript_id "NM_001134673";
chr1	hg19_refGene	exon	61743192	61743257	0.000000	+	.	gene_id "NM_001134673"; transcript_id "NM_001134673";
chr1	hg19_refGene	exon	61798184	61798258	0.000000	+	.	gene_id "NM_001134673"; transcript_id "NM_001134673";
chr1	hg19_refGene	exon	61818122	61818239	0.000000	+	.	gene_id "NM_001134673"; transcript_id "NM_001134673";
chr1	hg19_refGene	exon	61824819	61824946	0.000000	+	.	gene_id "NM_001134673"; transcript_id "NM_001134673";
chr1	hg19_refGene	exon	61848909	61849037	0.000000	+	.	gene_id "NM_001134673"; transcript_id "NM_001134673";
chr1	hg19_refGene	exon	61869776	61869954	0.000000	+	.	gene_id "NM_001134673"; transcript_id "NM_001134673";
chr1	hg19_refGene	exon	61872234	61872399	0.000000	+	.	gene_id "NM_001134673"; transcript_id "NM_001134673";
chr1	hg19_refGene	exon	61892137	61892228	0.000000	+	.	gene_id "NM_001134673"; transcript_id "NM_001134673";
chr1	hg19_refGene	exon	61920975	61928460	0.000000	+	.	gene_id "NM_001134673"; transcript_id "NM_001134673";
chr1	hg19_refGene	exon	62901975	62902138	0.000000	+	.	gene_id "NM_001017416"; transcript_id "NM_001017416";
chr1	hg19_refGene	exon	62905470	62905708	0.000000	+	.	gene_id "NM_001017416"; transcript_id "NM_001017416";
chr1	hg19_refGene	exon	62907159	62907279	0.000000	+	.	gene_id "NM_001017416"; transcript_id "NM_001017416";
chr1	hg19_refGene	exon	62907866	62907970	0.000000	+	.	gene_id "NM_001017416"; transcript_id "NM_001017416";
chr1	hg19_refGene	exon	62908830	62908990	0.000000	+	.	gene_id "NM_001017416"; transcript_id "NM_001017416";
chr1	hg19_refGene	exon	62910409	62911100	0.000000	+	.	gene_id "NM_001017416"; transcript_id "NM_001017416";
chr1	hg19_refGene	exon	62913012	62913182	0.000000	+	.	gene_id "NM_001017416"; transcript_id "NM_001017416";
chr1	hg19_refGene	exon	62914136	62914337	0.000000	+	.	gene_id "NM_001017416"; transcript_id "NM_001017416";
chr1	hg19_refGene	exon	62915917	62917475	0.000000	+	.	gene_id "NM_001017416"; transcript_id "NM_001017416";
chr1	hg19_refGene	exon	65886335	65886423	0.000000	+	.	gene_id "NM_002303"; transcript_id "NM_002303";
chr1	hg19_refGene	exon	65890986	65891061	0.000000	+	.	gene_id "NM_002303"; transcript_id "NM_002303";
chr1	hg19_refGene	exon	66031229	66031288	0.000000	+	.	gene_id "NM_002303"; transcript_id "NM_002303";
chr1	hg19_refGene	exon	66036156	66036485	0.000000	+	.	gene_id "NM_002303"; transcript_id "NM_002303";
chr1	hg19_refGene	exon	66038009	66038132	0.000000	+	.	gene_id "NM_002303"; transcript_id "NM_002303";
chr1	hg19_refGene	exon	66058340	66058548	0.000000	+	.	gene_id "NM_002303"; transcript_id "NM_002303";
chr1	hg19_refGene	exon	66062131	66062276	0.000000	+	.	gene_id "NM_002303"; transcript_id "NM_002303";
chr1	hg19_refGene	exon	66064343	66064487	0.000000	+	.	gene_id "NM_002303"; transcript_id "NM_002303";
chr1	hg19_refGene	exon	66067075	66067365	0.000000	+	.	gene_id "NM_002303"; transcript_id "NM_002303";
chr1	hg19_refGene	exon	66067526	66067643	0.000000	+	.	gene_id "NM_002303"; transcript_id "NM_002303";
chr1	hg19_refGene	exon	66070721	66070920	0.000000	+	.	gene_id "NM_002303"; transcript_id "NM_002303";
chr1	hg19_refGene	exon	66074436	66074584	0.000000	+	.	gene_id "NM_002303"; transcript_id "NM_002303";
chr1	hg19_refGene	exon	66075630	66075789	0.000000	+	.	gene_id "NM_002303"; transcript_id "NM_002303";
chr1	hg19_refGene	exon	66075897	66075979	0.000000	+	.	gene_id "NM_002303"; transcript_id "NM_002303";
chr1	hg19_refGene	exon	66081691	66081907	0.000000	+	.	gene_id "NM_002303"; transcript_id "NM_002303";
chr1	hg19_refGene	exon	66083647	66083829	0.000000	+	.	gene_id "NM_002303"; transcript_id "NM_002303";
chr1	hg19_refGene	exon	66085611	66085706	0.000000	+	.	gene_id "NM_002303"; transcript_id "NM_002303";
chr1	hg19_refGene	exon	66087036	66087141	0.000000	+	.	gene_id "NM_002303"; transcript_id "NM_002303";
chr1	hg19_refGene	exon	66088589	66088664	0.000000	+	.	gene_id "NM_002303"; transcript_id "NM_002303";
chr1	hg19_refGene	exon	66101874	66103176	0.000000	+	.	gene_id "NM_002303"; transcript_id "NM_002303";
chr1	hg19_refGene	exon	65991372	65991501	0.000000	+	.	gene_id "NM_001198689"; transcript_id "NM_001198689";
chr1	hg19_refGene	exon	66031229	66031288	0.000000	+	.	gene_id "NM_001198689"; transcript_id "NM_001198689";
chr1	hg19_refGene	exon	66036156	66036485	0.000000	+	.	gene_id "NM_001198689"; transcript_id "NM_001198689";
chr1	hg19_refGene	exon	66038009	66038132	0.000000	+	.	gene_id "NM_001198689"; transcript_id "NM_001198689";
chr1	hg19_refGene	exon	66058340	66058548	0.000000	+	.	gene_id "NM_001198689"; transcript_id "NM_001198689";
chr1	hg19_refGene	exon	66062131	66062276	0.000000	+	.	gene_id "NM_001198689"; transcript_id "NM_001198689";
chr1	hg19_refGene	exon	66064343	66064487	0.000000	+	.	gene_id "NM_001198689"; transcript_id "NM_001198689";
chr1	hg19_refGene	exon	66067075	66067365	0.000000	+	.	gene_id "NM_001198689"; transcript_id "NM_001198689";
chr1	hg19_refGene	exon	66067526	66067643	0.000000	+	.	gene_id "NM_001198689"; transcript_id "NM_001198689";
chr1	hg19_refGene	exon	66070721	66070920	0.000000	+	.	gene_id "NM_001198689"; transcript_id "NM_001198689";
chr1	hg19_refGene	exon	66074436	66074584	0.000000	+	.	gene_id "NM_001198689"; transcript_id "NM_001198689";
chr1	hg19_refGene	exon	66075630	66075789	0.000000	+	.	gene_id "NM_001198689"; transcript_id "NM_001198689";
chr1	hg19_refGene	exon	66075897	66075979	0.000000	+	.	gene_id "NM_001198689"; transcript_id "NM_001198689";
chr1	hg19_refGene	exon	66081691	66081907	0.000000	+	.	gene_id "NM_001198689"; transcript_id "NM_001198689";
chr1	hg19_refGene	exon	66083647	66083829	0.000000	+	.	gene_id "NM_001198689"; transcript_id "NM_001198689";
chr1	hg19_refGene	exon	66085611	66085706	0.000000	+	.	gene_id "NM_001198689"; transcript_id "NM_001198689";
chr1	hg19_refGene	exon	66087036	66087141	0.000000	+	.	gene_id "NM_001198689"; transcript_id "NM_001198689";
chr1	hg19_refGene	exon	66088589	66088664	0.000000	+	.	gene_id "NM_001198689"; transcript_id "NM_001198689";
chr1	hg19_refGene	exon	66098835	66101111	0.000000	+	.	gene_id "NM_001198689"; transcript_id "NM_001198689";
chr1	hg19_refGene	exon	65991372	65991501	0.000000	+	.	gene_id "NM_001198688"; transcript_id "NM_001198688";
chr1	hg19_refGene	exon	66031229	66031288	0.000000	+	.	gene_id "NM_001198688"; transcript_id "NM_001198688";
chr1	hg19_refGene	exon	66036156	66036485	0.000000	+	.	gene_id "NM_001198688"; transcript_id "NM_001198688";
chr1	hg19_refGene	exon	66038009	66038132	0.000000	+	.	gene_id "NM_001198688"; transcript_id "NM_001198688";
chr1	hg19_refGene	exon	66058340	66058548	0.000000	+	.	gene_id "NM_001198688"; transcript_id "NM_001198688";
chr1	hg19_refGene	exon	66062131	66062276	0.000000	+	.	gene_id "NM_001198688"; transcript_id "NM_001198688";
chr1	hg19_refGene	exon	66064343	66064487	0.000000	+	.	gene_id "NM_001198688"; transcript_id "NM_001198688";
chr1	hg19_refGene	exon	66067075	66067365	0.000000	+	.	gene_id "NM_001198688"; transcript_id "NM_001198688";
chr1	hg19_refGene	exon	66067526	66067643	0.000000	+	.	gene_id "NM_001198688"; transcript_id "NM_001198688";
chr1	hg19_refGene	exon	66070721	66070920	0.000000	+	.	gene_id "NM_001198688"; transcript_id "NM_001198688";
chr1	hg19_refGene	exon	66074436	66074584	0.000000	+	.	gene_id "NM_001198688"; transcript_id "NM_001198688";
chr1	hg19_refGene	exon	66075630	66075789	0.000000	+	.	gene_id "NM_001198688"; transcript_id "NM_001198688";
chr1	hg19_refGene	exon	66075897	66075979	0.000000	+	.	gene_id "NM_001198688"; transcript_id "NM_001198688";
chr1	hg19_refGene	exon	66081691	66081907	0.000000	+	.	gene_id "NM_001198688"; transcript_id "NM_001198688";
chr1	hg19_refGene	exon	66083647	66083829	0.000000	+	.	gene_id "NM_001198688"; transcript_id "NM_001198688";
chr1	hg19_refGene	exon	66085611	66085706	0.000000	+	.	gene_id "NM_001198688"; transcript_id "NM_001198688";
chr1	hg19_refGene	exon	66087036	66087141	0.000000	+	.	gene_id "NM_001198688"; transcript_id "NM_001198688";
chr1	hg19_refGene	exon	66088589	66088664	0.000000	+	.	gene_id "NM_001198688"; transcript_id "NM_001198688";
chr1	hg19_refGene	exon	66091806	66091917	0.000000	+	.	gene_id "NM_001198688"; transcript_id "NM_001198688";
chr1	hg19_refGene	exon	63906441	63906774	0.000000	-	.	gene_id "NM_001206739"; transcript_id "NM_001206739";
chr1	hg19_refGene	exon	63912477	63912527	0.000000	-	.	gene_id "NM_001206739"; transcript_id "NM_001206739";
chr1	hg19_refGene	exon	63919589	63919645	0.000000	-	.	gene_id "NM_001206739"; transcript_id "NM_001206739";
chr1	hg19_refGene	exon	63920051	63920144	0.000000	-	.	gene_id "NM_001206739"; transcript_id "NM_001206739";
chr1	hg19_refGene	exon	63920561	63920639	0.000000	-	.	gene_id "NM_001206739"; transcript_id "NM_001206739";
chr1	hg19_refGene	exon	63944435	63944504	0.000000	-	.	gene_id "NM_001206739"; transcript_id "NM_001206739";
chr1	hg19_refGene	exon	63955754	63955889	0.000000	-	.	gene_id "NM_001206739"; transcript_id "NM_001206739";
chr1	hg19_refGene	exon	63974199	63974241	0.000000	-	.	gene_id "NM_001206739"; transcript_id "NM_001206739";
chr1	hg19_refGene	exon	63975736	63975852	0.000000	-	.	gene_id "NM_001206739"; transcript_id "NM_001206739";
chr1	hg19_refGene	exon	63988800	63988944	0.000000	-	.	gene_id "NM_001206739"; transcript_id "NM_001206739";
chr1	hg19_refGene	exon	59762684	59762822	0.000000	+	.	gene_id "NR_103473"; transcript_id "NR_103473";
chr1	hg19_refGene	exon	59781392	59781408	0.000000	+	.	gene_id "NR_103473"; transcript_id "NR_103473";
chr1	hg19_refGene	exon	59787208	59787422	0.000000	+	.	gene_id "NR_103473"; transcript_id "NR_103473";
chr1	hg19_refGene	exon	59805630	59805741	0.000000	+	.	gene_id "NR_103473"; transcript_id "NR_103473";
chr1	hg19_refGene	exon	59811919	59812070	0.000000	+	.	gene_id "NR_103473"; transcript_id "NR_103473";
chr1	hg19_refGene	exon	59844421	59844509	0.000000	+	.	gene_id "NR_103473"; transcript_id "NR_103473";
chr1	hg19_refGene	exon	59922633	59922748	0.000000	+	.	gene_id "NR_103473"; transcript_id "NR_103473";
chr1	hg19_refGene	exon	59977983	59978111	0.000000	+	.	gene_id "NR_103473"; transcript_id "NR_103473";
chr1	hg19_refGene	exon	60019796	60019899	0.000000	+	.	gene_id "NR_103473"; transcript_id "NR_103473";
chr1	hg19_refGene	exon	60073475	60073582	0.000000	+	.	gene_id "NR_103473"; transcript_id "NR_103473";
chr1	hg19_refGene	exon	60091660	60091721	0.000000	+	.	gene_id "NR_103473"; transcript_id "NR_103473";
chr1	hg19_refGene	exon	60103900	60104047	0.000000	+	.	gene_id "NR_103473"; transcript_id "NR_103473";
chr1	hg19_refGene	exon	60125891	60125965	0.000000	+	.	gene_id "NR_103473"; transcript_id "NR_103473";
chr1	hg19_refGene	exon	60132955	60133075	0.000000	+	.	gene_id "NR_103473"; transcript_id "NR_103473";
chr1	hg19_refGene	exon	60139711	60139805	0.000000	+	.	gene_id "NR_103473"; transcript_id "NR_103473";
chr1	hg19_refGene	exon	60163320	60163412	0.000000	+	.	gene_id "NR_103473"; transcript_id "NR_103473";
chr1	hg19_refGene	exon	60164357	60165066	0.000000	+	.	gene_id "NR_103473"; transcript_id "NR_103473";
chr1	hg19_refGene	exon	65991372	65991501	0.000000	+	.	gene_id "NM_001198687"; transcript_id "NM_001198687";
chr1	hg19_refGene	exon	66031229	66031288	0.000000	+	.	gene_id "NM_001198687"; transcript_id "NM_001198687";
chr1	hg19_refGene	exon	66036156	66036485	0.000000	+	.	gene_id "NM_001198687"; transcript_id "NM_001198687";
chr1	hg19_refGene	exon	66038009	66038132	0.000000	+	.	gene_id "NM_001198687"; transcript_id "NM_001198687";
chr1	hg19_refGene	exon	66058340	66058548	0.000000	+	.	gene_id "NM_001198687"; transcript_id "NM_001198687";
chr1	hg19_refGene	exon	66062131	66062276	0.000000	+	.	gene_id "NM_001198687"; transcript_id "NM_001198687";
chr1	hg19_refGene	exon	66064343	66064487	0.000000	+	.	gene_id "NM_001198687"; transcript_id "NM_001198687";
chr1	hg19_refGene	exon	66067075	66067365	0.000000	+	.	gene_id "NM_001198687"; transcript_id "NM_001198687";
chr1	hg19_refGene	exon	66067526	66067643	0.000000	+	.	gene_id "NM_001198687"; transcript_id "NM_001198687";
chr1	hg19_refGene	exon	66070721	66070920	0.000000	+	.	gene_id "NM_001198687"; transcript_id "NM_001198687";
chr1	hg19_refGene	exon	66074436	66074584	0.000000	+	.	gene_id "NM_001198687"; transcript_id "NM_001198687";
chr1	hg19_refGene	exon	66075630	66075789	0.000000	+	.	gene_id "NM_001198687"; transcript_id "NM_001198687";
chr1	hg19_refGene	exon	66075897	66075979	0.000000	+	.	gene_id "NM_001198687"; transcript_id "NM_001198687";
chr1	hg19_refGene	exon	66081691	66081907	0.000000	+	.	gene_id "NM_001198687"; transcript_id "NM_001198687";
chr1	hg19_refGene	exon	66083647	66083829	0.000000	+	.	gene_id "NM_001198687"; transcript_id "NM_001198687";
chr1	hg19_refGene	exon	66085611	66085706	0.000000	+	.	gene_id "NM_001198687"; transcript_id "NM_001198687";
chr1	hg19_refGene	exon	66087036	66087141	0.000000	+	.	gene_id "NM_001198687"; transcript_id "NM_001198687";
chr1	hg19_refGene	exon	66088589	66088664	0.000000	+	.	gene_id "NM_001198687"; transcript_id "NM_001198687";
chr1	hg19_refGene	exon	66095885	66096095	0.000000	+	.	gene_id "NM_001198687"; transcript_id "NM_001198687";
chr1	hg19_refGene	exon	61542946	61543300	0.000000	+	.	gene_id "NM_001145511"; transcript_id "NM_001145511";
chr1	hg19_refGene	exon	61553821	61554352	0.000000	+	.	gene_id "NM_001145511"; transcript_id "NM_001145511";
chr1	hg19_refGene	exon	61743192	61743257	0.000000	+	.	gene_id "NM_001145511"; transcript_id "NM_001145511";
chr1	hg19_refGene	exon	61798184	61798258	0.000000	+	.	gene_id "NM_001145511"; transcript_id "NM_001145511";
chr1	hg19_refGene	exon	61818122	61818239	0.000000	+	.	gene_id "NM_001145511"; transcript_id "NM_001145511";
chr1	hg19_refGene	exon	61824819	61824946	0.000000	+	.	gene_id "NM_001145511"; transcript_id "NM_001145511";
chr1	hg19_refGene	exon	61848909	61849037	0.000000	+	.	gene_id "NM_001145511"; transcript_id "NM_001145511";
chr1	hg19_refGene	exon	61869776	61869954	0.000000	+	.	gene_id "NM_001145511"; transcript_id "NM_001145511";
chr1	hg19_refGene	exon	61872234	61872399	0.000000	+	.	gene_id "NM_001145511"; transcript_id "NM_001145511";
chr1	hg19_refGene	exon	61892137	61892228	0.000000	+	.	gene_id "NM_001145511"; transcript_id "NM_001145511";
chr1	hg19_refGene	exon	61920975	61928460	0.000000	+	.	gene_id "NM_001145511"; transcript_id "NM_001145511";
chr1	hg19_refGene	exon	59762625	59762822	0.000000	+	.	gene_id "NM_001113411"; transcript_id "NM_001113411";
chr1	hg19_refGene	exon	59787208	59787422	0.000000	+	.	gene_id "NM_001113411"; transcript_id "NM_001113411";
chr1	hg19_refGene	exon	59805630	59805741	0.000000	+	.	gene_id "NM_001113411"; transcript_id "NM_001113411";
chr1	hg19_refGene	exon	59811919	59812070	0.000000	+	.	gene_id "NM_001113411"; transcript_id "NM_001113411";
chr1	hg19_refGene	exon	59844421	59844509	0.000000	+	.	gene_id "NM_001113411"; transcript_id "NM_001113411";
chr1	hg19_refGene	exon	59922633	59922748	0.000000	+	.	gene_id "NM_001113411"; transcript_id "NM_001113411";
chr1	hg19_refGene	exon	59977983	59978111	0.000000	+	.	gene_id "NM_001113411"; transcript_id "NM_001113411";
chr1	hg19_refGene	exon	60019796	60019899	0.000000	+	.	gene_id "NM_001113411"; transcript_id "NM_001113411";
chr1	hg19_refGene	exon	60073475	60073582	0.000000	+	.	gene_id "NM_001113411"; transcript_id "NM_001113411";
chr1	hg19_refGene	exon	60091660	60091721	0.000000	+	.	gene_id "NM_001113411"; transcript_id "NM_001113411";
chr1	hg19_refGene	exon	60103900	60104047	0.000000	+	.	gene_id "NM_001113411"; transcript_id "NM_001113411";
chr1	hg19_refGene	exon	60106952	60107023	0.000000	+	.	gene_id "NM_001113411"; transcript_id "NM_001113411";
chr1	hg19_refGene	exon	60125891	60125965	0.000000	+	.	gene_id "NM_001113411"; transcript_id "NM_001113411";
chr1	hg19_refGene	exon	60132955	60133075	0.000000	+	.	gene_id "NM_001113411"; transcript_id "NM_001113411";
chr1	hg19_refGene	exon	60139711	60139805	0.000000	+	.	gene_id "NM_001113411"; transcript_id "NM_001113411";
chr1	hg19_refGene	exon	60223603	60223664	0.000000	+	.	gene_id "NM_001113411"; transcript_id "NM_001113411";
chr1	hg19_refGene	exon	60228175	60228402	0.000000	+	.	gene_id "NM_001113411"; transcript_id "NM_001113411";
chr1	hg19_refGene	exon	59762625	59762822	0.000000	+	.	gene_id "NM_018291"; transcript_id "NM_018291";
chr1	hg19_refGene	exon	59787208	59787422	0.000000	+	.	gene_id "NM_018291"; transcript_id "NM_018291";
chr1	hg19_refGene	exon	59805630	59805741	0.000000	+	.	gene_id "NM_018291"; transcript_id "NM_018291";
chr1	hg19_refGene	exon	59811919	59812070	0.000000	+	.	gene_id "NM_018291"; transcript_id "NM_018291";
chr1	hg19_refGene	exon	59844421	59844509	0.000000	+	.	gene_id "NM_018291"; transcript_id "NM_018291";
chr1	hg19_refGene	exon	59922633	59922748	0.000000	+	.	gene_id "NM_018291"; transcript_id "NM_018291";
chr1	hg19_refGene	exon	59977983	59978111	0.000000	+	.	gene_id "NM_018291"; transcript_id "NM_018291";
chr1	hg19_refGene	exon	60019796	60019899	0.000000	+	.	gene_id "NM_018291"; transcript_id "NM_018291";
chr1	hg19_refGene	exon	60073475	60073582	0.000000	+	.	gene_id "NM_018291"; transcript_id "NM_018291";
chr1	hg19_refGene	exon	60091660	60091721	0.000000	+	.	gene_id "NM_018291"; transcript_id "NM_018291";
chr1	hg19_refGene	exon	60103900	60104047	0.000000	+	.	gene_id "NM_018291"; transcript_id "NM_018291";
chr1	hg19_refGene	exon	60125891	60125965	0.000000	+	.	gene_id "NM_018291"; transcript_id "NM_018291";
chr1	hg19_refGene	exon	60132955	60133075	0.000000	+	.	gene_id "NM_018291"; transcript_id "NM_018291";
chr1	hg19_refGene	exon	60139711	60139805	0.000000	+	.	gene_id "NM_018291"; transcript_id "NM_018291";
chr1	hg19_refGene	exon	60223603	60223664	0.000000	+	.	gene_id "NM_018291"; transcript_id "NM_018291";
chr1	hg19_refGene	exon	60228175	60228402	0.000000	+	.	gene_id "NM_018291"; transcript_id "NM_018291";
chr1	hg19_refGene	exon	61547980	61548490	0.000000	+	.	gene_id "NM_005595"; transcript_id "NM_005595";
chr1	hg19_refGene	exon	61553821	61554352	0.000000	+	.	gene_id "NM_005595"; transcript_id "NM_005595";
chr1	hg19_refGene	exon	61743192	61743257	0.000000	+	.	gene_id "NM_005595"; transcript_id "NM_005595";
chr1	hg19_refGene	exon	61798184	61798258	0.000000	+	.	gene_id "NM_005595"; transcript_id "NM_005595";
chr1	hg19_refGene	exon	61818122	61818239	0.000000	+	.	gene_id "NM_005595"; transcript_id "NM_005595";
chr1	hg19_refGene	exon	61824819	61824946	0.000000	+	.	gene_id "NM_005595"; transcript_id "NM_005595";
chr1	hg19_refGene	exon	61848909	61849037	0.000000	+	.	gene_id "NM_005595"; transcript_id "NM_005595";
chr1	hg19_refGene	exon	61869776	61869954	0.000000	+	.	gene_id "NM_005595"; transcript_id "NM_005595";
chr1	hg19_refGene	exon	61872234	61872399	0.000000	+	.	gene_id "NM_005595"; transcript_id "NM_005595";
chr1	hg19_refGene	exon	61920975	61928460	0.000000	+	.	gene_id "NM_005595"; transcript_id "NM_005595";
chr1	hg19_refGene	exon	61547534	61547719	0.000000	+	.	gene_id "NM_001145512"; transcript_id "NM_001145512";
chr1	hg19_refGene	exon	61548433	61548490	0.000000	+	.	gene_id "NM_001145512"; transcript_id "NM_001145512";
chr1	hg19_refGene	exon	61553821	61554352	0.000000	+	.	gene_id "NM_001145512"; transcript_id "NM_001145512";
chr1	hg19_refGene	exon	61743192	61743257	0.000000	+	.	gene_id "NM_001145512"; transcript_id "NM_001145512";
chr1	hg19_refGene	exon	61798184	61798258	0.000000	+	.	gene_id "NM_001145512"; transcript_id "NM_001145512";
chr1	hg19_refGene	exon	61818122	61818239	0.000000	+	.	gene_id "NM_001145512"; transcript_id "NM_001145512";
chr1	hg19_refGene	exon	61824819	61824946	0.000000	+	.	gene_id "NM_001145512"; transcript_id "NM_001145512";
chr1	hg19_refGene	exon	61848909	61849037	0.000000	+	.	gene_id "NM_001145512"; transcript_id "NM_001145512";
chr1	hg19_refGene	exon	61869776	61869954	0.000000	+	.	gene_id "NM_001145512"; transcript_id "NM_001145512";
chr1	hg19_refGene	exon	61872234	61872399	0.000000	+	.	gene_id "NM_001145512"; transcript_id "NM_001145512";
chr1	hg19_refGene	exon	61892137	61892228	0.000000	+	.	gene_id "NM_001145512"; transcript_id "NM_001145512";
chr1	hg19_refGene	exon	61920975	61928460	0.000000	+	.	gene_id "NM_001145512"; transcript_id "NM_001145512";
chr1	hg19_refGene	exon	63906441	63906774	0.000000	-	.	gene_id "NM_014288"; transcript_id "NM_014288";
chr1	hg19_refGene	exon	63912477	63912527	0.000000	-	.	gene_id "NM_014288"; transcript_id "NM_014288";
chr1	hg19_refGene	exon	63919589	63919645	0.000000	-	.	gene_id "NM_014288"; transcript_id "NM_014288";
chr1	hg19_refGene	exon	63920051	63920144	0.000000	-	.	gene_id "NM_014288"; transcript_id "NM_014288";
chr1	hg19_refGene	exon	63920561	63920639	0.000000	-	.	gene_id "NM_014288"; transcript_id "NM_014288";
chr1	hg19_refGene	exon	63944435	63944504	0.000000	-	.	gene_id "NM_014288"; transcript_id "NM_014288";
chr1	hg19_refGene	exon	63955754	63955889	0.000000	-	.	gene_id "NM_014288"; transcript_id "NM_014288";
chr1	hg19_refGene	exon	63974199	63974241	0.000000	-	.	gene_id "NM_014288"; transcript_id "NM_014288";
chr1	hg19_refGene	exon	63988800	63988944	0.000000	-	.	gene_id "NM_014288"; transcript_id "NM_014288";
chr1	hg19_refGene	exon	65886335	65886423	0.000000	+	.	gene_id "NM_001003680"; transcript_id "NM_001003680";
chr1	hg19_refGene	exon	65890986	65891061	0.000000	+	.	gene_id "NM_001003680"; transcript_id "NM_001003680";
chr1	hg19_refGene	exon	66031229	66031288	0.000000	+	.	gene_id "NM_001003680"; transcript_id "NM_001003680";
chr1	hg19_refGene	exon	66036156	66036485	0.000000	+	.	gene_id "NM_001003680"; transcript_id "NM_001003680";
chr1	hg19_refGene	exon	66038009	66038132	0.000000	+	.	gene_id "NM_001003680"; transcript_id "NM_001003680";
chr1	hg19_refGene	exon	66058340	66058548	0.000000	+	.	gene_id "NM_001003680"; transcript_id "NM_001003680";
chr1	hg19_refGene	exon	66062131	66062276	0.000000	+	.	gene_id "NM_001003680"; transcript_id "NM_001003680";
chr1	hg19_refGene	exon	66064343	66064487	0.000000	+	.	gene_id "NM_001003680"; transcript_id "NM_001003680";
chr1	hg19_refGene	exon	66067075	66067365	0.000000	+	.	gene_id "NM_001003680"; transcript_id "NM_001003680";
chr1	hg19_refGene	exon	66067526	66067643	0.000000	+	.	gene_id "NM_001003680"; transcript_id "NM_001003680";
chr1	hg19_refGene	exon	66070721	66070920	0.000000	+	.	gene_id "NM_001003680"; transcript_id "NM_001003680";
chr1	hg19_refGene	exon	66074436	66074584	0.000000	+	.	gene_id "NM_001003680"; transcript_id "NM_001003680";
chr1	hg19_refGene	exon	66075630	66075789	0.000000	+	.	gene_id "NM_001003680"; transcript_id "NM_001003680";
chr1	hg19_refGene	exon	66075897	66075979	0.000000	+	.	gene_id "NM_001003680"; transcript_id "NM_001003680";
chr1	hg19_refGene	exon	66081691	66081907	0.000000	+	.	gene_id "NM_001003680"; transcript_id "NM_001003680";
chr1	hg19_refGene	exon	66083647	66083829	0.000000	+	.	gene_id "NM_001003680"; transcript_id "NM_001003680";
chr1	hg19_refGene	exon	66085611	66085706	0.000000	+	.	gene_id "NM_001003680"; transcript_id "NM_001003680";
chr1	hg19_refGene	exon	66087036	66087141	0.000000	+	.	gene_id "NM_001003680"; transcript_id "NM_001003680";
chr1	hg19_refGene	exon	66088589	66088664	0.000000	+	.	gene_id "NM_001003680"; transcript_id "NM_001003680";
chr1	hg19_refGene	exon	66095885	66096095	0.000000	+	.	gene_id "NM_001003680"; transcript_id "NM_001003680";
chr1	hg19_refGene	exon	62902383	62903071	0.000000	+	.	gene_id "NM_003368"; transcript_id "NM_003368";
chr1	hg19_refGene	exon	62905470	62905708	0.000000	+	.	gene_id "NM_003368"; transcript_id "NM_003368";
chr1	hg19_refGene	exon	62907159	62907279	0.000000	+	.	gene_id "NM_003368"; transcript_id "NM_003368";
chr1	hg19_refGene	exon	62907866	62907970	0.000000	+	.	gene_id "NM_003368"; transcript_id "NM_003368";
chr1	hg19_refGene	exon	62908830	62908990	0.000000	+	.	gene_id "NM_003368"; transcript_id "NM_003368";
chr1	hg19_refGene	exon	62910409	62911100	0.000000	+	.	gene_id "NM_003368"; transcript_id "NM_003368";
chr1	hg19_refGene	exon	62913012	62913182	0.000000	+	.	gene_id "NM_003368"; transcript_id "NM_003368";
chr1	hg19_refGene	exon	62914136	62914337	0.000000	+	.	gene_id "NM_003368"; transcript_id "NM_003368";
chr1	hg19_refGene	exon	62915917	62917475	0.000000	+	.	gene_id "NM_003368"; transcript_id "NM_003368";
chr1	hg19_refGene	exon	64936476	64936625	0.000000	+	.	gene_id "NM_020925"; transcript_id "NM_020925";
chr1	hg19_refGene	exon	65016277	65016339	0.000000	+	.	gene_id "NM_020925"; transcript_id "NM_020925";
chr1	hg19_refGene	exon	65047839	65047987	0.000000	+	.	gene_id "NM_020925"; transcript_id "NM_020925";
chr1	hg19_refGene	exon	65068489	65068595	0.000000	+	.	gene_id "NM_020925"; transcript_id "NM_020925";
chr1	hg19_refGene	exon	65095038	65095164	0.000000	+	.	gene_id "NM_020925"; transcript_id "NM_020925";
chr1	hg19_refGene	exon	65098282	65098426	0.000000	+	.	gene_id "NM_020925"; transcript_id "NM_020925";
chr1	hg19_refGene	exon	65099727	65099943	0.000000	+	.	gene_id "NM_020925"; transcript_id "NM_020925";
chr1	hg19_refGene	exon	65107503	65107652	0.000000	+	.	gene_id "NM_020925"; transcript_id "NM_020925";
chr1	hg19_refGene	exon	65113484	65113717	0.000000	+	.	gene_id "NM_020925"; transcript_id "NM_020925";
chr1	hg19_refGene	exon	65117844	65117993	0.000000	+	.	gene_id "NM_020925"; transcript_id "NM_020925";
chr1	hg19_refGene	exon	65119441	65119564	0.000000	+	.	gene_id "NM_020925"; transcript_id "NM_020925";
chr1	hg19_refGene	exon	65120369	65120486	0.000000	+	.	gene_id "NM_020925"; transcript_id "NM_020925";
chr1	hg19_refGene	exon	65124388	65124556	0.000000	+	.	gene_id "NM_020925"; transcript_id "NM_020925";
chr1	hg19_refGene	exon	65129378	65129520	0.000000	+	.	gene_id "NM_020925"; transcript_id "NM_020925";
chr1	hg19_refGene	exon	65130181	65130362	0.000000	+	.	gene_id "NM_020925"; transcript_id "NM_020925";
chr1	hg19_refGene	exon	65131740	65131850	0.000000	+	.	gene_id "NM_020925"; transcript_id "NM_020925";
chr1	hg19_refGene	exon	65137247	65137369	0.000000	+	.	gene_id "NM_020925"; transcript_id "NM_020925";
chr1	hg19_refGene	exon	65138841	65138940	0.000000	+	.	gene_id "NM_020925"; transcript_id "NM_020925";
chr1	hg19_refGene	exon	65139031	65139147	0.000000	+	.	gene_id "NM_020925"; transcript_id "NM_020925";
chr1	hg19_refGene	exon	65141084	65141244	0.000000	+	.	gene_id "NM_020925"; transcript_id "NM_020925";
chr1	hg19_refGene	exon	65141580	65141666	0.000000	+	.	gene_id "NM_020925"; transcript_id "NM_020925";
chr1	hg19_refGene	exon	65142578	65142694	0.000000	+	.	gene_id "NM_020925"; transcript_id "NM_020925";
chr1	hg19_refGene	exon	65143842	65143993	0.000000	+	.	gene_id "NM_020925"; transcript_id "NM_020925";
chr1	hg19_refGene	exon	65145278	65145439	0.000000	+	.	gene_id "NM_020925"; transcript_id "NM_020925";
chr1	hg19_refGene	exon	65146941	65147018	0.000000	+	.	gene_id "NM_020925"; transcript_id "NM_020925";
chr1	hg19_refGene	exon	65147688	65147789	0.000000	+	.	gene_id "NM_020925"; transcript_id "NM_020925";
chr1	hg19_refGene	exon	65157006	65158741	0.000000	+	.	gene_id "NM_020925"; transcript_id "NM_020925";
chr1	hg19_refGene	exon	63906441	63906774	0.000000	-	.	gene_id "NR_045147"; transcript_id "NR_045147";
chr1	hg19_refGene	exon	63912477	63912527	0.000000	-	.	gene_id "NR_045147"; transcript_id "NR_045147";
chr1	hg19_refGene	exon	63913236	63913285	0.000000	-	.	gene_id "NR_045147"; transcript_id "NR_045147";
chr1	hg19_refGene	exon	63919589	63919645	0.000000	-	.	gene_id "NR_045147"; transcript_id "NR_045147";
chr1	hg19_refGene	exon	63920051	63920144	0.000000	-	.	gene_id "NR_045147"; transcript_id "NR_045147";
chr1	hg19_refGene	exon	63920561	63920639	0.000000	-	.	gene_id "NR_045147"; transcript_id "NR_045147";
chr1	hg19_refGene	exon	63944435	63944504	0.000000	-	.	gene_id "NR_045147"; transcript_id "NR_045147";
chr1	hg19_refGene	exon	63955754	63955889	0.000000	-	.	gene_id "NR_045147"; transcript_id "NR_045147";
chr1	hg19_refGene	exon	63974199	63974241	0.000000	-	.	gene_id "NR_045147"; transcript_id "NR_045147";
chr1	hg19_refGene	exon	63988800	63988944	0.000000	-	.	gene_id "NR_045147"; transcript_id "NR_045147";
chr1	hg19_refGene	exon	65886335	65886423	0.000000	+	.	gene_id "NM_001003679"; transcript_id "NM_001003679";
chr1	hg19_refGene	exon	65890986	65891061	0.000000	+	.	gene_id "NM_001003679"; transcript_id "NM_001003679";
chr1	hg19_refGene	exon	66031229	66031288	0.000000	+	.	gene_id "NM_001003679"; transcript_id "NM_001003679";
chr1	hg19_refGene	exon	66036156	66036485	0.000000	+	.	gene_id "NM_001003679"; transcript_id "NM_001003679";
chr1	hg19_refGene	exon	66038009	66038132	0.000000	+	.	gene_id "NM_001003679"; transcript_id "NM_001003679";
chr1	hg19_refGene	exon	66058340	66058548	0.000000	+	.	gene_id "NM_001003679"; transcript_id "NM_001003679";
chr1	hg19_refGene	exon	66062131	66062276	0.000000	+	.	gene_id "NM_001003679"; transcript_id "NM_001003679";
chr1	hg19_refGene	exon	66064343	66064487	0.000000	+	.	gene_id "NM_001003679"; transcript_id "NM_001003679";
chr1	hg19_refGene	exon	66067075	66067365	0.000000	+	.	gene_id "NM_001003679"; transcript_id "NM_001003679";
chr1	hg19_refGene	exon	66067526	66067643	0.000000	+	.	gene_id "NM_001003679"; transcript_id "NM_001003679";
chr1	hg19_refGene	exon	66070721	66070920	0.000000	+	.	gene_id "NM_001003679"; transcript_id "NM_001003679";
chr1	hg19_refGene	exon	66074436	66074584	0.000000	+	.	gene_id "NM_001003679"; transcript_id "NM_001003679";
chr1	hg19_refGene	exon	66075630	66075789	0.000000	+	.	gene_id "NM_001003679"; transcript_id "NM_001003679";
chr1	hg19_refGene	exon	66075897	66075979	0.000000	+	.	gene_id "NM_001003679"; transcript_id "NM_001003679";
chr1	hg19_refGene	exon	66081691	66081907	0.000000	+	.	gene_id "NM_001003679"; transcript_id "NM_001003679";
chr1	hg19_refGene	exon	66083647	66083829	0.000000	+	.	gene_id "NM_001003679"; transcript_id "NM_001003679";
chr1	hg19_refGene	exon	66085611	66085706	0.000000	+	.	gene_id "NM_001003679"; transcript_id "NM_001003679";
chr1	hg19_refGene	exon	66087036	66087141	0.000000	+	.	gene_id "NM_001003679"; transcript_id "NM_001003679";
chr1	hg19_refGene	exon	66088589	66088664	0.000000	+	.	gene_id "NM_001003679"; transcript_id "NM_001003679";
chr1	hg19_refGene	exon	66098835	66101111	0.000000	+	.	gene_id "NM_001003679"; transcript_id "NM_001003679";
chr1	hg19_refGene	exon	71868625	71873253	0.000000	-	.	gene_id "NM_173808"; transcript_id "NM_173808";
chr1	hg19_refGene	exon	72058500	72058651	0.000000	-	.	gene_id "NM_173808"; transcript_id "NM_173808";
chr1	hg19_refGene	exon	72076709	72076829	0.000000	-	.	gene_id "NM_173808"; transcript_id "NM_173808";
chr1	hg19_refGene	exon	72163691	72163822	0.000000	-	.	gene_id "NM_173808"; transcript_id "NM_173808";
chr1	hg19_refGene	exon	72241855	72241980	0.000000	-	.	gene_id "NM_173808"; transcript_id "NM_173808";
chr1	hg19_refGene	exon	72400762	72400994	0.000000	-	.	gene_id "NM_173808"; transcript_id "NM_173808";
chr1	hg19_refGene	exon	72748002	72748277	0.000000	-	.	gene_id "NM_173808"; transcript_id "NM_173808";
chr1	hg19_refGene	exon	70225858	70226076	0.000000	+	.	gene_id "NM_020794"; transcript_id "NM_020794";
chr1	hg19_refGene	exon	70257726	70257843	0.000000	+	.	gene_id "NM_020794"; transcript_id "NM_020794";
chr1	hg19_refGene	exon	70291431	70291509	0.000000	+	.	gene_id "NM_020794"; transcript_id "NM_020794";
chr1	hg19_refGene	exon	70300463	70300552	0.000000	+	.	gene_id "NM_020794"; transcript_id "NM_020794";
chr1	hg19_refGene	exon	70303910	70303966	0.000000	+	.	gene_id "NM_020794"; transcript_id "NM_020794";
chr1	hg19_refGene	exon	70397190	70397253	0.000000	+	.	gene_id "NM_020794"; transcript_id "NM_020794";
chr1	hg19_refGene	exon	70446062	70446136	0.000000	+	.	gene_id "NM_020794"; transcript_id "NM_020794";
chr1	hg19_refGene	exon	70451925	70452069	0.000000	+	.	gene_id "NM_020794"; transcript_id "NM_020794";
chr1	hg19_refGene	exon	70460244	70460316	0.000000	+	.	gene_id "NM_020794"; transcript_id "NM_020794";
chr1	hg19_refGene	exon	70477480	70477609	0.000000	+	.	gene_id "NM_020794"; transcript_id "NM_020794";
chr1	hg19_refGene	exon	70478657	70478772	0.000000	+	.	gene_id "NM_020794"; transcript_id "NM_020794";
chr1	hg19_refGene	exon	70482148	70482217	0.000000	+	.	gene_id "NM_020794"; transcript_id "NM_020794";
chr1	hg19_refGene	exon	70484402	70484501	0.000000	+	.	gene_id "NM_020794"; transcript_id "NM_020794";
chr1	hg19_refGene	exon	70486688	70486812	0.000000	+	.	gene_id "NM_020794"; transcript_id "NM_020794";
chr1	hg19_refGene	exon	70488809	70489057	0.000000	+	.	gene_id "NM_020794"; transcript_id "NM_020794";
chr1	hg19_refGene	exon	70493854	70494054	0.000000	+	.	gene_id "NM_020794"; transcript_id "NM_020794";
chr1	hg19_refGene	exon	70501804	70501915	0.000000	+	.	gene_id "NM_020794"; transcript_id "NM_020794";
chr1	hg19_refGene	exon	70502127	70502307	0.000000	+	.	gene_id "NM_020794"; transcript_id "NM_020794";
chr1	hg19_refGene	exon	70503796	70505476	0.000000	+	.	gene_id "NM_020794"; transcript_id "NM_020794";
chr1	hg19_refGene	exon	70509637	70509777	0.000000	+	.	gene_id "NM_020794"; transcript_id "NM_020794";
chr1	hg19_refGene	exon	70518709	70518828	0.000000	+	.	gene_id "NM_020794"; transcript_id "NM_020794";
chr1	hg19_refGene	exon	70541760	70541981	0.000000	+	.	gene_id "NM_020794"; transcript_id "NM_020794";
chr1	hg19_refGene	exon	70555410	70555502	0.000000	+	.	gene_id "NM_020794"; transcript_id "NM_020794";
chr1	hg19_refGene	exon	70573435	70573509	0.000000	+	.	gene_id "NM_020794"; transcript_id "NM_020794";
chr1	hg19_refGene	exon	70587463	70589171	0.000000	+	.	gene_id "NM_020794"; transcript_id "NM_020794";
chr1	hg19_refGene	exon	76540389	76540569	0.000000	+	.	gene_id "NM_001160011"; transcript_id "NM_001160011";
chr1	hg19_refGene	exon	76779490	76779684	0.000000	+	.	gene_id "NM_001160011"; transcript_id "NM_001160011";
chr1	hg19_refGene	exon	76877693	76878102	0.000000	+	.	gene_id "NM_001160011"; transcript_id "NM_001160011";
chr1	hg19_refGene	exon	77042531	77042892	0.000000	+	.	gene_id "NM_001160011"; transcript_id "NM_001160011";
chr1	hg19_refGene	exon	77554667	77558175	0.000000	-	.	gene_id "NM_005482"; transcript_id "NM_005482";
chr1	hg19_refGene	exon	77587960	77588044	0.000000	-	.	gene_id "NM_005482"; transcript_id "NM_005482";
chr1	hg19_refGene	exon	77620134	77620306	0.000000	-	.	gene_id "NM_005482"; transcript_id "NM_005482";
chr1	hg19_refGene	exon	77626980	77627090	0.000000	-	.	gene_id "NM_005482"; transcript_id "NM_005482";
chr1	hg19_refGene	exon	77627279	77627396	0.000000	-	.	gene_id "NM_005482"; transcript_id "NM_005482";
chr1	hg19_refGene	exon	77629531	77629627	0.000000	-	.	gene_id "NM_005482"; transcript_id "NM_005482";
chr1	hg19_refGene	exon	77632404	77632515	0.000000	-	.	gene_id "NM_005482"; transcript_id "NM_005482";
chr1	hg19_refGene	exon	77634945	77635080	0.000000	-	.	gene_id "NM_005482"; transcript_id "NM_005482";
chr1	hg19_refGene	exon	77672325	77672416	0.000000	-	.	gene_id "NM_005482"; transcript_id "NM_005482";
chr1	hg19_refGene	exon	77676121	77676174	0.000000	-	.	gene_id "NM_005482"; transcript_id "NM_005482";
chr1	hg19_refGene	exon	77684995	77685132	0.000000	-	.	gene_id "NM_005482"; transcript_id "NM_005482";
chr1	hg19_refGene	exon	76540389	76540569	0.000000	+	.	gene_id "NM_152996"; transcript_id "NM_152996";
chr1	hg19_refGene	exon	76779490	76779684	0.000000	+	.	gene_id "NM_152996"; transcript_id "NM_152996";
chr1	hg19_refGene	exon	76877693	76878102	0.000000	+	.	gene_id "NM_152996"; transcript_id "NM_152996";
chr1	hg19_refGene	exon	77093137	77093244	0.000000	+	.	gene_id "NM_152996"; transcript_id "NM_152996";
chr1	hg19_refGene	exon	77094305	77096669	0.000000	+	.	gene_id "NM_152996"; transcript_id "NM_152996";
chr1	hg19_refGene	exon	87012759	87012961	0.000000	+	.	gene_id "NR_024602"; transcript_id "NR_024602";
chr1	hg19_refGene	exon	87025615	87025755	0.000000	+	.	gene_id "NR_024602"; transcript_id "NR_024602";
chr1	hg19_refGene	exon	87025894	87026041	0.000000	+	.	gene_id "NR_024602"; transcript_id "NR_024602";
chr1	hg19_refGene	exon	87030957	87031134	0.000000	+	.	gene_id "NR_024602"; transcript_id "NR_024602";
chr1	hg19_refGene	exon	87031485	87031703	0.000000	+	.	gene_id "NR_024602"; transcript_id "NR_024602";
chr1	hg19_refGene	exon	87033107	87033334	0.000000	+	.	gene_id "NR_024602"; transcript_id "NR_024602";
chr1	hg19_refGene	exon	87036760	87036937	0.000000	+	.	gene_id "NR_024602"; transcript_id "NR_024602";
chr1	hg19_refGene	exon	87038297	87038403	0.000000	+	.	gene_id "NR_024602"; transcript_id "NR_024602";
chr1	hg19_refGene	exon	87040223	87040438	0.000000	+	.	gene_id "NR_024602"; transcript_id "NR_024602";
chr1	hg19_refGene	exon	87041015	87041282	0.000000	+	.	gene_id "NR_024602"; transcript_id "NR_024602";
chr1	hg19_refGene	exon	87043585	87043755	0.000000	+	.	gene_id "NR_024602"; transcript_id "NR_024602";
chr1	hg19_refGene	exon	87045037	87045270	0.000000	+	.	gene_id "NR_024602"; transcript_id "NR_024602";
chr1	hg19_refGene	exon	87045625	87046432	0.000000	+	.	gene_id "NR_024602"; transcript_id "NR_024602";
chr1	hg19_refGene	exon	87012759	87012961	0.000000	+	.	gene_id "NM_012128"; transcript_id "NM_012128";
chr1	hg19_refGene	exon	87025615	87025755	0.000000	+	.	gene_id "NM_012128"; transcript_id "NM_012128";
chr1	hg19_refGene	exon	87025894	87026041	0.000000	+	.	gene_id "NM_012128"; transcript_id "NM_012128";
chr1	hg19_refGene	exon	87029344	87029452	0.000000	+	.	gene_id "NM_012128"; transcript_id "NM_012128";
chr1	hg19_refGene	exon	87030957	87031134	0.000000	+	.	gene_id "NM_012128"; transcript_id "NM_012128";
chr1	hg19_refGene	exon	87031485	87031703	0.000000	+	.	gene_id "NM_012128"; transcript_id "NM_012128";
chr1	hg19_refGene	exon	87033107	87033334	0.000000	+	.	gene_id "NM_012128"; transcript_id "NM_012128";
chr1	hg19_refGene	exon	87036760	87036937	0.000000	+	.	gene_id "NM_012128"; transcript_id "NM_012128";
chr1	hg19_refGene	exon	87038297	87038403	0.000000	+	.	gene_id "NM_012128"; transcript_id "NM_012128";
chr1	hg19_refGene	exon	87040223	87040438	0.000000	+	.	gene_id "NM_012128"; transcript_id "NM_012128";
chr1	hg19_refGene	exon	87041015	87041282	0.000000	+	.	gene_id "NM_012128"; transcript_id "NM_012128";
chr1	hg19_refGene	exon	87043585	87043755	0.000000	+	.	gene_id "NM_012128"; transcript_id "NM_012128";
chr1	hg19_refGene	exon	87045037	87045270	0.000000	+	.	gene_id "NM_012128"; transcript_id "NM_012128";
chr1	hg19_refGene	exon	87045625	87046432	0.000000	+	.	gene_id "NM_012128"; transcript_id "NM_012128";
chr1	hg19_refGene	exon	85784168	85787251	0.000000	-	.	gene_id "NM_001134445"; transcript_id "NM_001134445";
chr1	hg19_refGene	exon	85790423	85790566	0.000000	-	.	gene_id "NM_001134445"; transcript_id "NM_001134445";
chr1	hg19_refGene	exon	85816098	85816217	0.000000	-	.	gene_id "NM_001134445"; transcript_id "NM_001134445";
chr1	hg19_refGene	exon	85817189	85817262	0.000000	-	.	gene_id "NM_001134445"; transcript_id "NM_001134445";
chr1	hg19_refGene	exon	85824431	85824530	0.000000	-	.	gene_id "NM_001134445"; transcript_id "NM_001134445";
chr1	hg19_refGene	exon	85961849	85961964	0.000000	-	.	gene_id "NM_001134445"; transcript_id "NM_001134445";
chr1	hg19_refGene	exon	86043667	86044046	0.000000	-	.	gene_id "NM_001134445"; transcript_id "NM_001134445";
chr1	hg19_refGene	exon	90098644	90098881	0.000000	+	.	gene_id "NM_032270"; transcript_id "NM_032270";
chr1	hg19_refGene	exon	90152029	90152170	0.000000	+	.	gene_id "NM_032270"; transcript_id "NM_032270";
chr1	hg19_refGene	exon	90178268	90185094	0.000000	+	.	gene_id "NM_032270"; transcript_id "NM_032270";
chr1	hg19_refGene	exon	94352590	94354715	0.000000	-	.	gene_id "NM_002061"; transcript_id "NM_002061";
chr1	hg19_refGene	exon	94360170	94360284	0.000000	-	.	gene_id "NM_002061"; transcript_id "NM_002061";
chr1	hg19_refGene	exon	94362174	94362376	0.000000	-	.	gene_id "NM_002061"; transcript_id "NM_002061";
chr1	hg19_refGene	exon	94363395	94363454	0.000000	-	.	gene_id "NM_002061"; transcript_id "NM_002061";
chr1	hg19_refGene	exon	94367141	94367225	0.000000	-	.	gene_id "NM_002061"; transcript_id "NM_002061";
chr1	hg19_refGene	exon	94370079	94370144	0.000000	-	.	gene_id "NM_002061"; transcript_id "NM_002061";
chr1	hg19_refGene	exon	94374594	94375012	0.000000	-	.	gene_id "NM_002061"; transcript_id "NM_002061";
chr1	hg19_refGene	exon	93307717	93309752	0.000000	-	.	gene_id "NM_001252271"; transcript_id "NM_001252271";
chr1	hg19_refGene	exon	93312740	93312916	0.000000	-	.	gene_id "NM_001252271"; transcript_id "NM_001252271";
chr1	hg19_refGene	exon	93316405	93316512	0.000000	-	.	gene_id "NM_001252271"; transcript_id "NM_001252271";
chr1	hg19_refGene	exon	93341853	93341987	0.000000	-	.	gene_id "NM_001252271"; transcript_id "NM_001252271";
chr1	hg19_refGene	exon	93342518	93342707	0.000000	-	.	gene_id "NM_001252271"; transcript_id "NM_001252271";
chr1	hg19_refGene	exon	93298286	93298591	0.000000	-	.	gene_id "NM_001252273"; transcript_id "NM_001252273";
chr1	hg19_refGene	exon	93312740	93312916	0.000000	-	.	gene_id "NM_001252273"; transcript_id "NM_001252273";
chr1	hg19_refGene	exon	93316405	93316512	0.000000	-	.	gene_id "NM_001252273"; transcript_id "NM_001252273";
chr1	hg19_refGene	exon	93341853	93341987	0.000000	-	.	gene_id "NM_001252273"; transcript_id "NM_001252273";
chr1	hg19_refGene	exon	93426933	93427079	0.000000	-	.	gene_id "NM_001252273"; transcript_id "NM_001252273";
chr1	hg19_refGene	exon	93307717	93309752	0.000000	-	.	gene_id "NM_001252269"; transcript_id "NM_001252269";
chr1	hg19_refGene	exon	93312740	93312916	0.000000	-	.	gene_id "NM_001252269"; transcript_id "NM_001252269";
chr1	hg19_refGene	exon	93316405	93316512	0.000000	-	.	gene_id "NM_001252269"; transcript_id "NM_001252269";
chr1	hg19_refGene	exon	93426933	93427079	0.000000	-	.	gene_id "NM_001252269"; transcript_id "NM_001252269";
chr1	hg19_refGene	exon	93307717	93309752	0.000000	-	.	gene_id "NM_001006605"; transcript_id "NM_001006605";
chr1	hg19_refGene	exon	93312740	93312916	0.000000	-	.	gene_id "NM_001006605"; transcript_id "NM_001006605";
chr1	hg19_refGene	exon	93316405	93316512	0.000000	-	.	gene_id "NM_001006605"; transcript_id "NM_001006605";
chr1	hg19_refGene	exon	93341853	93341987	0.000000	-	.	gene_id "NM_001006605"; transcript_id "NM_001006605";
chr1	hg19_refGene	exon	93426933	93427079	0.000000	-	.	gene_id "NM_001006605"; transcript_id "NM_001006605";
chr1	hg19_refGene	exon	93307717	93309752	0.000000	-	.	gene_id "NM_001252270"; transcript_id "NM_001252270";
chr1	hg19_refGene	exon	93316405	93316512	0.000000	-	.	gene_id "NM_001252270"; transcript_id "NM_001252270";
chr1	hg19_refGene	exon	93341853	93341987	0.000000	-	.	gene_id "NM_001252270"; transcript_id "NM_001252270";
chr1	hg19_refGene	exon	93426933	93427079	0.000000	-	.	gene_id "NM_001252270"; transcript_id "NM_001252270";
chr1	hg19_refGene	exon	95393584	95393958	0.000000	+	.	gene_id "NR_033998"; transcript_id "NR_033998";
chr1	hg19_refGene	exon	95397428	95397541	0.000000	+	.	gene_id "NR_033998"; transcript_id "NR_033998";
chr1	hg19_refGene	exon	95426873	95426989	0.000000	+	.	gene_id "NR_033998"; transcript_id "NR_033998";
chr1	hg19_refGene	exon	95428481	95428826	0.000000	+	.	gene_id "NR_033998"; transcript_id "NR_033998";
chr1	hg19_refGene	exon	107682629	107682821	0.000000	+	.	gene_id "NM_001113226"; transcript_id "NM_001113226";
chr1	hg19_refGene	exon	107690691	107691461	0.000000	+	.	gene_id "NM_001113226"; transcript_id "NM_001113226";
chr1	hg19_refGene	exon	107866904	107867544	0.000000	+	.	gene_id "NM_001113226"; transcript_id "NM_001113226";
chr1	hg19_refGene	exon	107937776	107937948	0.000000	+	.	gene_id "NM_001113226"; transcript_id "NM_001113226";
chr1	hg19_refGene	exon	107950304	107950330	0.000000	+	.	gene_id "NM_001113226"; transcript_id "NM_001113226";
chr1	hg19_refGene	exon	107973372	107973539	0.000000	+	.	gene_id "NM_001113226"; transcript_id "NM_001113226";
chr1	hg19_refGene	exon	107979287	107979421	0.000000	+	.	gene_id "NM_001113226"; transcript_id "NM_001113226";
chr1	hg19_refGene	exon	108023233	108024475	0.000000	+	.	gene_id "NM_001113226"; transcript_id "NM_001113226";
chr1	hg19_refGene	exon	107682629	107682821	0.000000	+	.	gene_id "NM_001113228"; transcript_id "NM_001113228";
chr1	hg19_refGene	exon	107690691	107691461	0.000000	+	.	gene_id "NM_001113228"; transcript_id "NM_001113228";
chr1	hg19_refGene	exon	107866904	107867544	0.000000	+	.	gene_id "NM_001113228"; transcript_id "NM_001113228";
chr1	hg19_refGene	exon	107937776	107937948	0.000000	+	.	gene_id "NM_001113228"; transcript_id "NM_001113228";
chr1	hg19_refGene	exon	107950304	107950330	0.000000	+	.	gene_id "NM_001113228"; transcript_id "NM_001113228";
chr1	hg19_refGene	exon	107961202	107961267	0.000000	+	.	gene_id "NM_001113228"; transcript_id "NM_001113228";
chr1	hg19_refGene	exon	107963706	107963765	0.000000	+	.	gene_id "NM_001113228"; transcript_id "NM_001113228";
chr1	hg19_refGene	exon	108023233	108024475	0.000000	+	.	gene_id "NM_001113228"; transcript_id "NM_001113228";
chr1	hg19_refGene	exon	107682745	107682821	0.000000	+	.	gene_id "NM_014917"; transcript_id "NM_014917";
chr1	hg19_refGene	exon	107690691	107691461	0.000000	+	.	gene_id "NM_014917"; transcript_id "NM_014917";
chr1	hg19_refGene	exon	107866904	107867544	0.000000	+	.	gene_id "NM_014917"; transcript_id "NM_014917";
chr1	hg19_refGene	exon	107937776	107937948	0.000000	+	.	gene_id "NM_014917"; transcript_id "NM_014917";
chr1	hg19_refGene	exon	107950304	107950330	0.000000	+	.	gene_id "NM_014917"; transcript_id "NM_014917";
chr1	hg19_refGene	exon	108023233	108024475	0.000000	+	.	gene_id "NM_014917"; transcript_id "NM_014917";
chr1	hg19_refGene	exon	112162405	112162556	0.000000	+	.	gene_id "NM_001010935"; transcript_id "NM_001010935";
chr1	hg19_refGene	exon	112170092	112170185	0.000000	+	.	gene_id "NM_001010935"; transcript_id "NM_001010935";
chr1	hg19_refGene	exon	112233956	112234039	0.000000	+	.	gene_id "NM_001010935"; transcript_id "NM_001010935";
chr1	hg19_refGene	exon	112237963	112238031	0.000000	+	.	gene_id "NM_001010935"; transcript_id "NM_001010935";
chr1	hg19_refGene	exon	112240063	112240119	0.000000	+	.	gene_id "NM_001010935"; transcript_id "NM_001010935";
chr1	hg19_refGene	exon	112245958	112246098	0.000000	+	.	gene_id "NM_001010935"; transcript_id "NM_001010935";
chr1	hg19_refGene	exon	112246965	112247108	0.000000	+	.	gene_id "NM_001010935"; transcript_id "NM_001010935";
chr1	hg19_refGene	exon	112251771	112251886	0.000000	+	.	gene_id "NM_001010935"; transcript_id "NM_001010935";
chr1	hg19_refGene	exon	112255053	112256101	0.000000	+	.	gene_id "NM_001010935"; transcript_id "NM_001010935";
chr1	hg19_refGene	exon	112162405	112162556	0.000000	+	.	gene_id "NM_002884"; transcript_id "NM_002884";
chr1	hg19_refGene	exon	112233956	112234039	0.000000	+	.	gene_id "NM_002884"; transcript_id "NM_002884";
chr1	hg19_refGene	exon	112237963	112238031	0.000000	+	.	gene_id "NM_002884"; transcript_id "NM_002884";
chr1	hg19_refGene	exon	112240063	112240119	0.000000	+	.	gene_id "NM_002884"; transcript_id "NM_002884";
chr1	hg19_refGene	exon	112245958	112246098	0.000000	+	.	gene_id "NM_002884"; transcript_id "NM_002884";
chr1	hg19_refGene	exon	112246965	112247108	0.000000	+	.	gene_id "NM_002884"; transcript_id "NM_002884";
chr1	hg19_refGene	exon	112251771	112251886	0.000000	+	.	gene_id "NM_002884"; transcript_id "NM_002884";
chr1	hg19_refGene	exon	112255053	112256101	0.000000	+	.	gene_id "NM_002884"; transcript_id "NM_002884";
chr1	hg19_refGene	exon	111136202	111136550	0.000000	-	.	gene_id "NM_001204269"; transcript_id "NM_001204269";
chr1	hg19_refGene	exon	111144652	111144792	0.000000	-	.	gene_id "NM_001204269"; transcript_id "NM_001204269";
chr1	hg19_refGene	exon	111146511	111147567	0.000000	-	.	gene_id "NM_001204269"; transcript_id "NM_001204269";
chr1	hg19_refGene	exon	111148013	111148344	0.000000	-	.	gene_id "NM_001204269"; transcript_id "NM_001204269";
chr1	hg19_refGene	exon	111174017	111174096	0.000000	-	.	gene_id "NM_001204269"; transcript_id "NM_001204269";
chr1	hg19_refGene	exon	113243749	113244335	0.000000	-	.	gene_id "NM_001042678"; transcript_id "NM_001042678";
chr1	hg19_refGene	exon	113245185	113245315	0.000000	-	.	gene_id "NM_001042678"; transcript_id "NM_001042678";
chr1	hg19_refGene	exon	113245621	113245741	0.000000	-	.	gene_id "NM_001042678"; transcript_id "NM_001042678";
chr1	hg19_refGene	exon	113246266	113246428	0.000000	-	.	gene_id "NM_001042678"; transcript_id "NM_001042678";
chr1	hg19_refGene	exon	113249700	113250025	0.000000	-	.	gene_id "NM_001042678"; transcript_id "NM_001042678";
chr1	hg19_refGene	exon	113243749	113244335	0.000000	-	.	gene_id "NM_175744"; transcript_id "NM_175744";
chr1	hg19_refGene	exon	113245185	113245315	0.000000	-	.	gene_id "NM_175744"; transcript_id "NM_175744";
chr1	hg19_refGene	exon	113245621	113245741	0.000000	-	.	gene_id "NM_175744"; transcript_id "NM_175744";
chr1	hg19_refGene	exon	113246266	113246428	0.000000	-	.	gene_id "NM_175744"; transcript_id "NM_175744";
chr1	hg19_refGene	exon	113247722	113247790	0.000000	-	.	gene_id "NM_175744"; transcript_id "NM_175744";
chr1	hg19_refGene	exon	113249700	113250025	0.000000	-	.	gene_id "NM_175744"; transcript_id "NM_175744";
chr1	hg19_refGene	exon	114239824	114240347	0.000000	-	.	gene_id "NM_006608"; transcript_id "NM_006608";
chr1	hg19_refGene	exon	114240884	114241009	0.000000	-	.	gene_id "NM_006608"; transcript_id "NM_006608";
chr1	hg19_refGene	exon	114242326	114242421	0.000000	-	.	gene_id "NM_006608"; transcript_id "NM_006608";
chr1	hg19_refGene	exon	114243416	114243571	0.000000	-	.	gene_id "NM_006608"; transcript_id "NM_006608";
chr1	hg19_refGene	exon	114246703	114246789	0.000000	-	.	gene_id "NM_006608"; transcript_id "NM_006608";
chr1	hg19_refGene	exon	114247288	114247419	0.000000	-	.	gene_id "NM_006608"; transcript_id "NM_006608";
chr1	hg19_refGene	exon	114248512	114248784	0.000000	-	.	gene_id "NM_006608"; transcript_id "NM_006608";
chr1	hg19_refGene	exon	114249216	114249344	0.000000	-	.	gene_id "NM_006608"; transcript_id "NM_006608";
chr1	hg19_refGene	exon	114252876	114253097	0.000000	-	.	gene_id "NM_006608"; transcript_id "NM_006608";
chr1	hg19_refGene	exon	114254368	114254457	0.000000	-	.	gene_id "NM_006608"; transcript_id "NM_006608";
chr1	hg19_refGene	exon	114254562	114254735	0.000000	-	.	gene_id "NM_006608"; transcript_id "NM_006608";
chr1	hg19_refGene	exon	114255901	114256060	0.000000	-	.	gene_id "NM_006608"; transcript_id "NM_006608";
chr1	hg19_refGene	exon	114267381	114267515	0.000000	-	.	gene_id "NM_006608"; transcript_id "NM_006608";
chr1	hg19_refGene	exon	114269040	114269196	0.000000	-	.	gene_id "NM_006608"; transcript_id "NM_006608";
chr1	hg19_refGene	exon	114280732	114280890	0.000000	-	.	gene_id "NM_006608"; transcript_id "NM_006608";
chr1	hg19_refGene	exon	114281352	114281421	0.000000	-	.	gene_id "NM_006608"; transcript_id "NM_006608";
chr1	hg19_refGene	exon	114300321	114300377	0.000000	-	.	gene_id "NM_006608"; transcript_id "NM_006608";
chr1	hg19_refGene	exon	114301281	114301777	0.000000	-	.	gene_id "NM_006608"; transcript_id "NM_006608";
chr1	hg19_refGene	exon	110091186	110091460	0.000000	+	.	gene_id "NM_006496"; transcript_id "NM_006496";
chr1	hg19_refGene	exon	110116359	110116401	0.000000	+	.	gene_id "NM_006496"; transcript_id "NM_006496";
chr1	hg19_refGene	exon	110116518	110116659	0.000000	+	.	gene_id "NM_006496"; transcript_id "NM_006496";
chr1	hg19_refGene	exon	110121826	110121983	0.000000	+	.	gene_id "NM_006496"; transcript_id "NM_006496";
chr1	hg19_refGene	exon	110125059	110125187	0.000000	+	.	gene_id "NM_006496"; transcript_id "NM_006496";
chr1	hg19_refGene	exon	110128838	110128967	0.000000	+	.	gene_id "NM_006496"; transcript_id "NM_006496";
chr1	hg19_refGene	exon	110129351	110129504	0.000000	+	.	gene_id "NM_006496"; transcript_id "NM_006496";
chr1	hg19_refGene	exon	110134665	110134877	0.000000	+	.	gene_id "NM_006496"; transcript_id "NM_006496";
chr1	hg19_refGene	exon	110134967	110138454	0.000000	+	.	gene_id "NM_006496"; transcript_id "NM_006496";
chr1	hg19_refGene	exon	113243749	113244335	0.000000	-	.	gene_id "NM_001042679"; transcript_id "NM_001042679";
chr1	hg19_refGene	exon	113245185	113245315	0.000000	-	.	gene_id "NM_001042679"; transcript_id "NM_001042679";
chr1	hg19_refGene	exon	113245621	113245741	0.000000	-	.	gene_id "NM_001042679"; transcript_id "NM_001042679";
chr1	hg19_refGene	exon	113246266	113246428	0.000000	-	.	gene_id "NM_001042679"; transcript_id "NM_001042679";
chr1	hg19_refGene	exon	113247722	113247790	0.000000	-	.	gene_id "NM_001042679"; transcript_id "NM_001042679";
chr1	hg19_refGene	exon	113249455	113249678	0.000000	-	.	gene_id "NM_001042679"; transcript_id "NM_001042679";
chr1	hg19_refGene	exon	120454176	120459317	0.000000	-	.	gene_id "NM_024408"; transcript_id "NM_024408";
chr1	hg19_refGene	exon	120460288	120460385	0.000000	-	.	gene_id "NM_024408"; transcript_id "NM_024408";
chr1	hg19_refGene	exon	120461029	120461176	0.000000	-	.	gene_id "NM_024408"; transcript_id "NM_024408";
chr1	hg19_refGene	exon	120461935	120462236	0.000000	-	.	gene_id "NM_024408"; transcript_id "NM_024408";
chr1	hg19_refGene	exon	120462852	120463020	0.000000	-	.	gene_id "NM_024408"; transcript_id "NM_024408";
chr1	hg19_refGene	exon	120464336	120464432	0.000000	-	.	gene_id "NM_024408"; transcript_id "NM_024408";
chr1	hg19_refGene	exon	120464859	120465069	0.000000	-	.	gene_id "NM_024408"; transcript_id "NM_024408";
chr1	hg19_refGene	exon	120465259	120465401	0.000000	-	.	gene_id "NM_024408"; transcript_id "NM_024408";
chr1	hg19_refGene	exon	120466260	120466607	0.000000	-	.	gene_id "NM_024408"; transcript_id "NM_024408";
chr1	hg19_refGene	exon	120467928	120468433	0.000000	-	.	gene_id "NM_024408"; transcript_id "NM_024408";
chr1	hg19_refGene	exon	120469122	120469234	0.000000	-	.	gene_id "NM_024408"; transcript_id "NM_024408";
chr1	hg19_refGene	exon	120471599	120471835	0.000000	-	.	gene_id "NM_024408"; transcript_id "NM_024408";
chr1	hg19_refGene	exon	120478095	120478227	0.000000	-	.	gene_id "NM_024408"; transcript_id "NM_024408";
chr1	hg19_refGene	exon	120479905	120480089	0.000000	-	.	gene_id "NM_024408"; transcript_id "NM_024408";
chr1	hg19_refGene	exon	120480480	120480633	0.000000	-	.	gene_id "NM_024408"; transcript_id "NM_024408";
chr1	hg19_refGene	exon	120483178	120483379	0.000000	-	.	gene_id "NM_024408"; transcript_id "NM_024408";
chr1	hg19_refGene	exon	120484149	120484377	0.000000	-	.	gene_id "NM_024408"; transcript_id "NM_024408";
chr1	hg19_refGene	exon	120491037	120491189	0.000000	-	.	gene_id "NM_024408"; transcript_id "NM_024408";
chr1	hg19_refGene	exon	120491630	120491749	0.000000	-	.	gene_id "NM_024408"; transcript_id "NM_024408";
chr1	hg19_refGene	exon	120493347	120493460	0.000000	-	.	gene_id "NM_024408"; transcript_id "NM_024408";
chr1	hg19_refGene	exon	120496166	120496311	0.000000	-	.	gene_id "NM_024408"; transcript_id "NM_024408";
chr1	hg19_refGene	exon	120497663	120497855	0.000000	-	.	gene_id "NM_024408"; transcript_id "NM_024408";
chr1	hg19_refGene	exon	120502015	120502125	0.000000	-	.	gene_id "NM_024408"; transcript_id "NM_024408";
chr1	hg19_refGene	exon	120506197	120506430	0.000000	-	.	gene_id "NM_024408"; transcript_id "NM_024408";
chr1	hg19_refGene	exon	120508076	120508189	0.000000	-	.	gene_id "NM_024408"; transcript_id "NM_024408";
chr1	hg19_refGene	exon	120508999	120509112	0.000000	-	.	gene_id "NM_024408"; transcript_id "NM_024408";
chr1	hg19_refGene	exon	120510056	120510244	0.000000	-	.	gene_id "NM_024408"; transcript_id "NM_024408";
chr1	hg19_refGene	exon	120510700	120510855	0.000000	-	.	gene_id "NM_024408"; transcript_id "NM_024408";
chr1	hg19_refGene	exon	120512134	120512367	0.000000	-	.	gene_id "NM_024408"; transcript_id "NM_024408";
chr1	hg19_refGene	exon	120529583	120529705	0.000000	-	.	gene_id "NM_024408"; transcript_id "NM_024408";
chr1	hg19_refGene	exon	120539620	120539955	0.000000	-	.	gene_id "NM_024408"; transcript_id "NM_024408";
chr1	hg19_refGene	exon	120547952	120548211	0.000000	-	.	gene_id "NM_024408"; transcript_id "NM_024408";
chr1	hg19_refGene	exon	120572529	120572610	0.000000	-	.	gene_id "NM_024408"; transcript_id "NM_024408";
chr1	hg19_refGene	exon	120611948	120612317	0.000000	-	.	gene_id "NM_024408"; transcript_id "NM_024408";
chr1	hg19_refGene	exon	120477736	120478227	0.000000	-	.	gene_id "NM_001200001"; transcript_id "NM_001200001";
chr1	hg19_refGene	exon	120479905	120480089	0.000000	-	.	gene_id "NM_001200001"; transcript_id "NM_001200001";
chr1	hg19_refGene	exon	120480480	120480633	0.000000	-	.	gene_id "NM_001200001"; transcript_id "NM_001200001";
chr1	hg19_refGene	exon	120483178	120483379	0.000000	-	.	gene_id "NM_001200001"; transcript_id "NM_001200001";
chr1	hg19_refGene	exon	120484149	120484377	0.000000	-	.	gene_id "NM_001200001"; transcript_id "NM_001200001";
chr1	hg19_refGene	exon	120491037	120491189	0.000000	-	.	gene_id "NM_001200001"; transcript_id "NM_001200001";
chr1	hg19_refGene	exon	120491630	120491749	0.000000	-	.	gene_id "NM_001200001"; transcript_id "NM_001200001";
chr1	hg19_refGene	exon	120493347	120493460	0.000000	-	.	gene_id "NM_001200001"; transcript_id "NM_001200001";
chr1	hg19_refGene	exon	120496166	120496311	0.000000	-	.	gene_id "NM_001200001"; transcript_id "NM_001200001";
chr1	hg19_refGene	exon	120497663	120497855	0.000000	-	.	gene_id "NM_001200001"; transcript_id "NM_001200001";
chr1	hg19_refGene	exon	120502015	120502125	0.000000	-	.	gene_id "NM_001200001"; transcript_id "NM_001200001";
chr1	hg19_refGene	exon	120506197	120506430	0.000000	-	.	gene_id "NM_001200001"; transcript_id "NM_001200001";
chr1	hg19_refGene	exon	120508076	120508189	0.000000	-	.	gene_id "NM_001200001"; transcript_id "NM_001200001";
chr1	hg19_refGene	exon	120508999	120509112	0.000000	-	.	gene_id "NM_001200001"; transcript_id "NM_001200001";
chr1	hg19_refGene	exon	120510056	120510244	0.000000	-	.	gene_id "NM_001200001"; transcript_id "NM_001200001";
chr1	hg19_refGene	exon	120510700	120510855	0.000000	-	.	gene_id "NM_001200001"; transcript_id "NM_001200001";
chr1	hg19_refGene	exon	120512134	120512367	0.000000	-	.	gene_id "NM_001200001"; transcript_id "NM_001200001";
chr1	hg19_refGene	exon	120529583	120529705	0.000000	-	.	gene_id "NM_001200001"; transcript_id "NM_001200001";
chr1	hg19_refGene	exon	120539620	120539955	0.000000	-	.	gene_id "NM_001200001"; transcript_id "NM_001200001";
chr1	hg19_refGene	exon	120547952	120548211	0.000000	-	.	gene_id "NM_001200001"; transcript_id "NM_001200001";
chr1	hg19_refGene	exon	120572529	120572610	0.000000	-	.	gene_id "NM_001200001"; transcript_id "NM_001200001";
chr1	hg19_refGene	exon	120611948	120612317	0.000000	-	.	gene_id "NM_001200001"; transcript_id "NM_001200001";
chr1	hg19_refGene	exon	118472372	118472405	0.000000	+	.	gene_id "NM_006784"; transcript_id "NM_006784";
chr1	hg19_refGene	exon	118475911	118476113	0.000000	+	.	gene_id "NM_006784"; transcript_id "NM_006784";
chr1	hg19_refGene	exon	118477096	118477305	0.000000	+	.	gene_id "NM_006784"; transcript_id "NM_006784";
chr1	hg19_refGene	exon	118479392	118479510	0.000000	+	.	gene_id "NM_006784"; transcript_id "NM_006784";
chr1	hg19_refGene	exon	118481103	118481181	0.000000	+	.	gene_id "NM_006784"; transcript_id "NM_006784";
chr1	hg19_refGene	exon	118482100	118482195	0.000000	+	.	gene_id "NM_006784"; transcript_id "NM_006784";
chr1	hg19_refGene	exon	118483450	118483563	0.000000	+	.	gene_id "NM_006784"; transcript_id "NM_006784";
chr1	hg19_refGene	exon	118483747	118483848	0.000000	+	.	gene_id "NM_006784"; transcript_id "NM_006784";
chr1	hg19_refGene	exon	118484373	118484470	0.000000	+	.	gene_id "NM_006784"; transcript_id "NM_006784";
chr1	hg19_refGene	exon	118485060	118485167	0.000000	+	.	gene_id "NM_006784"; transcript_id "NM_006784";
chr1	hg19_refGene	exon	118486019	118486249	0.000000	+	.	gene_id "NM_006784"; transcript_id "NM_006784";
chr1	hg19_refGene	exon	118488709	118488802	0.000000	+	.	gene_id "NM_006784"; transcript_id "NM_006784";
chr1	hg19_refGene	exon	118491028	118491129	0.000000	+	.	gene_id "NM_006784"; transcript_id "NM_006784";
chr1	hg19_refGene	exon	118492374	118492459	0.000000	+	.	gene_id "NM_006784"; transcript_id "NM_006784";
chr1	hg19_refGene	exon	118492618	118492753	0.000000	+	.	gene_id "NM_006784"; transcript_id "NM_006784";
chr1	hg19_refGene	exon	118493457	118493513	0.000000	+	.	gene_id "NM_006784"; transcript_id "NM_006784";
chr1	hg19_refGene	exon	118494599	118494699	0.000000	+	.	gene_id "NM_006784"; transcript_id "NM_006784";
chr1	hg19_refGene	exon	118494920	118495031	0.000000	+	.	gene_id "NM_006784"; transcript_id "NM_006784";
chr1	hg19_refGene	exon	118495151	118495285	0.000000	+	.	gene_id "NM_006784"; transcript_id "NM_006784";
chr1	hg19_refGene	exon	118495569	118495619	0.000000	+	.	gene_id "NM_006784"; transcript_id "NM_006784";
chr1	hg19_refGene	exon	118496099	118496164	0.000000	+	.	gene_id "NM_006784"; transcript_id "NM_006784";
chr1	hg19_refGene	exon	118496630	118496722	0.000000	+	.	gene_id "NM_006784"; transcript_id "NM_006784";
chr1	hg19_refGene	exon	118497203	118497250	0.000000	+	.	gene_id "NM_006784"; transcript_id "NM_006784";
chr1	hg19_refGene	exon	118497938	118497981	0.000000	+	.	gene_id "NM_006784"; transcript_id "NM_006784";
chr1	hg19_refGene	exon	118499691	118499819	0.000000	+	.	gene_id "NM_006784"; transcript_id "NM_006784";
chr1	hg19_refGene	exon	118501533	118501626	0.000000	+	.	gene_id "NM_006784"; transcript_id "NM_006784";
chr1	hg19_refGene	exon	118501915	118503049	0.000000	+	.	gene_id "NM_006784"; transcript_id "NM_006784";
chr1	hg19_refGene	exon	144614959	144614998	0.000000	+	.	gene_id "NM_001037675"; transcript_id "NM_001037675";
chr1	hg19_refGene	exon	144615096	144615303	0.000000	+	.	gene_id "NM_001037675"; transcript_id "NM_001037675";
chr1	hg19_refGene	exon	144617150	144617252	0.000000	+	.	gene_id "NM_001037675"; transcript_id "NM_001037675";
chr1	hg19_refGene	exon	144618082	144618296	0.000000	+	.	gene_id "NM_001037675"; transcript_id "NM_001037675";
chr1	hg19_refGene	exon	144619347	144619419	0.000000	+	.	gene_id "NM_001037675"; transcript_id "NM_001037675";
chr1	hg19_refGene	exon	144619883	144620094	0.000000	+	.	gene_id "NM_001037675"; transcript_id "NM_001037675";
chr1	hg19_refGene	exon	144621447	144621656	0.000000	+	.	gene_id "NM_001037675"; transcript_id "NM_001037675";
chr1	hg19_refGene	exon	144813742	144813844	0.000000	+	.	gene_id "NM_001037675"; transcript_id "NM_001037675";
chr1	hg19_refGene	exon	144814680	144814894	0.000000	+	.	gene_id "NM_001037675"; transcript_id "NM_001037675";
chr1	hg19_refGene	exon	144815936	144816008	0.000000	+	.	gene_id "NM_001037675"; transcript_id "NM_001037675";
chr1	hg19_refGene	exon	144816473	144816678	0.000000	+	.	gene_id "NM_001037675"; transcript_id "NM_001037675";
chr1	hg19_refGene	exon	144817966	144818017	0.000000	+	.	gene_id "NM_001037675"; transcript_id "NM_001037675";
chr1	hg19_refGene	exon	144821921	144822084	0.000000	+	.	gene_id "NM_001037675"; transcript_id "NM_001037675";
chr1	hg19_refGene	exon	144823128	144823179	0.000000	+	.	gene_id "NM_001037675"; transcript_id "NM_001037675";
chr1	hg19_refGene	exon	144823813	144823985	0.000000	+	.	gene_id "NM_001037675"; transcript_id "NM_001037675";
chr1	hg19_refGene	exon	144824705	144824756	0.000000	+	.	gene_id "NM_001037675"; transcript_id "NM_001037675";
chr1	hg19_refGene	exon	144825353	144825525	0.000000	+	.	gene_id "NM_001037675"; transcript_id "NM_001037675";
chr1	hg19_refGene	exon	144826235	144826286	0.000000	+	.	gene_id "NM_001037675"; transcript_id "NM_001037675";
chr1	hg19_refGene	exon	144826933	144827105	0.000000	+	.	gene_id "NM_001037675"; transcript_id "NM_001037675";
chr1	hg19_refGene	exon	144827820	144827928	0.000000	+	.	gene_id "NM_001037675"; transcript_id "NM_001037675";
chr1	hg19_refGene	exon	144828541	144830407	0.000000	+	.	gene_id "NM_001037675"; transcript_id "NM_001037675";
chr1	hg19_refGene	exon	145293371	145293580	0.000000	+	.	gene_id "NM_001039703"; transcript_id "NM_001039703";
chr1	hg19_refGene	exon	145295423	145295525	0.000000	+	.	gene_id "NM_001039703"; transcript_id "NM_001039703";
chr1	hg19_refGene	exon	145296357	145296571	0.000000	+	.	gene_id "NM_001039703"; transcript_id "NM_001039703";
chr1	hg19_refGene	exon	145297619	145297691	0.000000	+	.	gene_id "NM_001039703"; transcript_id "NM_001039703";
chr1	hg19_refGene	exon	145298155	145298366	0.000000	+	.	gene_id "NM_001039703"; transcript_id "NM_001039703";
chr1	hg19_refGene	exon	145299730	145299939	0.000000	+	.	gene_id "NM_001039703"; transcript_id "NM_001039703";
chr1	hg19_refGene	exon	145301720	145301822	0.000000	+	.	gene_id "NM_001039703"; transcript_id "NM_001039703";
chr1	hg19_refGene	exon	145302654	145302868	0.000000	+	.	gene_id "NM_001039703"; transcript_id "NM_001039703";
chr1	hg19_refGene	exon	145303910	145303982	0.000000	+	.	gene_id "NM_001039703"; transcript_id "NM_001039703";
chr1	hg19_refGene	exon	145304447	145304652	0.000000	+	.	gene_id "NM_001039703"; transcript_id "NM_001039703";
chr1	hg19_refGene	exon	145305945	145305996	0.000000	+	.	gene_id "NM_001039703"; transcript_id "NM_001039703";
chr1	hg19_refGene	exon	145309900	145310063	0.000000	+	.	gene_id "NM_001039703"; transcript_id "NM_001039703";
chr1	hg19_refGene	exon	145311103	145311154	0.000000	+	.	gene_id "NM_001039703"; transcript_id "NM_001039703";
chr1	hg19_refGene	exon	145311786	145311958	0.000000	+	.	gene_id "NM_001039703"; transcript_id "NM_001039703";
chr1	hg19_refGene	exon	145312678	145312729	0.000000	+	.	gene_id "NM_001039703"; transcript_id "NM_001039703";
chr1	hg19_refGene	exon	145313334	145313506	0.000000	+	.	gene_id "NM_001039703"; transcript_id "NM_001039703";
chr1	hg19_refGene	exon	145314216	145314267	0.000000	+	.	gene_id "NM_001039703"; transcript_id "NM_001039703";
chr1	hg19_refGene	exon	145314904	145315076	0.000000	+	.	gene_id "NM_001039703"; transcript_id "NM_001039703";
chr1	hg19_refGene	exon	145315791	145315899	0.000000	+	.	gene_id "NM_001039703"; transcript_id "NM_001039703";
chr1	hg19_refGene	exon	145316512	145316684	0.000000	+	.	gene_id "NM_001039703"; transcript_id "NM_001039703";
chr1	hg19_refGene	exon	145317406	145317457	0.000000	+	.	gene_id "NM_001039703"; transcript_id "NM_001039703";
chr1	hg19_refGene	exon	145318054	145318226	0.000000	+	.	gene_id "NM_001039703"; transcript_id "NM_001039703";
chr1	hg19_refGene	exon	145318936	145318987	0.000000	+	.	gene_id "NM_001039703"; transcript_id "NM_001039703";
chr1	hg19_refGene	exon	145319624	145319796	0.000000	+	.	gene_id "NM_001039703"; transcript_id "NM_001039703";
chr1	hg19_refGene	exon	145320511	145320619	0.000000	+	.	gene_id "NM_001039703"; transcript_id "NM_001039703";
chr1	hg19_refGene	exon	145321230	145321402	0.000000	+	.	gene_id "NM_001039703"; transcript_id "NM_001039703";
chr1	hg19_refGene	exon	145322124	145322175	0.000000	+	.	gene_id "NM_001039703"; transcript_id "NM_001039703";
chr1	hg19_refGene	exon	145322772	145322944	0.000000	+	.	gene_id "NM_001039703"; transcript_id "NM_001039703";
chr1	hg19_refGene	exon	145323654	145323705	0.000000	+	.	gene_id "NM_001039703"; transcript_id "NM_001039703";
chr1	hg19_refGene	exon	145324348	145324520	0.000000	+	.	gene_id "NM_001039703"; transcript_id "NM_001039703";
chr1	hg19_refGene	exon	145325235	145325343	0.000000	+	.	gene_id "NM_001039703"; transcript_id "NM_001039703";
chr1	hg19_refGene	exon	145325952	145326124	0.000000	+	.	gene_id "NM_001039703"; transcript_id "NM_001039703";
chr1	hg19_refGene	exon	145331575	145331626	0.000000	+	.	gene_id "NM_001039703"; transcript_id "NM_001039703";
chr1	hg19_refGene	exon	145332223	145332395	0.000000	+	.	gene_id "NM_001039703"; transcript_id "NM_001039703";
chr1	hg19_refGene	exon	145333105	145333156	0.000000	+	.	gene_id "NM_001039703"; transcript_id "NM_001039703";
chr1	hg19_refGene	exon	145333797	145333969	0.000000	+	.	gene_id "NM_001039703"; transcript_id "NM_001039703";
chr1	hg19_refGene	exon	145334684	145334792	0.000000	+	.	gene_id "NM_001039703"; transcript_id "NM_001039703";
chr1	hg19_refGene	exon	145335389	145335561	0.000000	+	.	gene_id "NM_001039703"; transcript_id "NM_001039703";
chr1	hg19_refGene	exon	145336281	145336332	0.000000	+	.	gene_id "NM_001039703"; transcript_id "NM_001039703";
chr1	hg19_refGene	exon	145336929	145337101	0.000000	+	.	gene_id "NM_001039703"; transcript_id "NM_001039703";
chr1	hg19_refGene	exon	145337811	145337862	0.000000	+	.	gene_id "NM_001039703"; transcript_id "NM_001039703";
chr1	hg19_refGene	exon	145338517	145338689	0.000000	+	.	gene_id "NM_001039703"; transcript_id "NM_001039703";
chr1	hg19_refGene	exon	145339404	145339512	0.000000	+	.	gene_id "NM_001039703"; transcript_id "NM_001039703";
chr1	hg19_refGene	exon	145340109	145340281	0.000000	+	.	gene_id "NM_001039703"; transcript_id "NM_001039703";
chr1	hg19_refGene	exon	145341001	145341052	0.000000	+	.	gene_id "NM_001039703"; transcript_id "NM_001039703";
chr1	hg19_refGene	exon	145341649	145341821	0.000000	+	.	gene_id "NM_001039703"; transcript_id "NM_001039703";
chr1	hg19_refGene	exon	145342531	145342582	0.000000	+	.	gene_id "NM_001039703"; transcript_id "NM_001039703";
chr1	hg19_refGene	exon	145343241	145343413	0.000000	+	.	gene_id "NM_001039703"; transcript_id "NM_001039703";
chr1	hg19_refGene	exon	145344128	145344236	0.000000	+	.	gene_id "NM_001039703"; transcript_id "NM_001039703";
chr1	hg19_refGene	exon	145344833	145345005	0.000000	+	.	gene_id "NM_001039703"; transcript_id "NM_001039703";
chr1	hg19_refGene	exon	145345725	145345776	0.000000	+	.	gene_id "NM_001039703"; transcript_id "NM_001039703";
chr1	hg19_refGene	exon	145346373	145346545	0.000000	+	.	gene_id "NM_001039703"; transcript_id "NM_001039703";
chr1	hg19_refGene	exon	145347255	145347306	0.000000	+	.	gene_id "NM_001039703"; transcript_id "NM_001039703";
chr1	hg19_refGene	exon	145347965	145348137	0.000000	+	.	gene_id "NM_001039703"; transcript_id "NM_001039703";
chr1	hg19_refGene	exon	145348852	145348960	0.000000	+	.	gene_id "NM_001039703"; transcript_id "NM_001039703";
chr1	hg19_refGene	exon	145349563	145349735	0.000000	+	.	gene_id "NM_001039703"; transcript_id "NM_001039703";
chr1	hg19_refGene	exon	145350455	145350506	0.000000	+	.	gene_id "NM_001039703"; transcript_id "NM_001039703";
chr1	hg19_refGene	exon	145351103	145351275	0.000000	+	.	gene_id "NM_001039703"; transcript_id "NM_001039703";
chr1	hg19_refGene	exon	145351985	145352036	0.000000	+	.	gene_id "NM_001039703"; transcript_id "NM_001039703";
chr1	hg19_refGene	exon	145352685	145352857	0.000000	+	.	gene_id "NM_001039703"; transcript_id "NM_001039703";
chr1	hg19_refGene	exon	145353572	145353680	0.000000	+	.	gene_id "NM_001039703"; transcript_id "NM_001039703";
chr1	hg19_refGene	exon	145354295	145354467	0.000000	+	.	gene_id "NM_001039703"; transcript_id "NM_001039703";
chr1	hg19_refGene	exon	145355187	145355238	0.000000	+	.	gene_id "NM_001039703"; transcript_id "NM_001039703";
chr1	hg19_refGene	exon	145355837	145356009	0.000000	+	.	gene_id "NM_001039703"; transcript_id "NM_001039703";
chr1	hg19_refGene	exon	145362979	145363030	0.000000	+	.	gene_id "NM_001039703"; transcript_id "NM_001039703";
chr1	hg19_refGene	exon	145363679	145363851	0.000000	+	.	gene_id "NM_001039703"; transcript_id "NM_001039703";
chr1	hg19_refGene	exon	145364566	145364674	0.000000	+	.	gene_id "NM_001039703"; transcript_id "NM_001039703";
chr1	hg19_refGene	exon	145365287	145365459	0.000000	+	.	gene_id "NM_001039703"; transcript_id "NM_001039703";
chr1	hg19_refGene	exon	146420911	146420962	0.000000	+	.	gene_id "NM_001039703"; transcript_id "NM_001039703";
chr1	hg19_refGene	exon	146448374	146448546	0.000000	+	.	gene_id "NM_001039703"; transcript_id "NM_001039703";
chr1	hg19_refGene	exon	146449256	146449307	0.000000	+	.	gene_id "NM_001039703"; transcript_id "NM_001039703";
chr1	hg19_refGene	exon	146449978	146450150	0.000000	+	.	gene_id "NM_001039703"; transcript_id "NM_001039703";
chr1	hg19_refGene	exon	146450865	146450973	0.000000	+	.	gene_id "NM_001039703"; transcript_id "NM_001039703";
chr1	hg19_refGene	exon	146451599	146451771	0.000000	+	.	gene_id "NM_001039703"; transcript_id "NM_001039703";
chr1	hg19_refGene	exon	146452491	146452542	0.000000	+	.	gene_id "NM_001039703"; transcript_id "NM_001039703";
chr1	hg19_refGene	exon	146456359	146456531	0.000000	+	.	gene_id "NM_001039703"; transcript_id "NM_001039703";
chr1	hg19_refGene	exon	146457251	146457302	0.000000	+	.	gene_id "NM_001039703"; transcript_id "NM_001039703";
chr1	hg19_refGene	exon	146457898	146458070	0.000000	+	.	gene_id "NM_001039703"; transcript_id "NM_001039703";
chr1	hg19_refGene	exon	146458780	146458831	0.000000	+	.	gene_id "NM_001039703"; transcript_id "NM_001039703";
chr1	hg19_refGene	exon	146459498	146459670	0.000000	+	.	gene_id "NM_001039703"; transcript_id "NM_001039703";
chr1	hg19_refGene	exon	146460385	146460493	0.000000	+	.	gene_id "NM_001039703"; transcript_id "NM_001039703";
chr1	hg19_refGene	exon	146461119	146461291	0.000000	+	.	gene_id "NM_001039703"; transcript_id "NM_001039703";
chr1	hg19_refGene	exon	146462011	146462062	0.000000	+	.	gene_id "NM_001039703"; transcript_id "NM_001039703";
chr1	hg19_refGene	exon	146462658	146462830	0.000000	+	.	gene_id "NM_001039703"; transcript_id "NM_001039703";
chr1	hg19_refGene	exon	146465151	146465259	0.000000	+	.	gene_id "NM_001039703"; transcript_id "NM_001039703";
chr1	hg19_refGene	exon	146465878	146466121	0.000000	+	.	gene_id "NM_001039703"; transcript_id "NM_001039703";
chr1	hg19_refGene	exon	145727666	145727749	0.000000	+	.	gene_id "NM_002614"; transcript_id "NM_002614";
chr1	hg19_refGene	exon	145743263	145743333	0.000000	+	.	gene_id "NM_002614"; transcript_id "NM_002614";
chr1	hg19_refGene	exon	145747042	145747253	0.000000	+	.	gene_id "NM_002614"; transcript_id "NM_002614";
chr1	hg19_refGene	exon	145748338	145748587	0.000000	+	.	gene_id "NM_002614"; transcript_id "NM_002614";
chr1	hg19_refGene	exon	145752428	145752564	0.000000	+	.	gene_id "NM_002614"; transcript_id "NM_002614";
chr1	hg19_refGene	exon	145753955	145754150	0.000000	+	.	gene_id "NM_002614"; transcript_id "NM_002614";
chr1	hg19_refGene	exon	145756417	145756613	0.000000	+	.	gene_id "NM_002614"; transcript_id "NM_002614";
chr1	hg19_refGene	exon	145761178	145761402	0.000000	+	.	gene_id "NM_002614"; transcript_id "NM_002614";
chr1	hg19_refGene	exon	145762039	145762329	0.000000	+	.	gene_id "NM_002614"; transcript_id "NM_002614";
chr1	hg19_refGene	exon	145763570	145764206	0.000000	+	.	gene_id "NM_002614"; transcript_id "NM_002614";
chr1	hg19_refGene	exon	145727666	145727749	0.000000	+	.	gene_id "NM_001201325"; transcript_id "NM_001201325";
chr1	hg19_refGene	exon	145747042	145747253	0.000000	+	.	gene_id "NM_001201325"; transcript_id "NM_001201325";
chr1	hg19_refGene	exon	145748338	145748587	0.000000	+	.	gene_id "NM_001201325"; transcript_id "NM_001201325";
chr1	hg19_refGene	exon	145752428	145752564	0.000000	+	.	gene_id "NM_001201325"; transcript_id "NM_001201325";
chr1	hg19_refGene	exon	145753955	145754150	0.000000	+	.	gene_id "NM_001201325"; transcript_id "NM_001201325";
chr1	hg19_refGene	exon	145756417	145756613	0.000000	+	.	gene_id "NM_001201325"; transcript_id "NM_001201325";
chr1	hg19_refGene	exon	145761178	145761402	0.000000	+	.	gene_id "NM_001201325"; transcript_id "NM_001201325";
chr1	hg19_refGene	exon	145762039	145762329	0.000000	+	.	gene_id "NM_001201325"; transcript_id "NM_001201325";
chr1	hg19_refGene	exon	145763570	145764206	0.000000	+	.	gene_id "NM_001201325"; transcript_id "NM_001201325";
chr1	hg19_refGene	exon	149912232	149916964	0.000000	-	.	gene_id "NM_020205"; transcript_id "NM_020205";
chr1	hg19_refGene	exon	149919152	149919236	0.000000	-	.	gene_id "NM_020205"; transcript_id "NM_020205";
chr1	hg19_refGene	exon	149920871	149920985	0.000000	-	.	gene_id "NM_020205"; transcript_id "NM_020205";
chr1	hg19_refGene	exon	149921532	149921681	0.000000	-	.	gene_id "NM_020205"; transcript_id "NM_020205";
chr1	hg19_refGene	exon	149921997	149922124	0.000000	-	.	gene_id "NM_020205"; transcript_id "NM_020205";
chr1	hg19_refGene	exon	149931603	149931715	0.000000	-	.	gene_id "NM_020205"; transcript_id "NM_020205";
chr1	hg19_refGene	exon	149936147	149936274	0.000000	-	.	gene_id "NM_020205"; transcript_id "NM_020205";
chr1	hg19_refGene	exon	149937702	149937803	0.000000	-	.	gene_id "NM_020205"; transcript_id "NM_020205";
chr1	hg19_refGene	exon	149939219	149939446	0.000000	-	.	gene_id "NM_020205"; transcript_id "NM_020205";
chr1	hg19_refGene	exon	149942991	149943179	0.000000	-	.	gene_id "NM_020205"; transcript_id "NM_020205";
chr1	hg19_refGene	exon	149949361	149949511	0.000000	-	.	gene_id "NM_020205"; transcript_id "NM_020205";
chr1	hg19_refGene	exon	149982397	149982686	0.000000	-	.	gene_id "NM_020205"; transcript_id "NM_020205";
chr1	hg19_refGene	exon	145727666	145727749	0.000000	+	.	gene_id "NM_001201326"; transcript_id "NM_001201326";
chr1	hg19_refGene	exon	145747042	145747253	0.000000	+	.	gene_id "NM_001201326"; transcript_id "NM_001201326";
chr1	hg19_refGene	exon	145748338	145748587	0.000000	+	.	gene_id "NM_001201326"; transcript_id "NM_001201326";
chr1	hg19_refGene	exon	145756417	145756613	0.000000	+	.	gene_id "NM_001201326"; transcript_id "NM_001201326";
chr1	hg19_refGene	exon	145761178	145761402	0.000000	+	.	gene_id "NM_001201326"; transcript_id "NM_001201326";
chr1	hg19_refGene	exon	145762039	145762329	0.000000	+	.	gene_id "NM_001201326"; transcript_id "NM_001201326";
chr1	hg19_refGene	exon	145763570	145764206	0.000000	+	.	gene_id "NM_001201326"; transcript_id "NM_001201326";
chr1	hg19_refGene	exon	147574323	147576189	0.000000	-	.	gene_id "NM_001037501"; transcript_id "NM_001037501";
chr1	hg19_refGene	exon	147576820	147576928	0.000000	-	.	gene_id "NM_001037501"; transcript_id "NM_001037501";
chr1	hg19_refGene	exon	148006226	148006398	0.000000	-	.	gene_id "NM_001037501"; transcript_id "NM_001037501";
chr1	hg19_refGene	exon	148007039	148007090	0.000000	-	.	gene_id "NM_001037501"; transcript_id "NM_001037501";
chr1	hg19_refGene	exon	148007800	148007972	0.000000	-	.	gene_id "NM_001037501"; transcript_id "NM_001037501";
chr1	hg19_refGene	exon	148010113	148010164	0.000000	-	.	gene_id "NM_001037501"; transcript_id "NM_001037501";
chr1	hg19_refGene	exon	148010884	148011056	0.000000	-	.	gene_id "NM_001037501"; transcript_id "NM_001037501";
chr1	hg19_refGene	exon	148016409	148016460	0.000000	-	.	gene_id "NM_001037501"; transcript_id "NM_001037501";
chr1	hg19_refGene	exon	148017502	148017665	0.000000	-	.	gene_id "NM_001037501"; transcript_id "NM_001037501";
chr1	hg19_refGene	exon	148021577	148021628	0.000000	-	.	gene_id "NM_001037501"; transcript_id "NM_001037501";
chr1	hg19_refGene	exon	148022927	148023132	0.000000	-	.	gene_id "NM_001037501"; transcript_id "NM_001037501";
chr1	hg19_refGene	exon	148023597	148023669	0.000000	-	.	gene_id "NM_001037501"; transcript_id "NM_001037501";
chr1	hg19_refGene	exon	148024711	148024925	0.000000	-	.	gene_id "NM_001037501"; transcript_id "NM_001037501";
chr1	hg19_refGene	exon	148025761	148025863	0.000000	-	.	gene_id "NM_001037501"; transcript_id "NM_001037501";
chr1	hg19_refGene	exon	148340238	148340447	0.000000	-	.	gene_id "NM_001037501"; transcript_id "NM_001037501";
chr1	hg19_refGene	exon	148341795	148342006	0.000000	-	.	gene_id "NM_001037501"; transcript_id "NM_001037501";
chr1	hg19_refGene	exon	148342470	148342542	0.000000	-	.	gene_id "NM_001037501"; transcript_id "NM_001037501";
chr1	hg19_refGene	exon	148343594	148343808	0.000000	-	.	gene_id "NM_001037501"; transcript_id "NM_001037501";
chr1	hg19_refGene	exon	148344640	148344742	0.000000	-	.	gene_id "NM_001037501"; transcript_id "NM_001037501";
chr1	hg19_refGene	exon	148346582	148346929	0.000000	-	.	gene_id "NM_001037501"; transcript_id "NM_001037501";
chr1	hg19_refGene	exon	144614959	144615303	0.000000	+	.	gene_id "NM_001037501"; transcript_id "NM_001037501_dup1";
chr1	hg19_refGene	exon	144617150	144617252	0.000000	+	.	gene_id "NM_001037501"; transcript_id "NM_001037501_dup1";
chr1	hg19_refGene	exon	144618082	144618296	0.000000	+	.	gene_id "NM_001037501"; transcript_id "NM_001037501_dup1";
chr1	hg19_refGene	exon	144619347	144619419	0.000000	+	.	gene_id "NM_001037501"; transcript_id "NM_001037501_dup1";
chr1	hg19_refGene	exon	144619883	144620094	0.000000	+	.	gene_id "NM_001037501"; transcript_id "NM_001037501_dup1";
chr1	hg19_refGene	exon	144621447	144621656	0.000000	+	.	gene_id "NM_001037501"; transcript_id "NM_001037501_dup1";
chr1	hg19_refGene	exon	144813742	144813844	0.000000	+	.	gene_id "NM_001037501"; transcript_id "NM_001037501_dup1";
chr1	hg19_refGene	exon	144814680	144814894	0.000000	+	.	gene_id "NM_001037501"; transcript_id "NM_001037501_dup1";
chr1	hg19_refGene	exon	144815936	144816008	0.000000	+	.	gene_id "NM_001037501"; transcript_id "NM_001037501_dup1";
chr1	hg19_refGene	exon	144816473	144816678	0.000000	+	.	gene_id "NM_001037501"; transcript_id "NM_001037501_dup1";
chr1	hg19_refGene	exon	144817966	144818017	0.000000	+	.	gene_id "NM_001037501"; transcript_id "NM_001037501_dup1";
chr1	hg19_refGene	exon	144821921	144822084	0.000000	+	.	gene_id "NM_001037501"; transcript_id "NM_001037501_dup1";
chr1	hg19_refGene	exon	144823128	144823179	0.000000	+	.	gene_id "NM_001037501"; transcript_id "NM_001037501_dup1";
chr1	hg19_refGene	exon	144823813	144823985	0.000000	+	.	gene_id "NM_001037501"; transcript_id "NM_001037501_dup1";
chr1	hg19_refGene	exon	144824705	144824756	0.000000	+	.	gene_id "NM_001037501"; transcript_id "NM_001037501_dup1";
chr1	hg19_refGene	exon	144825353	144825525	0.000000	+	.	gene_id "NM_001037501"; transcript_id "NM_001037501_dup1";
chr1	hg19_refGene	exon	144826235	144826286	0.000000	+	.	gene_id "NM_001037501"; transcript_id "NM_001037501_dup1";
chr1	hg19_refGene	exon	144826933	144827105	0.000000	+	.	gene_id "NM_001037501"; transcript_id "NM_001037501_dup1";
chr1	hg19_refGene	exon	144827820	144827928	0.000000	+	.	gene_id "NM_001037501"; transcript_id "NM_001037501_dup1";
chr1	hg19_refGene	exon	144828541	144830407	0.000000	+	.	gene_id "NM_001037501"; transcript_id "NM_001037501_dup1";
chr1	hg19_refGene	exon	144614959	144614998	0.000000	+	.	gene_id "NM_001277444"; transcript_id "NM_001277444";
chr1	hg19_refGene	exon	144615096	144615303	0.000000	+	.	gene_id "NM_001277444"; transcript_id "NM_001277444";
chr1	hg19_refGene	exon	144617150	144617252	0.000000	+	.	gene_id "NM_001277444"; transcript_id "NM_001277444";
chr1	hg19_refGene	exon	144618082	144618296	0.000000	+	.	gene_id "NM_001277444"; transcript_id "NM_001277444";
chr1	hg19_refGene	exon	144619347	144619419	0.000000	+	.	gene_id "NM_001277444"; transcript_id "NM_001277444";
chr1	hg19_refGene	exon	144619883	144620094	0.000000	+	.	gene_id "NM_001277444"; transcript_id "NM_001277444";
chr1	hg19_refGene	exon	144621447	144621656	0.000000	+	.	gene_id "NM_001277444"; transcript_id "NM_001277444";
chr1	hg19_refGene	exon	144813742	144813844	0.000000	+	.	gene_id "NM_001277444"; transcript_id "NM_001277444";
chr1	hg19_refGene	exon	144814680	144814894	0.000000	+	.	gene_id "NM_001277444"; transcript_id "NM_001277444";
chr1	hg19_refGene	exon	144815936	144816008	0.000000	+	.	gene_id "NM_001277444"; transcript_id "NM_001277444";
chr1	hg19_refGene	exon	144816473	144816678	0.000000	+	.	gene_id "NM_001277444"; transcript_id "NM_001277444";
chr1	hg19_refGene	exon	144817966	144818017	0.000000	+	.	gene_id "NM_001277444"; transcript_id "NM_001277444";
chr1	hg19_refGene	exon	144821921	144822084	0.000000	+	.	gene_id "NM_001277444"; transcript_id "NM_001277444";
chr1	hg19_refGene	exon	144823128	144823179	0.000000	+	.	gene_id "NM_001277444"; transcript_id "NM_001277444";
chr1	hg19_refGene	exon	144823813	144823985	0.000000	+	.	gene_id "NM_001277444"; transcript_id "NM_001277444";
chr1	hg19_refGene	exon	144824705	144824756	0.000000	+	.	gene_id "NM_001277444"; transcript_id "NM_001277444";
chr1	hg19_refGene	exon	144825353	144825525	0.000000	+	.	gene_id "NM_001277444"; transcript_id "NM_001277444";
chr1	hg19_refGene	exon	144826235	144826286	0.000000	+	.	gene_id "NM_001277444"; transcript_id "NM_001277444";
chr1	hg19_refGene	exon	144826933	144827105	0.000000	+	.	gene_id "NM_001277444"; transcript_id "NM_001277444";
chr1	hg19_refGene	exon	144827820	144827928	0.000000	+	.	gene_id "NM_001277444"; transcript_id "NM_001277444";
chr1	hg19_refGene	exon	145313334	145313506	0.000000	+	.	gene_id "NM_001277444"; transcript_id "NM_001277444";
chr1	hg19_refGene	exon	145314216	145314267	0.000000	+	.	gene_id "NM_001277444"; transcript_id "NM_001277444";
chr1	hg19_refGene	exon	145314904	145315076	0.000000	+	.	gene_id "NM_001277444"; transcript_id "NM_001277444";
chr1	hg19_refGene	exon	145315791	145315899	0.000000	+	.	gene_id "NM_001277444"; transcript_id "NM_001277444";
chr1	hg19_refGene	exon	145368441	145370304	0.000000	+	.	gene_id "NM_001277444"; transcript_id "NM_001277444";
chr1	hg19_refGene	exon	144146811	144147021	0.000000	+	.	gene_id "NM_001278267"; transcript_id "NM_001278267";
chr1	hg19_refGene	exon	144148790	144148892	0.000000	+	.	gene_id "NM_001278267"; transcript_id "NM_001278267";
chr1	hg19_refGene	exon	144149727	144149941	0.000000	+	.	gene_id "NM_001278267"; transcript_id "NM_001278267";
chr1	hg19_refGene	exon	144150982	144151054	0.000000	+	.	gene_id "NM_001278267"; transcript_id "NM_001278267";
chr1	hg19_refGene	exon	144151519	144151724	0.000000	+	.	gene_id "NM_001278267"; transcript_id "NM_001278267";
chr1	hg19_refGene	exon	144153013	144153064	0.000000	+	.	gene_id "NM_001278267"; transcript_id "NM_001278267";
chr1	hg19_refGene	exon	144156972	144157135	0.000000	+	.	gene_id "NM_001278267"; transcript_id "NM_001278267";
chr1	hg19_refGene	exon	144158178	144158252	0.000000	+	.	gene_id "NM_001278267"; transcript_id "NM_001278267";
chr1	hg19_refGene	exon	144158379	144158391	0.000000	+	.	gene_id "NM_001278267"; transcript_id "NM_001278267";
chr1	hg19_refGene	exon	144158871	144159043	0.000000	+	.	gene_id "NM_001278267"; transcript_id "NM_001278267";
chr1	hg19_refGene	exon	144164519	144164570	0.000000	+	.	gene_id "NM_001278267"; transcript_id "NM_001278267";
chr1	hg19_refGene	exon	144179474	144179646	0.000000	+	.	gene_id "NM_001278267"; transcript_id "NM_001278267";
chr1	hg19_refGene	exon	144180356	144180407	0.000000	+	.	gene_id "NM_001278267"; transcript_id "NM_001278267";
chr1	hg19_refGene	exon	144181064	144181236	0.000000	+	.	gene_id "NM_001278267"; transcript_id "NM_001278267";
chr1	hg19_refGene	exon	144181951	144182059	0.000000	+	.	gene_id "NM_001278267"; transcript_id "NM_001278267";
chr1	hg19_refGene	exon	144182696	144182868	0.000000	+	.	gene_id "NM_001278267"; transcript_id "NM_001278267";
chr1	hg19_refGene	exon	144183588	144183639	0.000000	+	.	gene_id "NM_001278267"; transcript_id "NM_001278267";
chr1	hg19_refGene	exon	144184252	144184424	0.000000	+	.	gene_id "NM_001278267"; transcript_id "NM_001278267";
chr1	hg19_refGene	exon	144185134	144185185	0.000000	+	.	gene_id "NM_001278267"; transcript_id "NM_001278267";
chr1	hg19_refGene	exon	144185828	144186000	0.000000	+	.	gene_id "NM_001278267"; transcript_id "NM_001278267";
chr1	hg19_refGene	exon	144186715	144186823	0.000000	+	.	gene_id "NM_001278267"; transcript_id "NM_001278267";
chr1	hg19_refGene	exon	144187460	144187632	0.000000	+	.	gene_id "NM_001278267"; transcript_id "NM_001278267";
chr1	hg19_refGene	exon	144188352	144188403	0.000000	+	.	gene_id "NM_001278267"; transcript_id "NM_001278267";
chr1	hg19_refGene	exon	144189012	144189184	0.000000	+	.	gene_id "NM_001278267"; transcript_id "NM_001278267";
chr1	hg19_refGene	exon	144189894	144189945	0.000000	+	.	gene_id "NM_001278267"; transcript_id "NM_001278267";
chr1	hg19_refGene	exon	144190582	144190754	0.000000	+	.	gene_id "NM_001278267"; transcript_id "NM_001278267";
chr1	hg19_refGene	exon	144191469	144191577	0.000000	+	.	gene_id "NM_001278267"; transcript_id "NM_001278267";
chr1	hg19_refGene	exon	144192206	144192378	0.000000	+	.	gene_id "NM_001278267"; transcript_id "NM_001278267";
chr1	hg19_refGene	exon	144193098	144193149	0.000000	+	.	gene_id "NM_001278267"; transcript_id "NM_001278267";
chr1	hg19_refGene	exon	144193760	144193932	0.000000	+	.	gene_id "NM_001278267"; transcript_id "NM_001278267";
chr1	hg19_refGene	exon	144194642	144194693	0.000000	+	.	gene_id "NM_001278267"; transcript_id "NM_001278267";
chr1	hg19_refGene	exon	144195344	144195516	0.000000	+	.	gene_id "NM_001278267"; transcript_id "NM_001278267";
chr1	hg19_refGene	exon	144196231	144196339	0.000000	+	.	gene_id "NM_001278267"; transcript_id "NM_001278267";
chr1	hg19_refGene	exon	144196976	144197148	0.000000	+	.	gene_id "NM_001278267"; transcript_id "NM_001278267";
chr1	hg19_refGene	exon	144197868	144197919	0.000000	+	.	gene_id "NM_001278267"; transcript_id "NM_001278267";
chr1	hg19_refGene	exon	144201705	144201877	0.000000	+	.	gene_id "NM_001278267"; transcript_id "NM_001278267";
chr1	hg19_refGene	exon	144202587	144202638	0.000000	+	.	gene_id "NM_001278267"; transcript_id "NM_001278267";
chr1	hg19_refGene	exon	144203299	144203471	0.000000	+	.	gene_id "NM_001278267"; transcript_id "NM_001278267";
chr1	hg19_refGene	exon	144204186	144204294	0.000000	+	.	gene_id "NM_001278267"; transcript_id "NM_001278267";
chr1	hg19_refGene	exon	144204925	144205097	0.000000	+	.	gene_id "NM_001278267"; transcript_id "NM_001278267";
chr1	hg19_refGene	exon	144205817	144205868	0.000000	+	.	gene_id "NM_001278267"; transcript_id "NM_001278267";
chr1	hg19_refGene	exon	144216028	144216200	0.000000	+	.	gene_id "NM_001278267"; transcript_id "NM_001278267";
chr1	hg19_refGene	exon	144216910	144216961	0.000000	+	.	gene_id "NM_001278267"; transcript_id "NM_001278267";
chr1	hg19_refGene	exon	144217612	144217784	0.000000	+	.	gene_id "NM_001278267"; transcript_id "NM_001278267";
chr1	hg19_refGene	exon	144218499	144218607	0.000000	+	.	gene_id "NM_001278267"; transcript_id "NM_001278267";
chr1	hg19_refGene	exon	144219236	144219408	0.000000	+	.	gene_id "NM_001278267"; transcript_id "NM_001278267";
chr1	hg19_refGene	exon	144220128	144220179	0.000000	+	.	gene_id "NM_001278267"; transcript_id "NM_001278267";
chr1	hg19_refGene	exon	144220787	144220959	0.000000	+	.	gene_id "NM_001278267"; transcript_id "NM_001278267";
[truncated: 435,036 more rows]
