# Supplementary material for: Aire-dependent genes undergo Clp1-mediated 3’UTR shortening associated with higher transcript stability in the thymus
Source: eLife. 2020 Apr 29;9:e52985. doi: 10.7554/eLife.52985 (PMC7205469; doi:10.7554/eLife.52985)
Supplement: Figure 1—source data 2. — The two annotation files (UCSCmm9.gtf and UCSChg19.gtf) are GTF files to be used with intersectBed and coverageBed for RNA-seq differential gene expression analyses. [file elife-52985-fig1-data2.zip › Figure_1_source_data_2_REVISION/UCSCmm9.gtf]

chr1	mm9_refGene	start_codon	134212807	134212809	0.000000	+	.	gene_id "NM_028778"; transcript_id "NM_028778";
chr1	mm9_refGene	CDS	134212807	134213049	0.000000	+	0	gene_id "NM_028778"; transcript_id "NM_028778";
chr1	mm9_refGene	exon	134212702	134213049	0.000000	+	.	gene_id "NM_028778"; transcript_id "NM_028778";
chr1	mm9_refGene	CDS	134221530	134221650	0.000000	+	0	gene_id "NM_028778"; transcript_id "NM_028778";
chr1	mm9_refGene	exon	134221530	134221650	0.000000	+	.	gene_id "NM_028778"; transcript_id "NM_028778";
chr1	mm9_refGene	CDS	134224274	134224425	0.000000	+	2	gene_id "NM_028778"; transcript_id "NM_028778";
chr1	mm9_refGene	exon	134224274	134224425	0.000000	+	.	gene_id "NM_028778"; transcript_id "NM_028778";
chr1	mm9_refGene	CDS	134224708	134224773	0.000000	+	0	gene_id "NM_028778"; transcript_id "NM_028778";
chr1	mm9_refGene	exon	134224708	134224773	0.000000	+	.	gene_id "NM_028778"; transcript_id "NM_028778";
chr1	mm9_refGene	CDS	134226535	134226654	0.000000	+	0	gene_id "NM_028778"; transcript_id "NM_028778";
chr1	mm9_refGene	exon	134226535	134226654	0.000000	+	.	gene_id "NM_028778"; transcript_id "NM_028778";
chr1	mm9_refGene	CDS	134227136	134227268	0.000000	+	0	gene_id "NM_028778"; transcript_id "NM_028778";
chr1	mm9_refGene	exon	134227136	134227268	0.000000	+	.	gene_id "NM_028778"; transcript_id "NM_028778";
chr1	mm9_refGene	CDS	134227898	134228955	0.000000	+	2	gene_id "NM_028778"; transcript_id "NM_028778";
chr1	mm9_refGene	stop_codon	134228956	134228958	0.000000	+	.	gene_id "NM_028778"; transcript_id "NM_028778";
chr1	mm9_refGene	exon	134227898	134230065	0.000000	+	.	gene_id "NM_028778"; transcript_id "NM_028778";
chr1	mm9_refGene	start_codon	134212807	134212809	0.000000	+	.	gene_id "NM_001195025"; transcript_id "NM_001195025";
chr1	mm9_refGene	CDS	134212807	134213049	0.000000	+	0	gene_id "NM_001195025"; transcript_id "NM_001195025";
chr1	mm9_refGene	exon	134212702	134213049	0.000000	+	.	gene_id "NM_001195025"; transcript_id "NM_001195025";
chr1	mm9_refGene	CDS	134221530	134221650	0.000000	+	0	gene_id "NM_001195025"; transcript_id "NM_001195025";
chr1	mm9_refGene	exon	134221530	134221650	0.000000	+	.	gene_id "NM_001195025"; transcript_id "NM_001195025";
chr1	mm9_refGene	CDS	134222783	134222806	0.000000	+	2	gene_id "NM_001195025"; transcript_id "NM_001195025";
chr1	mm9_refGene	exon	134222783	134222806	0.000000	+	.	gene_id "NM_001195025"; transcript_id "NM_001195025";
chr1	mm9_refGene	CDS	134224274	134224425	0.000000	+	2	gene_id "NM_001195025"; transcript_id "NM_001195025";
chr1	mm9_refGene	exon	134224274	134224425	0.000000	+	.	gene_id "NM_001195025"; transcript_id "NM_001195025";
chr1	mm9_refGene	CDS	134224708	134224773	0.000000	+	0	gene_id "NM_001195025"; transcript_id "NM_001195025";
chr1	mm9_refGene	exon	134224708	134224773	0.000000	+	.	gene_id "NM_001195025"; transcript_id "NM_001195025";
chr1	mm9_refGene	CDS	134226535	134226654	0.000000	+	0	gene_id "NM_001195025"; transcript_id "NM_001195025";
chr1	mm9_refGene	exon	134226535	134226654	0.000000	+	.	gene_id "NM_001195025"; transcript_id "NM_001195025";
chr1	mm9_refGene	CDS	134227136	134227268	0.000000	+	0	gene_id "NM_001195025"; transcript_id "NM_001195025";
chr1	mm9_refGene	exon	134227136	134227268	0.000000	+	.	gene_id "NM_001195025"; transcript_id "NM_001195025";
chr1	mm9_refGene	CDS	134227898	134228955	0.000000	+	2	gene_id "NM_001195025"; transcript_id "NM_001195025";
chr1	mm9_refGene	stop_codon	134228956	134228958	0.000000	+	.	gene_id "NM_001195025"; transcript_id "NM_001195025";
chr1	mm9_refGene	exon	134227898	134230065	0.000000	+	.	gene_id "NM_001195025"; transcript_id "NM_001195025";
chr1	mm9_refGene	stop_codon	25125013	25125015	0.000000	-	.	gene_id "NM_175642"; transcript_id "NM_175642";
chr1	mm9_refGene	CDS	25125016	25125201	0.000000	-	0	gene_id "NM_175642"; transcript_id "NM_175642";
chr1	mm9_refGene	exon	25124321	25125201	0.000000	-	.	gene_id "NM_175642"; transcript_id "NM_175642";
chr1	mm9_refGene	CDS	25131530	25131634	0.000000	-	0	gene_id "NM_175642"; transcript_id "NM_175642";
chr1	mm9_refGene	exon	25131530	25131634	0.000000	-	.	gene_id "NM_175642"; transcript_id "NM_175642";
chr1	mm9_refGene	CDS	25141089	25141124	0.000000	-	0	gene_id "NM_175642"; transcript_id "NM_175642";
chr1	mm9_refGene	exon	25141089	25141124	0.000000	-	.	gene_id "NM_175642"; transcript_id "NM_175642";
chr1	mm9_refGene	CDS	25150610	25151253	0.000000	-	2	gene_id "NM_175642"; transcript_id "NM_175642";
chr1	mm9_refGene	exon	25150610	25151253	0.000000	-	.	gene_id "NM_175642"; transcript_id "NM_175642";
chr1	mm9_refGene	CDS	25155721	25155760	0.000000	-	0	gene_id "NM_175642"; transcript_id "NM_175642";
chr1	mm9_refGene	exon	25155721	25155760	0.000000	-	.	gene_id "NM_175642"; transcript_id "NM_175642";
chr1	mm9_refGene	CDS	25158278	25158373	0.000000	-	0	gene_id "NM_175642"; transcript_id "NM_175642";
chr1	mm9_refGene	exon	25158278	25158373	0.000000	-	.	gene_id "NM_175642"; transcript_id "NM_175642";
chr1	mm9_refGene	CDS	25168537	25168708	0.000000	-	1	gene_id "NM_175642"; transcript_id "NM_175642";
chr1	mm9_refGene	exon	25168537	25168708	0.000000	-	.	gene_id "NM_175642"; transcript_id "NM_175642";
chr1	mm9_refGene	CDS	25169022	25169120	0.000000	-	1	gene_id "NM_175642"; transcript_id "NM_175642";
chr1	mm9_refGene	exon	25169022	25169120	0.000000	-	.	gene_id "NM_175642"; transcript_id "NM_175642";
chr1	mm9_refGene	CDS	25174134	25174219	0.000000	-	0	gene_id "NM_175642"; transcript_id "NM_175642";
chr1	mm9_refGene	exon	25174134	25174219	0.000000	-	.	gene_id "NM_175642"; transcript_id "NM_175642";
chr1	mm9_refGene	CDS	25183486	25183552	0.000000	-	1	gene_id "NM_175642"; transcript_id "NM_175642";
chr1	mm9_refGene	exon	25183486	25183552	0.000000	-	.	gene_id "NM_175642"; transcript_id "NM_175642";
chr1	mm9_refGene	CDS	25185664	25185733	0.000000	-	2	gene_id "NM_175642"; transcript_id "NM_175642";
chr1	mm9_refGene	exon	25185664	25185733	0.000000	-	.	gene_id "NM_175642"; transcript_id "NM_175642";
chr1	mm9_refGene	CDS	25188096	25188246	0.000000	-	0	gene_id "NM_175642"; transcript_id "NM_175642";
chr1	mm9_refGene	exon	25188096	25188246	0.000000	-	.	gene_id "NM_175642"; transcript_id "NM_175642";
chr1	mm9_refGene	CDS	25278605	25278707	0.000000	-	1	gene_id "NM_175642"; transcript_id "NM_175642";
chr1	mm9_refGene	exon	25278605	25278707	0.000000	-	.	gene_id "NM_175642"; transcript_id "NM_175642";
chr1	mm9_refGene	CDS	25283565	25283668	0.000000	-	0	gene_id "NM_175642"; transcript_id "NM_175642";
chr1	mm9_refGene	exon	25283565	25283668	0.000000	-	.	gene_id "NM_175642"; transcript_id "NM_175642";
chr1	mm9_refGene	CDS	25285266	25285392	0.000000	-	1	gene_id "NM_175642"; transcript_id "NM_175642";
chr1	mm9_refGene	exon	25285266	25285392	0.000000	-	.	gene_id "NM_175642"; transcript_id "NM_175642";
chr1	mm9_refGene	CDS	25453281	25453324	0.000000	-	0	gene_id "NM_175642"; transcript_id "NM_175642";
chr1	mm9_refGene	exon	25453281	25453324	0.000000	-	.	gene_id "NM_175642"; transcript_id "NM_175642";
chr1	mm9_refGene	CDS	25477403	25477505	0.000000	-	1	gene_id "NM_175642"; transcript_id "NM_175642";
chr1	mm9_refGene	exon	25477403	25477505	0.000000	-	.	gene_id "NM_175642"; transcript_id "NM_175642";
chr1	mm9_refGene	CDS	25488268	25488343	0.000000	-	2	gene_id "NM_175642"; transcript_id "NM_175642";
chr1	mm9_refGene	exon	25488268	25488343	0.000000	-	.	gene_id "NM_175642"; transcript_id "NM_175642";
chr1	mm9_refGene	CDS	25489272	25489421	0.000000	-	2	gene_id "NM_175642"; transcript_id "NM_175642";
chr1	mm9_refGene	exon	25489272	25489421	0.000000	-	.	gene_id "NM_175642"; transcript_id "NM_175642";
chr1	mm9_refGene	CDS	25513837	25513945	0.000000	-	0	gene_id "NM_175642"; transcript_id "NM_175642";
chr1	mm9_refGene	exon	25513837	25513945	0.000000	-	.	gene_id "NM_175642"; transcript_id "NM_175642";
chr1	mm9_refGene	CDS	25517588	25517656	0.000000	-	0	gene_id "NM_175642"; transcript_id "NM_175642";
chr1	mm9_refGene	exon	25517588	25517656	0.000000	-	.	gene_id "NM_175642"; transcript_id "NM_175642";
chr1	mm9_refGene	CDS	25544770	25544964	0.000000	-	0	gene_id "NM_175642"; transcript_id "NM_175642";
chr1	mm9_refGene	exon	25544770	25544964	0.000000	-	.	gene_id "NM_175642"; transcript_id "NM_175642";
chr1	mm9_refGene	CDS	25561278	25561384	0.000000	-	2	gene_id "NM_175642"; transcript_id "NM_175642";
chr1	mm9_refGene	exon	25561278	25561384	0.000000	-	.	gene_id "NM_175642"; transcript_id "NM_175642";
chr1	mm9_refGene	CDS	25561758	25561859	0.000000	-	2	gene_id "NM_175642"; transcript_id "NM_175642";
chr1	mm9_refGene	exon	25561758	25561859	0.000000	-	.	gene_id "NM_175642"; transcript_id "NM_175642";
chr1	mm9_refGene	CDS	25588715	25588879	0.000000	-	2	gene_id "NM_175642"; transcript_id "NM_175642";
chr1	mm9_refGene	exon	25588715	25588879	0.000000	-	.	gene_id "NM_175642"; transcript_id "NM_175642";
chr1	mm9_refGene	CDS	25589320	25589484	0.000000	-	2	gene_id "NM_175642"; transcript_id "NM_175642";
chr1	mm9_refGene	exon	25589320	25589484	0.000000	-	.	gene_id "NM_175642"; transcript_id "NM_175642";
chr1	mm9_refGene	CDS	25604261	25604425	0.000000	-	2	gene_id "NM_175642"; transcript_id "NM_175642";
chr1	mm9_refGene	exon	25604261	25604425	0.000000	-	.	gene_id "NM_175642"; transcript_id "NM_175642";
chr1	mm9_refGene	CDS	25610520	25610681	0.000000	-	2	gene_id "NM_175642"; transcript_id "NM_175642";
chr1	mm9_refGene	exon	25610520	25610681	0.000000	-	.	gene_id "NM_175642"; transcript_id "NM_175642";
chr1	mm9_refGene	CDS	25616600	25616710	0.000000	-	2	gene_id "NM_175642"; transcript_id "NM_175642";
chr1	mm9_refGene	exon	25616600	25616710	0.000000	-	.	gene_id "NM_175642"; transcript_id "NM_175642";
chr1	mm9_refGene	CDS	25882849	25883605	0.000000	-	0	gene_id "NM_175642"; transcript_id "NM_175642";
chr1	mm9_refGene	start_codon	25883603	25883605	0.000000	-	.	gene_id "NM_175642"; transcript_id "NM_175642";
chr1	mm9_refGene	exon	25882849	25883620	0.000000	-	.	gene_id "NM_175642"; transcript_id "NM_175642";
chr1	mm9_refGene	exon	25886307	25886552	0.000000	-	.	gene_id "NM_175642"; transcript_id "NM_175642";
chr1	mm9_refGene	stop_codon	8353556	8353558	0.000000	-	.	gene_id "NM_027671"; transcript_id "NM_027671";
chr1	mm9_refGene	CDS	8353559	8353714	0.000000	-	0	gene_id "NM_027671"; transcript_id "NM_027671";
chr1	mm9_refGene	exon	8352742	8353714	0.000000	-	.	gene_id "NM_027671"; transcript_id "NM_027671";
chr1	mm9_refGene	CDS	8404284	8404394	0.000000	-	0	gene_id "NM_027671"; transcript_id "NM_027671";
chr1	mm9_refGene	exon	8404284	8404394	0.000000	-	.	gene_id "NM_027671"; transcript_id "NM_027671";
chr1	mm9_refGene	CDS	8435108	8435200	0.000000	-	0	gene_id "NM_027671"; transcript_id "NM_027671";
chr1	mm9_refGene	exon	8435108	8435200	0.000000	-	.	gene_id "NM_027671"; transcript_id "NM_027671";
chr1	mm9_refGene	CDS	8438061	8438213	0.000000	-	0	gene_id "NM_027671"; transcript_id "NM_027671";
chr1	mm9_refGene	exon	8438061	8438213	0.000000	-	.	gene_id "NM_027671"; transcript_id "NM_027671";
chr1	mm9_refGene	CDS	8453475	8453546	0.000000	-	0	gene_id "NM_027671"; transcript_id "NM_027671";
chr1	mm9_refGene	exon	8453475	8453546	0.000000	-	.	gene_id "NM_027671"; transcript_id "NM_027671";
chr1	mm9_refGene	CDS	8455518	8455634	0.000000	-	0	gene_id "NM_027671"; transcript_id "NM_027671";
chr1	mm9_refGene	exon	8455518	8455634	0.000000	-	.	gene_id "NM_027671"; transcript_id "NM_027671";
chr1	mm9_refGene	CDS	8544806	8544844	0.000000	-	0	gene_id "NM_027671"; transcript_id "NM_027671";
chr1	mm9_refGene	exon	8544806	8544844	0.000000	-	.	gene_id "NM_027671"; transcript_id "NM_027671";
chr1	mm9_refGene	CDS	8573286	8573415	0.000000	-	1	gene_id "NM_027671"; transcript_id "NM_027671";
chr1	mm9_refGene	exon	8573286	8573415	0.000000	-	.	gene_id "NM_027671"; transcript_id "NM_027671";
chr1	mm9_refGene	CDS	8585493	8585623	0.000000	-	0	gene_id "NM_027671"; transcript_id "NM_027671";
chr1	mm9_refGene	exon	8585493	8585623	0.000000	-	.	gene_id "NM_027671"; transcript_id "NM_027671";
chr1	mm9_refGene	CDS	8597151	8597233	0.000000	-	2	gene_id "NM_027671"; transcript_id "NM_027671";
chr1	mm9_refGene	exon	8597151	8597233	0.000000	-	.	gene_id "NM_027671"; transcript_id "NM_027671";
chr1	mm9_refGene	CDS	8614860	8614962	0.000000	-	0	gene_id "NM_027671"; transcript_id "NM_027671";
chr1	mm9_refGene	exon	8614860	8614962	0.000000	-	.	gene_id "NM_027671"; transcript_id "NM_027671";
chr1	mm9_refGene	CDS	8667888	8667929	0.000000	-	0	gene_id "NM_027671"; transcript_id "NM_027671";
chr1	mm9_refGene	exon	8667888	8667929	0.000000	-	.	gene_id "NM_027671"; transcript_id "NM_027671";
chr1	mm9_refGene	CDS	8668018	8668061	0.000000	-	2	gene_id "NM_027671"; transcript_id "NM_027671";
chr1	mm9_refGene	exon	8668018	8668061	0.000000	-	.	gene_id "NM_027671"; transcript_id "NM_027671";
chr1	mm9_refGene	CDS	8669154	8669211	0.000000	-	0	gene_id "NM_027671"; transcript_id "NM_027671";
chr1	mm9_refGene	exon	8669154	8669211	0.000000	-	.	gene_id "NM_027671"; transcript_id "NM_027671";
chr1	mm9_refGene	CDS	8672054	8672110	0.000000	-	0	gene_id "NM_027671"; transcript_id "NM_027671";
chr1	mm9_refGene	exon	8672054	8672110	0.000000	-	.	gene_id "NM_027671"; transcript_id "NM_027671";
chr1	mm9_refGene	CDS	8772844	8772978	0.000000	-	0	gene_id "NM_027671"; transcript_id "NM_027671";
chr1	mm9_refGene	exon	8772844	8772978	0.000000	-	.	gene_id "NM_027671"; transcript_id "NM_027671";
chr1	mm9_refGene	CDS	8793998	8794024	0.000000	-	0	gene_id "NM_027671"; transcript_id "NM_027671";
chr1	mm9_refGene	start_codon	8794022	8794024	0.000000	-	.	gene_id "NM_027671"; transcript_id "NM_027671";
chr1	mm9_refGene	exon	8793998	8794051	0.000000	-	.	gene_id "NM_027671"; transcript_id "NM_027671";
chr1	mm9_refGene	exon	8872242	8872295	0.000000	-	.	gene_id "NM_027671"; transcript_id "NM_027671";
chr1	mm9_refGene	exon	8989267	8989330	0.000000	-	.	gene_id "NM_027671"; transcript_id "NM_027671";
chr1	mm9_refGene	exon	9193260	9193341	0.000000	-	.	gene_id "NM_027671"; transcript_id "NM_027671";
chr1	mm9_refGene	exon	9288214	9289811	0.000000	-	.	gene_id "NM_027671"; transcript_id "NM_027671";
chr1	mm9_refGene	stop_codon	33510931	33510933	0.000000	-	.	gene_id "NM_008922"; transcript_id "NM_008922";
chr1	mm9_refGene	CDS	33510934	33511149	0.000000	-	0	gene_id "NM_008922"; transcript_id "NM_008922";
chr1	mm9_refGene	exon	33510656	33511149	0.000000	-	.	gene_id "NM_008922"; transcript_id "NM_008922";
chr1	mm9_refGene	CDS	33520898	33520966	0.000000	-	0	gene_id "NM_008922"; transcript_id "NM_008922";
chr1	mm9_refGene	exon	33520898	33520966	0.000000	-	.	gene_id "NM_008922"; transcript_id "NM_008922";
chr1	mm9_refGene	CDS	33537303	33537385	0.000000	-	2	gene_id "NM_008922"; transcript_id "NM_008922";
chr1	mm9_refGene	exon	33537303	33537385	0.000000	-	.	gene_id "NM_008922"; transcript_id "NM_008922";
chr1	mm9_refGene	CDS	33541527	33541653	0.000000	-	0	gene_id "NM_008922"; transcript_id "NM_008922";
chr1	mm9_refGene	exon	33541527	33541653	0.000000	-	.	gene_id "NM_008922"; transcript_id "NM_008922";
chr1	mm9_refGene	CDS	33568861	33569046	0.000000	-	0	gene_id "NM_008922"; transcript_id "NM_008922";
chr1	mm9_refGene	exon	33568861	33569046	0.000000	-	.	gene_id "NM_008922"; transcript_id "NM_008922";
chr1	mm9_refGene	CDS	33570990	33571062	0.000000	-	1	gene_id "NM_008922"; transcript_id "NM_008922";
chr1	mm9_refGene	exon	33570990	33571062	0.000000	-	.	gene_id "NM_008922"; transcript_id "NM_008922";
chr1	mm9_refGene	CDS	33590141	33590208	0.000000	-	0	gene_id "NM_008922"; transcript_id "NM_008922";
chr1	mm9_refGene	exon	33590141	33590208	0.000000	-	.	gene_id "NM_008922"; transcript_id "NM_008922";
chr1	mm9_refGene	CDS	33685240	33685377	0.000000	-	0	gene_id "NM_008922"; transcript_id "NM_008922";
chr1	mm9_refGene	exon	33685240	33685377	0.000000	-	.	gene_id "NM_008922"; transcript_id "NM_008922";
chr1	mm9_refGene	CDS	33687183	33687278	0.000000	-	0	gene_id "NM_008922"; transcript_id "NM_008922";
chr1	mm9_refGene	exon	33687183	33687278	0.000000	-	.	gene_id "NM_008922"; transcript_id "NM_008922";
chr1	mm9_refGene	CDS	33719091	33719211	0.000000	-	1	gene_id "NM_008922"; transcript_id "NM_008922";
chr1	mm9_refGene	exon	33719091	33719211	0.000000	-	.	gene_id "NM_008922"; transcript_id "NM_008922";
chr1	mm9_refGene	CDS	33720622	33720701	0.000000	-	0	gene_id "NM_008922"; transcript_id "NM_008922";
chr1	mm9_refGene	exon	33720622	33720701	0.000000	-	.	gene_id "NM_008922"; transcript_id "NM_008922";
chr1	mm9_refGene	CDS	33723890	33723993	0.000000	-	2	gene_id "NM_008922"; transcript_id "NM_008922";
chr1	mm9_refGene	exon	33723890	33723993	0.000000	-	.	gene_id "NM_008922"; transcript_id "NM_008922";
chr1	mm9_refGene	CDS	33725703	33725856	0.000000	-	0	gene_id "NM_008922"; transcript_id "NM_008922";
chr1	mm9_refGene	start_codon	33725854	33725856	0.000000	-	.	gene_id "NM_008922"; transcript_id "NM_008922";
chr1	mm9_refGene	exon	33725703	33725865	0.000000	-	.	gene_id "NM_008922"; transcript_id "NM_008922";
chr1	mm9_refGene	exon	33726469	33726603	0.000000	-	.	gene_id "NM_008922"; transcript_id "NM_008922";
chr1	mm9_refGene	stop_codon	58715268	58715270	0.000000	-	.	gene_id "NM_175370"; transcript_id "NM_175370";
chr1	mm9_refGene	CDS	58715271	58715274	0.000000	-	1	gene_id "NM_175370"; transcript_id "NM_175370";
chr1	mm9_refGene	exon	58714964	58715274	0.000000	-	.	gene_id "NM_175370"; transcript_id "NM_175370";
chr1	mm9_refGene	CDS	58715840	58715949	0.000000	-	0	gene_id "NM_175370"; transcript_id "NM_175370";
chr1	mm9_refGene	exon	58715840	58715949	0.000000	-	.	gene_id "NM_175370"; transcript_id "NM_175370";
chr1	mm9_refGene	CDS	58716067	58716156	0.000000	-	0	gene_id "NM_175370"; transcript_id "NM_175370";
chr1	mm9_refGene	exon	58716067	58716156	0.000000	-	.	gene_id "NM_175370"; transcript_id "NM_175370";
chr1	mm9_refGene	CDS	58718244	58718306	0.000000	-	0	gene_id "NM_175370"; transcript_id "NM_175370";
chr1	mm9_refGene	exon	58718244	58718306	0.000000	-	.	gene_id "NM_175370"; transcript_id "NM_175370";
chr1	mm9_refGene	CDS	58723671	58723774	0.000000	-	2	gene_id "NM_175370"; transcript_id "NM_175370";
chr1	mm9_refGene	exon	58723671	58723774	0.000000	-	.	gene_id "NM_175370"; transcript_id "NM_175370";
chr1	mm9_refGene	CDS	58724573	58724672	0.000000	-	0	gene_id "NM_175370"; transcript_id "NM_175370";
chr1	mm9_refGene	exon	58724573	58724672	0.000000	-	.	gene_id "NM_175370"; transcript_id "NM_175370";
chr1	mm9_refGene	CDS	58726272	58726324	0.000000	-	2	gene_id "NM_175370"; transcript_id "NM_175370";
chr1	mm9_refGene	exon	58726272	58726324	0.000000	-	.	gene_id "NM_175370"; transcript_id "NM_175370";
chr1	mm9_refGene	CDS	58727214	58727311	0.000000	-	1	gene_id "NM_175370"; transcript_id "NM_175370";
chr1	mm9_refGene	exon	58727214	58727311	0.000000	-	.	gene_id "NM_175370"; transcript_id "NM_175370";
chr1	mm9_refGene	CDS	58733373	58733434	0.000000	-	0	gene_id "NM_175370"; transcript_id "NM_175370";
chr1	mm9_refGene	exon	58733373	58733434	0.000000	-	.	gene_id "NM_175370"; transcript_id "NM_175370";
chr1	mm9_refGene	CDS	58735130	58735223	0.000000	-	1	gene_id "NM_175370"; transcript_id "NM_175370";
chr1	mm9_refGene	exon	58735130	58735223	0.000000	-	.	gene_id "NM_175370"; transcript_id "NM_175370";
chr1	mm9_refGene	CDS	58736708	58736841	0.000000	-	0	gene_id "NM_175370"; transcript_id "NM_175370";
chr1	mm9_refGene	exon	58736708	58736841	0.000000	-	.	gene_id "NM_175370"; transcript_id "NM_175370";
chr1	mm9_refGene	CDS	58747757	58747802	0.000000	-	1	gene_id "NM_175370"; transcript_id "NM_175370";
chr1	mm9_refGene	exon	58747757	58747802	0.000000	-	.	gene_id "NM_175370"; transcript_id "NM_175370";
chr1	mm9_refGene	CDS	58748549	58748626	0.000000	-	1	gene_id "NM_175370"; transcript_id "NM_175370";
chr1	mm9_refGene	exon	58748549	58748626	0.000000	-	.	gene_id "NM_175370"; transcript_id "NM_175370";
chr1	mm9_refGene	CDS	58749145	58749257	0.000000	-	0	gene_id "NM_175370"; transcript_id "NM_175370";
chr1	mm9_refGene	start_codon	58749255	58749257	0.000000	-	.	gene_id "NM_175370"; transcript_id "NM_175370";
chr1	mm9_refGene	exon	58749145	58749289	0.000000	-	.	gene_id "NM_175370"; transcript_id "NM_175370";
chr1	mm9_refGene	exon	58752746	58752833	0.000000	-	.	gene_id "NM_175370"; transcript_id "NM_175370";
chr1	mm9_refGene	stop_codon	125230826	125230828	0.000000	-	.	gene_id "NM_199021"; transcript_id "NM_199021";
chr1	mm9_refGene	CDS	125230829	125230960	0.000000	-	0	gene_id "NM_199021"; transcript_id "NM_199021";
chr1	mm9_refGene	exon	125228715	125230960	0.000000	-	.	gene_id "NM_199021"; transcript_id "NM_199021";
chr1	mm9_refGene	CDS	125233401	125233474	0.000000	-	2	gene_id "NM_199021"; transcript_id "NM_199021";
chr1	mm9_refGene	exon	125233401	125233474	0.000000	-	.	gene_id "NM_199021"; transcript_id "NM_199021";
chr1	mm9_refGene	CDS	125237682	125237754	0.000000	-	0	gene_id "NM_199021"; transcript_id "NM_199021";
chr1	mm9_refGene	exon	125237682	125237754	0.000000	-	.	gene_id "NM_199021"; transcript_id "NM_199021";
chr1	mm9_refGene	CDS	125237897	125237955	0.000000	-	2	gene_id "NM_199021"; transcript_id "NM_199021";
chr1	mm9_refGene	exon	125237897	125237955	0.000000	-	.	gene_id "NM_199021"; transcript_id "NM_199021";
chr1	mm9_refGene	CDS	125238194	125238293	0.000000	-	0	gene_id "NM_199021"; transcript_id "NM_199021";
chr1	mm9_refGene	exon	125238194	125238293	0.000000	-	.	gene_id "NM_199021"; transcript_id "NM_199021";
chr1	mm9_refGene	CDS	125249211	125249265	0.000000	-	1	gene_id "NM_199021"; transcript_id "NM_199021";
chr1	mm9_refGene	exon	125249211	125249265	0.000000	-	.	gene_id "NM_199021"; transcript_id "NM_199021";
chr1	mm9_refGene	CDS	125249989	125250183	0.000000	-	1	gene_id "NM_199021"; transcript_id "NM_199021";
chr1	mm9_refGene	exon	125249989	125250183	0.000000	-	.	gene_id "NM_199021"; transcript_id "NM_199021";
chr1	mm9_refGene	CDS	125264175	125264244	0.000000	-	2	gene_id "NM_199021"; transcript_id "NM_199021";
chr1	mm9_refGene	exon	125264175	125264244	0.000000	-	.	gene_id "NM_199021"; transcript_id "NM_199021";
chr1	mm9_refGene	CDS	125264352	125264450	0.000000	-	2	gene_id "NM_199021"; transcript_id "NM_199021";
chr1	mm9_refGene	exon	125264352	125264450	0.000000	-	.	gene_id "NM_199021"; transcript_id "NM_199021";
chr1	mm9_refGene	CDS	125273204	125273251	0.000000	-	2	gene_id "NM_199021"; transcript_id "NM_199021";
chr1	mm9_refGene	exon	125273204	125273251	0.000000	-	.	gene_id "NM_199021"; transcript_id "NM_199021";
chr1	mm9_refGene	CDS	125274704	125274825	0.000000	-	1	gene_id "NM_199021"; transcript_id "NM_199021";
chr1	mm9_refGene	exon	125274704	125274825	0.000000	-	.	gene_id "NM_199021"; transcript_id "NM_199021";
chr1	mm9_refGene	CDS	125280862	125280909	0.000000	-	1	gene_id "NM_199021"; transcript_id "NM_199021";
chr1	mm9_refGene	exon	125280862	125280909	0.000000	-	.	gene_id "NM_199021"; transcript_id "NM_199021";
chr1	mm9_refGene	CDS	125281499	125281590	0.000000	-	0	gene_id "NM_199021"; transcript_id "NM_199021";
chr1	mm9_refGene	exon	125281499	125281590	0.000000	-	.	gene_id "NM_199021"; transcript_id "NM_199021";
chr1	mm9_refGene	CDS	125295098	125295205	0.000000	-	0	gene_id "NM_199021"; transcript_id "NM_199021";
chr1	mm9_refGene	exon	125295098	125295205	0.000000	-	.	gene_id "NM_199021"; transcript_id "NM_199021";
chr1	mm9_refGene	CDS	125299410	125299448	0.000000	-	0	gene_id "NM_199021"; transcript_id "NM_199021";
chr1	mm9_refGene	exon	125299410	125299448	0.000000	-	.	gene_id "NM_199021"; transcript_id "NM_199021";
chr1	mm9_refGene	CDS	125308288	125308411	0.000000	-	1	gene_id "NM_199021"; transcript_id "NM_199021";
chr1	mm9_refGene	exon	125308288	125308411	0.000000	-	.	gene_id "NM_199021"; transcript_id "NM_199021";
chr1	mm9_refGene	CDS	125320190	125320287	0.000000	-	0	gene_id "NM_199021"; transcript_id "NM_199021";
chr1	mm9_refGene	exon	125320190	125320287	0.000000	-	.	gene_id "NM_199021"; transcript_id "NM_199021";
chr1	mm9_refGene	CDS	125329508	125329662	0.000000	-	2	gene_id "NM_199021"; transcript_id "NM_199021";
chr1	mm9_refGene	exon	125329508	125329662	0.000000	-	.	gene_id "NM_199021"; transcript_id "NM_199021";
chr1	mm9_refGene	CDS	125341778	125341898	0.000000	-	0	gene_id "NM_199021"; transcript_id "NM_199021";
chr1	mm9_refGene	exon	125341778	125341898	0.000000	-	.	gene_id "NM_199021"; transcript_id "NM_199021";
chr1	mm9_refGene	CDS	125382471	125382552	0.000000	-	1	gene_id "NM_199021"; transcript_id "NM_199021";
chr1	mm9_refGene	exon	125382471	125382552	0.000000	-	.	gene_id "NM_199021"; transcript_id "NM_199021";
chr1	mm9_refGene	CDS	125382650	125382702	0.000000	-	0	gene_id "NM_199021"; transcript_id "NM_199021";
chr1	mm9_refGene	exon	125382650	125382702	0.000000	-	.	gene_id "NM_199021"; transcript_id "NM_199021";
chr1	mm9_refGene	CDS	125546865	125546939	0.000000	-	0	gene_id "NM_199021"; transcript_id "NM_199021";
chr1	mm9_refGene	exon	125546865	125546939	0.000000	-	.	gene_id "NM_199021"; transcript_id "NM_199021";
chr1	mm9_refGene	CDS	125582798	125582892	0.000000	-	2	gene_id "NM_199021"; transcript_id "NM_199021";
chr1	mm9_refGene	exon	125582798	125582892	0.000000	-	.	gene_id "NM_199021"; transcript_id "NM_199021";
chr1	mm9_refGene	CDS	125750743	125750838	0.000000	-	2	gene_id "NM_199021"; transcript_id "NM_199021";
chr1	mm9_refGene	exon	125750743	125750838	0.000000	-	.	gene_id "NM_199021"; transcript_id "NM_199021";
chr1	mm9_refGene	CDS	125801639	125801753	0.000000	-	0	gene_id "NM_199021"; transcript_id "NM_199021";
chr1	mm9_refGene	exon	125801639	125801753	0.000000	-	.	gene_id "NM_199021"; transcript_id "NM_199021";
chr1	mm9_refGene	CDS	125941949	125942020	0.000000	-	0	gene_id "NM_199021"; transcript_id "NM_199021";
chr1	mm9_refGene	start_codon	125942018	125942020	0.000000	-	.	gene_id "NM_199021"; transcript_id "NM_199021";
chr1	mm9_refGene	exon	125941949	125942136	0.000000	-	.	gene_id "NM_199021"; transcript_id "NM_199021";
chr1	mm9_refGene	stop_codon	75482527	75482529	0.000000	-	.	gene_id "NM_178884"; transcript_id "NM_178884";
chr1	mm9_refGene	CDS	75482530	75482534	0.000000	-	2	gene_id "NM_178884"; transcript_id "NM_178884";
chr1	mm9_refGene	exon	75482400	75482534	0.000000	-	.	gene_id "NM_178884"; transcript_id "NM_178884";
chr1	mm9_refGene	CDS	75483215	75483484	0.000000	-	2	gene_id "NM_178884"; transcript_id "NM_178884";
chr1	mm9_refGene	exon	75483215	75483484	0.000000	-	.	gene_id "NM_178884"; transcript_id "NM_178884";
chr1	mm9_refGene	CDS	75483798	75483902	0.000000	-	2	gene_id "NM_178884"; transcript_id "NM_178884";
chr1	mm9_refGene	exon	75483798	75483902	0.000000	-	.	gene_id "NM_178884"; transcript_id "NM_178884";
chr1	mm9_refGene	CDS	75484204	75484365	0.000000	-	2	gene_id "NM_178884"; transcript_id "NM_178884";
chr1	mm9_refGene	exon	75484204	75484365	0.000000	-	.	gene_id "NM_178884"; transcript_id "NM_178884";
chr1	mm9_refGene	CDS	75484481	75484637	0.000000	-	0	gene_id "NM_178884"; transcript_id "NM_178884";
chr1	mm9_refGene	exon	75484481	75484637	0.000000	-	.	gene_id "NM_178884"; transcript_id "NM_178884";
chr1	mm9_refGene	CDS	75485164	75485276	0.000000	-	2	gene_id "NM_178884"; transcript_id "NM_178884";
chr1	mm9_refGene	exon	75485164	75485276	0.000000	-	.	gene_id "NM_178884"; transcript_id "NM_178884";
chr1	mm9_refGene	CDS	75486058	75486324	0.000000	-	2	gene_id "NM_178884"; transcript_id "NM_178884";
chr1	mm9_refGene	exon	75486058	75486324	0.000000	-	.	gene_id "NM_178884"; transcript_id "NM_178884";
chr1	mm9_refGene	CDS	75487371	75487643	0.000000	-	2	gene_id "NM_178884"; transcript_id "NM_178884";
chr1	mm9_refGene	exon	75487371	75487643	0.000000	-	.	gene_id "NM_178884"; transcript_id "NM_178884";
chr1	mm9_refGene	CDS	75487763	75488032	0.000000	-	2	gene_id "NM_178884"; transcript_id "NM_178884";
chr1	mm9_refGene	exon	75487763	75488032	0.000000	-	.	gene_id "NM_178884"; transcript_id "NM_178884";
chr1	mm9_refGene	CDS	75489081	75489368	0.000000	-	2	gene_id "NM_178884"; transcript_id "NM_178884";
chr1	mm9_refGene	exon	75489081	75489368	0.000000	-	.	gene_id "NM_178884"; transcript_id "NM_178884";
chr1	mm9_refGene	CDS	75489445	75489720	0.000000	-	2	gene_id "NM_178884"; transcript_id "NM_178884";
chr1	mm9_refGene	exon	75489445	75489720	0.000000	-	.	gene_id "NM_178884"; transcript_id "NM_178884";
chr1	mm9_refGene	CDS	75490360	75490632	0.000000	-	2	gene_id "NM_178884"; transcript_id "NM_178884";
chr1	mm9_refGene	exon	75490360	75490632	0.000000	-	.	gene_id "NM_178884"; transcript_id "NM_178884";
chr1	mm9_refGene	CDS	75493583	75493855	0.000000	-	2	gene_id "NM_178884"; transcript_id "NM_178884";
chr1	mm9_refGene	exon	75493583	75493855	0.000000	-	.	gene_id "NM_178884"; transcript_id "NM_178884";
chr1	mm9_refGene	CDS	75494650	75494922	0.000000	-	2	gene_id "NM_178884"; transcript_id "NM_178884";
chr1	mm9_refGene	exon	75494650	75494922	0.000000	-	.	gene_id "NM_178884"; transcript_id "NM_178884";
chr1	mm9_refGene	CDS	75496477	75496749	0.000000	-	2	gene_id "NM_178884"; transcript_id "NM_178884";
chr1	mm9_refGene	exon	75496477	75496749	0.000000	-	.	gene_id "NM_178884"; transcript_id "NM_178884";
chr1	mm9_refGene	CDS	75498534	75498830	0.000000	-	2	gene_id "NM_178884"; transcript_id "NM_178884";
chr1	mm9_refGene	exon	75498534	75498830	0.000000	-	.	gene_id "NM_178884"; transcript_id "NM_178884";
chr1	mm9_refGene	CDS	75499488	75499790	0.000000	-	2	gene_id "NM_178884"; transcript_id "NM_178884";
chr1	mm9_refGene	exon	75499488	75499790	0.000000	-	.	gene_id "NM_178884"; transcript_id "NM_178884";
chr1	mm9_refGene	CDS	75499942	75500193	0.000000	-	2	gene_id "NM_178884"; transcript_id "NM_178884";
chr1	mm9_refGene	exon	75499942	75500193	0.000000	-	.	gene_id "NM_178884"; transcript_id "NM_178884";
chr1	mm9_refGene	CDS	75500272	75500541	0.000000	-	2	gene_id "NM_178884"; transcript_id "NM_178884";
chr1	mm9_refGene	exon	75500272	75500541	0.000000	-	.	gene_id "NM_178884"; transcript_id "NM_178884";
chr1	mm9_refGene	CDS	75501788	75502799	0.000000	-	0	gene_id "NM_178884"; transcript_id "NM_178884";
chr1	mm9_refGene	start_codon	75502797	75502799	0.000000	-	.	gene_id "NM_178884"; transcript_id "NM_178884";
chr1	mm9_refGene	exon	75501788	75503027	0.000000	-	.	gene_id "NM_178884"; transcript_id "NM_178884";
chr1	mm9_refGene	stop_codon	109050946	109050948	0.000000	-	.	gene_id "NM_198680"; transcript_id "NM_198680";
chr1	mm9_refGene	CDS	109050949	109051350	0.000000	-	0	gene_id "NM_198680"; transcript_id "NM_198680";
chr1	mm9_refGene	exon	109050538	109051350	0.000000	-	.	gene_id "NM_198680"; transcript_id "NM_198680";
chr1	mm9_refGene	CDS	109051989	109052144	0.000000	-	0	gene_id "NM_198680"; transcript_id "NM_198680";
chr1	mm9_refGene	exon	109051989	109052144	0.000000	-	.	gene_id "NM_198680"; transcript_id "NM_198680";
chr1	mm9_refGene	CDS	109052422	109052564	0.000000	-	2	gene_id "NM_198680"; transcript_id "NM_198680";
chr1	mm9_refGene	exon	109052422	109052564	0.000000	-	.	gene_id "NM_198680"; transcript_id "NM_198680";
chr1	mm9_refGene	CDS	109053407	109053524	0.000000	-	0	gene_id "NM_198680"; transcript_id "NM_198680";
chr1	mm9_refGene	exon	109053407	109053524	0.000000	-	.	gene_id "NM_198680"; transcript_id "NM_198680";
chr1	mm9_refGene	CDS	109054245	109054367	0.000000	-	0	gene_id "NM_198680"; transcript_id "NM_198680";
chr1	mm9_refGene	exon	109054245	109054367	0.000000	-	.	gene_id "NM_198680"; transcript_id "NM_198680";
chr1	mm9_refGene	CDS	109055598	109055654	0.000000	-	0	gene_id "NM_198680"; transcript_id "NM_198680";
chr1	mm9_refGene	exon	109055598	109055654	0.000000	-	.	gene_id "NM_198680"; transcript_id "NM_198680";
chr1	mm9_refGene	CDS	109056193	109056354	0.000000	-	0	gene_id "NM_198680"; transcript_id "NM_198680";
chr1	mm9_refGene	start_codon	109056352	109056354	0.000000	-	.	gene_id "NM_198680"; transcript_id "NM_198680";
chr1	mm9_refGene	exon	109056193	109056379	0.000000	-	.	gene_id "NM_198680"; transcript_id "NM_198680";
chr1	mm9_refGene	exon	109057657	109057691	0.000000	-	.	gene_id "NM_198680"; transcript_id "NM_198680";
chr1	mm9_refGene	start_codon	167718960	167718962	0.000000	+	.	gene_id "NM_031162"; transcript_id "NM_031162";
chr1	mm9_refGene	CDS	167718960	167719017	0.000000	+	0	gene_id "NM_031162"; transcript_id "NM_031162";
chr1	mm9_refGene	exon	167718812	167719017	0.000000	+	.	gene_id "NM_031162"; transcript_id "NM_031162";
chr1	mm9_refGene	CDS	167785297	167785400	0.000000	+	2	gene_id "NM_031162"; transcript_id "NM_031162";
chr1	mm9_refGene	exon	167785297	167785400	0.000000	+	.	gene_id "NM_031162"; transcript_id "NM_031162";
chr1	mm9_refGene	CDS	167786531	167786587	0.000000	+	0	gene_id "NM_031162"; transcript_id "NM_031162";
chr1	mm9_refGene	exon	167786531	167786587	0.000000	+	.	gene_id "NM_031162"; transcript_id "NM_031162";
chr1	mm9_refGene	CDS	167787547	167787627	0.000000	+	0	gene_id "NM_031162"; transcript_id "NM_031162";
chr1	mm9_refGene	exon	167787547	167787627	0.000000	+	.	gene_id "NM_031162"; transcript_id "NM_031162";
chr1	mm9_refGene	CDS	167788574	167788609	0.000000	+	0	gene_id "NM_031162"; transcript_id "NM_031162";
chr1	mm9_refGene	exon	167788574	167788609	0.000000	+	.	gene_id "NM_031162"; transcript_id "NM_031162";
chr1	mm9_refGene	CDS	167789350	167789406	0.000000	+	0	gene_id "NM_031162"; transcript_id "NM_031162";
chr1	mm9_refGene	exon	167789350	167789406	0.000000	+	.	gene_id "NM_031162"; transcript_id "NM_031162";
chr1	mm9_refGene	CDS	167789920	167789955	0.000000	+	0	gene_id "NM_031162"; transcript_id "NM_031162";
chr1	mm9_refGene	exon	167789920	167789955	0.000000	+	.	gene_id "NM_031162"; transcript_id "NM_031162";
chr1	mm9_refGene	CDS	167796786	167796974	0.000000	+	0	gene_id "NM_031162"; transcript_id "NM_031162";
chr1	mm9_refGene	stop_codon	167796975	167796977	0.000000	+	.	gene_id "NM_031162"; transcript_id "NM_031162";
chr1	mm9_refGene	exon	167796786	167797567	0.000000	+	.	gene_id "NM_031162"; transcript_id "NM_031162";
chr1	mm9_refGene	start_codon	184495192	184495194	0.000000	+	.	gene_id "NM_130890"; transcript_id "NM_130890";
chr1	mm9_refGene	CDS	184495192	184495428	0.000000	+	0	gene_id "NM_130890"; transcript_id "NM_130890";
chr1	mm9_refGene	exon	184495138	184495428	0.000000	+	.	gene_id "NM_130890"; transcript_id "NM_130890";
chr1	mm9_refGene	CDS	184502064	184502133	0.000000	+	0	gene_id "NM_130890"; transcript_id "NM_130890";
chr1	mm9_refGene	exon	184502064	184502133	0.000000	+	.	gene_id "NM_130890"; transcript_id "NM_130890";
chr1	mm9_refGene	CDS	184527078	184527196	0.000000	+	2	gene_id "NM_130890"; transcript_id "NM_130890";
chr1	mm9_refGene	exon	184527078	184527196	0.000000	+	.	gene_id "NM_130890"; transcript_id "NM_130890";
chr1	mm9_refGene	CDS	184527706	184527839	0.000000	+	0	gene_id "NM_130890"; transcript_id "NM_130890";
chr1	mm9_refGene	exon	184527706	184527839	0.000000	+	.	gene_id "NM_130890"; transcript_id "NM_130890";
chr1	mm9_refGene	CDS	184528793	184528961	0.000000	+	1	gene_id "NM_130890"; transcript_id "NM_130890";
chr1	mm9_refGene	exon	184528793	184528961	0.000000	+	.	gene_id "NM_130890"; transcript_id "NM_130890";
chr1	mm9_refGene	CDS	184529673	184529756	0.000000	+	0	gene_id "NM_130890"; transcript_id "NM_130890";
chr1	mm9_refGene	exon	184529673	184529756	0.000000	+	.	gene_id "NM_130890"; transcript_id "NM_130890";
chr1	mm9_refGene	CDS	184532160	184532245	0.000000	+	0	gene_id "NM_130890"; transcript_id "NM_130890";
chr1	mm9_refGene	exon	184532160	184532245	0.000000	+	.	gene_id "NM_130890"; transcript_id "NM_130890";
chr1	mm9_refGene	CDS	184533778	184533852	0.000000	+	1	gene_id "NM_130890"; transcript_id "NM_130890";
chr1	mm9_refGene	exon	184533778	184533852	0.000000	+	.	gene_id "NM_130890"; transcript_id "NM_130890";
chr1	mm9_refGene	CDS	184534571	184534731	0.000000	+	1	gene_id "NM_130890"; transcript_id "NM_130890";
chr1	mm9_refGene	exon	184534571	184534731	0.000000	+	.	gene_id "NM_130890"; transcript_id "NM_130890";
chr1	mm9_refGene	CDS	184537725	184537900	0.000000	+	2	gene_id "NM_130890"; transcript_id "NM_130890";
chr1	mm9_refGene	exon	184537725	184537900	0.000000	+	.	gene_id "NM_130890"; transcript_id "NM_130890";
chr1	mm9_refGene	CDS	184541220	184541231	0.000000	+	0	gene_id "NM_130890"; transcript_id "NM_130890";
chr1	mm9_refGene	exon	184541220	184541231	0.000000	+	.	gene_id "NM_130890"; transcript_id "NM_130890";
chr1	mm9_refGene	CDS	184543457	184543668	0.000000	+	0	gene_id "NM_130890"; transcript_id "NM_130890";
chr1	mm9_refGene	exon	184543457	184543668	0.000000	+	.	gene_id "NM_130890"; transcript_id "NM_130890";
chr1	mm9_refGene	CDS	184544920	184544956	0.000000	+	1	gene_id "NM_130890"; transcript_id "NM_130890";
chr1	mm9_refGene	exon	184544920	184544956	0.000000	+	.	gene_id "NM_130890"; transcript_id "NM_130890";
chr1	mm9_refGene	CDS	184550281	184550349	0.000000	+	0	gene_id "NM_130890"; transcript_id "NM_130890";
chr1	mm9_refGene	exon	184550281	184550349	0.000000	+	.	gene_id "NM_130890"; transcript_id "NM_130890";
chr1	mm9_refGene	CDS	184552592	184552649	0.000000	+	0	gene_id "NM_130890"; transcript_id "NM_130890";
chr1	mm9_refGene	exon	184552592	184552649	0.000000	+	.	gene_id "NM_130890"; transcript_id "NM_130890";
chr1	mm9_refGene	CDS	184554050	184554114	0.000000	+	2	gene_id "NM_130890"; transcript_id "NM_130890";
chr1	mm9_refGene	exon	184554050	184554114	0.000000	+	.	gene_id "NM_130890"; transcript_id "NM_130890";
chr1	mm9_refGene	CDS	184557667	184557735	0.000000	+	0	gene_id "NM_130890"; transcript_id "NM_130890";
chr1	mm9_refGene	exon	184557667	184557735	0.000000	+	.	gene_id "NM_130890"; transcript_id "NM_130890";
chr1	mm9_refGene	CDS	184558109	184558187	0.000000	+	0	gene_id "NM_130890"; transcript_id "NM_130890";
chr1	mm9_refGene	exon	184558109	184558187	0.000000	+	.	gene_id "NM_130890"; transcript_id "NM_130890";
chr1	mm9_refGene	CDS	184558730	184558846	0.000000	+	2	gene_id "NM_130890"; transcript_id "NM_130890";
chr1	mm9_refGene	exon	184558730	184558846	0.000000	+	.	gene_id "NM_130890"; transcript_id "NM_130890";
chr1	mm9_refGene	CDS	184560233	184560291	0.000000	+	2	gene_id "NM_130890"; transcript_id "NM_130890";
chr1	mm9_refGene	exon	184560233	184560291	0.000000	+	.	gene_id "NM_130890"; transcript_id "NM_130890";
chr1	mm9_refGene	CDS	184562215	184562235	0.000000	+	0	gene_id "NM_130890"; transcript_id "NM_130890";
chr1	mm9_refGene	stop_codon	184562236	184562238	0.000000	+	.	gene_id "NM_130890"; transcript_id "NM_130890";
chr1	mm9_refGene	exon	184562215	184562483	0.000000	+	.	gene_id "NM_130890"; transcript_id "NM_130890";
chr1	mm9_refGene	start_codon	167718960	167718962	0.000000	+	.	gene_id "NM_001113392"; transcript_id "NM_001113392";
chr1	mm9_refGene	CDS	167718960	167719017	0.000000	+	0	gene_id "NM_001113392"; transcript_id "NM_001113392";
chr1	mm9_refGene	exon	167718812	167719017	0.000000	+	.	gene_id "NM_001113392"; transcript_id "NM_001113392";
chr1	mm9_refGene	CDS	167785297	167785400	0.000000	+	2	gene_id "NM_001113392"; transcript_id "NM_001113392";
chr1	mm9_refGene	exon	167785297	167785400	0.000000	+	.	gene_id "NM_001113392"; transcript_id "NM_001113392";
chr1	mm9_refGene	CDS	167786531	167786587	0.000000	+	0	gene_id "NM_001113392"; transcript_id "NM_001113392";
chr1	mm9_refGene	exon	167786531	167786587	0.000000	+	.	gene_id "NM_001113392"; transcript_id "NM_001113392";
chr1	mm9_refGene	CDS	167787547	167787627	0.000000	+	0	gene_id "NM_001113392"; transcript_id "NM_001113392";
chr1	mm9_refGene	exon	167787547	167787627	0.000000	+	.	gene_id "NM_001113392"; transcript_id "NM_001113392";
chr1	mm9_refGene	CDS	167788574	167788609	0.000000	+	0	gene_id "NM_001113392"; transcript_id "NM_001113392";
chr1	mm9_refGene	exon	167788574	167788609	0.000000	+	.	gene_id "NM_001113392"; transcript_id "NM_001113392";
chr1	mm9_refGene	CDS	167789350	167789406	0.000000	+	0	gene_id "NM_001113392"; transcript_id "NM_001113392";
chr1	mm9_refGene	exon	167789350	167789406	0.000000	+	.	gene_id "NM_001113392"; transcript_id "NM_001113392";
chr1	mm9_refGene	CDS	167789920	167789955	0.000000	+	0	gene_id "NM_001113392"; transcript_id "NM_001113392";
chr1	mm9_refGene	exon	167789920	167789955	0.000000	+	.	gene_id "NM_001113392"; transcript_id "NM_001113392";
chr1	mm9_refGene	CDS	167799149	167799250	0.000000	+	0	gene_id "NM_001113392"; transcript_id "NM_001113392";
chr1	mm9_refGene	stop_codon	167799251	167799253	0.000000	+	.	gene_id "NM_001113392"; transcript_id "NM_001113392";
chr1	mm9_refGene	exon	167799149	167801284	0.000000	+	.	gene_id "NM_001113392"; transcript_id "NM_001113392";
chr1	mm9_refGene	start_codon	167718960	167718962	0.000000	+	.	gene_id "NM_001113391"; transcript_id "NM_001113391";
chr1	mm9_refGene	CDS	167718960	167719017	0.000000	+	0	gene_id "NM_001113391"; transcript_id "NM_001113391";
chr1	mm9_refGene	exon	167718812	167719017	0.000000	+	.	gene_id "NM_001113391"; transcript_id "NM_001113391";
chr1	mm9_refGene	CDS	167785297	167785400	0.000000	+	2	gene_id "NM_001113391"; transcript_id "NM_001113391";
chr1	mm9_refGene	exon	167785297	167785400	0.000000	+	.	gene_id "NM_001113391"; transcript_id "NM_001113391";
chr1	mm9_refGene	CDS	167786531	167786587	0.000000	+	0	gene_id "NM_001113391"; transcript_id "NM_001113391";
chr1	mm9_refGene	exon	167786531	167786587	0.000000	+	.	gene_id "NM_001113391"; transcript_id "NM_001113391";
chr1	mm9_refGene	CDS	167787547	167787627	0.000000	+	0	gene_id "NM_001113391"; transcript_id "NM_001113391";
chr1	mm9_refGene	exon	167787547	167787627	0.000000	+	.	gene_id "NM_001113391"; transcript_id "NM_001113391";
chr1	mm9_refGene	CDS	167788574	167788609	0.000000	+	0	gene_id "NM_001113391"; transcript_id "NM_001113391";
chr1	mm9_refGene	exon	167788574	167788609	0.000000	+	.	gene_id "NM_001113391"; transcript_id "NM_001113391";
chr1	mm9_refGene	CDS	167789350	167789406	0.000000	+	0	gene_id "NM_001113391"; transcript_id "NM_001113391";
chr1	mm9_refGene	exon	167789350	167789406	0.000000	+	.	gene_id "NM_001113391"; transcript_id "NM_001113391";
chr1	mm9_refGene	CDS	167789920	167789955	0.000000	+	0	gene_id "NM_001113391"; transcript_id "NM_001113391";
chr1	mm9_refGene	exon	167789920	167789955	0.000000	+	.	gene_id "NM_001113391"; transcript_id "NM_001113391";
chr1	mm9_refGene	CDS	167791135	167791197	0.000000	+	0	gene_id "NM_001113391"; transcript_id "NM_001113391";
chr1	mm9_refGene	stop_codon	167791198	167791200	0.000000	+	.	gene_id "NM_001113391"; transcript_id "NM_001113391";
chr1	mm9_refGene	exon	167791135	167792243	0.000000	+	.	gene_id "NM_001113391"; transcript_id "NM_001113391";
chr1	mm9_refGene	start_codon	176103072	176103074	0.000000	+	.	gene_id "NM_011465"; transcript_id "NM_011465";
chr1	mm9_refGene	CDS	176103072	176103092	0.000000	+	0	gene_id "NM_011465"; transcript_id "NM_011465";
chr1	mm9_refGene	exon	176102907	176103092	0.000000	+	.	gene_id "NM_011465"; transcript_id "NM_011465";
chr1	mm9_refGene	CDS	176104458	176104694	0.000000	+	0	gene_id "NM_011465"; transcript_id "NM_011465";
chr1	mm9_refGene	exon	176104458	176104694	0.000000	+	.	gene_id "NM_011465"; transcript_id "NM_011465";
chr1	mm9_refGene	CDS	176105894	176106019	0.000000	+	0	gene_id "NM_011465"; transcript_id "NM_011465";
chr1	mm9_refGene	exon	176105894	176106019	0.000000	+	.	gene_id "NM_011465"; transcript_id "NM_011465";
chr1	mm9_refGene	CDS	176108789	176108929	0.000000	+	0	gene_id "NM_011465"; transcript_id "NM_011465";
chr1	mm9_refGene	exon	176108789	176108929	0.000000	+	.	gene_id "NM_011465"; transcript_id "NM_011465";
chr1	mm9_refGene	CDS	176109862	176110008	0.000000	+	0	gene_id "NM_011465"; transcript_id "NM_011465";
chr1	mm9_refGene	exon	176109862	176110008	0.000000	+	.	gene_id "NM_011465"; transcript_id "NM_011465";
chr1	mm9_refGene	CDS	176111135	176111268	0.000000	+	0	gene_id "NM_011465"; transcript_id "NM_011465";
chr1	mm9_refGene	exon	176111135	176111268	0.000000	+	.	gene_id "NM_011465"; transcript_id "NM_011465";
chr1	mm9_refGene	CDS	176111836	176111980	0.000000	+	1	gene_id "NM_011465"; transcript_id "NM_011465";
chr1	mm9_refGene	exon	176111836	176111980	0.000000	+	.	gene_id "NM_011465"; transcript_id "NM_011465";
chr1	mm9_refGene	CDS	176114712	176114866	0.000000	+	0	gene_id "NM_011465"; transcript_id "NM_011465";
chr1	mm9_refGene	exon	176114712	176114866	0.000000	+	.	gene_id "NM_011465"; transcript_id "NM_011465";
chr1	mm9_refGene	CDS	176115762	176115897	0.000000	+	1	gene_id "NM_011465"; transcript_id "NM_011465";
chr1	mm9_refGene	exon	176115762	176115897	0.000000	+	.	gene_id "NM_011465"; transcript_id "NM_011465";
chr1	mm9_refGene	CDS	176117329	176117430	0.000000	+	0	gene_id "NM_011465"; transcript_id "NM_011465";
chr1	mm9_refGene	exon	176117329	176117430	0.000000	+	.	gene_id "NM_011465"; transcript_id "NM_011465";
chr1	mm9_refGene	CDS	176120227	176120364	0.000000	+	0	gene_id "NM_011465"; transcript_id "NM_011465";
chr1	mm9_refGene	exon	176120227	176120364	0.000000	+	.	gene_id "NM_011465"; transcript_id "NM_011465";
chr1	mm9_refGene	CDS	176121079	176121189	0.000000	+	0	gene_id "NM_011465"; transcript_id "NM_011465";
chr1	mm9_refGene	exon	176121079	176121189	0.000000	+	.	gene_id "NM_011465"; transcript_id "NM_011465";
chr1	mm9_refGene	CDS	176123051	176123128	0.000000	+	0	gene_id "NM_011465"; transcript_id "NM_011465";
chr1	mm9_refGene	exon	176123051	176123128	0.000000	+	.	gene_id "NM_011465"; transcript_id "NM_011465";
chr1	mm9_refGene	CDS	176123660	176123815	0.000000	+	0	gene_id "NM_011465"; transcript_id "NM_011465";
chr1	mm9_refGene	exon	176123660	176123815	0.000000	+	.	gene_id "NM_011465"; transcript_id "NM_011465";
chr1	mm9_refGene	CDS	176125987	176126191	0.000000	+	0	gene_id "NM_011465"; transcript_id "NM_011465";
chr1	mm9_refGene	exon	176125987	176126191	0.000000	+	.	gene_id "NM_011465"; transcript_id "NM_011465";
chr1	mm9_refGene	CDS	176127734	176127915	0.000000	+	2	gene_id "NM_011465"; transcript_id "NM_011465";
chr1	mm9_refGene	exon	176127734	176127915	0.000000	+	.	gene_id "NM_011465"; transcript_id "NM_011465";
chr1	mm9_refGene	CDS	176128493	176128736	0.000000	+	0	gene_id "NM_011465"; transcript_id "NM_011465";
chr1	mm9_refGene	exon	176128493	176128736	0.000000	+	.	gene_id "NM_011465"; transcript_id "NM_011465";
chr1	mm9_refGene	CDS	176129552	176129674	0.000000	+	2	gene_id "NM_011465"; transcript_id "NM_011465";
chr1	mm9_refGene	exon	176129552	176129674	0.000000	+	.	gene_id "NM_011465"; transcript_id "NM_011465";
chr1	mm9_refGene	CDS	176132382	176132599	0.000000	+	2	gene_id "NM_011465"; transcript_id "NM_011465";
chr1	mm9_refGene	exon	176132382	176132599	0.000000	+	.	gene_id "NM_011465"; transcript_id "NM_011465";
chr1	mm9_refGene	CDS	176133384	176133476	0.000000	+	0	gene_id "NM_011465"; transcript_id "NM_011465";
chr1	mm9_refGene	exon	176133384	176133476	0.000000	+	.	gene_id "NM_011465"; transcript_id "NM_011465";
chr1	mm9_refGene	CDS	176135402	176135539	0.000000	+	0	gene_id "NM_011465"; transcript_id "NM_011465";
chr1	mm9_refGene	exon	176135402	176135539	0.000000	+	.	gene_id "NM_011465"; transcript_id "NM_011465";
chr1	mm9_refGene	CDS	176137168	176137319	0.000000	+	0	gene_id "NM_011465"; transcript_id "NM_011465";
chr1	mm9_refGene	exon	176137168	176137319	0.000000	+	.	gene_id "NM_011465"; transcript_id "NM_011465";
chr1	mm9_refGene	CDS	176138443	176138629	0.000000	+	1	gene_id "NM_011465"; transcript_id "NM_011465";
chr1	mm9_refGene	exon	176138443	176138629	0.000000	+	.	gene_id "NM_011465"; transcript_id "NM_011465";
chr1	mm9_refGene	CDS	176139425	176139526	0.000000	+	0	gene_id "NM_011465"; transcript_id "NM_011465";
chr1	mm9_refGene	exon	176139425	176139526	0.000000	+	.	gene_id "NM_011465"; transcript_id "NM_011465";
chr1	mm9_refGene	CDS	176141695	176141786	0.000000	+	0	gene_id "NM_011465"; transcript_id "NM_011465";
chr1	mm9_refGene	exon	176141695	176141786	0.000000	+	.	gene_id "NM_011465"; transcript_id "NM_011465";
chr1	mm9_refGene	CDS	176142669	176142813	0.000000	+	1	gene_id "NM_011465"; transcript_id "NM_011465";
chr1	mm9_refGene	exon	176142669	176142813	0.000000	+	.	gene_id "NM_011465"; transcript_id "NM_011465";
chr1	mm9_refGene	CDS	176143475	176143656	0.000000	+	0	gene_id "NM_011465"; transcript_id "NM_011465";
chr1	mm9_refGene	exon	176143475	176143656	0.000000	+	.	gene_id "NM_011465"; transcript_id "NM_011465";
chr1	mm9_refGene	CDS	176143993	176144092	0.000000	+	1	gene_id "NM_011465"; transcript_id "NM_011465";
chr1	mm9_refGene	exon	176143993	176144092	0.000000	+	.	gene_id "NM_011465"; transcript_id "NM_011465";
chr1	mm9_refGene	CDS	176144187	176144384	0.000000	+	0	gene_id "NM_011465"; transcript_id "NM_011465";
chr1	mm9_refGene	exon	176144187	176144384	0.000000	+	.	gene_id "NM_011465"; transcript_id "NM_011465";
chr1	mm9_refGene	CDS	176145609	176145752	0.000000	+	0	gene_id "NM_011465"; transcript_id "NM_011465";
chr1	mm9_refGene	exon	176145609	176145752	0.000000	+	.	gene_id "NM_011465"; transcript_id "NM_011465";
chr1	mm9_refGene	CDS	176147263	176147366	0.000000	+	0	gene_id "NM_011465"; transcript_id "NM_011465";
chr1	mm9_refGene	exon	176147263	176147366	0.000000	+	.	gene_id "NM_011465"; transcript_id "NM_011465";
chr1	mm9_refGene	CDS	176147656	176147818	0.000000	+	1	gene_id "NM_011465"; transcript_id "NM_011465";
chr1	mm9_refGene	exon	176147656	176147818	0.000000	+	.	gene_id "NM_011465"; transcript_id "NM_011465";
chr1	mm9_refGene	CDS	176148008	176148139	0.000000	+	0	gene_id "NM_011465"; transcript_id "NM_011465";
chr1	mm9_refGene	exon	176148008	176148139	0.000000	+	.	gene_id "NM_011465"; transcript_id "NM_011465";
chr1	mm9_refGene	CDS	176148534	176148671	0.000000	+	0	gene_id "NM_011465"; transcript_id "NM_011465";
chr1	mm9_refGene	exon	176148534	176148671	0.000000	+	.	gene_id "NM_011465"; transcript_id "NM_011465";
chr1	mm9_refGene	CDS	176148855	176148959	0.000000	+	0	gene_id "NM_011465"; transcript_id "NM_011465";
chr1	mm9_refGene	exon	176148855	176148959	0.000000	+	.	gene_id "NM_011465"; transcript_id "NM_011465";
chr1	mm9_refGene	CDS	176149897	176150105	0.000000	+	0	gene_id "NM_011465"; transcript_id "NM_011465";
chr1	mm9_refGene	exon	176149897	176150105	0.000000	+	.	gene_id "NM_011465"; transcript_id "NM_011465";
chr1	mm9_refGene	CDS	176152710	176152830	0.000000	+	1	gene_id "NM_011465"; transcript_id "NM_011465";
chr1	mm9_refGene	exon	176152710	176152830	0.000000	+	.	gene_id "NM_011465"; transcript_id "NM_011465";
chr1	mm9_refGene	CDS	176153392	176153513	0.000000	+	0	gene_id "NM_011465"; transcript_id "NM_011465";
chr1	mm9_refGene	exon	176153392	176153513	0.000000	+	.	gene_id "NM_011465"; transcript_id "NM_011465";
chr1	mm9_refGene	CDS	176154559	176154691	0.000000	+	1	gene_id "NM_011465"; transcript_id "NM_011465";
chr1	mm9_refGene	exon	176154559	176154691	0.000000	+	.	gene_id "NM_011465"; transcript_id "NM_011465";
chr1	mm9_refGene	CDS	176159373	176159471	0.000000	+	0	gene_id "NM_011465"; transcript_id "NM_011465";
chr1	mm9_refGene	exon	176159373	176159471	0.000000	+	.	gene_id "NM_011465"; transcript_id "NM_011465";
chr1	mm9_refGene	CDS	176160757	176160919	0.000000	+	0	gene_id "NM_011465"; transcript_id "NM_011465";
chr1	mm9_refGene	exon	176160757	176160919	0.000000	+	.	gene_id "NM_011465"; transcript_id "NM_011465";
chr1	mm9_refGene	CDS	176161453	176161529	0.000000	+	2	gene_id "NM_011465"; transcript_id "NM_011465";
chr1	mm9_refGene	exon	176161453	176161529	0.000000	+	.	gene_id "NM_011465"; transcript_id "NM_011465";
chr1	mm9_refGene	CDS	176167916	176168125	0.000000	+	0	gene_id "NM_011465"; transcript_id "NM_011465";
chr1	mm9_refGene	exon	176167916	176168125	0.000000	+	.	gene_id "NM_011465"; transcript_id "NM_011465";
chr1	mm9_refGene	CDS	176170248	176170544	0.000000	+	0	gene_id "NM_011465"; transcript_id "NM_011465";
chr1	mm9_refGene	exon	176170248	176170544	0.000000	+	.	gene_id "NM_011465"; transcript_id "NM_011465";
chr1	mm9_refGene	CDS	176171172	176171284	0.000000	+	0	gene_id "NM_011465"; transcript_id "NM_011465";
chr1	mm9_refGene	exon	176171172	176171284	0.000000	+	.	gene_id "NM_011465"; transcript_id "NM_011465";
chr1	mm9_refGene	CDS	176172359	176172376	0.000000	+	1	gene_id "NM_011465"; transcript_id "NM_011465";
chr1	mm9_refGene	exon	176172359	176172376	0.000000	+	.	gene_id "NM_011465"; transcript_id "NM_011465";
chr1	mm9_refGene	CDS	176173279	176173330	0.000000	+	1	gene_id "NM_011465"; transcript_id "NM_011465";
chr1	mm9_refGene	exon	176173279	176173330	0.000000	+	.	gene_id "NM_011465"; transcript_id "NM_011465";
chr1	mm9_refGene	CDS	176174175	176174362	0.000000	+	0	gene_id "NM_011465"; transcript_id "NM_011465";
chr1	mm9_refGene	exon	176174175	176174362	0.000000	+	.	gene_id "NM_011465"; transcript_id "NM_011465";
chr1	mm9_refGene	CDS	176175270	176175323	0.000000	+	1	gene_id "NM_011465"; transcript_id "NM_011465";
chr1	mm9_refGene	exon	176175270	176175323	0.000000	+	.	gene_id "NM_011465"; transcript_id "NM_011465";
chr1	mm9_refGene	CDS	176175778	176175924	0.000000	+	1	gene_id "NM_011465"; transcript_id "NM_011465";
chr1	mm9_refGene	exon	176175778	176175924	0.000000	+	.	gene_id "NM_011465"; transcript_id "NM_011465";
chr1	mm9_refGene	CDS	176176605	176176749	0.000000	+	1	gene_id "NM_011465"; transcript_id "NM_011465";
chr1	mm9_refGene	exon	176176605	176176749	0.000000	+	.	gene_id "NM_011465"; transcript_id "NM_011465";
chr1	mm9_refGene	CDS	176177463	176177585	0.000000	+	0	gene_id "NM_011465"; transcript_id "NM_011465";
chr1	mm9_refGene	stop_codon	176177586	176177588	0.000000	+	.	gene_id "NM_011465"; transcript_id "NM_011465";
chr1	mm9_refGene	exon	176177463	176178580	0.000000	+	.	gene_id "NM_011465"; transcript_id "NM_011465";
chr1	mm9_refGene	start_codon	167718960	167718962	0.000000	+	.	gene_id "NM_001113394"; transcript_id "NM_001113394";
chr1	mm9_refGene	CDS	167718960	167719017	0.000000	+	0	gene_id "NM_001113394"; transcript_id "NM_001113394";
chr1	mm9_refGene	exon	167718812	167719017	0.000000	+	.	gene_id "NM_001113394"; transcript_id "NM_001113394";
chr1	mm9_refGene	CDS	167785297	167785400	0.000000	+	2	gene_id "NM_001113394"; transcript_id "NM_001113394";
chr1	mm9_refGene	exon	167785297	167785400	0.000000	+	.	gene_id "NM_001113394"; transcript_id "NM_001113394";
chr1	mm9_refGene	CDS	167786531	167786587	0.000000	+	0	gene_id "NM_001113394"; transcript_id "NM_001113394";
chr1	mm9_refGene	exon	167786531	167786587	0.000000	+	.	gene_id "NM_001113394"; transcript_id "NM_001113394";
chr1	mm9_refGene	CDS	167787547	167787627	0.000000	+	0	gene_id "NM_001113394"; transcript_id "NM_001113394";
chr1	mm9_refGene	exon	167787547	167787627	0.000000	+	.	gene_id "NM_001113394"; transcript_id "NM_001113394";
chr1	mm9_refGene	CDS	167788574	167788609	0.000000	+	0	gene_id "NM_001113394"; transcript_id "NM_001113394";
chr1	mm9_refGene	exon	167788574	167788609	0.000000	+	.	gene_id "NM_001113394"; transcript_id "NM_001113394";
chr1	mm9_refGene	CDS	167789350	167789406	0.000000	+	0	gene_id "NM_001113394"; transcript_id "NM_001113394";
chr1	mm9_refGene	exon	167789350	167789406	0.000000	+	.	gene_id "NM_001113394"; transcript_id "NM_001113394";
chr1	mm9_refGene	CDS	167789920	167789955	0.000000	+	0	gene_id "NM_001113394"; transcript_id "NM_001113394";
chr1	mm9_refGene	exon	167789920	167789955	0.000000	+	.	gene_id "NM_001113394"; transcript_id "NM_001113394";
chr1	mm9_refGene	CDS	167796786	167796974	0.000000	+	0	gene_id "NM_001113394"; transcript_id "NM_001113394";
chr1	mm9_refGene	stop_codon	167796975	167796977	0.000000	+	.	gene_id "NM_001113394"; transcript_id "NM_001113394";
chr1	mm9_refGene	exon	167796786	167797029	0.000000	+	.	gene_id "NM_001113394"; transcript_id "NM_001113394";
chr1	mm9_refGene	exon	167799149	167801284	0.000000	+	.	gene_id "NM_001113394"; transcript_id "NM_001113394";
chr1	mm9_refGene	start_codon	167718960	167718962	0.000000	+	.	gene_id "NM_001113393"; transcript_id "NM_001113393";
chr1	mm9_refGene	CDS	167718960	167719017	0.000000	+	0	gene_id "NM_001113393"; transcript_id "NM_001113393";
chr1	mm9_refGene	exon	167718812	167719017	0.000000	+	.	gene_id "NM_001113393"; transcript_id "NM_001113393";
chr1	mm9_refGene	CDS	167785297	167785400	0.000000	+	2	gene_id "NM_001113393"; transcript_id "NM_001113393";
chr1	mm9_refGene	exon	167785297	167785400	0.000000	+	.	gene_id "NM_001113393"; transcript_id "NM_001113393";
chr1	mm9_refGene	CDS	167786531	167786587	0.000000	+	0	gene_id "NM_001113393"; transcript_id "NM_001113393";
chr1	mm9_refGene	exon	167786531	167786587	0.000000	+	.	gene_id "NM_001113393"; transcript_id "NM_001113393";
chr1	mm9_refGene	CDS	167787547	167787627	0.000000	+	0	gene_id "NM_001113393"; transcript_id "NM_001113393";
chr1	mm9_refGene	exon	167787547	167787627	0.000000	+	.	gene_id "NM_001113393"; transcript_id "NM_001113393";
chr1	mm9_refGene	CDS	167788577	167788609	0.000000	+	0	gene_id "NM_001113393"; transcript_id "NM_001113393";
chr1	mm9_refGene	exon	167788577	167788609	0.000000	+	.	gene_id "NM_001113393"; transcript_id "NM_001113393";
chr1	mm9_refGene	CDS	167789350	167789406	0.000000	+	0	gene_id "NM_001113393"; transcript_id "NM_001113393";
chr1	mm9_refGene	exon	167789350	167789406	0.000000	+	.	gene_id "NM_001113393"; transcript_id "NM_001113393";
chr1	mm9_refGene	CDS	167789920	167789955	0.000000	+	0	gene_id "NM_001113393"; transcript_id "NM_001113393";
chr1	mm9_refGene	exon	167789920	167789955	0.000000	+	.	gene_id "NM_001113393"; transcript_id "NM_001113393";
chr1	mm9_refGene	CDS	167796786	167796879	0.000000	+	0	gene_id "NM_001113393"; transcript_id "NM_001113393";
chr1	mm9_refGene	exon	167796786	167796879	0.000000	+	.	gene_id "NM_001113393"; transcript_id "NM_001113393";
chr1	mm9_refGene	CDS	167799149	167799192	0.000000	+	2	gene_id "NM_001113393"; transcript_id "NM_001113393";
chr1	mm9_refGene	stop_codon	167799193	167799195	0.000000	+	.	gene_id "NM_001113393"; transcript_id "NM_001113393";
chr1	mm9_refGene	exon	167799149	167801284	0.000000	+	.	gene_id "NM_001113393"; transcript_id "NM_001113393";
chr1	mm9_refGene	start_codon	11404650	11404652	0.000000	+	.	gene_id "NM_001160371"; transcript_id "NM_001160371";
chr1	mm9_refGene	CDS	11404650	11404718	0.000000	+	0	gene_id "NM_001160371"; transcript_id "NM_001160371";
chr1	mm9_refGene	exon	11404186	11404718	0.000000	+	.	gene_id "NM_001160371"; transcript_id "NM_001160371";
chr1	mm9_refGene	CDS	11501999	11502146	0.000000	+	0	gene_id "NM_001160371"; transcript_id "NM_001160371";
chr1	mm9_refGene	exon	11501999	11502146	0.000000	+	.	gene_id "NM_001160371"; transcript_id "NM_001160371";
chr1	mm9_refGene	CDS	11508659	11508790	0.000000	+	2	gene_id "NM_001160371"; transcript_id "NM_001160371";
chr1	mm9_refGene	exon	11508659	11508790	0.000000	+	.	gene_id "NM_001160371"; transcript_id "NM_001160371";
chr1	mm9_refGene	CDS	11535235	11535363	0.000000	+	2	gene_id "NM_001160371"; transcript_id "NM_001160371";
chr1	mm9_refGene	exon	11535235	11535363	0.000000	+	.	gene_id "NM_001160371"; transcript_id "NM_001160371";
chr1	mm9_refGene	CDS	11553044	11553072	0.000000	+	2	gene_id "NM_001160371"; transcript_id "NM_001160371";
chr1	mm9_refGene	exon	11553044	11553072	0.000000	+	.	gene_id "NM_001160371"; transcript_id "NM_001160371";
chr1	mm9_refGene	CDS	11578455	11578627	0.000000	+	0	gene_id "NM_001160371"; transcript_id "NM_001160371";
chr1	mm9_refGene	exon	11578455	11578627	0.000000	+	.	gene_id "NM_001160371"; transcript_id "NM_001160371";
chr1	mm9_refGene	CDS	11586232	11586398	0.000000	+	1	gene_id "NM_001160371"; transcript_id "NM_001160371";
chr1	mm9_refGene	exon	11586232	11586398	0.000000	+	.	gene_id "NM_001160371"; transcript_id "NM_001160371";
chr1	mm9_refGene	CDS	11587046	11587062	0.000000	+	2	gene_id "NM_001160371"; transcript_id "NM_001160371";
chr1	mm9_refGene	stop_codon	11587063	11587065	0.000000	+	.	gene_id "NM_001160371"; transcript_id "NM_001160371";
chr1	mm9_refGene	exon	11587046	11591902	0.000000	+	.	gene_id "NM_001160371"; transcript_id "NM_001160371";
chr1	mm9_refGene	start_codon	11404650	11404652	0.000000	+	.	gene_id "NM_177173"; transcript_id "NM_177173";
chr1	mm9_refGene	CDS	11404650	11404718	0.000000	+	0	gene_id "NM_177173"; transcript_id "NM_177173";
chr1	mm9_refGene	exon	11404186	11404718	0.000000	+	.	gene_id "NM_177173"; transcript_id "NM_177173";
chr1	mm9_refGene	CDS	11501999	11502146	0.000000	+	0	gene_id "NM_177173"; transcript_id "NM_177173";
chr1	mm9_refGene	exon	11501999	11502146	0.000000	+	.	gene_id "NM_177173"; transcript_id "NM_177173";
chr1	mm9_refGene	CDS	11508659	11508790	0.000000	+	2	gene_id "NM_177173"; transcript_id "NM_177173";
chr1	mm9_refGene	exon	11508659	11508790	0.000000	+	.	gene_id "NM_177173"; transcript_id "NM_177173";
chr1	mm9_refGene	CDS	11535235	11535363	0.000000	+	2	gene_id "NM_177173"; transcript_id "NM_177173";
chr1	mm9_refGene	exon	11535235	11535363	0.000000	+	.	gene_id "NM_177173"; transcript_id "NM_177173";
chr1	mm9_refGene	CDS	11553044	11553072	0.000000	+	2	gene_id "NM_177173"; transcript_id "NM_177173";
chr1	mm9_refGene	exon	11553044	11553072	0.000000	+	.	gene_id "NM_177173"; transcript_id "NM_177173";
chr1	mm9_refGene	CDS	11578455	11578627	0.000000	+	0	gene_id "NM_177173"; transcript_id "NM_177173";
chr1	mm9_refGene	exon	11578455	11578627	0.000000	+	.	gene_id "NM_177173"; transcript_id "NM_177173";
chr1	mm9_refGene	CDS	11586232	11586398	0.000000	+	1	gene_id "NM_177173"; transcript_id "NM_177173";
chr1	mm9_refGene	exon	11586232	11586398	0.000000	+	.	gene_id "NM_177173"; transcript_id "NM_177173";
chr1	mm9_refGene	CDS	11738046	11738172	0.000000	+	2	gene_id "NM_177173"; transcript_id "NM_177173";
chr1	mm9_refGene	exon	11738046	11738172	0.000000	+	.	gene_id "NM_177173"; transcript_id "NM_177173";
chr1	mm9_refGene	CDS	11788562	11788647	0.000000	+	1	gene_id "NM_177173"; transcript_id "NM_177173";
chr1	mm9_refGene	exon	11788562	11788647	0.000000	+	.	gene_id "NM_177173"; transcript_id "NM_177173";
chr1	mm9_refGene	CDS	11819896	11819972	0.000000	+	2	gene_id "NM_177173"; transcript_id "NM_177173";
chr1	mm9_refGene	exon	11819896	11819972	0.000000	+	.	gene_id "NM_177173"; transcript_id "NM_177173";
chr1	mm9_refGene	CDS	11923625	11923672	0.000000	+	0	gene_id "NM_177173"; transcript_id "NM_177173";
chr1	mm9_refGene	exon	11923625	11923672	0.000000	+	.	gene_id "NM_177173"; transcript_id "NM_177173";
chr1	mm9_refGene	CDS	11941044	11941137	0.000000	+	0	gene_id "NM_177173"; transcript_id "NM_177173";
chr1	mm9_refGene	exon	11941044	11941137	0.000000	+	.	gene_id "NM_177173"; transcript_id "NM_177173";
chr1	mm9_refGene	CDS	11962127	11962183	0.000000	+	2	gene_id "NM_177173"; transcript_id "NM_177173";
chr1	mm9_refGene	exon	11962127	11962183	0.000000	+	.	gene_id "NM_177173"; transcript_id "NM_177173";
chr1	mm9_refGene	CDS	11965004	11965044	0.000000	+	2	gene_id "NM_177173"; transcript_id "NM_177173";
chr1	mm9_refGene	stop_codon	11965045	11965047	0.000000	+	.	gene_id "NM_177173"; transcript_id "NM_177173";
chr1	mm9_refGene	exon	11965004	11965983	0.000000	+	.	gene_id "NM_177173"; transcript_id "NM_177173";
chr1	mm9_refGene	stop_codon	10315205	10315207	0.000000	-	.	gene_id "NM_177834"; transcript_id "NM_177834";
chr1	mm9_refGene	CDS	10315208	10315392	0.000000	-	2	gene_id "NM_177834"; transcript_id "NM_177834";
chr1	mm9_refGene	exon	10314808	10315392	0.000000	-	.	gene_id "NM_177834"; transcript_id "NM_177834";
chr1	mm9_refGene	CDS	10319554	10319638	0.000000	-	0	gene_id "NM_177834"; transcript_id "NM_177834";
chr1	mm9_refGene	exon	10319554	10319638	0.000000	-	.	gene_id "NM_177834"; transcript_id "NM_177834";
chr1	mm9_refGene	CDS	10327348	10327550	0.000000	-	2	gene_id "NM_177834"; transcript_id "NM_177834";
chr1	mm9_refGene	exon	10327348	10327550	0.000000	-	.	gene_id "NM_177834"; transcript_id "NM_177834";
chr1	mm9_refGene	CDS	10398350	10398440	0.000000	-	0	gene_id "NM_177834"; transcript_id "NM_177834";
chr1	mm9_refGene	exon	10398350	10398440	0.000000	-	.	gene_id "NM_177834"; transcript_id "NM_177834";
chr1	mm9_refGene	CDS	10399338	10399448	0.000000	-	0	gene_id "NM_177834"; transcript_id "NM_177834";
chr1	mm9_refGene	exon	10399338	10399448	0.000000	-	.	gene_id "NM_177834"; transcript_id "NM_177834";
chr1	mm9_refGene	CDS	10467106	10467210	0.000000	-	0	gene_id "NM_177834"; transcript_id "NM_177834";
chr1	mm9_refGene	exon	10467106	10467210	0.000000	-	.	gene_id "NM_177834"; transcript_id "NM_177834";
chr1	mm9_refGene	CDS	10471095	10471196	0.000000	-	0	gene_id "NM_177834"; transcript_id "NM_177834";
chr1	mm9_refGene	exon	10471095	10471196	0.000000	-	.	gene_id "NM_177834"; transcript_id "NM_177834";
chr1	mm9_refGene	CDS	10474030	10474144	0.000000	-	1	gene_id "NM_177834"; transcript_id "NM_177834";
chr1	mm9_refGene	exon	10474030	10474144	0.000000	-	.	gene_id "NM_177834"; transcript_id "NM_177834";
chr1	mm9_refGene	CDS	10478906	10479030	0.000000	-	0	gene_id "NM_177834"; transcript_id "NM_177834";
chr1	mm9_refGene	exon	10478906	10479030	0.000000	-	.	gene_id "NM_177834"; transcript_id "NM_177834";
chr1	mm9_refGene	CDS	10585701	10585776	0.000000	-	1	gene_id "NM_177834"; transcript_id "NM_177834";
chr1	mm9_refGene	exon	10585701	10585776	0.000000	-	.	gene_id "NM_177834"; transcript_id "NM_177834";
chr1	mm9_refGene	CDS	10709693	10709808	0.000000	-	0	gene_id "NM_177834"; transcript_id "NM_177834";
chr1	mm9_refGene	start_codon	10709806	10709808	0.000000	-	.	gene_id "NM_177834"; transcript_id "NM_177834";
chr1	mm9_refGene	exon	10709693	10710024	0.000000	-	.	gene_id "NM_177834"; transcript_id "NM_177834";
chr1	mm9_refGene	start_codon	11404650	11404652	0.000000	+	.	gene_id "NM_001160369"; transcript_id "NM_001160369";
chr1	mm9_refGene	CDS	11404650	11404718	0.000000	+	0	gene_id "NM_001160369"; transcript_id "NM_001160369";
chr1	mm9_refGene	exon	11404186	11404718	0.000000	+	.	gene_id "NM_001160369"; transcript_id "NM_001160369";
chr1	mm9_refGene	CDS	11501999	11502146	0.000000	+	0	gene_id "NM_001160369"; transcript_id "NM_001160369";
chr1	mm9_refGene	exon	11501999	11502146	0.000000	+	.	gene_id "NM_001160369"; transcript_id "NM_001160369";
chr1	mm9_refGene	CDS	11508659	11508790	0.000000	+	2	gene_id "NM_001160369"; transcript_id "NM_001160369";
chr1	mm9_refGene	exon	11508659	11508790	0.000000	+	.	gene_id "NM_001160369"; transcript_id "NM_001160369";
chr1	mm9_refGene	CDS	11535235	11535363	0.000000	+	2	gene_id "NM_001160369"; transcript_id "NM_001160369";
chr1	mm9_refGene	exon	11535235	11535363	0.000000	+	.	gene_id "NM_001160369"; transcript_id "NM_001160369";
chr1	mm9_refGene	CDS	11553044	11553072	0.000000	+	2	gene_id "NM_001160369"; transcript_id "NM_001160369";
chr1	mm9_refGene	exon	11553044	11553072	0.000000	+	.	gene_id "NM_001160369"; transcript_id "NM_001160369";
chr1	mm9_refGene	CDS	11578455	11578627	0.000000	+	0	gene_id "NM_001160369"; transcript_id "NM_001160369";
chr1	mm9_refGene	exon	11578455	11578627	0.000000	+	.	gene_id "NM_001160369"; transcript_id "NM_001160369";
chr1	mm9_refGene	CDS	11586232	11586398	0.000000	+	1	gene_id "NM_001160369"; transcript_id "NM_001160369";
chr1	mm9_refGene	exon	11586232	11586398	0.000000	+	.	gene_id "NM_001160369"; transcript_id "NM_001160369";
chr1	mm9_refGene	CDS	11738046	11738181	0.000000	+	2	gene_id "NM_001160369"; transcript_id "NM_001160369";
chr1	mm9_refGene	exon	11738046	11738181	0.000000	+	.	gene_id "NM_001160369"; transcript_id "NM_001160369";
chr1	mm9_refGene	CDS	11788562	11788647	0.000000	+	1	gene_id "NM_001160369"; transcript_id "NM_001160369";
chr1	mm9_refGene	exon	11788562	11788647	0.000000	+	.	gene_id "NM_001160369"; transcript_id "NM_001160369";
chr1	mm9_refGene	CDS	11819896	11819972	0.000000	+	2	gene_id "NM_001160369"; transcript_id "NM_001160369";
chr1	mm9_refGene	exon	11819896	11819972	0.000000	+	.	gene_id "NM_001160369"; transcript_id "NM_001160369";
chr1	mm9_refGene	CDS	11923625	11923672	0.000000	+	0	gene_id "NM_001160369"; transcript_id "NM_001160369";
chr1	mm9_refGene	exon	11923625	11923672	0.000000	+	.	gene_id "NM_001160369"; transcript_id "NM_001160369";
chr1	mm9_refGene	CDS	11941044	11941137	0.000000	+	0	gene_id "NM_001160369"; transcript_id "NM_001160369";
chr1	mm9_refGene	exon	11941044	11941137	0.000000	+	.	gene_id "NM_001160369"; transcript_id "NM_001160369";
chr1	mm9_refGene	CDS	11962127	11962183	0.000000	+	2	gene_id "NM_001160369"; transcript_id "NM_001160369";
chr1	mm9_refGene	exon	11962127	11962183	0.000000	+	.	gene_id "NM_001160369"; transcript_id "NM_001160369";
chr1	mm9_refGene	CDS	11965004	11965044	0.000000	+	2	gene_id "NM_001160369"; transcript_id "NM_001160369";
chr1	mm9_refGene	stop_codon	11965045	11965047	0.000000	+	.	gene_id "NM_001160369"; transcript_id "NM_001160369";
chr1	mm9_refGene	exon	11965004	11965983	0.000000	+	.	gene_id "NM_001160369"; transcript_id "NM_001160369";
chr1	mm9_refGene	stop_codon	13616942	13616944	0.000000	-	.	gene_id "NM_145381"; transcript_id "NM_145381";
chr1	mm9_refGene	CDS	13616945	13616985	0.000000	-	2	gene_id "NM_145381"; transcript_id "NM_145381";
chr1	mm9_refGene	exon	13615980	13616985	0.000000	-	.	gene_id "NM_145381"; transcript_id "NM_145381";
chr1	mm9_refGene	CDS	13617437	13617518	0.000000	-	0	gene_id "NM_145381"; transcript_id "NM_145381";
chr1	mm9_refGene	exon	13617437	13617518	0.000000	-	.	gene_id "NM_145381"; transcript_id "NM_145381";
chr1	mm9_refGene	CDS	13620146	13620294	0.000000	-	2	gene_id "NM_145381"; transcript_id "NM_145381";
chr1	mm9_refGene	exon	13620146	13620294	0.000000	-	.	gene_id "NM_145381"; transcript_id "NM_145381";
chr1	mm9_refGene	CDS	13628312	13628490	0.000000	-	1	gene_id "NM_145381"; transcript_id "NM_145381";
chr1	mm9_refGene	exon	13628312	13628490	0.000000	-	.	gene_id "NM_145381"; transcript_id "NM_145381";
chr1	mm9_refGene	CDS	13637466	13637592	0.000000	-	2	gene_id "NM_145381"; transcript_id "NM_145381";
chr1	mm9_refGene	exon	13637466	13637592	0.000000	-	.	gene_id "NM_145381"; transcript_id "NM_145381";
chr1	mm9_refGene	CDS	13640802	13640965	0.000000	-	1	gene_id "NM_145381"; transcript_id "NM_145381";
chr1	mm9_refGene	exon	13640802	13640965	0.000000	-	.	gene_id "NM_145381"; transcript_id "NM_145381";
chr1	mm9_refGene	CDS	13650410	13650531	0.000000	-	0	gene_id "NM_145381"; transcript_id "NM_145381";
chr1	mm9_refGene	start_codon	13650529	13650531	0.000000	-	.	gene_id "NM_145381"; transcript_id "NM_145381";
chr1	mm9_refGene	exon	13650410	13650590	0.000000	-	.	gene_id "NM_145381"; transcript_id "NM_145381";
chr1	mm9_refGene	start_codon	11404650	11404652	0.000000	+	.	gene_id "NM_001160370"; transcript_id "NM_001160370";
chr1	mm9_refGene	CDS	11404650	11404718	0.000000	+	0	gene_id "NM_001160370"; transcript_id "NM_001160370";
chr1	mm9_refGene	exon	11404186	11404718	0.000000	+	.	gene_id "NM_001160370"; transcript_id "NM_001160370";
chr1	mm9_refGene	CDS	11501999	11502146	0.000000	+	0	gene_id "NM_001160370"; transcript_id "NM_001160370";
chr1	mm9_refGene	exon	11501999	11502146	0.000000	+	.	gene_id "NM_001160370"; transcript_id "NM_001160370";
chr1	mm9_refGene	CDS	11508659	11508790	0.000000	+	2	gene_id "NM_001160370"; transcript_id "NM_001160370";
chr1	mm9_refGene	exon	11508659	11508790	0.000000	+	.	gene_id "NM_001160370"; transcript_id "NM_001160370";
chr1	mm9_refGene	CDS	11535235	11535363	0.000000	+	2	gene_id "NM_001160370"; transcript_id "NM_001160370";
chr1	mm9_refGene	exon	11535235	11535363	0.000000	+	.	gene_id "NM_001160370"; transcript_id "NM_001160370";
chr1	mm9_refGene	CDS	11553044	11553072	0.000000	+	2	gene_id "NM_001160370"; transcript_id "NM_001160370";
chr1	mm9_refGene	exon	11553044	11553072	0.000000	+	.	gene_id "NM_001160370"; transcript_id "NM_001160370";
chr1	mm9_refGene	CDS	11578455	11578627	0.000000	+	0	gene_id "NM_001160370"; transcript_id "NM_001160370";
chr1	mm9_refGene	exon	11578455	11578627	0.000000	+	.	gene_id "NM_001160370"; transcript_id "NM_001160370";
chr1	mm9_refGene	CDS	11586232	11586412	0.000000	+	1	gene_id "NM_001160370"; transcript_id "NM_001160370";
chr1	mm9_refGene	stop_codon	11586413	11586415	0.000000	+	.	gene_id "NM_001160370"; transcript_id "NM_001160370";
chr1	mm9_refGene	exon	11586232	11591902	0.000000	+	.	gene_id "NM_001160370"; transcript_id "NM_001160370";
chr1	mm9_refGene	start_codon	20941815	20941817	0.000000	+	.	gene_id "NM_027974"; transcript_id "NM_027974";
chr1	mm9_refGene	CDS	20941815	20941877	0.000000	+	0	gene_id "NM_027974"; transcript_id "NM_027974";
chr1	mm9_refGene	exon	20941707	20941877	0.000000	+	.	gene_id "NM_027974"; transcript_id "NM_027974";
chr1	mm9_refGene	CDS	20945416	20945637	0.000000	+	0	gene_id "NM_027974"; transcript_id "NM_027974";
chr1	mm9_refGene	exon	20945416	20945637	0.000000	+	.	gene_id "NM_027974"; transcript_id "NM_027974";
chr1	mm9_refGene	CDS	20950211	20950498	0.000000	+	0	gene_id "NM_027974"; transcript_id "NM_027974";
chr1	mm9_refGene	exon	20950211	20950498	0.000000	+	.	gene_id "NM_027974"; transcript_id "NM_027974";
chr1	mm9_refGene	CDS	20951234	20951383	0.000000	+	0	gene_id "NM_027974"; transcript_id "NM_027974";
chr1	mm9_refGene	exon	20951234	20951383	0.000000	+	.	gene_id "NM_027974"; transcript_id "NM_027974";
chr1	mm9_refGene	CDS	20957405	20957597	0.000000	+	0	gene_id "NM_027974"; transcript_id "NM_027974";
chr1	mm9_refGene	exon	20957405	20957597	0.000000	+	.	gene_id "NM_027974"; transcript_id "NM_027974";
chr1	mm9_refGene	CDS	20962856	20963076	0.000000	+	2	gene_id "NM_027974"; transcript_id "NM_027974";
chr1	mm9_refGene	exon	20962856	20963076	0.000000	+	.	gene_id "NM_027974"; transcript_id "NM_027974";
chr1	mm9_refGene	CDS	20964980	20965120	0.000000	+	0	gene_id "NM_027974"; transcript_id "NM_027974";
chr1	mm9_refGene	exon	20964980	20965120	0.000000	+	.	gene_id "NM_027974"; transcript_id "NM_027974";
chr1	mm9_refGene	CDS	20968724	20968937	0.000000	+	0	gene_id "NM_027974"; transcript_id "NM_027974";
chr1	mm9_refGene	exon	20968724	20968937	0.000000	+	.	gene_id "NM_027974"; transcript_id "NM_027974";
chr1	mm9_refGene	CDS	20969491	20969638	0.000000	+	2	gene_id "NM_027974"; transcript_id "NM_027974";
chr1	mm9_refGene	exon	20969491	20969638	0.000000	+	.	gene_id "NM_027974"; transcript_id "NM_027974";
chr1	mm9_refGene	CDS	20979449	20979683	0.000000	+	1	gene_id "NM_027974"; transcript_id "NM_027974";
chr1	mm9_refGene	exon	20979449	20979683	0.000000	+	.	gene_id "NM_027974"; transcript_id "NM_027974";
chr1	mm9_refGene	CDS	20980698	20980766	0.000000	+	0	gene_id "NM_027974"; transcript_id "NM_027974";
chr1	mm9_refGene	stop_codon	20980767	20980769	0.000000	+	.	gene_id "NM_027974"; transcript_id "NM_027974";
chr1	mm9_refGene	exon	20980698	20980922	0.000000	+	.	gene_id "NM_027974"; transcript_id "NM_027974";
chr1	mm9_refGene	start_codon	32229763	32229765	0.000000	+	.	gene_id "NM_133235"; transcript_id "NM_133235";
chr1	mm9_refGene	CDS	32229763	32229853	0.000000	+	0	gene_id "NM_133235"; transcript_id "NM_133235";
chr1	mm9_refGene	exon	32229651	32229853	0.000000	+	.	gene_id "NM_133235"; transcript_id "NM_133235";
chr1	mm9_refGene	CDS	32300745	32300872	0.000000	+	2	gene_id "NM_133235"; transcript_id "NM_133235";
chr1	mm9_refGene	exon	32300745	32300872	0.000000	+	.	gene_id "NM_133235"; transcript_id "NM_133235";
chr1	mm9_refGene	CDS	32390311	32390427	0.000000	+	0	gene_id "NM_133235"; transcript_id "NM_133235";
chr1	mm9_refGene	exon	32390311	32390427	0.000000	+	.	gene_id "NM_133235"; transcript_id "NM_133235";
chr1	mm9_refGene	CDS	32471716	32471862	0.000000	+	0	gene_id "NM_133235"; transcript_id "NM_133235";
chr1	mm9_refGene	exon	32471716	32471862	0.000000	+	.	gene_id "NM_133235"; transcript_id "NM_133235";
chr1	mm9_refGene	CDS	32524605	32524732	0.000000	+	0	gene_id "NM_133235"; transcript_id "NM_133235";
chr1	mm9_refGene	exon	32524605	32524732	0.000000	+	.	gene_id "NM_133235"; transcript_id "NM_133235";
chr1	mm9_refGene	CDS	32529412	32529610	0.000000	+	1	gene_id "NM_133235"; transcript_id "NM_133235";
chr1	mm9_refGene	exon	32529412	32529610	0.000000	+	.	gene_id "NM_133235"; transcript_id "NM_133235";
chr1	mm9_refGene	CDS	32676016	32676098	0.000000	+	0	gene_id "NM_133235"; transcript_id "NM_133235";
chr1	mm9_refGene	exon	32676016	32676098	0.000000	+	.	gene_id "NM_133235"; transcript_id "NM_133235";
chr1	mm9_refGene	CDS	32700938	32700996	0.000000	+	1	gene_id "NM_133235"; transcript_id "NM_133235";
chr1	mm9_refGene	exon	32700938	32700996	0.000000	+	.	gene_id "NM_133235"; transcript_id "NM_133235";
chr1	mm9_refGene	CDS	32714289	32714383	0.000000	+	2	gene_id "NM_133235"; transcript_id "NM_133235";
chr1	mm9_refGene	stop_codon	32714384	32714386	0.000000	+	.	gene_id "NM_133235"; transcript_id "NM_133235";
chr1	mm9_refGene	exon	32714289	32714583	0.000000	+	.	gene_id "NM_133235"; transcript_id "NM_133235";
chr1	mm9_refGene	stop_codon	36619833	36619835	0.000000	-	.	gene_id "NM_001126046"; transcript_id "NM_001126046";
chr1	mm9_refGene	CDS	36619836	36619865	0.000000	-	0	gene_id "NM_001126046"; transcript_id "NM_001126046";
chr1	mm9_refGene	exon	36619541	36619865	0.000000	-	.	gene_id "NM_001126046"; transcript_id "NM_001126046";
chr1	mm9_refGene	CDS	36621175	36621327	0.000000	-	0	gene_id "NM_001126046"; transcript_id "NM_001126046";
chr1	mm9_refGene	exon	36621175	36621327	0.000000	-	.	gene_id "NM_001126046"; transcript_id "NM_001126046";
chr1	mm9_refGene	CDS	36621676	36621753	0.000000	-	0	gene_id "NM_001126046"; transcript_id "NM_001126046";
chr1	mm9_refGene	exon	36621676	36621753	0.000000	-	.	gene_id "NM_001126046"; transcript_id "NM_001126046";
chr1	mm9_refGene	CDS	36635364	36635489	0.000000	-	0	gene_id "NM_001126046"; transcript_id "NM_001126046";
chr1	mm9_refGene	exon	36635364	36635489	0.000000	-	.	gene_id "NM_001126046"; transcript_id "NM_001126046";
chr1	mm9_refGene	CDS	36642761	36642848	0.000000	-	1	gene_id "NM_001126046"; transcript_id "NM_001126046";
chr1	mm9_refGene	exon	36642761	36642848	0.000000	-	.	gene_id "NM_001126046"; transcript_id "NM_001126046";
chr1	mm9_refGene	CDS	36656968	36657065	0.000000	-	0	gene_id "NM_001126046"; transcript_id "NM_001126046";
chr1	mm9_refGene	exon	36656968	36657065	0.000000	-	.	gene_id "NM_001126046"; transcript_id "NM_001126046";
chr1	mm9_refGene	CDS	36657253	36657429	0.000000	-	0	gene_id "NM_001126046"; transcript_id "NM_001126046";
chr1	mm9_refGene	exon	36657253	36657429	0.000000	-	.	gene_id "NM_001126046"; transcript_id "NM_001126046";
chr1	mm9_refGene	CDS	36657712	36657796	0.000000	-	1	gene_id "NM_001126046"; transcript_id "NM_001126046";
chr1	mm9_refGene	exon	36657712	36657796	0.000000	-	.	gene_id "NM_001126046"; transcript_id "NM_001126046";
chr1	mm9_refGene	CDS	36665262	36665376	0.000000	-	2	gene_id "NM_001126046"; transcript_id "NM_001126046";
chr1	mm9_refGene	exon	36665262	36665376	0.000000	-	.	gene_id "NM_001126046"; transcript_id "NM_001126046";
chr1	mm9_refGene	CDS	36689265	36689349	0.000000	-	0	gene_id "NM_001126046"; transcript_id "NM_001126046";
chr1	mm9_refGene	exon	36689265	36689349	0.000000	-	.	gene_id "NM_001126046"; transcript_id "NM_001126046";
chr1	mm9_refGene	CDS	36692012	36692117	0.000000	-	1	gene_id "NM_001126046"; transcript_id "NM_001126046";
chr1	mm9_refGene	exon	36692012	36692117	0.000000	-	.	gene_id "NM_001126046"; transcript_id "NM_001126046";
chr1	mm9_refGene	CDS	36701055	36701207	0.000000	-	1	gene_id "NM_001126046"; transcript_id "NM_001126046";
chr1	mm9_refGene	exon	36701055	36701207	0.000000	-	.	gene_id "NM_001126046"; transcript_id "NM_001126046";
chr1	mm9_refGene	CDS	36716209	36716270	0.000000	-	0	gene_id "NM_001126046"; transcript_id "NM_001126046";
chr1	mm9_refGene	exon	36716209	36716270	0.000000	-	.	gene_id "NM_001126046"; transcript_id "NM_001126046";
chr1	mm9_refGene	CDS	36717580	36717792	0.000000	-	0	gene_id "NM_001126046"; transcript_id "NM_001126046";
chr1	mm9_refGene	start_codon	36717790	36717792	0.000000	-	.	gene_id "NM_001126046"; transcript_id "NM_001126046";
chr1	mm9_refGene	exon	36717580	36717894	0.000000	-	.	gene_id "NM_001126046"; transcript_id "NM_001126046";
chr1	mm9_refGene	exon	36739713	36740028	0.000000	-	.	gene_id "NM_001126046"; transcript_id "NM_001126046";
chr1	mm9_refGene	stop_codon	37669102	37669104	0.000000	-	.	gene_id "NM_028096"; transcript_id "NM_028096";
chr1	mm9_refGene	CDS	37669105	37669241	0.000000	-	2	gene_id "NM_028096"; transcript_id "NM_028096";
chr1	mm9_refGene	exon	37668521	37669241	0.000000	-	.	gene_id "NM_028096"; transcript_id "NM_028096";
chr1	mm9_refGene	CDS	37670182	37670326	0.000000	-	0	gene_id "NM_028096"; transcript_id "NM_028096";
chr1	mm9_refGene	exon	37670182	37670326	0.000000	-	.	gene_id "NM_028096"; transcript_id "NM_028096";
chr1	mm9_refGene	CDS	37671326	37671513	0.000000	-	2	gene_id "NM_028096"; transcript_id "NM_028096";
chr1	mm9_refGene	exon	37671326	37671513	0.000000	-	.	gene_id "NM_028096"; transcript_id "NM_028096";
chr1	mm9_refGene	CDS	37680606	37682913	0.000000	-	0	gene_id "NM_028096"; transcript_id "NM_028096";
chr1	mm9_refGene	exon	37680606	37682913	0.000000	-	.	gene_id "NM_028096"; transcript_id "NM_028096";
chr1	mm9_refGene	CDS	37685062	37685271	0.000000	-	0	gene_id "NM_028096"; transcript_id "NM_028096";
chr1	mm9_refGene	exon	37685062	37685271	0.000000	-	.	gene_id "NM_028096"; transcript_id "NM_028096";
chr1	mm9_refGene	CDS	37688166	37688327	0.000000	-	0	gene_id "NM_028096"; transcript_id "NM_028096";
chr1	mm9_refGene	exon	37688166	37688327	0.000000	-	.	gene_id "NM_028096"; transcript_id "NM_028096";
chr1	mm9_refGene	CDS	37688661	37688796	0.000000	-	1	gene_id "NM_028096"; transcript_id "NM_028096";
chr1	mm9_refGene	exon	37688661	37688796	0.000000	-	.	gene_id "NM_028096"; transcript_id "NM_028096";
chr1	mm9_refGene	CDS	37694706	37694874	0.000000	-	2	gene_id "NM_028096"; transcript_id "NM_028096";
chr1	mm9_refGene	exon	37694706	37694874	0.000000	-	.	gene_id "NM_028096"; transcript_id "NM_028096";
chr1	mm9_refGene	CDS	37701406	37701475	0.000000	-	0	gene_id "NM_028096"; transcript_id "NM_028096";
chr1	mm9_refGene	start_codon	37701473	37701475	0.000000	-	.	gene_id "NM_028096"; transcript_id "NM_028096";
chr1	mm9_refGene	exon	37701406	37701485	0.000000	-	.	gene_id "NM_028096"; transcript_id "NM_028096";
chr1	mm9_refGene	exon	37776415	37776656	0.000000	-	.	gene_id "NM_028096"; transcript_id "NM_028096";
chr1	mm9_refGene	stop_codon	36656922	36656924	0.000000	-	.	gene_id "NM_201365"; transcript_id "NM_201365";
chr1	mm9_refGene	CDS	36656925	36657065	0.000000	-	0	gene_id "NM_201365"; transcript_id "NM_201365";
chr1	mm9_refGene	exon	36656819	36657065	0.000000	-	.	gene_id "NM_201365"; transcript_id "NM_201365";
chr1	mm9_refGene	CDS	36657253	36657429	0.000000	-	0	gene_id "NM_201365"; transcript_id "NM_201365";
chr1	mm9_refGene	exon	36657253	36657429	0.000000	-	.	gene_id "NM_201365"; transcript_id "NM_201365";
chr1	mm9_refGene	CDS	36657712	36657796	0.000000	-	1	gene_id "NM_201365"; transcript_id "NM_201365";
chr1	mm9_refGene	exon	36657712	36657796	0.000000	-	.	gene_id "NM_201365"; transcript_id "NM_201365";
chr1	mm9_refGene	CDS	36665262	36665376	0.000000	-	2	gene_id "NM_201365"; transcript_id "NM_201365";
chr1	mm9_refGene	exon	36665262	36665376	0.000000	-	.	gene_id "NM_201365"; transcript_id "NM_201365";
chr1	mm9_refGene	CDS	36689265	36689349	0.000000	-	0	gene_id "NM_201365"; transcript_id "NM_201365";
chr1	mm9_refGene	exon	36689265	36689349	0.000000	-	.	gene_id "NM_201365"; transcript_id "NM_201365";
chr1	mm9_refGene	CDS	36692012	36692117	0.000000	-	1	gene_id "NM_201365"; transcript_id "NM_201365";
chr1	mm9_refGene	exon	36692012	36692117	0.000000	-	.	gene_id "NM_201365"; transcript_id "NM_201365";
chr1	mm9_refGene	CDS	36701055	36701207	0.000000	-	1	gene_id "NM_201365"; transcript_id "NM_201365";
chr1	mm9_refGene	exon	36701055	36701207	0.000000	-	.	gene_id "NM_201365"; transcript_id "NM_201365";
chr1	mm9_refGene	CDS	36716209	36716270	0.000000	-	0	gene_id "NM_201365"; transcript_id "NM_201365";
chr1	mm9_refGene	exon	36716209	36716270	0.000000	-	.	gene_id "NM_201365"; transcript_id "NM_201365";
chr1	mm9_refGene	CDS	36717580	36717792	0.000000	-	0	gene_id "NM_201365"; transcript_id "NM_201365";
chr1	mm9_refGene	start_codon	36717790	36717792	0.000000	-	.	gene_id "NM_201365"; transcript_id "NM_201365";
chr1	mm9_refGene	exon	36717580	36717894	0.000000	-	.	gene_id "NM_201365"; transcript_id "NM_201365";
chr1	mm9_refGene	exon	36739713	36740028	0.000000	-	.	gene_id "NM_201365"; transcript_id "NM_201365";
chr1	mm9_refGene	start_codon	40862601	40862603	0.000000	+	.	gene_id "NM_001081198"; transcript_id "NM_001081198";
chr1	mm9_refGene	CDS	40862601	40862732	0.000000	+	0	gene_id "NM_001081198"; transcript_id "NM_001081198";
chr1	mm9_refGene	exon	40862446	40862732	0.000000	+	.	gene_id "NM_001081198"; transcript_id "NM_001081198";
chr1	mm9_refGene	CDS	40862944	40863043	0.000000	+	0	gene_id "NM_001081198"; transcript_id "NM_001081198";
chr1	mm9_refGene	exon	40862944	40863043	0.000000	+	.	gene_id "NM_001081198"; transcript_id "NM_001081198";
chr1	mm9_refGene	CDS	40864467	40864565	0.000000	+	2	gene_id "NM_001081198"; transcript_id "NM_001081198";
chr1	mm9_refGene	exon	40864467	40864565	0.000000	+	.	gene_id "NM_001081198"; transcript_id "NM_001081198";
chr1	mm9_refGene	CDS	40895143	40895280	0.000000	+	2	gene_id "NM_001081198"; transcript_id "NM_001081198";
chr1	mm9_refGene	exon	40895143	40895280	0.000000	+	.	gene_id "NM_001081198"; transcript_id "NM_001081198";
chr1	mm9_refGene	CDS	40911641	40911858	0.000000	+	2	gene_id "NM_001081198"; transcript_id "NM_001081198";
chr1	mm9_refGene	stop_codon	40911859	40911861	0.000000	+	.	gene_id "NM_001081198"; transcript_id "NM_001081198";
chr1	mm9_refGene	exon	40911641	40912112	0.000000	+	.	gene_id "NM_001081198"; transcript_id "NM_001081198";
chr1	mm9_refGene	start_codon	46123583	46123585	0.000000	+	.	gene_id "NM_001160386"; transcript_id "NM_001160386";
chr1	mm9_refGene	CDS	46123583	46123669	0.000000	+	0	gene_id "NM_001160386"; transcript_id "NM_001160386";
chr1	mm9_refGene	exon	46123583	46123669	0.000000	+	.	gene_id "NM_001160386"; transcript_id "NM_001160386";
chr1	mm9_refGene	CDS	46123790	46123849	0.000000	+	0	gene_id "NM_001160386"; transcript_id "NM_001160386";
chr1	mm9_refGene	exon	46123790	46123849	0.000000	+	.	gene_id "NM_001160386"; transcript_id "NM_001160386";
chr1	mm9_refGene	CDS	46135368	46135430	0.000000	+	0	gene_id "NM_001160386"; transcript_id "NM_001160386";
chr1	mm9_refGene	exon	46135368	46135430	0.000000	+	.	gene_id "NM_001160386"; transcript_id "NM_001160386";
chr1	mm9_refGene	CDS	46138280	46138342	0.000000	+	0	gene_id "NM_001160386"; transcript_id "NM_001160386";
chr1	mm9_refGene	exon	46138280	46138342	0.000000	+	.	gene_id "NM_001160386"; transcript_id "NM_001160386";
chr1	mm9_refGene	CDS	46140550	46140658	0.000000	+	0	gene_id "NM_001160386"; transcript_id "NM_001160386";
chr1	mm9_refGene	exon	46140550	46140658	0.000000	+	.	gene_id "NM_001160386"; transcript_id "NM_001160386";
chr1	mm9_refGene	CDS	46142400	46142547	0.000000	+	2	gene_id "NM_001160386"; transcript_id "NM_001160386";
chr1	mm9_refGene	exon	46142400	46142547	0.000000	+	.	gene_id "NM_001160386"; transcript_id "NM_001160386";
chr1	mm9_refGene	CDS	46154843	46154930	0.000000	+	1	gene_id "NM_001160386"; transcript_id "NM_001160386";
chr1	mm9_refGene	exon	46154843	46154930	0.000000	+	.	gene_id "NM_001160386"; transcript_id "NM_001160386";
chr1	mm9_refGene	CDS	46156263	46156443	0.000000	+	0	gene_id "NM_001160386"; transcript_id "NM_001160386";
chr1	mm9_refGene	exon	46156263	46156443	0.000000	+	.	gene_id "NM_001160386"; transcript_id "NM_001160386";
chr1	mm9_refGene	CDS	46166110	46166185	0.000000	+	2	gene_id "NM_001160386"; transcript_id "NM_001160386";
chr1	mm9_refGene	exon	46166110	46166185	0.000000	+	.	gene_id "NM_001160386"; transcript_id "NM_001160386";
chr1	mm9_refGene	CDS	46173014	46173139	0.000000	+	1	gene_id "NM_001160386"; transcript_id "NM_001160386";
chr1	mm9_refGene	exon	46173014	46173139	0.000000	+	.	gene_id "NM_001160386"; transcript_id "NM_001160386";
chr1	mm9_refGene	CDS	46176105	46176224	0.000000	+	1	gene_id "NM_001160386"; transcript_id "NM_001160386";
chr1	mm9_refGene	exon	46176105	46176224	0.000000	+	.	gene_id "NM_001160386"; transcript_id "NM_001160386";
chr1	mm9_refGene	CDS	46180462	46180645	0.000000	+	1	gene_id "NM_001160386"; transcript_id "NM_001160386";
chr1	mm9_refGene	exon	46180462	46180645	0.000000	+	.	gene_id "NM_001160386"; transcript_id "NM_001160386";
chr1	mm9_refGene	CDS	46181188	46181367	0.000000	+	0	gene_id "NM_001160386"; transcript_id "NM_001160386";
chr1	mm9_refGene	exon	46181188	46181367	0.000000	+	.	gene_id "NM_001160386"; transcript_id "NM_001160386";
chr1	mm9_refGene	CDS	46183507	46183779	0.000000	+	0	gene_id "NM_001160386"; transcript_id "NM_001160386";
chr1	mm9_refGene	exon	46183507	46183779	0.000000	+	.	gene_id "NM_001160386"; transcript_id "NM_001160386";
chr1	mm9_refGene	CDS	46184953	46185080	0.000000	+	0	gene_id "NM_001160386"; transcript_id "NM_001160386";
chr1	mm9_refGene	exon	46184953	46185080	0.000000	+	.	gene_id "NM_001160386"; transcript_id "NM_001160386";
chr1	mm9_refGene	CDS	46188151	46188229	0.000000	+	1	gene_id "NM_001160386"; transcript_id "NM_001160386";
chr1	mm9_refGene	exon	46188151	46188229	0.000000	+	.	gene_id "NM_001160386"; transcript_id "NM_001160386";
chr1	mm9_refGene	CDS	46191347	46191571	0.000000	+	0	gene_id "NM_001160386"; transcript_id "NM_001160386";
chr1	mm9_refGene	exon	46191347	46191571	0.000000	+	.	gene_id "NM_001160386"; transcript_id "NM_001160386";
chr1	mm9_refGene	CDS	46194257	46194403	0.000000	+	0	gene_id "NM_001160386"; transcript_id "NM_001160386";
chr1	mm9_refGene	exon	46194257	46194403	0.000000	+	.	gene_id "NM_001160386"; transcript_id "NM_001160386";
chr1	mm9_refGene	CDS	46196351	46197036	0.000000	+	0	gene_id "NM_001160386"; transcript_id "NM_001160386";
chr1	mm9_refGene	exon	46196351	46197036	0.000000	+	.	gene_id "NM_001160386"; transcript_id "NM_001160386";
chr1	mm9_refGene	CDS	46198823	46199009	0.000000	+	1	gene_id "NM_001160386"; transcript_id "NM_001160386";
chr1	mm9_refGene	exon	46198823	46199009	0.000000	+	.	gene_id "NM_001160386"; transcript_id "NM_001160386";
chr1	mm9_refGene	CDS	46232132	46232325	0.000000	+	0	gene_id "NM_001160386"; transcript_id "NM_001160386";
chr1	mm9_refGene	exon	46232132	46232325	0.000000	+	.	gene_id "NM_001160386"; transcript_id "NM_001160386";
chr1	mm9_refGene	CDS	46234075	46234273	0.000000	+	1	gene_id "NM_001160386"; transcript_id "NM_001160386";
chr1	mm9_refGene	exon	46234075	46234273	0.000000	+	.	gene_id "NM_001160386"; transcript_id "NM_001160386";
chr1	mm9_refGene	CDS	46239186	46239326	0.000000	+	0	gene_id "NM_001160386"; transcript_id "NM_001160386";
chr1	mm9_refGene	exon	46239186	46239326	0.000000	+	.	gene_id "NM_001160386"; transcript_id "NM_001160386";
chr1	mm9_refGene	CDS	46244000	46244212	0.000000	+	0	gene_id "NM_001160386"; transcript_id "NM_001160386";
chr1	mm9_refGene	exon	46244000	46244212	0.000000	+	.	gene_id "NM_001160386"; transcript_id "NM_001160386";
chr1	mm9_refGene	CDS	46245421	46245530	0.000000	+	0	gene_id "NM_001160386"; transcript_id "NM_001160386";
chr1	mm9_refGene	exon	46245421	46245530	0.000000	+	.	gene_id "NM_001160386"; transcript_id "NM_001160386";
chr1	mm9_refGene	CDS	46248496	46248664	0.000000	+	1	gene_id "NM_001160386"; transcript_id "NM_001160386";
chr1	mm9_refGene	exon	46248496	46248664	0.000000	+	.	gene_id "NM_001160386"; transcript_id "NM_001160386";
chr1	mm9_refGene	CDS	46251880	46251982	0.000000	+	0	gene_id "NM_001160386"; transcript_id "NM_001160386";
chr1	mm9_refGene	exon	46251880	46251982	0.000000	+	.	gene_id "NM_001160386"; transcript_id "NM_001160386";
chr1	mm9_refGene	CDS	46252094	46252221	0.000000	+	2	gene_id "NM_001160386"; transcript_id "NM_001160386";
chr1	mm9_refGene	exon	46252094	46252221	0.000000	+	.	gene_id "NM_001160386"; transcript_id "NM_001160386";
chr1	mm9_refGene	CDS	46258037	46258249	0.000000	+	0	gene_id "NM_001160386"; transcript_id "NM_001160386";
chr1	mm9_refGene	exon	46258037	46258249	0.000000	+	.	gene_id "NM_001160386"; transcript_id "NM_001160386";
chr1	mm9_refGene	CDS	46261063	46261161	0.000000	+	0	gene_id "NM_001160386"; transcript_id "NM_001160386";
chr1	mm9_refGene	exon	46261063	46261161	0.000000	+	.	gene_id "NM_001160386"; transcript_id "NM_001160386";
chr1	mm9_refGene	CDS	46264290	46264538	0.000000	+	0	gene_id "NM_001160386"; transcript_id "NM_001160386";
chr1	mm9_refGene	exon	46264290	46264538	0.000000	+	.	gene_id "NM_001160386"; transcript_id "NM_001160386";
chr1	mm9_refGene	CDS	46268094	46268243	0.000000	+	0	gene_id "NM_001160386"; transcript_id "NM_001160386";
chr1	mm9_refGene	exon	46268094	46268243	0.000000	+	.	gene_id "NM_001160386"; transcript_id "NM_001160386";
chr1	mm9_refGene	CDS	46270183	46270365	0.000000	+	0	gene_id "NM_001160386"; transcript_id "NM_001160386";
chr1	mm9_refGene	exon	46270183	46270365	0.000000	+	.	gene_id "NM_001160386"; transcript_id "NM_001160386";
chr1	mm9_refGene	CDS	46271143	46271319	0.000000	+	0	gene_id "NM_001160386"; transcript_id "NM_001160386";
chr1	mm9_refGene	exon	46271143	46271319	0.000000	+	.	gene_id "NM_001160386"; transcript_id "NM_001160386";
chr1	mm9_refGene	CDS	46273922	46274053	0.000000	+	0	gene_id "NM_001160386"; transcript_id "NM_001160386";
chr1	mm9_refGene	exon	46273922	46274053	0.000000	+	.	gene_id "NM_001160386"; transcript_id "NM_001160386";
chr1	mm9_refGene	CDS	46276166	46276390	0.000000	+	0	gene_id "NM_001160386"; transcript_id "NM_001160386";
chr1	mm9_refGene	exon	46276166	46276390	0.000000	+	.	gene_id "NM_001160386"; transcript_id "NM_001160386";
chr1	mm9_refGene	CDS	46278424	46278621	0.000000	+	0	gene_id "NM_001160386"; transcript_id "NM_001160386";
chr1	mm9_refGene	exon	46278424	46278621	0.000000	+	.	gene_id "NM_001160386"; transcript_id "NM_001160386";
chr1	mm9_refGene	CDS	46279917	46280072	0.000000	+	0	gene_id "NM_001160386"; transcript_id "NM_001160386";
chr1	mm9_refGene	exon	46279917	46280072	0.000000	+	.	gene_id "NM_001160386"; transcript_id "NM_001160386";
chr1	mm9_refGene	CDS	46281454	46281622	0.000000	+	0	gene_id "NM_001160386"; transcript_id "NM_001160386";
chr1	mm9_refGene	exon	46281454	46281622	0.000000	+	.	gene_id "NM_001160386"; transcript_id "NM_001160386";
chr1	mm9_refGene	CDS	46282611	46282737	0.000000	+	2	gene_id "NM_001160386"; transcript_id "NM_001160386";
chr1	mm9_refGene	exon	46282611	46282737	0.000000	+	.	gene_id "NM_001160386"; transcript_id "NM_001160386";
chr1	mm9_refGene	CDS	46283663	46283882	0.000000	+	1	gene_id "NM_001160386"; transcript_id "NM_001160386";
chr1	mm9_refGene	exon	46283663	46283882	0.000000	+	.	gene_id "NM_001160386"; transcript_id "NM_001160386";
chr1	mm9_refGene	CDS	46290324	46291196	0.000000	+	0	gene_id "NM_001160386"; transcript_id "NM_001160386";
chr1	mm9_refGene	exon	46290324	46291196	0.000000	+	.	gene_id "NM_001160386"; transcript_id "NM_001160386";
chr1	mm9_refGene	CDS	46293438	46293667	0.000000	+	0	gene_id "NM_001160386"; transcript_id "NM_001160386";
chr1	mm9_refGene	exon	46293438	46293667	0.000000	+	.	gene_id "NM_001160386"; transcript_id "NM_001160386";
chr1	mm9_refGene	CDS	46297626	46297956	0.000000	+	1	gene_id "NM_001160386"; transcript_id "NM_001160386";
chr1	mm9_refGene	exon	46297626	46297956	0.000000	+	.	gene_id "NM_001160386"; transcript_id "NM_001160386";
chr1	mm9_refGene	CDS	46298825	46299171	0.000000	+	0	gene_id "NM_001160386"; transcript_id "NM_001160386";
chr1	mm9_refGene	exon	46298825	46299171	0.000000	+	.	gene_id "NM_001160386"; transcript_id "NM_001160386";
chr1	mm9_refGene	CDS	46300100	46300280	0.000000	+	1	gene_id "NM_001160386"; transcript_id "NM_001160386";
chr1	mm9_refGene	exon	46300100	46300280	0.000000	+	.	gene_id "NM_001160386"; transcript_id "NM_001160386";
chr1	mm9_refGene	CDS	46306618	46306803	0.000000	+	0	gene_id "NM_001160386"; transcript_id "NM_001160386";
chr1	mm9_refGene	exon	46306618	46306803	0.000000	+	.	gene_id "NM_001160386"; transcript_id "NM_001160386";
chr1	mm9_refGene	CDS	46310215	46310378	0.000000	+	0	gene_id "NM_001160386"; transcript_id "NM_001160386";
chr1	mm9_refGene	exon	46310215	46310378	0.000000	+	.	gene_id "NM_001160386"; transcript_id "NM_001160386";
chr1	mm9_refGene	CDS	46325450	46325604	0.000000	+	1	gene_id "NM_001160386"; transcript_id "NM_001160386";
chr1	mm9_refGene	exon	46325450	46325604	0.000000	+	.	gene_id "NM_001160386"; transcript_id "NM_001160386";
chr1	mm9_refGene	CDS	46333806	46333996	0.000000	+	2	gene_id "NM_001160386"; transcript_id "NM_001160386";
chr1	mm9_refGene	exon	46333806	46333996	0.000000	+	.	gene_id "NM_001160386"; transcript_id "NM_001160386";
chr1	mm9_refGene	CDS	46346378	46346511	0.000000	+	0	gene_id "NM_001160386"; transcript_id "NM_001160386";
chr1	mm9_refGene	exon	46346378	46346511	0.000000	+	.	gene_id "NM_001160386"; transcript_id "NM_001160386";
chr1	mm9_refGene	CDS	46347400	46347735	0.000000	+	1	gene_id "NM_001160386"; transcript_id "NM_001160386";
chr1	mm9_refGene	exon	46347400	46347735	0.000000	+	.	gene_id "NM_001160386"; transcript_id "NM_001160386";
chr1	mm9_refGene	CDS	46355093	46355219	0.000000	+	1	gene_id "NM_001160386"; transcript_id "NM_001160386";
chr1	mm9_refGene	exon	46355093	46355219	0.000000	+	.	gene_id "NM_001160386"; transcript_id "NM_001160386";
chr1	mm9_refGene	CDS	46356659	46356853	0.000000	+	0	gene_id "NM_001160386"; transcript_id "NM_001160386";
chr1	mm9_refGene	exon	46356659	46356853	0.000000	+	.	gene_id "NM_001160386"; transcript_id "NM_001160386";
chr1	mm9_refGene	CDS	46360391	46360483	0.000000	+	0	gene_id "NM_001160386"; transcript_id "NM_001160386";
chr1	mm9_refGene	exon	46360391	46360483	0.000000	+	.	gene_id "NM_001160386"; transcript_id "NM_001160386";
chr1	mm9_refGene	CDS	46379095	46379271	0.000000	+	0	gene_id "NM_001160386"; transcript_id "NM_001160386";
chr1	mm9_refGene	exon	46379095	46379271	0.000000	+	.	gene_id "NM_001160386"; transcript_id "NM_001160386";
chr1	mm9_refGene	CDS	46381552	46381713	0.000000	+	0	gene_id "NM_001160386"; transcript_id "NM_001160386";
chr1	mm9_refGene	exon	46381552	46381713	0.000000	+	.	gene_id "NM_001160386"; transcript_id "NM_001160386";
chr1	mm9_refGene	CDS	46382553	46382753	0.000000	+	0	gene_id "NM_001160386"; transcript_id "NM_001160386";
chr1	mm9_refGene	exon	46382553	46382753	0.000000	+	.	gene_id "NM_001160386"; transcript_id "NM_001160386";
chr1	mm9_refGene	CDS	46394275	46394436	0.000000	+	0	gene_id "NM_001160386"; transcript_id "NM_001160386";
chr1	mm9_refGene	exon	46394275	46394436	0.000000	+	.	gene_id "NM_001160386"; transcript_id "NM_001160386";
chr1	mm9_refGene	CDS	46396963	46397148	0.000000	+	0	gene_id "NM_001160386"; transcript_id "NM_001160386";
chr1	mm9_refGene	exon	46396963	46397148	0.000000	+	.	gene_id "NM_001160386"; transcript_id "NM_001160386";
chr1	mm9_refGene	CDS	46400579	46400716	0.000000	+	0	gene_id "NM_001160386"; transcript_id "NM_001160386";
chr1	mm9_refGene	exon	46400579	46400716	0.000000	+	.	gene_id "NM_001160386"; transcript_id "NM_001160386";
chr1	mm9_refGene	CDS	46409660	46409890	0.000000	+	0	gene_id "NM_001160386"; transcript_id "NM_001160386";
chr1	mm9_refGene	exon	46409660	46409890	0.000000	+	.	gene_id "NM_001160386"; transcript_id "NM_001160386";
chr1	mm9_refGene	CDS	46413350	46413502	0.000000	+	0	gene_id "NM_001160386"; transcript_id "NM_001160386";
chr1	mm9_refGene	exon	46413350	46413502	0.000000	+	.	gene_id "NM_001160386"; transcript_id "NM_001160386";
chr1	mm9_refGene	CDS	46414974	46415151	0.000000	+	0	gene_id "NM_001160386"; transcript_id "NM_001160386";
chr1	mm9_refGene	exon	46414974	46415151	0.000000	+	.	gene_id "NM_001160386"; transcript_id "NM_001160386";
chr1	mm9_refGene	CDS	46419748	46419851	0.000000	+	2	gene_id "NM_001160386"; transcript_id "NM_001160386";
chr1	mm9_refGene	exon	46419748	46419851	0.000000	+	.	gene_id "NM_001160386"; transcript_id "NM_001160386";
chr1	mm9_refGene	CDS	46430078	46430281	0.000000	+	0	gene_id "NM_001160386"; transcript_id "NM_001160386";
chr1	mm9_refGene	stop_codon	46430282	46430284	0.000000	+	.	gene_id "NM_001160386"; transcript_id "NM_001160386";
chr1	mm9_refGene	exon	46430078	46430395	0.000000	+	.	gene_id "NM_001160386"; transcript_id "NM_001160386";
chr1	mm9_refGene	start_codon	43990934	43990936	0.000000	+	.	gene_id "NM_009418"; transcript_id "NM_009418";
chr1	mm9_refGene	CDS	43990934	43991098	0.000000	+	0	gene_id "NM_009418"; transcript_id "NM_009418";
chr1	mm9_refGene	exon	43990852	43991098	0.000000	+	.	gene_id "NM_009418"; transcript_id "NM_009418";
chr1	mm9_refGene	CDS	43996955	43997083	0.000000	+	0	gene_id "NM_009418"; transcript_id "NM_009418";
chr1	mm9_refGene	exon	43996955	43997083	0.000000	+	.	gene_id "NM_009418"; transcript_id "NM_009418";
chr1	mm9_refGene	CDS	44006157	44006252	0.000000	+	0	gene_id "NM_009418"; transcript_id "NM_009418";
chr1	mm9_refGene	exon	44006157	44006252	0.000000	+	.	gene_id "NM_009418"; transcript_id "NM_009418";
chr1	mm9_refGene	CDS	44007952	44008056	0.000000	+	0	gene_id "NM_009418"; transcript_id "NM_009418";
chr1	mm9_refGene	exon	44007952	44008056	0.000000	+	.	gene_id "NM_009418"; transcript_id "NM_009418";
chr1	mm9_refGene	CDS	44010102	44010226	0.000000	+	0	gene_id "NM_009418"; transcript_id "NM_009418";
chr1	mm9_refGene	exon	44010102	44010226	0.000000	+	.	gene_id "NM_009418"; transcript_id "NM_009418";
chr1	mm9_refGene	CDS	44011422	44011585	0.000000	+	1	gene_id "NM_009418"; transcript_id "NM_009418";
chr1	mm9_refGene	exon	44011422	44011585	0.000000	+	.	gene_id "NM_009418"; transcript_id "NM_009418";
chr1	mm9_refGene	CDS	44013316	44013470	0.000000	+	2	gene_id "NM_009418"; transcript_id "NM_009418";
chr1	mm9_refGene	exon	44013316	44013470	0.000000	+	.	gene_id "NM_009418"; transcript_id "NM_009418";
chr1	mm9_refGene	CDS	44014281	44014357	0.000000	+	0	gene_id "NM_009418"; transcript_id "NM_009418";
chr1	mm9_refGene	exon	44014281	44014357	0.000000	+	.	gene_id "NM_009418"; transcript_id "NM_009418";
chr1	mm9_refGene	CDS	44016929	44017056	0.000000	+	1	gene_id "NM_009418"; transcript_id "NM_009418";
chr1	mm9_refGene	exon	44016929	44017056	0.000000	+	.	gene_id "NM_009418"; transcript_id "NM_009418";
chr1	mm9_refGene	CDS	44017713	44017812	0.000000	+	2	gene_id "NM_009418"; transcript_id "NM_009418";
chr1	mm9_refGene	exon	44017713	44017812	0.000000	+	.	gene_id "NM_009418"; transcript_id "NM_009418";
chr1	mm9_refGene	CDS	44025727	44025875	0.000000	+	1	gene_id "NM_009418"; transcript_id "NM_009418";
chr1	mm9_refGene	exon	44025727	44025875	0.000000	+	.	gene_id "NM_009418"; transcript_id "NM_009418";
chr1	mm9_refGene	CDS	44027246	44027361	0.000000	+	2	gene_id "NM_009418"; transcript_id "NM_009418";
chr1	mm9_refGene	exon	44027246	44027361	0.000000	+	.	gene_id "NM_009418"; transcript_id "NM_009418";
chr1	mm9_refGene	CDS	44028409	44028577	0.000000	+	0	gene_id "NM_009418"; transcript_id "NM_009418";
chr1	mm9_refGene	exon	44028409	44028577	0.000000	+	.	gene_id "NM_009418"; transcript_id "NM_009418";
chr1	mm9_refGene	CDS	44029375	44029532	0.000000	+	2	gene_id "NM_009418"; transcript_id "NM_009418";
chr1	mm9_refGene	exon	44029375	44029532	0.000000	+	.	gene_id "NM_009418"; transcript_id "NM_009418";
chr1	mm9_refGene	CDS	44030289	44030365	0.000000	+	0	gene_id "NM_009418"; transcript_id "NM_009418";
chr1	mm9_refGene	exon	44030289	44030365	0.000000	+	.	gene_id "NM_009418"; transcript_id "NM_009418";
chr1	mm9_refGene	CDS	44032261	44032367	0.000000	+	1	gene_id "NM_009418"; transcript_id "NM_009418";
chr1	mm9_refGene	exon	44032261	44032367	0.000000	+	.	gene_id "NM_009418"; transcript_id "NM_009418";
chr1	mm9_refGene	CDS	44034052	44034206	0.000000	+	2	gene_id "NM_009418"; transcript_id "NM_009418";
chr1	mm9_refGene	exon	44034052	44034206	0.000000	+	.	gene_id "NM_009418"; transcript_id "NM_009418";
chr1	mm9_refGene	CDS	44035258	44035374	0.000000	+	0	gene_id "NM_009418"; transcript_id "NM_009418";
chr1	mm9_refGene	exon	44035258	44035374	0.000000	+	.	gene_id "NM_009418"; transcript_id "NM_009418";
chr1	mm9_refGene	CDS	44035580	44035680	0.000000	+	0	gene_id "NM_009418"; transcript_id "NM_009418";
chr1	mm9_refGene	exon	44035580	44035680	0.000000	+	.	gene_id "NM_009418"; transcript_id "NM_009418";
chr1	mm9_refGene	CDS	44037153	44037249	0.000000	+	1	gene_id "NM_009418"; transcript_id "NM_009418";
chr1	mm9_refGene	exon	44037153	44037249	0.000000	+	.	gene_id "NM_009418"; transcript_id "NM_009418";
chr1	mm9_refGene	CDS	44038575	44038712	0.000000	+	0	gene_id "NM_009418"; transcript_id "NM_009418";
chr1	mm9_refGene	exon	44038575	44038712	0.000000	+	.	gene_id "NM_009418"; transcript_id "NM_009418";
chr1	mm9_refGene	CDS	44039917	44040161	0.000000	+	0	gene_id "NM_009418"; transcript_id "NM_009418";
chr1	mm9_refGene	exon	44039917	44040161	0.000000	+	.	gene_id "NM_009418"; transcript_id "NM_009418";
chr1	mm9_refGene	CDS	44040359	44040437	0.000000	+	1	gene_id "NM_009418"; transcript_id "NM_009418";
chr1	mm9_refGene	exon	44040359	44040437	0.000000	+	.	gene_id "NM_009418"; transcript_id "NM_009418";
chr1	mm9_refGene	CDS	44042261	44042299	0.000000	+	0	gene_id "NM_009418"; transcript_id "NM_009418";
chr1	mm9_refGene	exon	44042261	44042299	0.000000	+	.	gene_id "NM_009418"; transcript_id "NM_009418";
chr1	mm9_refGene	CDS	44047356	44047507	0.000000	+	0	gene_id "NM_009418"; transcript_id "NM_009418";
chr1	mm9_refGene	exon	44047356	44047507	0.000000	+	.	gene_id "NM_009418"; transcript_id "NM_009418";
chr1	mm9_refGene	CDS	44048108	44048204	0.000000	+	1	gene_id "NM_009418"; transcript_id "NM_009418";
chr1	mm9_refGene	exon	44048108	44048204	0.000000	+	.	gene_id "NM_009418"; transcript_id "NM_009418";
chr1	mm9_refGene	CDS	44049109	44049239	0.000000	+	0	gene_id "NM_009418"; transcript_id "NM_009418";
chr1	mm9_refGene	exon	44049109	44049239	0.000000	+	.	gene_id "NM_009418"; transcript_id "NM_009418";
chr1	mm9_refGene	CDS	44056473	44056680	0.000000	+	1	gene_id "NM_009418"; transcript_id "NM_009418";
chr1	mm9_refGene	exon	44056473	44056680	0.000000	+	.	gene_id "NM_009418"; transcript_id "NM_009418";
chr1	mm9_refGene	CDS	44058164	44058283	0.000000	+	0	gene_id "NM_009418"; transcript_id "NM_009418";
chr1	mm9_refGene	exon	44058164	44058283	0.000000	+	.	gene_id "NM_009418"; transcript_id "NM_009418";
chr1	mm9_refGene	CDS	44058949	44059035	0.000000	+	0	gene_id "NM_009418"; transcript_id "NM_009418";
chr1	mm9_refGene	stop_codon	44059036	44059038	0.000000	+	.	gene_id "NM_009418"; transcript_id "NM_009418";
chr1	mm9_refGene	exon	44058949	44059816	0.000000	+	.	gene_id "NM_009418"; transcript_id "NM_009418";
chr1	mm9_refGene	exon	51275230	51277284	0.000000	-	.	gene_id "NR_045151"; transcript_id "NR_045151";
chr1	mm9_refGene	exon	51308111	51308331	0.000000	-	.	gene_id "NR_045151"; transcript_id "NR_045151";
chr1	mm9_refGene	exon	51316229	51316274	0.000000	-	.	gene_id "NR_045151"; transcript_id "NR_045151";
chr1	mm9_refGene	exon	51384632	51384765	0.000000	-	.	gene_id "NR_045151"; transcript_id "NR_045151";
chr1	mm9_refGene	exon	51390528	51390623	0.000000	-	.	gene_id "NR_045151"; transcript_id "NR_045151";
chr1	mm9_refGene	stop_codon	53453951	53453953	0.000000	-	.	gene_id "NM_001252070"; transcript_id "NM_001252070";
chr1	mm9_refGene	CDS	53453954	53454157	0.000000	-	0	gene_id "NM_001252070"; transcript_id "NM_001252070";
chr1	mm9_refGene	exon	53453846	53454157	0.000000	-	.	gene_id "NM_001252070"; transcript_id "NM_001252070";
chr1	mm9_refGene	CDS	53462520	53462623	0.000000	-	2	gene_id "NM_001252070"; transcript_id "NM_001252070";
chr1	mm9_refGene	exon	53462520	53462623	0.000000	-	.	gene_id "NM_001252070"; transcript_id "NM_001252070";
chr1	mm9_refGene	CDS	53468350	53468527	0.000000	-	0	gene_id "NM_001252070"; transcript_id "NM_001252070";
chr1	mm9_refGene	exon	53468350	53468527	0.000000	-	.	gene_id "NM_001252070"; transcript_id "NM_001252070";
chr1	mm9_refGene	CDS	53470576	53470728	0.000000	-	0	gene_id "NM_001252070"; transcript_id "NM_001252070";
chr1	mm9_refGene	exon	53470576	53470728	0.000000	-	.	gene_id "NM_001252070"; transcript_id "NM_001252070";
chr1	mm9_refGene	CDS	53476389	53476619	0.000000	-	0	gene_id "NM_001252070"; transcript_id "NM_001252070";
chr1	mm9_refGene	exon	53476389	53476619	0.000000	-	.	gene_id "NM_001252070"; transcript_id "NM_001252070";
chr1	mm9_refGene	CDS	53480073	53480210	0.000000	-	0	gene_id "NM_001252070"; transcript_id "NM_001252070";
chr1	mm9_refGene	exon	53480073	53480210	0.000000	-	.	gene_id "NM_001252070"; transcript_id "NM_001252070";
chr1	mm9_refGene	CDS	53482011	53482196	0.000000	-	0	gene_id "NM_001252070"; transcript_id "NM_001252070";
chr1	mm9_refGene	exon	53482011	53482196	0.000000	-	.	gene_id "NM_001252070"; transcript_id "NM_001252070";
chr1	mm9_refGene	CDS	53484670	53484831	0.000000	-	0	gene_id "NM_001252070"; transcript_id "NM_001252070";
chr1	mm9_refGene	exon	53484670	53484831	0.000000	-	.	gene_id "NM_001252070"; transcript_id "NM_001252070";
chr1	mm9_refGene	CDS	53489735	53489935	0.000000	-	0	gene_id "NM_001252070"; transcript_id "NM_001252070";
chr1	mm9_refGene	exon	53489735	53489935	0.000000	-	.	gene_id "NM_001252070"; transcript_id "NM_001252070";
chr1	mm9_refGene	CDS	53490795	53490956	0.000000	-	0	gene_id "NM_001252070"; transcript_id "NM_001252070";
chr1	mm9_refGene	exon	53490795	53490956	0.000000	-	.	gene_id "NM_001252070"; transcript_id "NM_001252070";
chr1	mm9_refGene	CDS	53494275	53494451	0.000000	-	0	gene_id "NM_001252070"; transcript_id "NM_001252070";
chr1	mm9_refGene	exon	53494275	53494451	0.000000	-	.	gene_id "NM_001252070"; transcript_id "NM_001252070";
chr1	mm9_refGene	CDS	53501285	53501377	0.000000	-	0	gene_id "NM_001252070"; transcript_id "NM_001252070";
chr1	mm9_refGene	exon	53501285	53501377	0.000000	-	.	gene_id "NM_001252070"; transcript_id "NM_001252070";
chr1	mm9_refGene	CDS	53504162	53504356	0.000000	-	0	gene_id "NM_001252070"; transcript_id "NM_001252070";
chr1	mm9_refGene	exon	53504162	53504356	0.000000	-	.	gene_id "NM_001252070"; transcript_id "NM_001252070";
chr1	mm9_refGene	CDS	53505773	53505899	0.000000	-	1	gene_id "NM_001252070"; transcript_id "NM_001252070";
chr1	mm9_refGene	exon	53505773	53505899	0.000000	-	.	gene_id "NM_001252070"; transcript_id "NM_001252070";
chr1	mm9_refGene	CDS	53513380	53513715	0.000000	-	1	gene_id "NM_001252070"; transcript_id "NM_001252070";
chr1	mm9_refGene	exon	53513380	53513715	0.000000	-	.	gene_id "NM_001252070"; transcript_id "NM_001252070";
chr1	mm9_refGene	CDS	53514515	53514648	0.000000	-	0	gene_id "NM_001252070"; transcript_id "NM_001252070";
chr1	mm9_refGene	exon	53514515	53514648	0.000000	-	.	gene_id "NM_001252070"; transcript_id "NM_001252070";
chr1	mm9_refGene	CDS	53525464	53525654	0.000000	-	2	gene_id "NM_001252070"; transcript_id "NM_001252070";
chr1	mm9_refGene	exon	53525464	53525654	0.000000	-	.	gene_id "NM_001252070"; transcript_id "NM_001252070";
chr1	mm9_refGene	CDS	53529645	53529799	0.000000	-	1	gene_id "NM_001252070"; transcript_id "NM_001252070";
chr1	mm9_refGene	exon	53529645	53529799	0.000000	-	.	gene_id "NM_001252070"; transcript_id "NM_001252070";
chr1	mm9_refGene	CDS	53536496	53536659	0.000000	-	0	gene_id "NM_001252070"; transcript_id "NM_001252070";
chr1	mm9_refGene	exon	53536496	53536659	0.000000	-	.	gene_id "NM_001252070"; transcript_id "NM_001252070";
chr1	mm9_refGene	CDS	53540141	53540326	0.000000	-	0	gene_id "NM_001252070"; transcript_id "NM_001252070";
chr1	mm9_refGene	exon	53540141	53540326	0.000000	-	.	gene_id "NM_001252070"; transcript_id "NM_001252070";
chr1	mm9_refGene	CDS	53551422	53551602	0.000000	-	1	gene_id "NM_001252070"; transcript_id "NM_001252070";
chr1	mm9_refGene	exon	53551422	53551602	0.000000	-	.	gene_id "NM_001252070"; transcript_id "NM_001252070";
chr1	mm9_refGene	CDS	53552530	53552876	0.000000	-	0	gene_id "NM_001252070"; transcript_id "NM_001252070";
chr1	mm9_refGene	exon	53552530	53552876	0.000000	-	.	gene_id "NM_001252070"; transcript_id "NM_001252070";
chr1	mm9_refGene	CDS	53553660	53553990	0.000000	-	1	gene_id "NM_001252070"; transcript_id "NM_001252070";
chr1	mm9_refGene	exon	53553660	53553990	0.000000	-	.	gene_id "NM_001252070"; transcript_id "NM_001252070";
chr1	mm9_refGene	CDS	53558322	53558551	0.000000	-	0	gene_id "NM_001252070"; transcript_id "NM_001252070";
chr1	mm9_refGene	exon	53558322	53558551	0.000000	-	.	gene_id "NM_001252070"; transcript_id "NM_001252070";
chr1	mm9_refGene	CDS	53560348	53561220	0.000000	-	0	gene_id "NM_001252070"; transcript_id "NM_001252070";
chr1	mm9_refGene	exon	53560348	53561220	0.000000	-	.	gene_id "NM_001252070"; transcript_id "NM_001252070";
chr1	mm9_refGene	CDS	53575465	53575684	0.000000	-	1	gene_id "NM_001252070"; transcript_id "NM_001252070";
chr1	mm9_refGene	exon	53575465	53575684	0.000000	-	.	gene_id "NM_001252070"; transcript_id "NM_001252070";
chr1	mm9_refGene	CDS	53577942	53578068	0.000000	-	2	gene_id "NM_001252070"; transcript_id "NM_001252070";
chr1	mm9_refGene	exon	53577942	53578068	0.000000	-	.	gene_id "NM_001252070"; transcript_id "NM_001252070";
chr1	mm9_refGene	CDS	53579055	53579223	0.000000	-	0	gene_id "NM_001252070"; transcript_id "NM_001252070";
chr1	mm9_refGene	exon	53579055	53579223	0.000000	-	.	gene_id "NM_001252070"; transcript_id "NM_001252070";
chr1	mm9_refGene	CDS	53580633	53580788	0.000000	-	0	gene_id "NM_001252070"; transcript_id "NM_001252070";
chr1	mm9_refGene	exon	53580633	53580788	0.000000	-	.	gene_id "NM_001252070"; transcript_id "NM_001252070";
chr1	mm9_refGene	CDS	53581782	53581979	0.000000	-	0	gene_id "NM_001252070"; transcript_id "NM_001252070";
chr1	mm9_refGene	exon	53581782	53581979	0.000000	-	.	gene_id "NM_001252070"; transcript_id "NM_001252070";
chr1	mm9_refGene	CDS	53585517	53585741	0.000000	-	0	gene_id "NM_001252070"; transcript_id "NM_001252070";
chr1	mm9_refGene	exon	53585517	53585741	0.000000	-	.	gene_id "NM_001252070"; transcript_id "NM_001252070";
chr1	mm9_refGene	CDS	53587952	53588083	0.000000	-	0	gene_id "NM_001252070"; transcript_id "NM_001252070";
chr1	mm9_refGene	exon	53587952	53588083	0.000000	-	.	gene_id "NM_001252070"; transcript_id "NM_001252070";
chr1	mm9_refGene	CDS	53591265	53591441	0.000000	-	0	gene_id "NM_001252070"; transcript_id "NM_001252070";
chr1	mm9_refGene	exon	53591265	53591441	0.000000	-	.	gene_id "NM_001252070"; transcript_id "NM_001252070";
chr1	mm9_refGene	CDS	53592219	53592401	0.000000	-	0	gene_id "NM_001252070"; transcript_id "NM_001252070";
chr1	mm9_refGene	exon	53592219	53592401	0.000000	-	.	gene_id "NM_001252070"; transcript_id "NM_001252070";
chr1	mm9_refGene	CDS	53594341	53594490	0.000000	-	0	gene_id "NM_001252070"; transcript_id "NM_001252070";
chr1	mm9_refGene	exon	53594341	53594490	0.000000	-	.	gene_id "NM_001252070"; transcript_id "NM_001252070";
chr1	mm9_refGene	CDS	53597723	53597971	0.000000	-	0	gene_id "NM_001252070"; transcript_id "NM_001252070";
chr1	mm9_refGene	exon	53597723	53597971	0.000000	-	.	gene_id "NM_001252070"; transcript_id "NM_001252070";
chr1	mm9_refGene	CDS	53601272	53601370	0.000000	-	0	gene_id "NM_001252070"; transcript_id "NM_001252070";
chr1	mm9_refGene	exon	53601272	53601370	0.000000	-	.	gene_id "NM_001252070"; transcript_id "NM_001252070";
chr1	mm9_refGene	CDS	53603987	53604199	0.000000	-	0	gene_id "NM_001252070"; transcript_id "NM_001252070";
chr1	mm9_refGene	exon	53603987	53604199	0.000000	-	.	gene_id "NM_001252070"; transcript_id "NM_001252070";
chr1	mm9_refGene	CDS	53615884	53616011	0.000000	-	2	gene_id "NM_001252070"; transcript_id "NM_001252070";
chr1	mm9_refGene	exon	53615884	53616011	0.000000	-	.	gene_id "NM_001252070"; transcript_id "NM_001252070";
chr1	mm9_refGene	CDS	53616123	53616225	0.000000	-	0	gene_id "NM_001252070"; transcript_id "NM_001252070";
chr1	mm9_refGene	exon	53616123	53616225	0.000000	-	.	gene_id "NM_001252070"; transcript_id "NM_001252070";
chr1	mm9_refGene	CDS	53618746	53618914	0.000000	-	1	gene_id "NM_001252070"; transcript_id "NM_001252070";
chr1	mm9_refGene	exon	53618746	53618914	0.000000	-	.	gene_id "NM_001252070"; transcript_id "NM_001252070";
chr1	mm9_refGene	CDS	53622507	53622616	0.000000	-	0	gene_id "NM_001252070"; transcript_id "NM_001252070";
chr1	mm9_refGene	exon	53622507	53622616	0.000000	-	.	gene_id "NM_001252070"; transcript_id "NM_001252070";
chr1	mm9_refGene	CDS	53623879	53624091	0.000000	-	0	gene_id "NM_001252070"; transcript_id "NM_001252070";
chr1	mm9_refGene	exon	53623879	53624091	0.000000	-	.	gene_id "NM_001252070"; transcript_id "NM_001252070";
chr1	mm9_refGene	CDS	53634033	53634173	0.000000	-	0	gene_id "NM_001252070"; transcript_id "NM_001252070";
chr1	mm9_refGene	exon	53634033	53634173	0.000000	-	.	gene_id "NM_001252070"; transcript_id "NM_001252070";
chr1	mm9_refGene	CDS	53639338	53639536	0.000000	-	1	gene_id "NM_001252070"; transcript_id "NM_001252070";
chr1	mm9_refGene	exon	53639338	53639536	0.000000	-	.	gene_id "NM_001252070"; transcript_id "NM_001252070";
chr1	mm9_refGene	CDS	53641302	53641495	0.000000	-	0	gene_id "NM_001252070"; transcript_id "NM_001252070";
chr1	mm9_refGene	exon	53641302	53641495	0.000000	-	.	gene_id "NM_001252070"; transcript_id "NM_001252070";
chr1	mm9_refGene	CDS	53662642	53662828	0.000000	-	1	gene_id "NM_001252070"; transcript_id "NM_001252070";
chr1	mm9_refGene	exon	53662642	53662828	0.000000	-	.	gene_id "NM_001252070"; transcript_id "NM_001252070";
chr1	mm9_refGene	CDS	53674569	53675254	0.000000	-	0	gene_id "NM_001252070"; transcript_id "NM_001252070";
chr1	mm9_refGene	exon	53674569	53675254	0.000000	-	.	gene_id "NM_001252070"; transcript_id "NM_001252070";
chr1	mm9_refGene	CDS	53677487	53677633	0.000000	-	0	gene_id "NM_001252070"; transcript_id "NM_001252070";
chr1	mm9_refGene	exon	53677487	53677633	0.000000	-	.	gene_id "NM_001252070"; transcript_id "NM_001252070";
chr1	mm9_refGene	CDS	53680187	53680411	0.000000	-	0	gene_id "NM_001252070"; transcript_id "NM_001252070";
chr1	mm9_refGene	exon	53680187	53680411	0.000000	-	.	gene_id "NM_001252070"; transcript_id "NM_001252070";
chr1	mm9_refGene	CDS	53683878	53683956	0.000000	-	1	gene_id "NM_001252070"; transcript_id "NM_001252070";
chr1	mm9_refGene	exon	53683878	53683956	0.000000	-	.	gene_id "NM_001252070"; transcript_id "NM_001252070";
chr1	mm9_refGene	CDS	53687039	53687166	0.000000	-	0	gene_id "NM_001252070"; transcript_id "NM_001252070";
chr1	mm9_refGene	exon	53687039	53687166	0.000000	-	.	gene_id "NM_001252070"; transcript_id "NM_001252070";
chr1	mm9_refGene	CDS	53688310	53688582	0.000000	-	0	gene_id "NM_001252070"; transcript_id "NM_001252070";
chr1	mm9_refGene	exon	53688310	53688582	0.000000	-	.	gene_id "NM_001252070"; transcript_id "NM_001252070";
chr1	mm9_refGene	CDS	53692108	53692287	0.000000	-	0	gene_id "NM_001252070"; transcript_id "NM_001252070";
chr1	mm9_refGene	exon	53692108	53692287	0.000000	-	.	gene_id "NM_001252070"; transcript_id "NM_001252070";
chr1	mm9_refGene	CDS	53692838	53693021	0.000000	-	1	gene_id "NM_001252070"; transcript_id "NM_001252070";
chr1	mm9_refGene	exon	53692838	53693021	0.000000	-	.	gene_id "NM_001252070"; transcript_id "NM_001252070";
chr1	mm9_refGene	CDS	53697180	53697299	0.000000	-	1	gene_id "NM_001252070"; transcript_id "NM_001252070";
chr1	mm9_refGene	exon	53697180	53697299	0.000000	-	.	gene_id "NM_001252070"; transcript_id "NM_001252070";
chr1	mm9_refGene	CDS	53700285	53700410	0.000000	-	1	gene_id "NM_001252070"; transcript_id "NM_001252070";
chr1	mm9_refGene	exon	53700285	53700410	0.000000	-	.	gene_id "NM_001252070"; transcript_id "NM_001252070";
chr1	mm9_refGene	CDS	53704091	53704166	0.000000	-	2	gene_id "NM_001252070"; transcript_id "NM_001252070";
chr1	mm9_refGene	exon	53704091	53704166	0.000000	-	.	gene_id "NM_001252070"; transcript_id "NM_001252070";
chr1	mm9_refGene	CDS	53719172	53719352	0.000000	-	0	gene_id "NM_001252070"; transcript_id "NM_001252070";
chr1	mm9_refGene	exon	53719172	53719352	0.000000	-	.	gene_id "NM_001252070"; transcript_id "NM_001252070";
chr1	mm9_refGene	CDS	53720648	53720735	0.000000	-	1	gene_id "NM_001252070"; transcript_id "NM_001252070";
chr1	mm9_refGene	exon	53720648	53720735	0.000000	-	.	gene_id "NM_001252070"; transcript_id "NM_001252070";
chr1	mm9_refGene	CDS	53741685	53741743	0.000000	-	0	gene_id "NM_001252070"; transcript_id "NM_001252070";
chr1	mm9_refGene	exon	53741685	53741743	0.000000	-	.	gene_id "NM_001252070"; transcript_id "NM_001252070";
chr1	mm9_refGene	CDS	53741810	53741898	0.000000	-	2	gene_id "NM_001252070"; transcript_id "NM_001252070";
chr1	mm9_refGene	exon	53741810	53741898	0.000000	-	.	gene_id "NM_001252070"; transcript_id "NM_001252070";
chr1	mm9_refGene	CDS	53743343	53743451	0.000000	-	0	gene_id "NM_001252070"; transcript_id "NM_001252070";
chr1	mm9_refGene	exon	53743343	53743451	0.000000	-	.	gene_id "NM_001252070"; transcript_id "NM_001252070";
chr1	mm9_refGene	CDS	53755476	53755538	0.000000	-	0	gene_id "NM_001252070"; transcript_id "NM_001252070";
chr1	mm9_refGene	exon	53755476	53755538	0.000000	-	.	gene_id "NM_001252070"; transcript_id "NM_001252070";
chr1	mm9_refGene	CDS	53758862	53758924	0.000000	-	0	gene_id "NM_001252070"; transcript_id "NM_001252070";
chr1	mm9_refGene	exon	53758862	53758924	0.000000	-	.	gene_id "NM_001252070"; transcript_id "NM_001252070";
chr1	mm9_refGene	CDS	53763522	53763536	0.000000	-	0	gene_id "NM_001252070"; transcript_id "NM_001252070";
chr1	mm9_refGene	start_codon	53763534	53763536	0.000000	-	.	gene_id "NM_001252070"; transcript_id "NM_001252070";
chr1	mm9_refGene	exon	53763522	53763628	0.000000	-	.	gene_id "NM_001252070"; transcript_id "NM_001252070";
chr1	mm9_refGene	start_codon	55463232	55463234	0.000000	+	.	gene_id "NM_001114663"; transcript_id "NM_001114663";
chr1	mm9_refGene	CDS	55463232	55463474	0.000000	+	0	gene_id "NM_001114663"; transcript_id "NM_001114663";
chr1	mm9_refGene	exon	55462790	55463474	0.000000	+	.	gene_id "NM_001114663"; transcript_id "NM_001114663";
chr1	mm9_refGene	CDS	55752589	55755063	0.000000	+	0	gene_id "NM_001114663"; transcript_id "NM_001114663";
chr1	mm9_refGene	exon	55752589	55755063	0.000000	+	.	gene_id "NM_001114663"; transcript_id "NM_001114663";
chr1	mm9_refGene	CDS	55758774	55758977	0.000000	+	0	gene_id "NM_001114663"; transcript_id "NM_001114663";
chr1	mm9_refGene	exon	55758774	55758977	0.000000	+	.	gene_id "NM_001114663"; transcript_id "NM_001114663";
chr1	mm9_refGene	CDS	55770265	55770340	0.000000	+	0	gene_id "NM_001114663"; transcript_id "NM_001114663";
chr1	mm9_refGene	exon	55770265	55770340	0.000000	+	.	gene_id "NM_001114663"; transcript_id "NM_001114663";
chr1	mm9_refGene	CDS	55772338	55772447	0.000000	+	2	gene_id "NM_001114663"; transcript_id "NM_001114663";
chr1	mm9_refGene	exon	55772338	55772447	0.000000	+	.	gene_id "NM_001114663"; transcript_id "NM_001114663";
chr1	mm9_refGene	CDS	55808125	55808304	0.000000	+	0	gene_id "NM_001114663"; transcript_id "NM_001114663";
chr1	mm9_refGene	stop_codon	55808305	55808307	0.000000	+	.	gene_id "NM_001114663"; transcript_id "NM_001114663";
chr1	mm9_refGene	exon	55808125	55811129	0.000000	+	.	gene_id "NM_001114663"; transcript_id "NM_001114663";
chr1	mm9_refGene	start_codon	60803318	60803320	0.000000	+	.	gene_id "NM_007642"; transcript_id "NM_007642";
chr1	mm9_refGene	CDS	60803318	60803372	0.000000	+	0	gene_id "NM_007642"; transcript_id "NM_007642";
chr1	mm9_refGene	exon	60803232	60803372	0.000000	+	.	gene_id "NM_007642"; transcript_id "NM_007642";
chr1	mm9_refGene	CDS	60819823	60820179	0.000000	+	2	gene_id "NM_007642"; transcript_id "NM_007642";
chr1	mm9_refGene	exon	60819823	60820179	0.000000	+	.	gene_id "NM_007642"; transcript_id "NM_007642";
chr1	mm9_refGene	CDS	60822121	60822236	0.000000	+	2	gene_id "NM_007642"; transcript_id "NM_007642";
chr1	mm9_refGene	exon	60822121	60822236	0.000000	+	.	gene_id "NM_007642"; transcript_id "NM_007642";
chr1	mm9_refGene	CDS	60826501	60826626	0.000000	+	0	gene_id "NM_007642"; transcript_id "NM_007642";
chr1	mm9_refGene	stop_codon	60826627	60826629	0.000000	+	.	gene_id "NM_007642"; transcript_id "NM_007642";
chr1	mm9_refGene	exon	60826501	60830203	0.000000	+	.	gene_id "NM_007642"; transcript_id "NM_007642";
chr1	mm9_refGene	start_codon	61685817	61685819	0.000000	+	.	gene_id "NM_001081050"; transcript_id "NM_001081050";
chr1	mm9_refGene	CDS	61685817	61685936	0.000000	+	0	gene_id "NM_001081050"; transcript_id "NM_001081050";
chr1	mm9_refGene	exon	61685398	61685936	0.000000	+	.	gene_id "NM_001081050"; transcript_id "NM_001081050";
chr1	mm9_refGene	CDS	61814522	61814623	0.000000	+	0	gene_id "NM_001081050"; transcript_id "NM_001081050";
chr1	mm9_refGene	exon	61814522	61814623	0.000000	+	.	gene_id "NM_001081050"; transcript_id "NM_001081050";
chr1	mm9_refGene	CDS	62056881	62057052	0.000000	+	0	gene_id "NM_001081050"; transcript_id "NM_001081050";
chr1	mm9_refGene	exon	62056881	62057052	0.000000	+	.	gene_id "NM_001081050"; transcript_id "NM_001081050";
chr1	mm9_refGene	CDS	62122959	62123068	0.000000	+	2	gene_id "NM_001081050"; transcript_id "NM_001081050";
chr1	mm9_refGene	exon	62122959	62123068	0.000000	+	.	gene_id "NM_001081050"; transcript_id "NM_001081050";
chr1	mm9_refGene	CDS	62191421	62191509	0.000000	+	0	gene_id "NM_001081050"; transcript_id "NM_001081050";
chr1	mm9_refGene	exon	62191421	62191509	0.000000	+	.	gene_id "NM_001081050"; transcript_id "NM_001081050";
chr1	mm9_refGene	CDS	62200507	62200593	0.000000	+	1	gene_id "NM_001081050"; transcript_id "NM_001081050";
chr1	mm9_refGene	exon	62200507	62200593	0.000000	+	.	gene_id "NM_001081050"; transcript_id "NM_001081050";
chr1	mm9_refGene	CDS	62206009	62206134	0.000000	+	1	gene_id "NM_001081050"; transcript_id "NM_001081050";
chr1	mm9_refGene	exon	62206009	62206134	0.000000	+	.	gene_id "NM_001081050"; transcript_id "NM_001081050";
chr1	mm9_refGene	CDS	62207684	62208042	0.000000	+	1	gene_id "NM_001081050"; transcript_id "NM_001081050";
chr1	mm9_refGene	exon	62207684	62208042	0.000000	+	.	gene_id "NM_001081050"; transcript_id "NM_001081050";
chr1	mm9_refGene	CDS	62210654	62210793	0.000000	+	2	gene_id "NM_001081050"; transcript_id "NM_001081050";
chr1	mm9_refGene	exon	62210654	62210793	0.000000	+	.	gene_id "NM_001081050"; transcript_id "NM_001081050";
chr1	mm9_refGene	CDS	62212928	62213056	0.000000	+	0	gene_id "NM_001081050"; transcript_id "NM_001081050";
chr1	mm9_refGene	exon	62212928	62213056	0.000000	+	.	gene_id "NM_001081050"; transcript_id "NM_001081050";
chr1	mm9_refGene	CDS	62245151	62245336	0.000000	+	0	gene_id "NM_001081050"; transcript_id "NM_001081050";
chr1	mm9_refGene	exon	62245151	62245336	0.000000	+	.	gene_id "NM_001081050"; transcript_id "NM_001081050";
chr1	mm9_refGene	CDS	62258108	62258278	0.000000	+	0	gene_id "NM_001081050"; transcript_id "NM_001081050";
chr1	mm9_refGene	exon	62258108	62258278	0.000000	+	.	gene_id "NM_001081050"; transcript_id "NM_001081050";
chr1	mm9_refGene	CDS	62262997	62263129	0.000000	+	0	gene_id "NM_001081050"; transcript_id "NM_001081050";
chr1	mm9_refGene	exon	62262997	62263129	0.000000	+	.	gene_id "NM_001081050"; transcript_id "NM_001081050";
chr1	mm9_refGene	CDS	62276753	62276852	0.000000	+	2	gene_id "NM_001081050"; transcript_id "NM_001081050";
chr1	mm9_refGene	exon	62276753	62276852	0.000000	+	.	gene_id "NM_001081050"; transcript_id "NM_001081050";
chr1	mm9_refGene	CDS	62285411	62285526	0.000000	+	1	gene_id "NM_001081050"; transcript_id "NM_001081050";
chr1	mm9_refGene	exon	62285411	62285526	0.000000	+	.	gene_id "NM_001081050"; transcript_id "NM_001081050";
chr1	mm9_refGene	CDS	62322457	62322501	0.000000	+	2	gene_id "NM_001081050"; transcript_id "NM_001081050";
chr1	mm9_refGene	exon	62322457	62322501	0.000000	+	.	gene_id "NM_001081050"; transcript_id "NM_001081050";
chr1	mm9_refGene	CDS	62390508	62390714	0.000000	+	2	gene_id "NM_001081050"; transcript_id "NM_001081050";
chr1	mm9_refGene	exon	62390508	62390714	0.000000	+	.	gene_id "NM_001081050"; transcript_id "NM_001081050";
chr1	mm9_refGene	CDS	62391444	62391681	0.000000	+	2	gene_id "NM_001081050"; transcript_id "NM_001081050";
chr1	mm9_refGene	exon	62391444	62391681	0.000000	+	.	gene_id "NM_001081050"; transcript_id "NM_001081050";
chr1	mm9_refGene	CDS	62486585	62486695	0.000000	+	1	gene_id "NM_001081050"; transcript_id "NM_001081050";
chr1	mm9_refGene	exon	62486585	62486695	0.000000	+	.	gene_id "NM_001081050"; transcript_id "NM_001081050";
chr1	mm9_refGene	CDS	62526073	62526369	0.000000	+	1	gene_id "NM_001081050"; transcript_id "NM_001081050";
chr1	mm9_refGene	exon	62526073	62526369	0.000000	+	.	gene_id "NM_001081050"; transcript_id "NM_001081050";
chr1	mm9_refGene	CDS	62579219	62579354	0.000000	+	1	gene_id "NM_001081050"; transcript_id "NM_001081050";
chr1	mm9_refGene	exon	62579219	62579354	0.000000	+	.	gene_id "NM_001081050"; transcript_id "NM_001081050";
chr1	mm9_refGene	CDS	62634311	62634390	0.000000	+	0	gene_id "NM_001081050"; transcript_id "NM_001081050";
chr1	mm9_refGene	exon	62634311	62634390	0.000000	+	.	gene_id "NM_001081050"; transcript_id "NM_001081050";
chr1	mm9_refGene	CDS	62684140	62684494	0.000000	+	1	gene_id "NM_001081050"; transcript_id "NM_001081050";
chr1	mm9_refGene	stop_codon	62684495	62684497	0.000000	+	.	gene_id "NM_001081050"; transcript_id "NM_001081050";
chr1	mm9_refGene	exon	62684140	62688858	0.000000	+	.	gene_id "NM_001081050"; transcript_id "NM_001081050";
chr1	mm9_refGene	stop_codon	68086615	68086617	0.000000	-	.	gene_id "NM_010154"; transcript_id "NM_010154";
chr1	mm9_refGene	CDS	68086618	68087060	0.000000	-	2	gene_id "NM_010154"; transcript_id "NM_010154";
chr1	mm9_refGene	exon	68086540	68087060	0.000000	-	.	gene_id "NM_010154"; transcript_id "NM_010154";
chr1	mm9_refGene	CDS	68089015	68089312	0.000000	-	0	gene_id "NM_010154"; transcript_id "NM_010154";
chr1	mm9_refGene	exon	68089015	68089312	0.000000	-	.	gene_id "NM_010154"; transcript_id "NM_010154";
chr1	mm9_refGene	CDS	68118092	68118262	0.000000	-	0	gene_id "NM_010154"; transcript_id "NM_010154";
chr1	mm9_refGene	exon	68118092	68118262	0.000000	-	.	gene_id "NM_010154"; transcript_id "NM_010154";
chr1	mm9_refGene	CDS	68119672	68119769	0.000000	-	2	gene_id "NM_010154"; transcript_id "NM_010154";
chr1	mm9_refGene	exon	68119672	68119769	0.000000	-	.	gene_id "NM_010154"; transcript_id "NM_010154";
chr1	mm9_refGene	CDS	68121992	68122138	0.000000	-	2	gene_id "NM_010154"; transcript_id "NM_010154";
chr1	mm9_refGene	exon	68121992	68122138	0.000000	-	.	gene_id "NM_010154"; transcript_id "NM_010154";
chr1	mm9_refGene	CDS	68125110	68125185	0.000000	-	0	gene_id "NM_010154"; transcript_id "NM_010154";
chr1	mm9_refGene	exon	68125110	68125185	0.000000	-	.	gene_id "NM_010154"; transcript_id "NM_010154";
chr1	mm9_refGene	CDS	68127214	68127369	0.000000	-	0	gene_id "NM_010154"; transcript_id "NM_010154";
chr1	mm9_refGene	exon	68127214	68127369	0.000000	-	.	gene_id "NM_010154"; transcript_id "NM_010154";
chr1	mm9_refGene	CDS	68245416	68245601	0.000000	-	0	gene_id "NM_010154"; transcript_id "NM_010154";
chr1	mm9_refGene	exon	68245416	68245601	0.000000	-	.	gene_id "NM_010154"; transcript_id "NM_010154";
chr1	mm9_refGene	CDS	68297154	68297252	0.000000	-	0	gene_id "NM_010154"; transcript_id "NM_010154";
chr1	mm9_refGene	exon	68297154	68297252	0.000000	-	.	gene_id "NM_010154"; transcript_id "NM_010154";
chr1	mm9_refGene	CDS	68301103	68301225	0.000000	-	0	gene_id "NM_010154"; transcript_id "NM_010154";
chr1	mm9_refGene	exon	68301103	68301225	0.000000	-	.	gene_id "NM_010154"; transcript_id "NM_010154";
chr1	mm9_refGene	CDS	68305755	68305887	0.000000	-	1	gene_id "NM_010154"; transcript_id "NM_010154";
chr1	mm9_refGene	exon	68305755	68305887	0.000000	-	.	gene_id "NM_010154"; transcript_id "NM_010154";
chr1	mm9_refGene	CDS	68336817	68336891	0.000000	-	1	gene_id "NM_010154"; transcript_id "NM_010154";
chr1	mm9_refGene	exon	68336817	68336891	0.000000	-	.	gene_id "NM_010154"; transcript_id "NM_010154";
chr1	mm9_refGene	CDS	68344861	68345015	0.000000	-	0	gene_id "NM_010154"; transcript_id "NM_010154";
chr1	mm9_refGene	exon	68344861	68345015	0.000000	-	.	gene_id "NM_010154"; transcript_id "NM_010154";
chr1	mm9_refGene	CDS	68352419	68352512	0.000000	-	1	gene_id "NM_010154"; transcript_id "NM_010154";
chr1	mm9_refGene	exon	68352419	68352512	0.000000	-	.	gene_id "NM_010154"; transcript_id "NM_010154";
chr1	mm9_refGene	CDS	68356169	68356301	0.000000	-	2	gene_id "NM_010154"; transcript_id "NM_010154";
chr1	mm9_refGene	exon	68356169	68356301	0.000000	-	.	gene_id "NM_010154"; transcript_id "NM_010154";
chr1	mm9_refGene	CDS	68374642	68374841	0.000000	-	1	gene_id "NM_010154"; transcript_id "NM_010154";
chr1	mm9_refGene	exon	68374642	68374841	0.000000	-	.	gene_id "NM_010154"; transcript_id "NM_010154";
chr1	mm9_refGene	CDS	68376766	68376856	0.000000	-	2	gene_id "NM_010154"; transcript_id "NM_010154";
chr1	mm9_refGene	exon	68376766	68376856	0.000000	-	.	gene_id "NM_010154"; transcript_id "NM_010154";
chr1	mm9_refGene	CDS	68377794	68377867	0.000000	-	1	gene_id "NM_010154"; transcript_id "NM_010154";
chr1	mm9_refGene	exon	68377794	68377867	0.000000	-	.	gene_id "NM_010154"; transcript_id "NM_010154";
chr1	mm9_refGene	CDS	68385931	68386057	0.000000	-	2	gene_id "NM_010154"; transcript_id "NM_010154";
chr1	mm9_refGene	exon	68385931	68386057	0.000000	-	.	gene_id "NM_010154"; transcript_id "NM_010154";
chr1	mm9_refGene	CDS	68390414	68390527	0.000000	-	2	gene_id "NM_010154"; transcript_id "NM_010154";
chr1	mm9_refGene	exon	68390414	68390527	0.000000	-	.	gene_id "NM_010154"; transcript_id "NM_010154";
chr1	mm9_refGene	CDS	68393120	68393261	0.000000	-	0	gene_id "NM_010154"; transcript_id "NM_010154";
chr1	mm9_refGene	exon	68393120	68393261	0.000000	-	.	gene_id "NM_010154"; transcript_id "NM_010154";
chr1	mm9_refGene	CDS	68395875	68395993	0.000000	-	2	gene_id "NM_010154"; transcript_id "NM_010154";
chr1	mm9_refGene	exon	68395875	68395993	0.000000	-	.	gene_id "NM_010154"; transcript_id "NM_010154";
chr1	mm9_refGene	CDS	68417029	68417094	0.000000	-	2	gene_id "NM_010154"; transcript_id "NM_010154";
chr1	mm9_refGene	exon	68417029	68417094	0.000000	-	.	gene_id "NM_010154"; transcript_id "NM_010154";
chr1	mm9_refGene	CDS	68442755	68442889	0.000000	-	2	gene_id "NM_010154"; transcript_id "NM_010154";
chr1	mm9_refGene	exon	68442755	68442889	0.000000	-	.	gene_id "NM_010154"; transcript_id "NM_010154";
chr1	mm9_refGene	CDS	68607070	68607256	0.000000	-	0	gene_id "NM_010154"; transcript_id "NM_010154";
chr1	mm9_refGene	exon	68607070	68607256	0.000000	-	.	gene_id "NM_010154"; transcript_id "NM_010154";
chr1	mm9_refGene	CDS	68786956	68787107	0.000000	-	2	gene_id "NM_010154"; transcript_id "NM_010154";
chr1	mm9_refGene	exon	68786956	68787107	0.000000	-	.	gene_id "NM_010154"; transcript_id "NM_010154";
chr1	mm9_refGene	CDS	69154249	69154330	0.000000	-	0	gene_id "NM_010154"; transcript_id "NM_010154";
chr1	mm9_refGene	start_codon	69154328	69154330	0.000000	-	.	gene_id "NM_010154"; transcript_id "NM_010154";
chr1	mm9_refGene	exon	69154249	69154633	0.000000	-	.	gene_id "NM_010154"; transcript_id "NM_010154";
chr1	mm9_refGene	start_codon	69873578	69873580	0.000000	+	.	gene_id "NM_029160"; transcript_id "NM_029160";
chr1	mm9_refGene	CDS	69873578	69873695	0.000000	+	0	gene_id "NM_029160"; transcript_id "NM_029160";
chr1	mm9_refGene	exon	69873544	69873695	0.000000	+	.	gene_id "NM_029160"; transcript_id "NM_029160";
chr1	mm9_refGene	CDS	69889543	69889589	0.000000	+	2	gene_id "NM_029160"; transcript_id "NM_029160";
chr1	mm9_refGene	exon	69889543	69889589	0.000000	+	.	gene_id "NM_029160"; transcript_id "NM_029160";
chr1	mm9_refGene	CDS	69890853	69890948	0.000000	+	0	gene_id "NM_029160"; transcript_id "NM_029160";
chr1	mm9_refGene	exon	69890853	69890948	0.000000	+	.	gene_id "NM_029160"; transcript_id "NM_029160";
chr1	mm9_refGene	CDS	69899897	69900015	0.000000	+	0	gene_id "NM_029160"; transcript_id "NM_029160";
chr1	mm9_refGene	exon	69899897	69900015	0.000000	+	.	gene_id "NM_029160"; transcript_id "NM_029160";
chr1	mm9_refGene	CDS	69905047	69905184	0.000000	+	1	gene_id "NM_029160"; transcript_id "NM_029160";
chr1	mm9_refGene	exon	69905047	69905184	0.000000	+	.	gene_id "NM_029160"; transcript_id "NM_029160";
chr1	mm9_refGene	CDS	69916838	69916945	0.000000	+	1	gene_id "NM_029160"; transcript_id "NM_029160";
chr1	mm9_refGene	exon	69916838	69916945	0.000000	+	.	gene_id "NM_029160"; transcript_id "NM_029160";
chr1	mm9_refGene	CDS	69919708	69919825	0.000000	+	1	gene_id "NM_029160"; transcript_id "NM_029160";
chr1	mm9_refGene	exon	69919708	69919825	0.000000	+	.	gene_id "NM_029160"; transcript_id "NM_029160";
chr1	mm9_refGene	CDS	69934066	69934132	0.000000	+	0	gene_id "NM_029160"; transcript_id "NM_029160";
chr1	mm9_refGene	exon	69934066	69934132	0.000000	+	.	gene_id "NM_029160"; transcript_id "NM_029160";
chr1	mm9_refGene	CDS	69941801	69941845	0.000000	+	2	gene_id "NM_029160"; transcript_id "NM_029160";
chr1	mm9_refGene	exon	69941801	69941845	0.000000	+	.	gene_id "NM_029160"; transcript_id "NM_029160";
chr1	mm9_refGene	CDS	69943046	69943155	0.000000	+	2	gene_id "NM_029160"; transcript_id "NM_029160";
chr1	mm9_refGene	exon	69943046	69943155	0.000000	+	.	gene_id "NM_029160"; transcript_id "NM_029160";
chr1	mm9_refGene	CDS	70043355	70043482	0.000000	+	0	gene_id "NM_029160"; transcript_id "NM_029160";
chr1	mm9_refGene	exon	70043355	70043482	0.000000	+	.	gene_id "NM_029160"; transcript_id "NM_029160";
chr1	mm9_refGene	CDS	70311480	70311623	0.000000	+	1	gene_id "NM_029160"; transcript_id "NM_029160";
chr1	mm9_refGene	exon	70311480	70311623	0.000000	+	.	gene_id "NM_029160"; transcript_id "NM_029160";
chr1	mm9_refGene	CDS	70346157	70346342	0.000000	+	1	gene_id "NM_029160"; transcript_id "NM_029160";
chr1	mm9_refGene	exon	70346157	70346342	0.000000	+	.	gene_id "NM_029160"; transcript_id "NM_029160";
chr1	mm9_refGene	CDS	70427853	70427979	0.000000	+	1	gene_id "NM_029160"; transcript_id "NM_029160";
chr1	mm9_refGene	exon	70427853	70427979	0.000000	+	.	gene_id "NM_029160"; transcript_id "NM_029160";
chr1	mm9_refGene	CDS	70507640	70507705	0.000000	+	0	gene_id "NM_029160"; transcript_id "NM_029160";
chr1	mm9_refGene	exon	70507640	70507705	0.000000	+	.	gene_id "NM_029160"; transcript_id "NM_029160";
chr1	mm9_refGene	CDS	70540355	70540481	0.000000	+	0	gene_id "NM_029160"; transcript_id "NM_029160";
chr1	mm9_refGene	exon	70540355	70540481	0.000000	+	.	gene_id "NM_029160"; transcript_id "NM_029160";
chr1	mm9_refGene	CDS	70771341	70771513	0.000000	+	2	gene_id "NM_029160"; transcript_id "NM_029160";
chr1	mm9_refGene	stop_codon	70771514	70771516	0.000000	+	.	gene_id "NM_029160"; transcript_id "NM_029160";
chr1	mm9_refGene	exon	70771341	70771706	0.000000	+	.	gene_id "NM_029160"; transcript_id "NM_029160";
chr1	mm9_refGene	exon	69998189	69998347	0.000000	+	.	gene_id "NM_025728"; transcript_id "NM_025728";
chr1	mm9_refGene	start_codon	70043376	70043378	0.000000	+	.	gene_id "NM_025728"; transcript_id "NM_025728";
chr1	mm9_refGene	CDS	70043376	70043482	0.000000	+	0	gene_id "NM_025728"; transcript_id "NM_025728";
chr1	mm9_refGene	exon	70043355	70043482	0.000000	+	.	gene_id "NM_025728"; transcript_id "NM_025728";
chr1	mm9_refGene	CDS	70311480	70311623	0.000000	+	1	gene_id "NM_025728"; transcript_id "NM_025728";
chr1	mm9_refGene	exon	70311480	70311623	0.000000	+	.	gene_id "NM_025728"; transcript_id "NM_025728";
chr1	mm9_refGene	CDS	70346157	70346342	0.000000	+	1	gene_id "NM_025728"; transcript_id "NM_025728";
chr1	mm9_refGene	exon	70346157	70346342	0.000000	+	.	gene_id "NM_025728"; transcript_id "NM_025728";
chr1	mm9_refGene	CDS	70427853	70427979	0.000000	+	1	gene_id "NM_025728"; transcript_id "NM_025728";
chr1	mm9_refGene	exon	70427853	70427979	0.000000	+	.	gene_id "NM_025728"; transcript_id "NM_025728";
chr1	mm9_refGene	CDS	70507640	70507705	0.000000	+	0	gene_id "NM_025728"; transcript_id "NM_025728";
chr1	mm9_refGene	exon	70507640	70507705	0.000000	+	.	gene_id "NM_025728"; transcript_id "NM_025728";
chr1	mm9_refGene	CDS	70540355	70540481	0.000000	+	0	gene_id "NM_025728"; transcript_id "NM_025728";
chr1	mm9_refGene	exon	70540355	70540481	0.000000	+	.	gene_id "NM_025728"; transcript_id "NM_025728";
chr1	mm9_refGene	CDS	70771341	70771513	0.000000	+	2	gene_id "NM_025728"; transcript_id "NM_025728";
chr1	mm9_refGene	stop_codon	70771514	70771516	0.000000	+	.	gene_id "NM_025728"; transcript_id "NM_025728";
chr1	mm9_refGene	exon	70771341	70771706	0.000000	+	.	gene_id "NM_025728"; transcript_id "NM_025728";
chr1	mm9_refGene	stop_codon	71289871	71289873	0.000000	-	.	gene_id "NM_175210"; transcript_id "NM_175210";
chr1	mm9_refGene	CDS	71289874	71289978	0.000000	-	0	gene_id "NM_175210"; transcript_id "NM_175210";
chr1	mm9_refGene	exon	71289664	71289978	0.000000	-	.	gene_id "NM_175210"; transcript_id "NM_175210";
chr1	mm9_refGene	CDS	71291306	71291443	0.000000	-	0	gene_id "NM_175210"; transcript_id "NM_175210";
chr1	mm9_refGene	exon	71291306	71291443	0.000000	-	.	gene_id "NM_175210"; transcript_id "NM_175210";
chr1	mm9_refGene	CDS	71293706	71293811	0.000000	-	1	gene_id "NM_175210"; transcript_id "NM_175210";
chr1	mm9_refGene	exon	71293706	71293811	0.000000	-	.	gene_id "NM_175210"; transcript_id "NM_175210";
chr1	mm9_refGene	CDS	71294919	71295011	0.000000	-	1	gene_id "NM_175210"; transcript_id "NM_175210";
chr1	mm9_refGene	exon	71294919	71295011	0.000000	-	.	gene_id "NM_175210"; transcript_id "NM_175210";
chr1	mm9_refGene	CDS	71296429	71296532	0.000000	-	0	gene_id "NM_175210"; transcript_id "NM_175210";
chr1	mm9_refGene	exon	71296429	71296532	0.000000	-	.	gene_id "NM_175210"; transcript_id "NM_175210";
chr1	mm9_refGene	CDS	71304665	71304799	0.000000	-	0	gene_id "NM_175210"; transcript_id "NM_175210";
chr1	mm9_refGene	exon	71304665	71304799	0.000000	-	.	gene_id "NM_175210"; transcript_id "NM_175210";
chr1	mm9_refGene	CDS	71305932	71306073	0.000000	-	1	gene_id "NM_175210"; transcript_id "NM_175210";
chr1	mm9_refGene	exon	71305932	71306073	0.000000	-	.	gene_id "NM_175210"; transcript_id "NM_175210";
chr1	mm9_refGene	CDS	71306363	71306472	0.000000	-	0	gene_id "NM_175210"; transcript_id "NM_175210";
chr1	mm9_refGene	exon	71306363	71306472	0.000000	-	.	gene_id "NM_175210"; transcript_id "NM_175210";
chr1	mm9_refGene	CDS	71307355	71307559	0.000000	-	1	gene_id "NM_175210"; transcript_id "NM_175210";
chr1	mm9_refGene	exon	71307355	71307559	0.000000	-	.	gene_id "NM_175210"; transcript_id "NM_175210";
chr1	mm9_refGene	CDS	71309986	71310239	0.000000	-	0	gene_id "NM_175210"; transcript_id "NM_175210";
chr1	mm9_refGene	exon	71309986	71310239	0.000000	-	.	gene_id "NM_175210"; transcript_id "NM_175210";
chr1	mm9_refGene	CDS	71311298	71311457	0.000000	-	1	gene_id "NM_175210"; transcript_id "NM_175210";
chr1	mm9_refGene	exon	71311298	71311457	0.000000	-	.	gene_id "NM_175210"; transcript_id "NM_175210";
chr1	mm9_refGene	CDS	71312436	71312551	0.000000	-	0	gene_id "NM_175210"; transcript_id "NM_175210";
chr1	mm9_refGene	exon	71312436	71312551	0.000000	-	.	gene_id "NM_175210"; transcript_id "NM_175210";
chr1	mm9_refGene	CDS	71314003	71314180	0.000000	-	1	gene_id "NM_175210"; transcript_id "NM_175210";
chr1	mm9_refGene	exon	71314003	71314180	0.000000	-	.	gene_id "NM_175210"; transcript_id "NM_175210";
chr1	mm9_refGene	CDS	71314756	71314810	0.000000	-	2	gene_id "NM_175210"; transcript_id "NM_175210";
chr1	mm9_refGene	exon	71314756	71314810	0.000000	-	.	gene_id "NM_175210"; transcript_id "NM_175210";
chr1	mm9_refGene	CDS	71318938	71319043	0.000000	-	0	gene_id "NM_175210"; transcript_id "NM_175210";
chr1	mm9_refGene	exon	71318938	71319043	0.000000	-	.	gene_id "NM_175210"; transcript_id "NM_175210";
chr1	mm9_refGene	CDS	71320987	71321074	0.000000	-	1	gene_id "NM_175210"; transcript_id "NM_175210";
chr1	mm9_refGene	exon	71320987	71321074	0.000000	-	.	gene_id "NM_175210"; transcript_id "NM_175210";
chr1	mm9_refGene	CDS	71322645	71322772	0.000000	-	0	gene_id "NM_175210"; transcript_id "NM_175210";
chr1	mm9_refGene	exon	71322645	71322772	0.000000	-	.	gene_id "NM_175210"; transcript_id "NM_175210";
chr1	mm9_refGene	CDS	71325386	71325479	0.000000	-	1	gene_id "NM_175210"; transcript_id "NM_175210";
chr1	mm9_refGene	exon	71325386	71325479	0.000000	-	.	gene_id "NM_175210"; transcript_id "NM_175210";
chr1	mm9_refGene	CDS	71325949	71326035	0.000000	-	1	gene_id "NM_175210"; transcript_id "NM_175210";
chr1	mm9_refGene	exon	71325949	71326035	0.000000	-	.	gene_id "NM_175210"; transcript_id "NM_175210";
chr1	mm9_refGene	CDS	71326915	71327167	0.000000	-	2	gene_id "NM_175210"; transcript_id "NM_175210";
chr1	mm9_refGene	exon	71326915	71327167	0.000000	-	.	gene_id "NM_175210"; transcript_id "NM_175210";
chr1	mm9_refGene	CDS	71329376	71329526	0.000000	-	0	gene_id "NM_175210"; transcript_id "NM_175210";
chr1	mm9_refGene	exon	71329376	71329526	0.000000	-	.	gene_id "NM_175210"; transcript_id "NM_175210";
chr1	mm9_refGene	CDS	71330519	71330755	0.000000	-	0	gene_id "NM_175210"; transcript_id "NM_175210";
chr1	mm9_refGene	exon	71330519	71330755	0.000000	-	.	gene_id "NM_175210"; transcript_id "NM_175210";
chr1	mm9_refGene	CDS	71332152	71332312	0.000000	-	2	gene_id "NM_175210"; transcript_id "NM_175210";
chr1	mm9_refGene	exon	71332152	71332312	0.000000	-	.	gene_id "NM_175210"; transcript_id "NM_175210";
chr1	mm9_refGene	CDS	71333033	71333229	0.000000	-	1	gene_id "NM_175210"; transcript_id "NM_175210";
chr1	mm9_refGene	exon	71333033	71333229	0.000000	-	.	gene_id "NM_175210"; transcript_id "NM_175210";
chr1	mm9_refGene	CDS	71335112	71335330	0.000000	-	1	gene_id "NM_175210"; transcript_id "NM_175210";
chr1	mm9_refGene	exon	71335112	71335330	0.000000	-	.	gene_id "NM_175210"; transcript_id "NM_175210";
chr1	mm9_refGene	CDS	71337906	71338092	0.000000	-	2	gene_id "NM_175210"; transcript_id "NM_175210";
chr1	mm9_refGene	exon	71337906	71338092	0.000000	-	.	gene_id "NM_175210"; transcript_id "NM_175210";
chr1	mm9_refGene	CDS	71338988	71339143	0.000000	-	2	gene_id "NM_175210"; transcript_id "NM_175210";
chr1	mm9_refGene	exon	71338988	71339143	0.000000	-	.	gene_id "NM_175210"; transcript_id "NM_175210";
chr1	mm9_refGene	CDS	71339955	71340089	0.000000	-	2	gene_id "NM_175210"; transcript_id "NM_175210";
chr1	mm9_refGene	exon	71339955	71340089	0.000000	-	.	gene_id "NM_175210"; transcript_id "NM_175210";
chr1	mm9_refGene	CDS	71340175	71340244	0.000000	-	0	gene_id "NM_175210"; transcript_id "NM_175210";
chr1	mm9_refGene	exon	71340175	71340244	0.000000	-	.	gene_id "NM_175210"; transcript_id "NM_175210";
chr1	mm9_refGene	CDS	71341301	71341630	0.000000	-	0	gene_id "NM_175210"; transcript_id "NM_175210";
chr1	mm9_refGene	exon	71341301	71341630	0.000000	-	.	gene_id "NM_175210"; transcript_id "NM_175210";
chr1	mm9_refGene	CDS	71347494	71347608	0.000000	-	1	gene_id "NM_175210"; transcript_id "NM_175210";
chr1	mm9_refGene	exon	71347494	71347608	0.000000	-	.	gene_id "NM_175210"; transcript_id "NM_175210";
chr1	mm9_refGene	CDS	71349205	71349520	0.000000	-	2	gene_id "NM_175210"; transcript_id "NM_175210";
chr1	mm9_refGene	exon	71349205	71349520	0.000000	-	.	gene_id "NM_175210"; transcript_id "NM_175210";
chr1	mm9_refGene	CDS	71350040	71350219	0.000000	-	2	gene_id "NM_175210"; transcript_id "NM_175210";
chr1	mm9_refGene	exon	71350040	71350219	0.000000	-	.	gene_id "NM_175210"; transcript_id "NM_175210";
chr1	mm9_refGene	CDS	71353610	71353700	0.000000	-	0	gene_id "NM_175210"; transcript_id "NM_175210";
chr1	mm9_refGene	exon	71353610	71353700	0.000000	-	.	gene_id "NM_175210"; transcript_id "NM_175210";
chr1	mm9_refGene	CDS	71356342	71356461	0.000000	-	0	gene_id "NM_175210"; transcript_id "NM_175210";
chr1	mm9_refGene	exon	71356342	71356461	0.000000	-	.	gene_id "NM_175210"; transcript_id "NM_175210";
chr1	mm9_refGene	CDS	71359135	71359274	0.000000	-	2	gene_id "NM_175210"; transcript_id "NM_175210";
chr1	mm9_refGene	exon	71359135	71359274	0.000000	-	.	gene_id "NM_175210"; transcript_id "NM_175210";
chr1	mm9_refGene	CDS	71360533	71360743	0.000000	-	0	gene_id "NM_175210"; transcript_id "NM_175210";
chr1	mm9_refGene	exon	71360533	71360743	0.000000	-	.	gene_id "NM_175210"; transcript_id "NM_175210";
chr1	mm9_refGene	CDS	71361052	71361216	0.000000	-	0	gene_id "NM_175210"; transcript_id "NM_175210";
chr1	mm9_refGene	exon	71361052	71361216	0.000000	-	.	gene_id "NM_175210"; transcript_id "NM_175210";
chr1	mm9_refGene	CDS	71363674	71363847	0.000000	-	0	gene_id "NM_175210"; transcript_id "NM_175210";
chr1	mm9_refGene	exon	71363674	71363847	0.000000	-	.	gene_id "NM_175210"; transcript_id "NM_175210";
chr1	mm9_refGene	CDS	71366447	71366568	0.000000	-	2	gene_id "NM_175210"; transcript_id "NM_175210";
chr1	mm9_refGene	exon	71366447	71366568	0.000000	-	.	gene_id "NM_175210"; transcript_id "NM_175210";
chr1	mm9_refGene	CDS	71367974	71368086	0.000000	-	1	gene_id "NM_175210"; transcript_id "NM_175210";
chr1	mm9_refGene	exon	71367974	71368086	0.000000	-	.	gene_id "NM_175210"; transcript_id "NM_175210";
chr1	mm9_refGene	CDS	71368169	71368425	0.000000	-	0	gene_id "NM_175210"; transcript_id "NM_175210";
chr1	mm9_refGene	exon	71368169	71368425	0.000000	-	.	gene_id "NM_175210"; transcript_id "NM_175210";
chr1	mm9_refGene	CDS	71375738	71375844	0.000000	-	2	gene_id "NM_175210"; transcript_id "NM_175210";
chr1	mm9_refGene	exon	71375738	71375844	0.000000	-	.	gene_id "NM_175210"; transcript_id "NM_175210";
chr1	mm9_refGene	CDS	71376821	71376939	0.000000	-	1	gene_id "NM_175210"; transcript_id "NM_175210";
chr1	mm9_refGene	exon	71376821	71376939	0.000000	-	.	gene_id "NM_175210"; transcript_id "NM_175210";
chr1	mm9_refGene	CDS	71382266	71382335	0.000000	-	2	gene_id "NM_175210"; transcript_id "NM_175210";
chr1	mm9_refGene	exon	71382266	71382335	0.000000	-	.	gene_id "NM_175210"; transcript_id "NM_175210";
chr1	mm9_refGene	CDS	71388037	71388149	0.000000	-	1	gene_id "NM_175210"; transcript_id "NM_175210";
chr1	mm9_refGene	exon	71388037	71388149	0.000000	-	.	gene_id "NM_175210"; transcript_id "NM_175210";
chr1	mm9_refGene	CDS	71393160	71393338	0.000000	-	0	gene_id "NM_175210"; transcript_id "NM_175210";
chr1	mm9_refGene	exon	71393160	71393338	0.000000	-	.	gene_id "NM_175210"; transcript_id "NM_175210";
chr1	mm9_refGene	CDS	71395591	71395776	0.000000	-	0	gene_id "NM_175210"; transcript_id "NM_175210";
chr1	mm9_refGene	exon	71395591	71395776	0.000000	-	.	gene_id "NM_175210"; transcript_id "NM_175210";
chr1	mm9_refGene	CDS	71398282	71398379	0.000000	-	2	gene_id "NM_175210"; transcript_id "NM_175210";
chr1	mm9_refGene	exon	71398282	71398379	0.000000	-	.	gene_id "NM_175210"; transcript_id "NM_175210";
chr1	mm9_refGene	CDS	71400244	71400335	0.000000	-	1	gene_id "NM_175210"; transcript_id "NM_175210";
chr1	mm9_refGene	exon	71400244	71400335	0.000000	-	.	gene_id "NM_175210"; transcript_id "NM_175210";
chr1	mm9_refGene	CDS	71409175	71409328	0.000000	-	2	gene_id "NM_175210"; transcript_id "NM_175210";
chr1	mm9_refGene	exon	71409175	71409328	0.000000	-	.	gene_id "NM_175210"; transcript_id "NM_175210";
chr1	mm9_refGene	CDS	71448225	71448318	0.000000	-	0	gene_id "NM_175210"; transcript_id "NM_175210";
chr1	mm9_refGene	exon	71448225	71448318	0.000000	-	.	gene_id "NM_175210"; transcript_id "NM_175210";
chr1	mm9_refGene	CDS	71461088	71461156	0.000000	-	0	gene_id "NM_175210"; transcript_id "NM_175210";
chr1	mm9_refGene	start_codon	71461154	71461156	0.000000	-	.	gene_id "NM_175210"; transcript_id "NM_175210";
chr1	mm9_refGene	exon	71461088	71461484	0.000000	-	.	gene_id "NM_175210"; transcript_id "NM_175210";
chr1	mm9_refGene	stop_codon	80498282	80498284	0.000000	-	.	gene_id "NM_175291"; transcript_id "NM_175291";
chr1	mm9_refGene	CDS	80498285	80498401	0.000000	-	0	gene_id "NM_175291"; transcript_id "NM_175291";
chr1	mm9_refGene	exon	80497648	80498401	0.000000	-	.	gene_id "NM_175291"; transcript_id "NM_175291";
chr1	mm9_refGene	CDS	80501900	80502038	0.000000	-	1	gene_id "NM_175291"; transcript_id "NM_175291";
chr1	mm9_refGene	exon	80501900	80502038	0.000000	-	.	gene_id "NM_175291"; transcript_id "NM_175291";
chr1	mm9_refGene	CDS	80502196	80502296	0.000000	-	0	gene_id "NM_175291"; transcript_id "NM_175291";
chr1	mm9_refGene	exon	80502196	80502296	0.000000	-	.	gene_id "NM_175291"; transcript_id "NM_175291";
chr1	mm9_refGene	CDS	80506852	80507042	0.000000	-	2	gene_id "NM_175291"; transcript_id "NM_175291";
chr1	mm9_refGene	exon	80506852	80507042	0.000000	-	.	gene_id "NM_175291"; transcript_id "NM_175291";
chr1	mm9_refGene	CDS	80509002	80509212	0.000000	-	0	gene_id "NM_175291"; transcript_id "NM_175291";
chr1	mm9_refGene	exon	80509002	80509212	0.000000	-	.	gene_id "NM_175291"; transcript_id "NM_175291";
chr1	mm9_refGene	CDS	80512064	80512210	0.000000	-	0	gene_id "NM_175291"; transcript_id "NM_175291";
chr1	mm9_refGene	exon	80512064	80512210	0.000000	-	.	gene_id "NM_175291"; transcript_id "NM_175291";
chr1	mm9_refGene	CDS	80520291	80520404	0.000000	-	0	gene_id "NM_175291"; transcript_id "NM_175291";
chr1	mm9_refGene	exon	80520291	80520404	0.000000	-	.	gene_id "NM_175291"; transcript_id "NM_175291";
chr1	mm9_refGene	CDS	80520545	80520667	0.000000	-	0	gene_id "NM_175291"; transcript_id "NM_175291";
chr1	mm9_refGene	exon	80520545	80520667	0.000000	-	.	gene_id "NM_175291"; transcript_id "NM_175291";
chr1	mm9_refGene	CDS	80522799	80522905	0.000000	-	2	gene_id "NM_175291"; transcript_id "NM_175291";
chr1	mm9_refGene	exon	80522799	80522905	0.000000	-	.	gene_id "NM_175291"; transcript_id "NM_175291";
chr1	mm9_refGene	CDS	80524808	80524906	0.000000	-	2	gene_id "NM_175291"; transcript_id "NM_175291";
chr1	mm9_refGene	exon	80524808	80524906	0.000000	-	.	gene_id "NM_175291"; transcript_id "NM_175291";
chr1	mm9_refGene	CDS	80525224	80525281	0.000000	-	0	gene_id "NM_175291"; transcript_id "NM_175291";
chr1	mm9_refGene	exon	80525224	80525281	0.000000	-	.	gene_id "NM_175291"; transcript_id "NM_175291";
chr1	mm9_refGene	CDS	80526653	80526868	0.000000	-	0	gene_id "NM_175291"; transcript_id "NM_175291";
chr1	mm9_refGene	exon	80526653	80526868	0.000000	-	.	gene_id "NM_175291"; transcript_id "NM_175291";
chr1	mm9_refGene	CDS	80527749	80527859	0.000000	-	0	gene_id "NM_175291"; transcript_id "NM_175291";
chr1	mm9_refGene	exon	80527749	80527859	0.000000	-	.	gene_id "NM_175291"; transcript_id "NM_175291";
chr1	mm9_refGene	CDS	80528897	80529079	0.000000	-	0	gene_id "NM_175291"; transcript_id "NM_175291";
chr1	mm9_refGene	exon	80528897	80529079	0.000000	-	.	gene_id "NM_175291"; transcript_id "NM_175291";
chr1	mm9_refGene	CDS	80530361	80530498	0.000000	-	0	gene_id "NM_175291"; transcript_id "NM_175291";
chr1	mm9_refGene	exon	80530361	80530498	0.000000	-	.	gene_id "NM_175291"; transcript_id "NM_175291";
chr1	mm9_refGene	CDS	80532428	80532540	0.000000	-	2	gene_id "NM_175291"; transcript_id "NM_175291";
chr1	mm9_refGene	exon	80532428	80532540	0.000000	-	.	gene_id "NM_175291"; transcript_id "NM_175291";
chr1	mm9_refGene	CDS	80533420	80533544	0.000000	-	1	gene_id "NM_175291"; transcript_id "NM_175291";
chr1	mm9_refGene	exon	80533420	80533544	0.000000	-	.	gene_id "NM_175291"; transcript_id "NM_175291";
chr1	mm9_refGene	CDS	80535358	80535459	0.000000	-	1	gene_id "NM_175291"; transcript_id "NM_175291";
chr1	mm9_refGene	exon	80535358	80535459	0.000000	-	.	gene_id "NM_175291"; transcript_id "NM_175291";
chr1	mm9_refGene	CDS	80536385	80536432	0.000000	-	1	gene_id "NM_175291"; transcript_id "NM_175291";
chr1	mm9_refGene	exon	80536385	80536432	0.000000	-	.	gene_id "NM_175291"; transcript_id "NM_175291";
chr1	mm9_refGene	CDS	80536660	80536726	0.000000	-	2	gene_id "NM_175291"; transcript_id "NM_175291";
chr1	mm9_refGene	exon	80536660	80536726	0.000000	-	.	gene_id "NM_175291"; transcript_id "NM_175291";
chr1	mm9_refGene	CDS	80536819	80536933	0.000000	-	0	gene_id "NM_175291"; transcript_id "NM_175291";
chr1	mm9_refGene	exon	80536819	80536933	0.000000	-	.	gene_id "NM_175291"; transcript_id "NM_175291";
chr1	mm9_refGene	CDS	80537032	80537153	0.000000	-	2	gene_id "NM_175291"; transcript_id "NM_175291";
chr1	mm9_refGene	exon	80537032	80537153	0.000000	-	.	gene_id "NM_175291"; transcript_id "NM_175291";
chr1	mm9_refGene	CDS	80537803	80537914	0.000000	-	0	gene_id "NM_175291"; transcript_id "NM_175291";
chr1	mm9_refGene	exon	80537803	80537914	0.000000	-	.	gene_id "NM_175291"; transcript_id "NM_175291";
chr1	mm9_refGene	CDS	80539675	80539791	0.000000	-	0	gene_id "NM_175291"; transcript_id "NM_175291";
chr1	mm9_refGene	exon	80539675	80539791	0.000000	-	.	gene_id "NM_175291"; transcript_id "NM_175291";
chr1	mm9_refGene	CDS	80539916	80540091	0.000000	-	2	gene_id "NM_175291"; transcript_id "NM_175291";
chr1	mm9_refGene	exon	80539916	80540091	0.000000	-	.	gene_id "NM_175291"; transcript_id "NM_175291";
chr1	mm9_refGene	CDS	80545708	80545752	0.000000	-	2	gene_id "NM_175291"; transcript_id "NM_175291";
chr1	mm9_refGene	exon	80545708	80545752	0.000000	-	.	gene_id "NM_175291"; transcript_id "NM_175291";
chr1	mm9_refGene	CDS	80546281	80546377	0.000000	-	0	gene_id "NM_175291"; transcript_id "NM_175291";
chr1	mm9_refGene	exon	80546281	80546377	0.000000	-	.	gene_id "NM_175291"; transcript_id "NM_175291";
chr1	mm9_refGene	CDS	80548030	80548113	0.000000	-	0	gene_id "NM_175291"; transcript_id "NM_175291";
chr1	mm9_refGene	exon	80548030	80548113	0.000000	-	.	gene_id "NM_175291"; transcript_id "NM_175291";
chr1	mm9_refGene	CDS	80549253	80549399	0.000000	-	0	gene_id "NM_175291"; transcript_id "NM_175291";
chr1	mm9_refGene	exon	80549253	80549399	0.000000	-	.	gene_id "NM_175291"; transcript_id "NM_175291";
chr1	mm9_refGene	CDS	80555742	80555813	0.000000	-	0	gene_id "NM_175291"; transcript_id "NM_175291";
chr1	mm9_refGene	exon	80555742	80555813	0.000000	-	.	gene_id "NM_175291"; transcript_id "NM_175291";
chr1	mm9_refGene	CDS	80557476	80557589	0.000000	-	0	gene_id "NM_175291"; transcript_id "NM_175291";
chr1	mm9_refGene	exon	80557476	80557589	0.000000	-	.	gene_id "NM_175291"; transcript_id "NM_175291";
chr1	mm9_refGene	CDS	80561077	80561146	0.000000	-	1	gene_id "NM_175291"; transcript_id "NM_175291";
chr1	mm9_refGene	exon	80561077	80561146	0.000000	-	.	gene_id "NM_175291"; transcript_id "NM_175291";
chr1	mm9_refGene	CDS	80563303	80563421	0.000000	-	0	gene_id "NM_175291"; transcript_id "NM_175291";
chr1	mm9_refGene	exon	80563303	80563421	0.000000	-	.	gene_id "NM_175291"; transcript_id "NM_175291";
chr1	mm9_refGene	CDS	80563867	80563959	0.000000	-	0	gene_id "NM_175291"; transcript_id "NM_175291";
chr1	mm9_refGene	exon	80563867	80563959	0.000000	-	.	gene_id "NM_175291"; transcript_id "NM_175291";
chr1	mm9_refGene	CDS	80564571	80564657	0.000000	-	0	gene_id "NM_175291"; transcript_id "NM_175291";
chr1	mm9_refGene	exon	80564571	80564657	0.000000	-	.	gene_id "NM_175291"; transcript_id "NM_175291";
chr1	mm9_refGene	CDS	80565013	80565134	0.000000	-	2	gene_id "NM_175291"; transcript_id "NM_175291";
chr1	mm9_refGene	exon	80565013	80565134	0.000000	-	.	gene_id "NM_175291"; transcript_id "NM_175291";
chr1	mm9_refGene	CDS	80565322	80565445	0.000000	-	0	gene_id "NM_175291"; transcript_id "NM_175291";
chr1	mm9_refGene	exon	80565322	80565445	0.000000	-	.	gene_id "NM_175291"; transcript_id "NM_175291";
chr1	mm9_refGene	CDS	80569032	80569124	0.000000	-	0	gene_id "NM_175291"; transcript_id "NM_175291";
chr1	mm9_refGene	exon	80569032	80569124	0.000000	-	.	gene_id "NM_175291"; transcript_id "NM_175291";
chr1	mm9_refGene	CDS	80570055	80570120	0.000000	-	0	gene_id "NM_175291"; transcript_id "NM_175291";
chr1	mm9_refGene	exon	80570055	80570120	0.000000	-	.	gene_id "NM_175291"; transcript_id "NM_175291";
chr1	mm9_refGene	CDS	80570655	80570842	0.000000	-	2	gene_id "NM_175291"; transcript_id "NM_175291";
chr1	mm9_refGene	exon	80570655	80570842	0.000000	-	.	gene_id "NM_175291"; transcript_id "NM_175291";
chr1	mm9_refGene	CDS	80572434	80572513	0.000000	-	1	gene_id "NM_175291"; transcript_id "NM_175291";
chr1	mm9_refGene	exon	80572434	80572513	0.000000	-	.	gene_id "NM_175291"; transcript_id "NM_175291";
chr1	mm9_refGene	CDS	80575161	80575283	0.000000	-	1	gene_id "NM_175291"; transcript_id "NM_175291";
chr1	mm9_refGene	exon	80575161	80575283	0.000000	-	.	gene_id "NM_175291"; transcript_id "NM_175291";
chr1	mm9_refGene	CDS	80581571	80581653	0.000000	-	0	gene_id "NM_175291"; transcript_id "NM_175291";
chr1	mm9_refGene	exon	80581571	80581653	0.000000	-	.	gene_id "NM_175291"; transcript_id "NM_175291";
chr1	mm9_refGene	CDS	80582904	80583026	0.000000	-	0	gene_id "NM_175291"; transcript_id "NM_175291";
chr1	mm9_refGene	exon	80582904	80583026	0.000000	-	.	gene_id "NM_175291"; transcript_id "NM_175291";
chr1	mm9_refGene	CDS	80583224	80583445	0.000000	-	0	gene_id "NM_175291"; transcript_id "NM_175291";
chr1	mm9_refGene	exon	80583224	80583445	0.000000	-	.	gene_id "NM_175291"; transcript_id "NM_175291";
chr1	mm9_refGene	CDS	80589092	80589247	0.000000	-	0	gene_id "NM_175291"; transcript_id "NM_175291";
chr1	mm9_refGene	exon	80589092	80589247	0.000000	-	.	gene_id "NM_175291"; transcript_id "NM_175291";
chr1	mm9_refGene	CDS	80589348	80589431	0.000000	-	0	gene_id "NM_175291"; transcript_id "NM_175291";
chr1	mm9_refGene	exon	80589348	80589431	0.000000	-	.	gene_id "NM_175291"; transcript_id "NM_175291";
chr1	mm9_refGene	CDS	80589734	80589819	0.000000	-	2	gene_id "NM_175291"; transcript_id "NM_175291";
chr1	mm9_refGene	exon	80589734	80589819	0.000000	-	.	gene_id "NM_175291"; transcript_id "NM_175291";
chr1	mm9_refGene	CDS	80592116	80592299	0.000000	-	0	gene_id "NM_175291"; transcript_id "NM_175291";
chr1	mm9_refGene	exon	80592116	80592299	0.000000	-	.	gene_id "NM_175291"; transcript_id "NM_175291";
chr1	mm9_refGene	CDS	80602366	80602500	0.000000	-	0	gene_id "NM_175291"; transcript_id "NM_175291";
chr1	mm9_refGene	exon	80602366	80602500	0.000000	-	.	gene_id "NM_175291"; transcript_id "NM_175291";
chr1	mm9_refGene	CDS	80602740	80602862	0.000000	-	0	gene_id "NM_175291"; transcript_id "NM_175291";
chr1	mm9_refGene	exon	80602740	80602862	0.000000	-	.	gene_id "NM_175291"; transcript_id "NM_175291";
chr1	mm9_refGene	CDS	80603128	80603200	0.000000	-	1	gene_id "NM_175291"; transcript_id "NM_175291";
chr1	mm9_refGene	exon	80603128	80603200	0.000000	-	.	gene_id "NM_175291"; transcript_id "NM_175291";
chr1	mm9_refGene	CDS	80611867	80611949	0.000000	-	0	gene_id "NM_175291"; transcript_id "NM_175291";
chr1	mm9_refGene	exon	80611867	80611949	0.000000	-	.	gene_id "NM_175291"; transcript_id "NM_175291";
chr1	mm9_refGene	CDS	80630775	80630864	0.000000	-	0	gene_id "NM_175291"; transcript_id "NM_175291";
chr1	mm9_refGene	exon	80630775	80630864	0.000000	-	.	gene_id "NM_175291"; transcript_id "NM_175291";
chr1	mm9_refGene	CDS	80644788	80644907	0.000000	-	0	gene_id "NM_175291"; transcript_id "NM_175291";
chr1	mm9_refGene	exon	80644788	80644907	0.000000	-	.	gene_id "NM_175291"; transcript_id "NM_175291";
chr1	mm9_refGene	CDS	80754901	80755023	0.000000	-	0	gene_id "NM_175291"; transcript_id "NM_175291";
chr1	mm9_refGene	start_codon	80755021	80755023	0.000000	-	.	gene_id "NM_175291"; transcript_id "NM_175291";
chr1	mm9_refGene	exon	80754901	80755128	0.000000	-	.	gene_id "NM_175291"; transcript_id "NM_175291";
chr1	mm9_refGene	start_codon	82836298	82836300	0.000000	+	.	gene_id "NM_010472"; transcript_id "NM_010472";
chr1	mm9_refGene	CDS	82836298	82836464	0.000000	+	0	gene_id "NM_010472"; transcript_id "NM_010472";
chr1	mm9_refGene	exon	82836058	82836464	0.000000	+	.	gene_id "NM_010472"; transcript_id "NM_010472";
chr1	mm9_refGene	CDS	82854931	82855024	0.000000	+	1	gene_id "NM_010472"; transcript_id "NM_010472";
chr1	mm9_refGene	exon	82854931	82855024	0.000000	+	.	gene_id "NM_010472"; transcript_id "NM_010472";
chr1	mm9_refGene	CDS	82867260	82867375	0.000000	+	0	gene_id "NM_010472"; transcript_id "NM_010472";
chr1	mm9_refGene	exon	82867260	82867375	0.000000	+	.	gene_id "NM_010472"; transcript_id "NM_010472";
chr1	mm9_refGene	CDS	82871863	82872025	0.000000	+	1	gene_id "NM_010472"; transcript_id "NM_010472";
chr1	mm9_refGene	exon	82871863	82872025	0.000000	+	.	gene_id "NM_010472"; transcript_id "NM_010472";
chr1	mm9_refGene	CDS	82872746	82872899	0.000000	+	0	gene_id "NM_010472"; transcript_id "NM_010472";
chr1	mm9_refGene	exon	82872746	82872899	0.000000	+	.	gene_id "NM_010472"; transcript_id "NM_010472";
chr1	mm9_refGene	CDS	82876583	82876702	0.000000	+	2	gene_id "NM_010472"; transcript_id "NM_010472";
chr1	mm9_refGene	exon	82876583	82876702	0.000000	+	.	gene_id "NM_010472"; transcript_id "NM_010472";
chr1	mm9_refGene	CDS	82878803	82879012	0.000000	+	2	gene_id "NM_010472"; transcript_id "NM_010472";
chr1	mm9_refGene	exon	82878803	82879012	0.000000	+	.	gene_id "NM_010472"; transcript_id "NM_010472";
chr1	mm9_refGene	CDS	82879756	82879936	0.000000	+	2	gene_id "NM_010472"; transcript_id "NM_010472";
chr1	mm9_refGene	exon	82879756	82879936	0.000000	+	.	gene_id "NM_010472"; transcript_id "NM_010472";
chr1	mm9_refGene	CDS	82882686	82882762	0.000000	+	1	gene_id "NM_010472"; transcript_id "NM_010472";
chr1	mm9_refGene	exon	82882686	82882762	0.000000	+	.	gene_id "NM_010472"; transcript_id "NM_010472";
chr1	mm9_refGene	CDS	82882950	82883042	0.000000	+	2	gene_id "NM_010472"; transcript_id "NM_010472";
chr1	mm9_refGene	exon	82882950	82883042	0.000000	+	.	gene_id "NM_010472"; transcript_id "NM_010472";
chr1	mm9_refGene	CDS	82889999	82890157	0.000000	+	2	gene_id "NM_010472"; transcript_id "NM_010472";
chr1	mm9_refGene	exon	82889999	82890157	0.000000	+	.	gene_id "NM_010472"; transcript_id "NM_010472";
chr1	mm9_refGene	CDS	82891057	82891142	0.000000	+	2	gene_id "NM_010472"; transcript_id "NM_010472";
chr1	mm9_refGene	exon	82891057	82891142	0.000000	+	.	gene_id "NM_010472"; transcript_id "NM_010472";
chr1	mm9_refGene	CDS	82891574	82891630	0.000000	+	0	gene_id "NM_010472"; transcript_id "NM_010472";
chr1	mm9_refGene	stop_codon	82891631	82891633	0.000000	+	.	gene_id "NM_010472"; transcript_id "NM_010472";
chr1	mm9_refGene	exon	82891574	82892850	0.000000	+	.	gene_id "NM_010472"; transcript_id "NM_010472";
chr1	mm9_refGene	exon	88051355	88051418	0.000000	+	.	gene_id "NM_030184"; transcript_id "NM_030184";
chr1	mm9_refGene	start_codon	88053530	88053532	0.000000	+	.	gene_id "NM_030184"; transcript_id "NM_030184";
chr1	mm9_refGene	CDS	88053530	88053580	0.000000	+	0	gene_id "NM_030184"; transcript_id "NM_030184";
chr1	mm9_refGene	exon	88053493	88053580	0.000000	+	.	gene_id "NM_030184"; transcript_id "NM_030184";
chr1	mm9_refGene	CDS	88056570	88056698	0.000000	+	0	gene_id "NM_030184"; transcript_id "NM_030184";
chr1	mm9_refGene	exon	88056570	88056698	0.000000	+	.	gene_id "NM_030184"; transcript_id "NM_030184";
chr1	mm9_refGene	CDS	88059240	88059410	0.000000	+	0	gene_id "NM_030184"; transcript_id "NM_030184";
chr1	mm9_refGene	exon	88059240	88059410	0.000000	+	.	gene_id "NM_030184"; transcript_id "NM_030184";
chr1	mm9_refGene	CDS	88061271	88061426	0.000000	+	0	gene_id "NM_030184"; transcript_id "NM_030184";
chr1	mm9_refGene	exon	88061271	88061426	0.000000	+	.	gene_id "NM_030184"; transcript_id "NM_030184";
chr1	mm9_refGene	CDS	88066485	88066577	0.000000	+	0	gene_id "NM_030184"; transcript_id "NM_030184";
chr1	mm9_refGene	exon	88066485	88066577	0.000000	+	.	gene_id "NM_030184"; transcript_id "NM_030184";
chr1	mm9_refGene	CDS	88068699	88068723	0.000000	+	0	gene_id "NM_030184"; transcript_id "NM_030184";
chr1	mm9_refGene	exon	88068699	88068723	0.000000	+	.	gene_id "NM_030184"; transcript_id "NM_030184";
chr1	mm9_refGene	CDS	88070132	88070289	0.000000	+	2	gene_id "NM_030184"; transcript_id "NM_030184";
chr1	mm9_refGene	exon	88070132	88070289	0.000000	+	.	gene_id "NM_030184"; transcript_id "NM_030184";
chr1	mm9_refGene	CDS	88073389	88073487	0.000000	+	0	gene_id "NM_030184"; transcript_id "NM_030184";
chr1	mm9_refGene	exon	88073389	88073487	0.000000	+	.	gene_id "NM_030184"; transcript_id "NM_030184";
chr1	mm9_refGene	CDS	88082680	88082714	0.000000	+	0	gene_id "NM_030184"; transcript_id "NM_030184";
chr1	mm9_refGene	exon	88082680	88082714	0.000000	+	.	gene_id "NM_030184"; transcript_id "NM_030184";
chr1	mm9_refGene	CDS	88085452	88085563	0.000000	+	1	gene_id "NM_030184"; transcript_id "NM_030184";
chr1	mm9_refGene	exon	88085452	88085563	0.000000	+	.	gene_id "NM_030184"; transcript_id "NM_030184";
chr1	mm9_refGene	CDS	88087585	88087677	0.000000	+	0	gene_id "NM_030184"; transcript_id "NM_030184";
chr1	mm9_refGene	exon	88087585	88087677	0.000000	+	.	gene_id "NM_030184"; transcript_id "NM_030184";
chr1	mm9_refGene	CDS	88090852	88090942	0.000000	+	0	gene_id "NM_030184"; transcript_id "NM_030184";
chr1	mm9_refGene	exon	88090852	88090942	0.000000	+	.	gene_id "NM_030184"; transcript_id "NM_030184";
chr1	mm9_refGene	CDS	88092894	88093017	0.000000	+	2	gene_id "NM_030184"; transcript_id "NM_030184";
chr1	mm9_refGene	exon	88092894	88093017	0.000000	+	.	gene_id "NM_030184"; transcript_id "NM_030184";
chr1	mm9_refGene	CDS	88094817	88094956	0.000000	+	1	gene_id "NM_030184"; transcript_id "NM_030184";
chr1	mm9_refGene	exon	88094817	88094956	0.000000	+	.	gene_id "NM_030184"; transcript_id "NM_030184";
chr1	mm9_refGene	CDS	88096413	88096489	0.000000	+	2	gene_id "NM_030184"; transcript_id "NM_030184";
chr1	mm9_refGene	exon	88096413	88096489	0.000000	+	.	gene_id "NM_030184"; transcript_id "NM_030184";
chr1	mm9_refGene	CDS	88099065	88099139	0.000000	+	0	gene_id "NM_030184"; transcript_id "NM_030184";
chr1	mm9_refGene	exon	88099065	88099139	0.000000	+	.	gene_id "NM_030184"; transcript_id "NM_030184";
chr1	mm9_refGene	CDS	88104528	88104618	0.000000	+	0	gene_id "NM_030184"; transcript_id "NM_030184";
chr1	mm9_refGene	exon	88104528	88104618	0.000000	+	.	gene_id "NM_030184"; transcript_id "NM_030184";
chr1	mm9_refGene	CDS	88109625	88109680	0.000000	+	2	gene_id "NM_030184"; transcript_id "NM_030184";
chr1	mm9_refGene	exon	88109625	88109680	0.000000	+	.	gene_id "NM_030184"; transcript_id "NM_030184";
chr1	mm9_refGene	CDS	88141141	88141245	0.000000	+	0	gene_id "NM_030184"; transcript_id "NM_030184";
chr1	mm9_refGene	exon	88141141	88141245	0.000000	+	.	gene_id "NM_030184"; transcript_id "NM_030184";
chr1	mm9_refGene	CDS	88148852	88148967	0.000000	+	0	gene_id "NM_030184"; transcript_id "NM_030184";
chr1	mm9_refGene	exon	88148852	88148967	0.000000	+	.	gene_id "NM_030184"; transcript_id "NM_030184";
chr1	mm9_refGene	CDS	88153801	88153937	0.000000	+	1	gene_id "NM_030184"; transcript_id "NM_030184";
chr1	mm9_refGene	exon	88153801	88153937	0.000000	+	.	gene_id "NM_030184"; transcript_id "NM_030184";
chr1	mm9_refGene	CDS	88158617	88158740	0.000000	+	2	gene_id "NM_030184"; transcript_id "NM_030184";
chr1	mm9_refGene	exon	88158617	88158740	0.000000	+	.	gene_id "NM_030184"; transcript_id "NM_030184";
chr1	mm9_refGene	CDS	88170958	88171130	0.000000	+	1	gene_id "NM_030184"; transcript_id "NM_030184";
chr1	mm9_refGene	exon	88170958	88171130	0.000000	+	.	gene_id "NM_030184"; transcript_id "NM_030184";
chr1	mm9_refGene	CDS	88172235	88172254	0.000000	+	2	gene_id "NM_030184"; transcript_id "NM_030184";
chr1	mm9_refGene	stop_codon	88172255	88172257	0.000000	+	.	gene_id "NM_030184"; transcript_id "NM_030184";
chr1	mm9_refGene	exon	88172235	88174859	0.000000	+	.	gene_id "NM_030184"; transcript_id "NM_030184";
chr1	mm9_refGene	start_codon	89110575	89110577	0.000000	+	.	gene_id "NM_023314"; transcript_id "NM_023314";
chr1	mm9_refGene	CDS	89110575	89110594	0.000000	+	0	gene_id "NM_023314"; transcript_id "NM_023314";
chr1	mm9_refGene	exon	89110489	89110594	0.000000	+	.	gene_id "NM_023314"; transcript_id "NM_023314";
chr1	mm9_refGene	CDS	89116156	89116270	0.000000	+	1	gene_id "NM_023314"; transcript_id "NM_023314";
chr1	mm9_refGene	exon	89116156	89116270	0.000000	+	.	gene_id "NM_023314"; transcript_id "NM_023314";
chr1	mm9_refGene	CDS	89117495	89117629	0.000000	+	0	gene_id "NM_023314"; transcript_id "NM_023314";
chr1	mm9_refGene	exon	89117495	89117629	0.000000	+	.	gene_id "NM_023314"; transcript_id "NM_023314";
chr1	mm9_refGene	CDS	89120928	89121032	0.000000	+	0	gene_id "NM_023314"; transcript_id "NM_023314";
chr1	mm9_refGene	exon	89120928	89121032	0.000000	+	.	gene_id "NM_023314"; transcript_id "NM_023314";
chr1	mm9_refGene	CDS	89122425	89122577	0.000000	+	0	gene_id "NM_023314"; transcript_id "NM_023314";
chr1	mm9_refGene	exon	89122425	89122577	0.000000	+	.	gene_id "NM_023314"; transcript_id "NM_023314";
chr1	mm9_refGene	CDS	89122672	89122808	0.000000	+	0	gene_id "NM_023314"; transcript_id "NM_023314";
chr1	mm9_refGene	exon	89122672	89122808	0.000000	+	.	gene_id "NM_023314"; transcript_id "NM_023314";
chr1	mm9_refGene	CDS	89134421	89134457	0.000000	+	1	gene_id "NM_023314"; transcript_id "NM_023314";
chr1	mm9_refGene	stop_codon	89134458	89134460	0.000000	+	.	gene_id "NM_023314"; transcript_id "NM_023314";
chr1	mm9_refGene	exon	89134421	89137063	0.000000	+	.	gene_id "NM_023314"; transcript_id "NM_023314";
chr1	mm9_refGene	exon	88051390	88051418	0.000000	+	.	gene_id "NM_027456"; transcript_id "NM_027456";
chr1	mm9_refGene	start_codon	88053530	88053532	0.000000	+	.	gene_id "NM_027456"; transcript_id "NM_027456";
chr1	mm9_refGene	CDS	88053530	88053580	0.000000	+	0	gene_id "NM_027456"; transcript_id "NM_027456";
chr1	mm9_refGene	exon	88053493	88053580	0.000000	+	.	gene_id "NM_027456"; transcript_id "NM_027456";
chr1	mm9_refGene	CDS	88056570	88056698	0.000000	+	0	gene_id "NM_027456"; transcript_id "NM_027456";
chr1	mm9_refGene	exon	88056570	88056698	0.000000	+	.	gene_id "NM_027456"; transcript_id "NM_027456";
chr1	mm9_refGene	CDS	88059240	88059410	0.000000	+	0	gene_id "NM_027456"; transcript_id "NM_027456";
chr1	mm9_refGene	exon	88059240	88059410	0.000000	+	.	gene_id "NM_027456"; transcript_id "NM_027456";
chr1	mm9_refGene	CDS	88061271	88061426	0.000000	+	0	gene_id "NM_027456"; transcript_id "NM_027456";
chr1	mm9_refGene	exon	88061271	88061426	0.000000	+	.	gene_id "NM_027456"; transcript_id "NM_027456";
chr1	mm9_refGene	CDS	88066485	88066577	0.000000	+	0	gene_id "NM_027456"; transcript_id "NM_027456";
chr1	mm9_refGene	exon	88066485	88066577	0.000000	+	.	gene_id "NM_027456"; transcript_id "NM_027456";
chr1	mm9_refGene	CDS	88068699	88068723	0.000000	+	0	gene_id "NM_027456"; transcript_id "NM_027456";
chr1	mm9_refGene	exon	88068699	88068723	0.000000	+	.	gene_id "NM_027456"; transcript_id "NM_027456";
chr1	mm9_refGene	CDS	88070132	88070289	0.000000	+	2	gene_id "NM_027456"; transcript_id "NM_027456";
chr1	mm9_refGene	exon	88070132	88070289	0.000000	+	.	gene_id "NM_027456"; transcript_id "NM_027456";
chr1	mm9_refGene	CDS	88073389	88073487	0.000000	+	0	gene_id "NM_027456"; transcript_id "NM_027456";
chr1	mm9_refGene	exon	88073389	88073487	0.000000	+	.	gene_id "NM_027456"; transcript_id "NM_027456";
chr1	mm9_refGene	CDS	88082680	88082714	0.000000	+	0	gene_id "NM_027456"; transcript_id "NM_027456";
chr1	mm9_refGene	exon	88082680	88082714	0.000000	+	.	gene_id "NM_027456"; transcript_id "NM_027456";
chr1	mm9_refGene	CDS	88085452	88085563	0.000000	+	1	gene_id "NM_027456"; transcript_id "NM_027456";
chr1	mm9_refGene	exon	88085452	88085563	0.000000	+	.	gene_id "NM_027456"; transcript_id "NM_027456";
chr1	mm9_refGene	CDS	88087585	88087677	0.000000	+	0	gene_id "NM_027456"; transcript_id "NM_027456";
chr1	mm9_refGene	exon	88087585	88087677	0.000000	+	.	gene_id "NM_027456"; transcript_id "NM_027456";
chr1	mm9_refGene	CDS	88090852	88090942	0.000000	+	0	gene_id "NM_027456"; transcript_id "NM_027456";
chr1	mm9_refGene	exon	88090852	88090942	0.000000	+	.	gene_id "NM_027456"; transcript_id "NM_027456";
chr1	mm9_refGene	CDS	88092894	88093017	0.000000	+	2	gene_id "NM_027456"; transcript_id "NM_027456";
chr1	mm9_refGene	exon	88092894	88093017	0.000000	+	.	gene_id "NM_027456"; transcript_id "NM_027456";
chr1	mm9_refGene	CDS	88094817	88094956	0.000000	+	1	gene_id "NM_027456"; transcript_id "NM_027456";
chr1	mm9_refGene	exon	88094817	88094956	0.000000	+	.	gene_id "NM_027456"; transcript_id "NM_027456";
chr1	mm9_refGene	CDS	88096413	88096489	0.000000	+	2	gene_id "NM_027456"; transcript_id "NM_027456";
chr1	mm9_refGene	exon	88096413	88096489	0.000000	+	.	gene_id "NM_027456"; transcript_id "NM_027456";
chr1	mm9_refGene	CDS	88099065	88099139	0.000000	+	0	gene_id "NM_027456"; transcript_id "NM_027456";
chr1	mm9_refGene	exon	88099065	88099139	0.000000	+	.	gene_id "NM_027456"; transcript_id "NM_027456";
chr1	mm9_refGene	CDS	88104528	88104618	0.000000	+	0	gene_id "NM_027456"; transcript_id "NM_027456";
chr1	mm9_refGene	exon	88104528	88104618	0.000000	+	.	gene_id "NM_027456"; transcript_id "NM_027456";
chr1	mm9_refGene	CDS	88109625	88109680	0.000000	+	2	gene_id "NM_027456"; transcript_id "NM_027456";
chr1	mm9_refGene	exon	88109625	88109680	0.000000	+	.	gene_id "NM_027456"; transcript_id "NM_027456";
chr1	mm9_refGene	CDS	88141141	88141245	0.000000	+	0	gene_id "NM_027456"; transcript_id "NM_027456";
chr1	mm9_refGene	exon	88141141	88141245	0.000000	+	.	gene_id "NM_027456"; transcript_id "NM_027456";
chr1	mm9_refGene	CDS	88148852	88148968	0.000000	+	0	gene_id "NM_027456"; transcript_id "NM_027456";
chr1	mm9_refGene	stop_codon	88148969	88148971	0.000000	+	.	gene_id "NM_027456"; transcript_id "NM_027456";
chr1	mm9_refGene	exon	88148852	88149066	0.000000	+	.	gene_id "NM_027456"; transcript_id "NM_027456";
chr1	mm9_refGene	stop_codon	97488259	97488261	0.000000	-	.	gene_id "NM_009183"; transcript_id "NM_009183";
chr1	mm9_refGene	CDS	97488262	97488541	0.000000	-	1	gene_id "NM_009183"; transcript_id "NM_009183";
chr1	mm9_refGene	exon	97484259	97488541	0.000000	-	.	gene_id "NM_009183"; transcript_id "NM_009183";
chr1	mm9_refGene	CDS	97524084	97524377	0.000000	-	1	gene_id "NM_009183"; transcript_id "NM_009183";
chr1	mm9_refGene	exon	97524084	97524377	0.000000	-	.	gene_id "NM_009183"; transcript_id "NM_009183";
chr1	mm9_refGene	CDS	97550090	97550347	0.000000	-	1	gene_id "NM_009183"; transcript_id "NM_009183";
chr1	mm9_refGene	exon	97550090	97550347	0.000000	-	.	gene_id "NM_009183"; transcript_id "NM_009183";
chr1	mm9_refGene	CDS	97557441	97557572	0.000000	-	1	gene_id "NM_009183"; transcript_id "NM_009183";
chr1	mm9_refGene	exon	97557441	97557572	0.000000	-	.	gene_id "NM_009183"; transcript_id "NM_009183";
chr1	mm9_refGene	CDS	97563726	97563838	0.000000	-	0	gene_id "NM_009183"; transcript_id "NM_009183";
chr1	mm9_refGene	start_codon	97563836	97563838	0.000000	-	.	gene_id "NM_009183"; transcript_id "NM_009183";
chr1	mm9_refGene	exon	97563726	97564171	0.000000	-	.	gene_id "NM_009183"; transcript_id "NM_009183";
chr1	mm9_refGene	stop_codon	99604295	99604297	0.000000	-	.	gene_id "NM_173760"; transcript_id "NM_173760";
chr1	mm9_refGene	CDS	99604298	99604407	0.000000	-	2	gene_id "NM_173760"; transcript_id "NM_173760";
chr1	mm9_refGene	exon	99602623	99604407	0.000000	-	.	gene_id "NM_173760"; transcript_id "NM_173760";
chr1	mm9_refGene	CDS	99608300	99608425	0.000000	-	2	gene_id "NM_173760"; transcript_id "NM_173760";
chr1	mm9_refGene	exon	99608300	99608425	0.000000	-	.	gene_id "NM_173760"; transcript_id "NM_173760";
chr1	mm9_refGene	CDS	99609581	99609721	0.000000	-	2	gene_id "NM_173760"; transcript_id "NM_173760";
chr1	mm9_refGene	exon	99609581	99609721	0.000000	-	.	gene_id "NM_173760"; transcript_id "NM_173760";
chr1	mm9_refGene	CDS	99616411	99616483	0.000000	-	0	gene_id "NM_173760"; transcript_id "NM_173760";
chr1	mm9_refGene	exon	99616411	99616483	0.000000	-	.	gene_id "NM_173760"; transcript_id "NM_173760";
chr1	mm9_refGene	CDS	99620247	99620411	0.000000	-	0	gene_id "NM_173760"; transcript_id "NM_173760";
chr1	mm9_refGene	exon	99620247	99620411	0.000000	-	.	gene_id "NM_173760"; transcript_id "NM_173760";
chr1	mm9_refGene	CDS	99623766	99623882	0.000000	-	0	gene_id "NM_173760"; transcript_id "NM_173760";
chr1	mm9_refGene	exon	99623766	99623882	0.000000	-	.	gene_id "NM_173760"; transcript_id "NM_173760";
chr1	mm9_refGene	CDS	99623972	99624079	0.000000	-	0	gene_id "NM_173760"; transcript_id "NM_173760";
chr1	mm9_refGene	exon	99623972	99624079	0.000000	-	.	gene_id "NM_173760"; transcript_id "NM_173760";
chr1	mm9_refGene	CDS	99625495	99625609	0.000000	-	1	gene_id "NM_173760"; transcript_id "NM_173760";
chr1	mm9_refGene	exon	99625495	99625609	0.000000	-	.	gene_id "NM_173760"; transcript_id "NM_173760";
chr1	mm9_refGene	CDS	99626488	99626615	0.000000	-	0	gene_id "NM_173760"; transcript_id "NM_173760";
chr1	mm9_refGene	exon	99626488	99626615	0.000000	-	.	gene_id "NM_173760"; transcript_id "NM_173760";
chr1	mm9_refGene	CDS	99630463	99630686	0.000000	-	2	gene_id "NM_173760"; transcript_id "NM_173760";
chr1	mm9_refGene	exon	99630463	99630686	0.000000	-	.	gene_id "NM_173760"; transcript_id "NM_173760";
chr1	mm9_refGene	CDS	99631544	99631685	0.000000	-	0	gene_id "NM_173760"; transcript_id "NM_173760";
chr1	mm9_refGene	exon	99631544	99631685	0.000000	-	.	gene_id "NM_173760"; transcript_id "NM_173760";
chr1	mm9_refGene	CDS	99637039	99637221	0.000000	-	0	gene_id "NM_173760"; transcript_id "NM_173760";
chr1	mm9_refGene	exon	99637039	99637221	0.000000	-	.	gene_id "NM_173760"; transcript_id "NM_173760";
chr1	mm9_refGene	CDS	99637401	99637522	0.000000	-	2	gene_id "NM_173760"; transcript_id "NM_173760";
chr1	mm9_refGene	exon	99637401	99637522	0.000000	-	.	gene_id "NM_173760"; transcript_id "NM_173760";
chr1	mm9_refGene	CDS	99637647	99637772	0.000000	-	2	gene_id "NM_173760"; transcript_id "NM_173760";
chr1	mm9_refGene	exon	99637647	99637772	0.000000	-	.	gene_id "NM_173760"; transcript_id "NM_173760";
chr1	mm9_refGene	CDS	99640634	99640719	0.000000	-	1	gene_id "NM_173760"; transcript_id "NM_173760";
chr1	mm9_refGene	exon	99640634	99640719	0.000000	-	.	gene_id "NM_173760"; transcript_id "NM_173760";
chr1	mm9_refGene	CDS	99641740	99641849	0.000000	-	0	gene_id "NM_173760"; transcript_id "NM_173760";
chr1	mm9_refGene	exon	99641740	99641849	0.000000	-	.	gene_id "NM_173760"; transcript_id "NM_173760";
chr1	mm9_refGene	CDS	99641972	99642047	0.000000	-	1	gene_id "NM_173760"; transcript_id "NM_173760";
chr1	mm9_refGene	exon	99641972	99642047	0.000000	-	.	gene_id "NM_173760"; transcript_id "NM_173760";
chr1	mm9_refGene	CDS	99642995	99643081	0.000000	-	1	gene_id "NM_173760"; transcript_id "NM_173760";
chr1	mm9_refGene	exon	99642995	99643081	0.000000	-	.	gene_id "NM_173760"; transcript_id "NM_173760";
chr1	mm9_refGene	CDS	99644124	99644225	0.000000	-	1	gene_id "NM_173760"; transcript_id "NM_173760";
chr1	mm9_refGene	exon	99644124	99644225	0.000000	-	.	gene_id "NM_173760"; transcript_id "NM_173760";
chr1	mm9_refGene	CDS	99646119	99646240	0.000000	-	0	gene_id "NM_173760"; transcript_id "NM_173760";
chr1	mm9_refGene	exon	99646119	99646240	0.000000	-	.	gene_id "NM_173760"; transcript_id "NM_173760";
chr1	mm9_refGene	CDS	99647144	99647305	0.000000	-	0	gene_id "NM_173760"; transcript_id "NM_173760";
chr1	mm9_refGene	exon	99647144	99647305	0.000000	-	.	gene_id "NM_173760"; transcript_id "NM_173760";
chr1	mm9_refGene	CDS	99649281	99649382	0.000000	-	0	gene_id "NM_173760"; transcript_id "NM_173760";
chr1	mm9_refGene	exon	99649281	99649382	0.000000	-	.	gene_id "NM_173760"; transcript_id "NM_173760";
chr1	mm9_refGene	CDS	99651632	99651786	0.000000	-	2	gene_id "NM_173760"; transcript_id "NM_173760";
chr1	mm9_refGene	exon	99651632	99651786	0.000000	-	.	gene_id "NM_173760"; transcript_id "NM_173760";
chr1	mm9_refGene	CDS	99652463	99652548	0.000000	-	1	gene_id "NM_173760"; transcript_id "NM_173760";
chr1	mm9_refGene	exon	99652463	99652548	0.000000	-	.	gene_id "NM_173760"; transcript_id "NM_173760";
chr1	mm9_refGene	CDS	99653421	99653511	0.000000	-	2	gene_id "NM_173760"; transcript_id "NM_173760";
chr1	mm9_refGene	exon	99653421	99653511	0.000000	-	.	gene_id "NM_173760"; transcript_id "NM_173760";
chr1	mm9_refGene	CDS	99655746	99655941	0.000000	-	0	gene_id "NM_173760"; transcript_id "NM_173760";
chr1	mm9_refGene	exon	99655746	99655941	0.000000	-	.	gene_id "NM_173760"; transcript_id "NM_173760";
chr1	mm9_refGene	CDS	99658002	99658115	0.000000	-	0	gene_id "NM_173760"; transcript_id "NM_173760";
chr1	mm9_refGene	start_codon	99658113	99658115	0.000000	-	.	gene_id "NM_173760"; transcript_id "NM_173760";
chr1	mm9_refGene	exon	99658002	99658398	0.000000	-	.	gene_id "NM_173760"; transcript_id "NM_173760";
chr1	mm9_refGene	exon	99666432	99666669	0.000000	-	.	gene_id "NM_173760"; transcript_id "NM_173760";
chr1	mm9_refGene	stop_codon	93314448	93314450	0.000000	-	.	gene_id "NM_011066"; transcript_id "NM_011066";
chr1	mm9_refGene	CDS	93314451	93314597	0.000000	-	0	gene_id "NM_011066"; transcript_id "NM_011066";
chr1	mm9_refGene	exon	93312559	93314597	0.000000	-	.	gene_id "NM_011066"; transcript_id "NM_011066";
chr1	mm9_refGene	CDS	93315952	93316102	0.000000	-	1	gene_id "NM_011066"; transcript_id "NM_011066";
chr1	mm9_refGene	exon	93315952	93316102	0.000000	-	.	gene_id "NM_011066"; transcript_id "NM_011066";
chr1	mm9_refGene	CDS	93316983	93317175	0.000000	-	2	gene_id "NM_011066"; transcript_id "NM_011066";
chr1	mm9_refGene	exon	93316983	93317175	0.000000	-	.	gene_id "NM_011066"; transcript_id "NM_011066";
chr1	mm9_refGene	CDS	93317945	93318131	0.000000	-	0	gene_id "NM_011066"; transcript_id "NM_011066";
chr1	mm9_refGene	exon	93317945	93318131	0.000000	-	.	gene_id "NM_011066"; transcript_id "NM_011066";
chr1	mm9_refGene	CDS	93320267	93321063	0.000000	-	2	gene_id "NM_011066"; transcript_id "NM_011066";
chr1	mm9_refGene	exon	93320267	93321063	0.000000	-	.	gene_id "NM_011066"; transcript_id "NM_011066";
chr1	mm9_refGene	CDS	93324316	93324555	0.000000	-	2	gene_id "NM_011066"; transcript_id "NM_011066";
chr1	mm9_refGene	exon	93324316	93324555	0.000000	-	.	gene_id "NM_011066"; transcript_id "NM_011066";
chr1	mm9_refGene	CDS	93325961	93326125	0.000000	-	2	gene_id "NM_011066"; transcript_id "NM_011066";
chr1	mm9_refGene	exon	93325961	93326125	0.000000	-	.	gene_id "NM_011066"; transcript_id "NM_011066";
chr1	mm9_refGene	CDS	93327351	93327457	0.000000	-	1	gene_id "NM_011066"; transcript_id "NM_011066";
chr1	mm9_refGene	exon	93327351	93327457	0.000000	-	.	gene_id "NM_011066"; transcript_id "NM_011066";
chr1	mm9_refGene	CDS	93327555	93327717	0.000000	-	2	gene_id "NM_011066"; transcript_id "NM_011066";
chr1	mm9_refGene	exon	93327555	93327717	0.000000	-	.	gene_id "NM_011066"; transcript_id "NM_011066";
chr1	mm9_refGene	CDS	93329385	93329469	0.000000	-	0	gene_id "NM_011066"; transcript_id "NM_011066";
chr1	mm9_refGene	exon	93329385	93329469	0.000000	-	.	gene_id "NM_011066"; transcript_id "NM_011066";
chr1	mm9_refGene	CDS	93329973	93330098	0.000000	-	0	gene_id "NM_011066"; transcript_id "NM_011066";
chr1	mm9_refGene	exon	93329973	93330098	0.000000	-	.	gene_id "NM_011066"; transcript_id "NM_011066";
chr1	mm9_refGene	CDS	93331199	93331307	0.000000	-	1	gene_id "NM_011066"; transcript_id "NM_011066";
chr1	mm9_refGene	exon	93331199	93331307	0.000000	-	.	gene_id "NM_011066"; transcript_id "NM_011066";
chr1	mm9_refGene	CDS	93331594	93331747	0.000000	-	2	gene_id "NM_011066"; transcript_id "NM_011066";
chr1	mm9_refGene	exon	93331594	93331747	0.000000	-	.	gene_id "NM_011066"; transcript_id "NM_011066";
chr1	mm9_refGene	CDS	93332227	93332333	0.000000	-	1	gene_id "NM_011066"; transcript_id "NM_011066";
chr1	mm9_refGene	exon	93332227	93332333	0.000000	-	.	gene_id "NM_011066"; transcript_id "NM_011066";
chr1	mm9_refGene	CDS	93334911	93334989	0.000000	-	2	gene_id "NM_011066"; transcript_id "NM_011066";
chr1	mm9_refGene	exon	93334911	93334989	0.000000	-	.	gene_id "NM_011066"; transcript_id "NM_011066";
chr1	mm9_refGene	CDS	93336464	93336606	0.000000	-	1	gene_id "NM_011066"; transcript_id "NM_011066";
chr1	mm9_refGene	exon	93336464	93336606	0.000000	-	.	gene_id "NM_011066"; transcript_id "NM_011066";
chr1	mm9_refGene	CDS	93337409	93337460	0.000000	-	2	gene_id "NM_011066"; transcript_id "NM_011066";
chr1	mm9_refGene	exon	93337409	93337460	0.000000	-	.	gene_id "NM_011066"; transcript_id "NM_011066";
chr1	mm9_refGene	CDS	93341162	93341363	0.000000	-	0	gene_id "NM_011066"; transcript_id "NM_011066";
chr1	mm9_refGene	exon	93341162	93341363	0.000000	-	.	gene_id "NM_011066"; transcript_id "NM_011066";
chr1	mm9_refGene	CDS	93342078	93342199	0.000000	-	2	gene_id "NM_011066"; transcript_id "NM_011066";
chr1	mm9_refGene	exon	93342078	93342199	0.000000	-	.	gene_id "NM_011066"; transcript_id "NM_011066";
chr1	mm9_refGene	CDS	93345285	93345439	0.000000	-	1	gene_id "NM_011066"; transcript_id "NM_011066";
chr1	mm9_refGene	exon	93345285	93345439	0.000000	-	.	gene_id "NM_011066"; transcript_id "NM_011066";
chr1	mm9_refGene	CDS	93346390	93346455	0.000000	-	1	gene_id "NM_011066"; transcript_id "NM_011066";
chr1	mm9_refGene	exon	93346390	93346455	0.000000	-	.	gene_id "NM_011066"; transcript_id "NM_011066";
chr1	mm9_refGene	CDS	93347182	93347402	0.000000	-	0	gene_id "NM_011066"; transcript_id "NM_011066";
chr1	mm9_refGene	start_codon	93347400	93347402	0.000000	-	.	gene_id "NM_011066"; transcript_id "NM_011066";
chr1	mm9_refGene	exon	93347182	93347420	0.000000	-	.	gene_id "NM_011066"; transcript_id "NM_011066";
chr1	mm9_refGene	exon	93355750	93355905	0.000000	-	.	gene_id "NM_011066"; transcript_id "NM_011066";
chr1	mm9_refGene	exon	95408681	95408761	0.000000	+	.	gene_id "NM_145519"; transcript_id "NM_145519";
chr1	mm9_refGene	start_codon	95425174	95425176	0.000000	+	.	gene_id "NM_145519"; transcript_id "NM_145519";
chr1	mm9_refGene	CDS	95425174	95425356	0.000000	+	0	gene_id "NM_145519"; transcript_id "NM_145519";
chr1	mm9_refGene	exon	95425146	95425356	0.000000	+	.	gene_id "NM_145519"; transcript_id "NM_145519";
chr1	mm9_refGene	CDS	95456813	95456917	0.000000	+	0	gene_id "NM_145519"; transcript_id "NM_145519";
chr1	mm9_refGene	exon	95456813	95456917	0.000000	+	.	gene_id "NM_145519"; transcript_id "NM_145519";
chr1	mm9_refGene	CDS	95457721	95457763	0.000000	+	0	gene_id "NM_145519"; transcript_id "NM_145519";
chr1	mm9_refGene	exon	95457721	95457763	0.000000	+	.	gene_id "NM_145519"; transcript_id "NM_145519";
chr1	mm9_refGene	CDS	95459886	95459964	0.000000	+	2	gene_id "NM_145519"; transcript_id "NM_145519";
chr1	mm9_refGene	exon	95459886	95459964	0.000000	+	.	gene_id "NM_145519"; transcript_id "NM_145519";
chr1	mm9_refGene	CDS	95463994	95464091	0.000000	+	1	gene_id "NM_145519"; transcript_id "NM_145519";
chr1	mm9_refGene	exon	95463994	95464091	0.000000	+	.	gene_id "NM_145519"; transcript_id "NM_145519";
chr1	mm9_refGene	CDS	95465658	95465772	0.000000	+	2	gene_id "NM_145519"; transcript_id "NM_145519";
chr1	mm9_refGene	exon	95465658	95465772	0.000000	+	.	gene_id "NM_145519"; transcript_id "NM_145519";
chr1	mm9_refGene	CDS	95466450	95466597	0.000000	+	1	gene_id "NM_145519"; transcript_id "NM_145519";
chr1	mm9_refGene	exon	95466450	95466597	0.000000	+	.	gene_id "NM_145519"; transcript_id "NM_145519";
chr1	mm9_refGene	CDS	95470948	95471043	0.000000	+	0	gene_id "NM_145519"; transcript_id "NM_145519";
chr1	mm9_refGene	exon	95470948	95471043	0.000000	+	.	gene_id "NM_145519"; transcript_id "NM_145519";
chr1	mm9_refGene	CDS	95472947	95473110	0.000000	+	0	gene_id "NM_145519"; transcript_id "NM_145519";
chr1	mm9_refGene	exon	95472947	95473110	0.000000	+	.	gene_id "NM_145519"; transcript_id "NM_145519";
chr1	mm9_refGene	CDS	95473400	95473468	0.000000	+	1	gene_id "NM_145519"; transcript_id "NM_145519";
chr1	mm9_refGene	exon	95473400	95473468	0.000000	+	.	gene_id "NM_145519"; transcript_id "NM_145519";
chr1	mm9_refGene	CDS	95474225	95474282	0.000000	+	1	gene_id "NM_145519"; transcript_id "NM_145519";
chr1	mm9_refGene	exon	95474225	95474282	0.000000	+	.	gene_id "NM_145519"; transcript_id "NM_145519";
chr1	mm9_refGene	CDS	95476317	95476575	0.000000	+	0	gene_id "NM_145519"; transcript_id "NM_145519";
chr1	mm9_refGene	exon	95476317	95476575	0.000000	+	.	gene_id "NM_145519"; transcript_id "NM_145519";
chr1	mm9_refGene	CDS	95496500	95496678	0.000000	+	2	gene_id "NM_145519"; transcript_id "NM_145519";
chr1	mm9_refGene	exon	95496500	95496678	0.000000	+	.	gene_id "NM_145519"; transcript_id "NM_145519";
chr1	mm9_refGene	CDS	95499955	95500044	0.000000	+	0	gene_id "NM_145519"; transcript_id "NM_145519";
chr1	mm9_refGene	exon	95499955	95500044	0.000000	+	.	gene_id "NM_145519"; transcript_id "NM_145519";
chr1	mm9_refGene	CDS	95500787	95500920	0.000000	+	0	gene_id "NM_145519"; transcript_id "NM_145519";
chr1	mm9_refGene	exon	95500787	95500920	0.000000	+	.	gene_id "NM_145519"; transcript_id "NM_145519";
chr1	mm9_refGene	CDS	95501919	95502000	0.000000	+	1	gene_id "NM_145519"; transcript_id "NM_145519";
chr1	mm9_refGene	exon	95501919	95502000	0.000000	+	.	gene_id "NM_145519"; transcript_id "NM_145519";
chr1	mm9_refGene	CDS	95504010	95504247	0.000000	+	0	gene_id "NM_145519"; transcript_id "NM_145519";
chr1	mm9_refGene	exon	95504010	95504247	0.000000	+	.	gene_id "NM_145519"; transcript_id "NM_145519";
chr1	mm9_refGene	CDS	95506553	95506683	0.000000	+	2	gene_id "NM_145519"; transcript_id "NM_145519";
chr1	mm9_refGene	exon	95506553	95506683	0.000000	+	.	gene_id "NM_145519"; transcript_id "NM_145519";
chr1	mm9_refGene	CDS	95508969	95509037	0.000000	+	0	gene_id "NM_145519"; transcript_id "NM_145519";
chr1	mm9_refGene	exon	95508969	95509037	0.000000	+	.	gene_id "NM_145519"; transcript_id "NM_145519";
chr1	mm9_refGene	CDS	95509695	95509784	0.000000	+	0	gene_id "NM_145519"; transcript_id "NM_145519";
chr1	mm9_refGene	exon	95509695	95509784	0.000000	+	.	gene_id "NM_145519"; transcript_id "NM_145519";
chr1	mm9_refGene	CDS	95514129	95514211	0.000000	+	0	gene_id "NM_145519"; transcript_id "NM_145519";
chr1	mm9_refGene	exon	95514129	95514211	0.000000	+	.	gene_id "NM_145519"; transcript_id "NM_145519";
chr1	mm9_refGene	CDS	95515080	95515198	0.000000	+	1	gene_id "NM_145519"; transcript_id "NM_145519";
chr1	mm9_refGene	exon	95515080	95515198	0.000000	+	.	gene_id "NM_145519"; transcript_id "NM_145519";
chr1	mm9_refGene	CDS	95515470	95515627	0.000000	+	2	gene_id "NM_145519"; transcript_id "NM_145519";
chr1	mm9_refGene	exon	95515470	95515627	0.000000	+	.	gene_id "NM_145519"; transcript_id "NM_145519";
chr1	mm9_refGene	CDS	95516731	95516838	0.000000	+	0	gene_id "NM_145519"; transcript_id "NM_145519";
chr1	mm9_refGene	exon	95516731	95516838	0.000000	+	.	gene_id "NM_145519"; transcript_id "NM_145519";
chr1	mm9_refGene	CDS	95517070	95517221	0.000000	+	0	gene_id "NM_145519"; transcript_id "NM_145519";
chr1	mm9_refGene	exon	95517070	95517221	0.000000	+	.	gene_id "NM_145519"; transcript_id "NM_145519";
chr1	mm9_refGene	CDS	95517801	95517945	0.000000	+	1	gene_id "NM_145519"; transcript_id "NM_145519";
chr1	mm9_refGene	stop_codon	95517946	95517948	0.000000	+	.	gene_id "NM_145519"; transcript_id "NM_145519";
chr1	mm9_refGene	exon	95517801	95518553	0.000000	+	.	gene_id "NM_145519"; transcript_id "NM_145519";
chr1	mm9_refGene	start_codon	101669342	101669344	0.000000	+	.	gene_id "NM_172851"; transcript_id "NM_172851";
chr1	mm9_refGene	CDS	101669342	101669423	0.000000	+	0	gene_id "NM_172851"; transcript_id "NM_172851";
chr1	mm9_refGene	exon	101669342	101669423	0.000000	+	.	gene_id "NM_172851"; transcript_id "NM_172851";
chr1	mm9_refGene	CDS	101837220	101837324	0.000000	+	2	gene_id "NM_172851"; transcript_id "NM_172851";
chr1	mm9_refGene	exon	101837220	101837324	0.000000	+	.	gene_id "NM_172851"; transcript_id "NM_172851";
chr1	mm9_refGene	CDS	101863769	101863962	0.000000	+	2	gene_id "NM_172851"; transcript_id "NM_172851";
chr1	mm9_refGene	exon	101863769	101863962	0.000000	+	.	gene_id "NM_172851"; transcript_id "NM_172851";
chr1	mm9_refGene	CDS	101947219	101947366	0.000000	+	0	gene_id "NM_172851"; transcript_id "NM_172851";
chr1	mm9_refGene	exon	101947219	101947366	0.000000	+	.	gene_id "NM_172851"; transcript_id "NM_172851";
chr1	mm9_refGene	CDS	101968625	101968828	0.000000	+	2	gene_id "NM_172851"; transcript_id "NM_172851";
chr1	mm9_refGene	exon	101968625	101968828	0.000000	+	.	gene_id "NM_172851"; transcript_id "NM_172851";
chr1	mm9_refGene	CDS	101972607	101972791	0.000000	+	2	gene_id "NM_172851"; transcript_id "NM_172851";
chr1	mm9_refGene	exon	101972607	101972791	0.000000	+	.	gene_id "NM_172851"; transcript_id "NM_172851";
chr1	mm9_refGene	CDS	101994311	101994451	0.000000	+	0	gene_id "NM_172851"; transcript_id "NM_172851";
chr1	mm9_refGene	exon	101994311	101994451	0.000000	+	.	gene_id "NM_172851"; transcript_id "NM_172851";
chr1	mm9_refGene	CDS	102037751	102038015	0.000000	+	0	gene_id "NM_172851"; transcript_id "NM_172851";
chr1	mm9_refGene	exon	102037751	102038015	0.000000	+	.	gene_id "NM_172851"; transcript_id "NM_172851";
chr1	mm9_refGene	CDS	102056615	102056764	0.000000	+	2	gene_id "NM_172851"; transcript_id "NM_172851";
chr1	mm9_refGene	exon	102056615	102056764	0.000000	+	.	gene_id "NM_172851"; transcript_id "NM_172851";
chr1	mm9_refGene	CDS	102060645	102060816	0.000000	+	2	gene_id "NM_172851"; transcript_id "NM_172851";
chr1	mm9_refGene	exon	102060645	102060816	0.000000	+	.	gene_id "NM_172851"; transcript_id "NM_172851";
chr1	mm9_refGene	CDS	102110244	102110350	0.000000	+	1	gene_id "NM_172851"; transcript_id "NM_172851";
chr1	mm9_refGene	exon	102110244	102110350	0.000000	+	.	gene_id "NM_172851"; transcript_id "NM_172851";
chr1	mm9_refGene	CDS	102151636	102151755	0.000000	+	2	gene_id "NM_172851"; transcript_id "NM_172851";
chr1	mm9_refGene	exon	102151636	102151755	0.000000	+	.	gene_id "NM_172851"; transcript_id "NM_172851";
chr1	mm9_refGene	CDS	102170938	102171138	0.000000	+	2	gene_id "NM_172851"; transcript_id "NM_172851";
chr1	mm9_refGene	exon	102170938	102171138	0.000000	+	.	gene_id "NM_172851"; transcript_id "NM_172851";
chr1	mm9_refGene	CDS	102255231	102255348	0.000000	+	2	gene_id "NM_172851"; transcript_id "NM_172851";
chr1	mm9_refGene	exon	102255231	102255348	0.000000	+	.	gene_id "NM_172851"; transcript_id "NM_172851";
chr1	mm9_refGene	CDS	102266334	102266461	0.000000	+	1	gene_id "NM_172851"; transcript_id "NM_172851";
chr1	mm9_refGene	exon	102266334	102266461	0.000000	+	.	gene_id "NM_172851"; transcript_id "NM_172851";
chr1	mm9_refGene	CDS	102266635	102266805	0.000000	+	2	gene_id "NM_172851"; transcript_id "NM_172851";
chr1	mm9_refGene	exon	102266635	102266805	0.000000	+	.	gene_id "NM_172851"; transcript_id "NM_172851";
chr1	mm9_refGene	CDS	102275628	102275846	0.000000	+	2	gene_id "NM_172851"; transcript_id "NM_172851";
chr1	mm9_refGene	exon	102275628	102275846	0.000000	+	.	gene_id "NM_172851"; transcript_id "NM_172851";
chr1	mm9_refGene	CDS	102279958	102280197	0.000000	+	2	gene_id "NM_172851"; transcript_id "NM_172851";
chr1	mm9_refGene	exon	102279958	102280197	0.000000	+	.	gene_id "NM_172851"; transcript_id "NM_172851";
chr1	mm9_refGene	CDS	102287044	102287268	0.000000	+	2	gene_id "NM_172851"; transcript_id "NM_172851";
chr1	mm9_refGene	exon	102287044	102287268	0.000000	+	.	gene_id "NM_172851"; transcript_id "NM_172851";
chr1	mm9_refGene	CDS	102328293	102328423	0.000000	+	2	gene_id "NM_172851"; transcript_id "NM_172851";
chr1	mm9_refGene	exon	102328293	102328423	0.000000	+	.	gene_id "NM_172851"; transcript_id "NM_172851";
chr1	mm9_refGene	CDS	102343411	102343495	0.000000	+	0	gene_id "NM_172851"; transcript_id "NM_172851";
chr1	mm9_refGene	exon	102343411	102343495	0.000000	+	.	gene_id "NM_172851"; transcript_id "NM_172851";
chr1	mm9_refGene	CDS	102374935	102375153	0.000000	+	2	gene_id "NM_172851"; transcript_id "NM_172851";
chr1	mm9_refGene	exon	102374935	102375153	0.000000	+	.	gene_id "NM_172851"; transcript_id "NM_172851";
chr1	mm9_refGene	CDS	102378482	102378553	0.000000	+	2	gene_id "NM_172851"; transcript_id "NM_172851";
chr1	mm9_refGene	exon	102378482	102378553	0.000000	+	.	gene_id "NM_172851"; transcript_id "NM_172851";
chr1	mm9_refGene	CDS	102381082	102381275	0.000000	+	2	gene_id "NM_172851"; transcript_id "NM_172851";
chr1	mm9_refGene	stop_codon	102381276	102381278	0.000000	+	.	gene_id "NM_172851"; transcript_id "NM_172851";
chr1	mm9_refGene	exon	102381082	102382519	0.000000	+	.	gene_id "NM_172851"; transcript_id "NM_172851";
chr1	mm9_refGene	stop_codon	121556408	121556410	0.000000	-	.	gene_id "NM_019933"; transcript_id "NM_019933";
chr1	mm9_refGene	CDS	121556411	121556494	0.000000	-	0	gene_id "NM_019933"; transcript_id "NM_019933";
chr1	mm9_refGene	exon	121554670	121556494	0.000000	-	.	gene_id "NM_019933"; transcript_id "NM_019933";
chr1	mm9_refGene	CDS	121564091	121564226	0.000000	-	1	gene_id "NM_019933"; transcript_id "NM_019933";
chr1	mm9_refGene	exon	121564091	121564226	0.000000	-	.	gene_id "NM_019933"; transcript_id "NM_019933";
chr1	mm9_refGene	CDS	121572126	121572274	0.000000	-	0	gene_id "NM_019933"; transcript_id "NM_019933";
chr1	mm9_refGene	exon	121572126	121572274	0.000000	-	.	gene_id "NM_019933"; transcript_id "NM_019933";
chr1	mm9_refGene	CDS	121575332	121575460	0.000000	-	0	gene_id "NM_019933"; transcript_id "NM_019933";
chr1	mm9_refGene	exon	121575332	121575460	0.000000	-	.	gene_id "NM_019933"; transcript_id "NM_019933";
chr1	mm9_refGene	CDS	121576626	121576772	0.000000	-	0	gene_id "NM_019933"; transcript_id "NM_019933";
chr1	mm9_refGene	exon	121576626	121576772	0.000000	-	.	gene_id "NM_019933"; transcript_id "NM_019933";
chr1	mm9_refGene	CDS	121579061	121579122	0.000000	-	2	gene_id "NM_019933"; transcript_id "NM_019933";
chr1	mm9_refGene	exon	121579061	121579122	0.000000	-	.	gene_id "NM_019933"; transcript_id "NM_019933";
chr1	mm9_refGene	CDS	121579282	121579372	0.000000	-	0	gene_id "NM_019933"; transcript_id "NM_019933";
chr1	mm9_refGene	exon	121579282	121579372	0.000000	-	.	gene_id "NM_019933"; transcript_id "NM_019933";
chr1	mm9_refGene	CDS	121581044	121581210	0.000000	-	2	gene_id "NM_019933"; transcript_id "NM_019933";
chr1	mm9_refGene	exon	121581044	121581210	0.000000	-	.	gene_id "NM_019933"; transcript_id "NM_019933";
chr1	mm9_refGene	CDS	121584187	121584343	0.000000	-	0	gene_id "NM_019933"; transcript_id "NM_019933";
chr1	mm9_refGene	exon	121584187	121584343	0.000000	-	.	gene_id "NM_019933"; transcript_id "NM_019933";
chr1	mm9_refGene	CDS	121588178	121588234	0.000000	-	0	gene_id "NM_019933"; transcript_id "NM_019933";
chr1	mm9_refGene	exon	121588178	121588234	0.000000	-	.	gene_id "NM_019933"; transcript_id "NM_019933";
chr1	mm9_refGene	CDS	121588323	121588406	0.000000	-	0	gene_id "NM_019933"; transcript_id "NM_019933";
chr1	mm9_refGene	exon	121588323	121588406	0.000000	-	.	gene_id "NM_019933"; transcript_id "NM_019933";
chr1	mm9_refGene	CDS	121589327	121589486	0.000000	-	1	gene_id "NM_019933"; transcript_id "NM_019933";
chr1	mm9_refGene	exon	121589327	121589486	0.000000	-	.	gene_id "NM_019933"; transcript_id "NM_019933";
chr1	mm9_refGene	CDS	121602732	121602890	0.000000	-	1	gene_id "NM_019933"; transcript_id "NM_019933";
chr1	mm9_refGene	exon	121602732	121602890	0.000000	-	.	gene_id "NM_019933"; transcript_id "NM_019933";
chr1	mm9_refGene	CDS	121604353	121604478	0.000000	-	1	gene_id "NM_019933"; transcript_id "NM_019933";
chr1	mm9_refGene	exon	121604353	121604478	0.000000	-	.	gene_id "NM_019933"; transcript_id "NM_019933";
chr1	mm9_refGene	CDS	121612524	121612592	0.000000	-	1	gene_id "NM_019933"; transcript_id "NM_019933";
chr1	mm9_refGene	exon	121612524	121612592	0.000000	-	.	gene_id "NM_019933"; transcript_id "NM_019933";
chr1	mm9_refGene	CDS	121618441	121618613	0.000000	-	0	gene_id "NM_019933"; transcript_id "NM_019933";
chr1	mm9_refGene	exon	121618441	121618613	0.000000	-	.	gene_id "NM_019933"; transcript_id "NM_019933";
chr1	mm9_refGene	CDS	121622610	121622673	0.000000	-	1	gene_id "NM_019933"; transcript_id "NM_019933";
chr1	mm9_refGene	exon	121622610	121622673	0.000000	-	.	gene_id "NM_019933"; transcript_id "NM_019933";
chr1	mm9_refGene	CDS	121637932	121638020	0.000000	-	0	gene_id "NM_019933"; transcript_id "NM_019933";
chr1	mm9_refGene	exon	121637932	121638020	0.000000	-	.	gene_id "NM_019933"; transcript_id "NM_019933";
chr1	mm9_refGene	CDS	121639929	121640016	0.000000	-	1	gene_id "NM_019933"; transcript_id "NM_019933";
chr1	mm9_refGene	exon	121639929	121640016	0.000000	-	.	gene_id "NM_019933"; transcript_id "NM_019933";
chr1	mm9_refGene	CDS	121661608	121661728	0.000000	-	2	gene_id "NM_019933"; transcript_id "NM_019933";
chr1	mm9_refGene	exon	121661608	121661728	0.000000	-	.	gene_id "NM_019933"; transcript_id "NM_019933";
chr1	mm9_refGene	CDS	121662006	121662058	0.000000	-	1	gene_id "NM_019933"; transcript_id "NM_019933";
chr1	mm9_refGene	exon	121662006	121662058	0.000000	-	.	gene_id "NM_019933"; transcript_id "NM_019933";
chr1	mm9_refGene	CDS	121662455	121662499	0.000000	-	1	gene_id "NM_019933"; transcript_id "NM_019933";
chr1	mm9_refGene	exon	121662455	121662499	0.000000	-	.	gene_id "NM_019933"; transcript_id "NM_019933";
chr1	mm9_refGene	CDS	121669626	121669704	0.000000	-	2	gene_id "NM_019933"; transcript_id "NM_019933";
chr1	mm9_refGene	exon	121669626	121669704	0.000000	-	.	gene_id "NM_019933"; transcript_id "NM_019933";
chr1	mm9_refGene	CDS	121669806	121669848	0.000000	-	0	gene_id "NM_019933"; transcript_id "NM_019933";
chr1	mm9_refGene	exon	121669806	121669848	0.000000	-	.	gene_id "NM_019933"; transcript_id "NM_019933";
chr1	mm9_refGene	CDS	121680059	121680166	0.000000	-	0	gene_id "NM_019933"; transcript_id "NM_019933";
chr1	mm9_refGene	exon	121680059	121680166	0.000000	-	.	gene_id "NM_019933"; transcript_id "NM_019933";
chr1	mm9_refGene	CDS	121698900	121699037	0.000000	-	0	gene_id "NM_019933"; transcript_id "NM_019933";
chr1	mm9_refGene	start_codon	121699035	121699037	0.000000	-	.	gene_id "NM_019933"; transcript_id "NM_019933";
chr1	mm9_refGene	exon	121698900	121699054	0.000000	-	.	gene_id "NM_019933"; transcript_id "NM_019933";
chr1	mm9_refGene	exon	121733479	121733648	0.000000	-	.	gene_id "NM_019933"; transcript_id "NM_019933";
chr1	mm9_refGene	stop_codon	127811320	127811322	0.000000	-	.	gene_id "NM_001081756"; transcript_id "NM_001081756";
chr1	mm9_refGene	CDS	127811323	127811598	0.000000	-	0	gene_id "NM_001081756"; transcript_id "NM_001081756";
chr1	mm9_refGene	exon	127810213	127811598	0.000000	-	.	gene_id "NM_001081756"; transcript_id "NM_001081756";
chr1	mm9_refGene	CDS	127873503	127873639	0.000000	-	2	gene_id "NM_001081756"; transcript_id "NM_001081756";
chr1	mm9_refGene	exon	127873503	127873639	0.000000	-	.	gene_id "NM_001081756"; transcript_id "NM_001081756";
chr1	mm9_refGene	CDS	127877960	127878274	0.000000	-	2	gene_id "NM_001081756"; transcript_id "NM_001081756";
chr1	mm9_refGene	exon	127877960	127878274	0.000000	-	.	gene_id "NM_001081756"; transcript_id "NM_001081756";
chr1	mm9_refGene	CDS	127911148	127911226	0.000000	-	0	gene_id "NM_001081756"; transcript_id "NM_001081756";
chr1	mm9_refGene	exon	127911148	127911226	0.000000	-	.	gene_id "NM_001081756"; transcript_id "NM_001081756";
chr1	mm9_refGene	CDS	127919610	127919787	0.000000	-	1	gene_id "NM_001081756"; transcript_id "NM_001081756";
chr1	mm9_refGene	exon	127919610	127919787	0.000000	-	.	gene_id "NM_001081756"; transcript_id "NM_001081756";
chr1	mm9_refGene	CDS	127920853	127924592	0.000000	-	0	gene_id "NM_001081756"; transcript_id "NM_001081756";
chr1	mm9_refGene	exon	127920853	127924592	0.000000	-	.	gene_id "NM_001081756"; transcript_id "NM_001081756";
chr1	mm9_refGene	CDS	127930350	127930541	0.000000	-	0	gene_id "NM_001081756"; transcript_id "NM_001081756";
chr1	mm9_refGene	exon	127930350	127930541	0.000000	-	.	gene_id "NM_001081756"; transcript_id "NM_001081756";
chr1	mm9_refGene	CDS	127999121	127999240	0.000000	-	0	gene_id "NM_001081756"; transcript_id "NM_001081756";
chr1	mm9_refGene	exon	127999121	127999240	0.000000	-	.	gene_id "NM_001081756"; transcript_id "NM_001081756";
chr1	mm9_refGene	CDS	128006786	128006824	0.000000	-	0	gene_id "NM_001081756"; transcript_id "NM_001081756";
chr1	mm9_refGene	exon	128006786	128006824	0.000000	-	.	gene_id "NM_001081756"; transcript_id "NM_001081756";
chr1	mm9_refGene	CDS	128020620	128020688	0.000000	-	0	gene_id "NM_001081756"; transcript_id "NM_001081756";
chr1	mm9_refGene	exon	128020620	128020688	0.000000	-	.	gene_id "NM_001081756"; transcript_id "NM_001081756";
chr1	mm9_refGene	CDS	128119186	128119338	0.000000	-	0	gene_id "NM_001081756"; transcript_id "NM_001081756";
chr1	mm9_refGene	exon	128119186	128119338	0.000000	-	.	gene_id "NM_001081756"; transcript_id "NM_001081756";
chr1	mm9_refGene	CDS	128154968	128155055	0.000000	-	1	gene_id "NM_001081756"; transcript_id "NM_001081756";
chr1	mm9_refGene	exon	128154968	128155055	0.000000	-	.	gene_id "NM_001081756"; transcript_id "NM_001081756";
chr1	mm9_refGene	CDS	128278629	128278762	0.000000	-	0	gene_id "NM_001081756"; transcript_id "NM_001081756";
chr1	mm9_refGene	exon	128278629	128278762	0.000000	-	.	gene_id "NM_001081756"; transcript_id "NM_001081756";
chr1	mm9_refGene	CDS	128345031	128345094	0.000000	-	1	gene_id "NM_001081756"; transcript_id "NM_001081756";
chr1	mm9_refGene	exon	128345031	128345094	0.000000	-	.	gene_id "NM_001081756"; transcript_id "NM_001081756";
chr1	mm9_refGene	CDS	128425259	128425332	0.000000	-	0	gene_id "NM_001081756"; transcript_id "NM_001081756";
chr1	mm9_refGene	exon	128425259	128425332	0.000000	-	.	gene_id "NM_001081756"; transcript_id "NM_001081756";
chr1	mm9_refGene	CDS	128592263	128592331	0.000000	-	0	gene_id "NM_001081756"; transcript_id "NM_001081756";
[truncated: 599,798 more rows]
