# Supplementary material for: Aire-dependent genes undergo Clp1-mediated 3’UTR shortening associated with higher transcript stability in the thymus
Source: eLife. 2020 Apr 29;9:e52985. doi: 10.7554/eLife.52985 (PMC7205469; doi:10.7554/eLife.52985)
Supplement: Figure 1—source data 3. — RNAseq_d3UTR_ratio_density.R: R-script used for d3’UTR ratio calculation and d3’UTR ratio density plot from RNA-seq data. The script needs the WT_AireKO_counts_UCSCmm9_DESEQ.csv file (DESeq differential expression file of WT vs Aire-KO mTEChi), the WT_AireKO_counts_UTRd.csv file (count of reads mapping the annotated features including d3’UTRs: GFF2_features_mm9_UTR_d.gtf provided in Figure 1—source data 1) and the number of reads of the WT and Aire-KO samples that map to the mm9 genome (114828554 for WT mTEChi and 179098324 for Aire-KO mTEChi). [file elife-52985-fig1-data3.zip]

Archive with 15 entries (12 files):
- Figure_1_source_data_3_REVISION/
- Figure_1_source_data_3_REVISION/.DS_Store
- __MACOSX/
- __MACOSX/Figure_1_source_data_3_REVISION/
- __MACOSX/Figure_1_source_data_3_REVISION/._.DS_Store
- Figure_1_source_data_3_REVISION/.Rapp.history
- Figure_1_source_data_3_REVISION/Figure 1ΓÇôsource data 3.docx
- __MACOSX/Figure_1_source_data_3_REVISION/._Figure 1ΓÇôsource data 3.docx
- Figure_1_source_data_3_REVISION/RNAseq_d3UTR_ratio_density.R
- __MACOSX/Figure_1_source_data_3_REVISION/._RNAseq_d3UTR_ratio_density.R
- Figure_1_source_data_3_REVISION/WT_AireKO_counts_UCSCmm9_DESEQ.csv
- __MACOSX/Figure_1_source_data_3_REVISION/._WT_AireKO_counts_UCSCmm9_DESEQ.csv
- Figure_1_source_data_3_REVISION/WT_AireKO_counts_UTRd.csv
- __MACOSX/Figure_1_source_data_3_REVISION/._WT_AireKO_counts_UTRd.csv
- __MACOSX/._Figure_1_source_data_3_REVISION
