# Supplementary material for: Aire-dependent genes undergo Clp1-mediated 3’UTR shortening associated with higher transcript stability in the thymus
Source: eLife. 2020 Apr 29;9:e52985. doi: 10.7554/eLife.52985 (PMC7205469; doi:10.7554/eLife.52985)
Supplement: Figure 1—source data 3. — RNAseq_d3UTR_ratio_density.R: R-script used for d3’UTR ratio calculation and d3’UTR ratio density plot from RNA-seq data. The script needs the WT_AireKO_counts_UCSCmm9_DESEQ.csv file (DESeq differential expression file of WT vs Aire-KO mTEChi), the WT_AireKO_counts_UTRd.csv file (count of reads mapping the annotated features including d3’UTRs: GFF2_features_mm9_UTR_d.gtf provided in Figure 1—source data 1) and the number of reads of the WT and Aire-KO samples that map to the mm9 genome (114828554 for WT mTEChi and 179098324 for Aire-KO mTEChi). [file elife-52985-fig1-data3.zip › Figure_1_source_data_3_REVISION/WT_AireKO_counts_UCSCmm9_DESEQ.csv]

id	baseMean	baseMeanA	baseMeanB	foldChange	log2FoldChange	pval	padj
NM_011465	389.881871921956	356.990018016031	422.773725827881	1.18427324152491	0.244001985285326	0.896198881157776	1
NM_001081290	10426.985756473	12091.4183822321	8762.55313071394	0.724691914026413	-0.464560297789871	0.498467033357997	1
NM_133832	3017.50761293941	3647.58712708608	2387.42809879274	0.654522569471828	-0.611485154353688	0.471631575933476	1
NM_023872	104.991078141583	43.46769649418	166.514459788987	3.83076337646007	1.93763191426332	0.640851352891038	1
NM_001160139	104.991078141583	43.46769649418	166.514459788987	3.83076337646007	1.93763191426332	0.640851352891038	1
NM_028534	9570.75332912714	12409.5649267852	6731.94173146903	0.54248007655277	-0.882357941636853	0.205092781719708	1
NM_001033764	2475.16499980107	4537.28763830738	413.042361294759	0.0910328800421485	-3.4574684652758	0.000407876891014577	0.0507118074330769
NM_053186	1268.93282626873	1469.57807934579	1068.28757319168	0.726934885737579	-0.460101952517787	0.677536122040411	1
NM_001039551	1270.55472035759	1469.57807934579	1071.53136136939	0.72914217790075	-0.455727936915976	0.68028721637649	1
NM_008362	9324.01525201003	10193.6372501883	8454.39325383173	0.829379449781336	-0.269895794045532	0.697422050119909	1
NM_001123382	9511.3820450569	10413.750266478	8609.01382363579	0.826696781019256	-0.274569825630188	0.691780716255548	1
NR_037976	2.31211151564787	4.62422303129574	0	0	-Inf	0.981348297621744	1
NM_001039495	378.57104396232	24.0459597627378	733.096128161902	30.4872891494198	4.93013597024131	0.0242803609086541	0.763837785626348
NM_029777	3926.75319747845	3885.27219089468	3968.23420406221	1.02135294751342	0.0304815024901122	0.969718266424619	1
NM_001081082	516.965840822041	30.5198720065519	1003.41180963753	32.8773269239832	5.03902110101517	0.00771363050438077	0.393050181192812
NM_023046	1518.15633336969	1623.1022839848	1413.21038275458	0.870684735459229	-0.199777664150435	0.847684091859825	1
NM_001039126	1541.30477674937	1643.44886532251	1439.16068817624	0.875695446656823	-0.191498884870732	0.853201685156432	1
NM_172463	205.915285172439	135.027312513836	276.803257831043	2.04997976096636	1.03560966636604	0.69667127538201	1
NM_009399	16467.7336165413	21492.4638048563	11443.0034282263	0.532419341594548	-0.909365112826727	0.170095843600475	1
NM_001160307	4715.38351142389	7614.24564333157	1816.52137951622	0.238568791263925	-2.06752276783757	0.00954348110665939	0.45230701471229
NM_198028	5194.53877774552	8417.93560617077	1971.14194932028	0.234159779967351	-2.094434799683	0.00758443615384127	0.39156976802124
NM_001099276	1918.11404926987	1068.19552022932	2768.03257831043	2.59131640780163	1.37368518383	0.159242512349341	1
NM_001024720	150.825542597815	83.2360145633233	218.415070632307	2.62404527388975	1.39179261166817	0.666913898370489	1
NM_007842	12362.4701278248	14117.7529145459	10607.1873411036	0.751336803052755	-0.412468322741487	0.540900151174092	1
NR_038031	1636.97764994282	2027.25937692005	1246.69592296559	0.614966164250604	-0.701421060062701	0.4892664253164	1
NR_038030	1766.1400021338	2219.62705502196	1312.65294924565	0.591384460860549	-0.757831758994144	0.444118741064153	1
NM_008030	4994.96328077407	3739.14674310574	6250.77981844241	1.67171289277899	0.741327093991237	0.331743571482682	1
NM_001164306	48.3234902589247	23.1211151564787	73.5258653613707	3.18003110419906	1.66904087672167	0.821659443256296	1
NM_001198955	728.482692587133	566.004899030599	890.960486143668	1.57412150967178	0.654546909736621	0.635952274390384	1
NM_207158	3.69937842503659	7.39875685007318	0	0	-Inf	0.962731403653769	1
NM_001206926	3.69937842503659	7.39875685007318	0	0	-Inf	0.962731403653769	1
NM_146105	11708.9561229095	16795.1780496661	6622.73419615287	0.394323547899781	-1.34254822815493	0.0510715945272616	1
NM_145514	9839.8944363779	9936.53044964829	9743.25842310752	0.980549344912679	-0.0283378608294277	0.967461566958367	1
NM_008484	4620.40013649347	4601.10191613926	4639.69835684767	1.00838852114382	0.0120516006760666	0.987735719542337	1
NM_001244693	526.335825561505	226.586928533491	826.084722589518	3.64577395499413	1.86622511427923	0.255867634463082	1
NM_001244692	528.420141953488	227.51177313975	829.328510767225	3.64521140740178	1.86600248740975	0.255034741279703	1
NM_173868	521.085930051635	224.737239320973	817.434620782298	3.63729047865906	1.86286414586135	0.258933154517638	1
NR_045189	521.085930051635	224.737239320973	817.434620782298	3.63729047865906	1.86286414586135	0.258933154517638	1
NR_045188	523.170246443619	225.662083927232	820.678408960005	3.63675808836652	1.86265296309863	0.258084867101187	1
NM_183028	7282.51894954736	9676.64911528947	4888.38878380525	0.505173715153256	-0.985148519112196	0.172414997622379	1
NM_027671	213.432524253369	257.106800540043	169.758247966694	0.660263546550007	-0.598886098585826	0.817972927010775	1
NM_029525	634.197266094015	843.458280908343	424.936251279686	0.503802334861258	-0.989070286660081	0.503237548416414	1
NM_001033636	611.966835264793	831.435301026974	392.498369502611	0.472073255751595	-1.08291734227264	0.471501899332276	1
NM_172294	3025.95976491936	4493.8199418132	1558.09958802552	0.346720520225571	-1.52815487169648	0.0768734924576233	1
NM_001198566	3050.68911005309	4553.00999661379	1548.36822349239	0.340075735534067	-1.55607202172456	0.0712809072076382	1
NM_001198565	3074.51410674796	4590.92862547041	1558.09958802552	0.339386584966972	-1.55899855470955	0.0702389525354319	1
NM_172841	19131.9543654995	27137.7152814622	11126.1934495368	0.409990057532115	-1.28633917082258	0.0516970410416517	1
NM_010827	8358.09237087746	10530.2806868667	6185.90405488826	0.587439617122771	-0.767487530111179	0.277301708798079	1
NM_001098528	107.126275370186	69.3633454694361	144.889205270936	2.08884396060135	1.06270472520795	0.792799172555992	1
NM_001243238	26.4909367846115	0	52.981873569223	Inf	Inf	0.611350485600466	1
NM_001271016	736.423698918637	945.191187596849	527.656210240425	0.558253417048875	-0.841007918128681	0.542238680300901	1
NM_010267	814.277671629634	1015.47937767254	613.075965586723	0.603730591744639	-0.728023188816915	0.581327264319066	1
NM_153179	279.479086422597	25.8956489752561	533.062523869937	20.5850227727172	4.36352313956636	0.080511718070858	1
NM_026604	4632.56137560932	4860.05840589182	4405.06434532683	0.906380948012186	-0.141810558637598	0.854387834366633	1
NM_007733	2042.96932965145	3146.32135049362	939.617308809281	0.298639968438655	-1.74352083360293	0.0714401868376754	1
NM_026719	5082.39561592645	5198.55153178267	4966.23970007023	0.955312199890268	-0.0659558061079202	0.931001181384253	1
NR_002688	5428.11418019917	5176.35526123245	5679.87309916589	1.09727265856431	0.133922062005116	0.858194568088734	1
NM_011200	7084.96681983852	7032.51838599456	7137.41525368247	1.01491597489412	0.0213602913302032	0.976384946907369	1
NM_153601	18.9220977032939	0	37.8441954065879	Inf	Inf	0.718818031114066	1
NM_134448	14164.1614514803	17265.923954252	11062.3989487086	0.64070703531532	-0.642263262713897	0.336348577733039	1
NM_133833	13337.3140557143	16085.8222366654	10588.8058747633	0.65826948221693	-0.60324977982101	0.368742859486256	1
NM_153408	4317.42255372688	1739.63270437346	6895.21240308031	3.96360242351484	1.98681225758251	0.0140752890799512	0.557874884920521
NM_009942	6670.83852125336	6597.84142105276	6743.83562145396	1.02212757038012	0.0315752683587687	0.96535693831453	1
NR_040290	10.7989631474241	12.9478244876281	8.65010180722008	0.668073761386358	-0.58192069681155	0.986836258073984	1
NM_030266	1450.52347571815	1527.84328954011	1373.20366189619	0.898785674746478	-0.153950964513862	0.884353821596946	1
NM_172054	6483.19323203715	7007.54758162556	5958.83888244873	0.850345832552512	-0.233878395474625	0.748257554175598	1
NM_198303	7727.75791317487	10344.3869210086	5111.12890534117	0.494096841540304	-1.01713426134178	0.155780148198934	1
NM_008719	5523.44491122977	6689.40103707242	4357.48878538712	0.65140193587409	-0.618380087662298	0.409316943635979	1
NM_172499	1317.08389701417	1290.15822573151	1344.00956829682	1.04174010713668	0.0589953995819896	0.957360165316732	1
NM_001013025	3641.84028941219	3226.78283123817	4056.89774758622	1.25725775788559	0.330280455567056	0.683766838506391	1
NM_053107	2.46852963529123	2.77453381877744	2.16252545180502	0.779419388284084	-0.359528275475102	1	1
NM_133818	2755.46303396502	3274.87475076364	2236.05131716639	0.682789873611192	-0.550486432829927	0.526303748698231	1
NM_009418	3911.35913743235	4860.05840589182	2962.65986897288	0.609593470189836	-0.714080645755597	0.372878858160559	1
NM_007737	2280.29948614031	2494.30590308092	2066.2930691997	0.828404032820292	-0.271593518012093	0.766349301639204	1
NM_001160386	221.335414905143	86.9353929883599	355.735436821926	4.09195178849144	2.03278914730366	0.434245265306934	1
NM_028696	16413.4365722305	15786.1725842374	17040.7005602236	1.07947005325653	0.110323220555814	0.866809150203799	1
NR_024590	635.653572725177	634.443399893776	636.863745556578	1.00381491187899	0.0054932829037028	0.998092585155191	1
NM_001142647	635.653572725177	634.443399893776	636.863745556578	1.00381491187899	0.0054932829037028	0.998092585155191	1
NM_153556	396.957184867158	458.722924704537	335.191445029778	0.730705676516329	-0.452637679866583	0.806410826892788	1
NM_001252070	76.3581120725683	24.0459597627378	128.670264382399	5.35101387725804	2.41981227041291	0.645829945268471	1
NM_030025	26.0862273739021	17.5720475189238	34.6004072288803	1.969059507244	0.977506711802469	0.939005919986678	1
NM_001033194	1429.227777997	1581.48427670314	1276.97127929086	0.8074511382136	-0.308553135130049	0.771098214844143	1
NM_001163314	316.394661613141	100.808062082247	531.981261144035	5.27716980324454	2.39976440580837	0.265885757123121	1
NM_028713	66.6981245434669	29.5950274002927	103.801221686641	3.50738724727838	1.81039672596721	0.753059103323791	1
NM_175439	515.572640811562	545.658317692897	485.486963930227	0.889727047473442	-0.168565284262002	0.918039132121534	1
NM_001114663	77.6026249739147	15.7223583064055	139.482891641424	8.87162656664531	3.14919863941897	0.553204469850075	1
NM_139146	1143.00599187213	1577.78489827811	708.227085466144	0.448874296007686	-1.15561660964742	0.319253759523728	1
NM_009676	339.100459693325	247.858354477452	430.342564909199	1.73624393584179	0.795969655331931	0.691022034798844	1
NM_023617	433.950070162813	21.2714259439604	846.628714381665	39.8012205017242	5.31474076648008	0.0107534398951325	0.487619321675189
NM_022988	2139.940293447	2300.0885357665	1979.7920511275	0.860746019269094	-0.216340491173515	0.816347536093447	1
NM_027374	847.943345750439	949.815410628145	746.071280872732	0.785490814872471	-0.348333689406609	0.788223725789464	1
NM_001080126	3217.48853848533	2599.73818819447	3835.2388887762	1.47524043236054	0.5609501018009	0.502028761376579	1
NM_009812	3467.98316754707	2866.0934347971	4069.87290029705	1.42000705590576	0.505898098388376	0.537633066696347	1
NM_172656	1629.65782131634	1864.48672621844	1394.82891641424	0.748103430719099	-0.418690347943246	0.679632876214356	1
NM_001159948	1830.41040958584	1549.11471548407	2111.7061036876	1.36316961073327	0.446965078900349	0.64690921287419	1
NM_008057	6620.93898359582	7629.04315703171	5612.83481015993	0.73571936802934	-0.442772523657322	0.542463667135499	1
NM_001013771	73.0429468908396	18.496892125183	127.589001656496	6.89786158631415	2.78614917972053	0.611937794239861	1
NM_027407	99.5407157312516	12.0229798813689	187.058451581134	15.5584100969015	3.95962273474169	0.38816402116371	1
NM_173444	1677.57588300079	2052.23018128905	1302.92158471252	0.634880822137667	-0.655442295833633	0.514599808614807	1
NM_001081050	6092.52783118944	6953.90659446253	5231.14906791634	0.752260473570634	-0.410695806837256	0.576931228014408	1
NM_010939	4850.52930616858	2429.56678064278	7271.49183169438	2.99291704579966	1.58155229244377	0.0430229315095793	1
NM_001077405	4850.52930616858	2429.56678064278	7271.49183169438	2.99291704579966	1.58155229244377	0.0430229315095793	1
NM_001077406	3671.69385618725	1870.035793856	5473.35191851851	2.92687013612317	1.54935873545372	0.0607343738752423	1
NM_001077404	4853.460258107	2433.26615906782	7273.65435714619	2.98925554446239	1.57978623491152	0.0432226219827402	1
NM_001077403	4853.460258107	2433.26615906782	7273.65435714619	2.98925554446239	1.57978623491152	0.0432226219827402	1
NM_001077407	3671.69385618725	1870.035793856	5473.35191851851	2.92687013612317	1.54935873545372	0.0607343738752423	1
NM_001114609	6640.76327224667	8091.46546016129	5190.06108433205	0.641424116544223	-0.640649497009474	0.378815423547802	1
NM_001081436	6632.73884291802	8084.06670331121	5181.41098252483	0.640941146663539	-0.641736204993068	0.378099359463506	1
NM_018796	45967.5843666408	56702.2228097484	35232.9459235333	0.621367984845137	-0.686480184446315	0.275354819552981	1
NM_028673	461.966533091303	258.956489752561	664.976576430044	2.56790852032881	1.36059380852769	0.430533796877431	1
NM_001267872	461.966533091303	258.956489752561	664.976576430044	2.56790852032881	1.36059380852769	0.430533796877431	1
NM_172422	1576.07310871819	2069.80222880797	1082.34398862841	0.522921452863518	-0.935333836894346	0.364091924917223	1
NM_029696	24.3284113328065	0	48.656822665613	Inf	Inf	0.640688693774887	1
NM_022721	2751.04215448926	2707.02016252053	2795.06414645799	1.03252431775591	0.0461757600396007	0.957818003361032	1
NM_001042659	2733.36456968731	2698.69656106419	2768.03257831043	1.0256924095308	0.0365981522155259	0.966695279821991	1
NM_001039493	2262.13430830334	2069.80222880797	2454.4663877987	1.18584585214804	0.245916486447938	0.78814649810986	1
NM_027582	888.755709820466	991.433417909807	786.078001731125	0.792870189294584	-0.334843411292124	0.792326310936571	1
NM_011086	2303.96806471554	2534.07422115007	2073.86190828101	0.818390357698289	-0.289138947583704	0.751008420603729	1
NM_008632	8051.47869609747	8626.02564257907	7476.93174961586	0.866787563522747	-0.206249640778309	0.770440111812047	1
NM_001039934	8143.35492396619	8728.68339387384	7558.02645405855	0.865883904021893	-0.20775449062799	0.768481350366487	1
NM_025683	3885.46187033861	4443.87833307521	3327.04540760202	0.748680579942808	-0.417577762081514	0.601829970877009	1
NM_001080809	393.304012714246	41.6180072816617	744.990018146829	17.9006652842578	4.16194130162067	0.0445386230477164	1
NM_011770	642.130541415007	717.679414457099	566.581668372915	0.789463452566096	-0.341055615403623	0.815886566255108	1
NM_026195	6248.09715779506	8323.60145633233	4172.59285925779	0.501296569898047	-0.99626373231709	0.177412157413444	1
NM_009533	1654.26041383588	2116.96930372719	1191.55152394457	0.562857251565571	-0.829159013738475	0.412832785615113	1
NM_018817	2001.41640669084	2269.56866375995	1733.26414962172	0.763697603557083	-0.388926598262302	0.682151814405584	1
NM_010518	23847.8713166487	16755.409731597	30940.3329017003	1.84658766316849	0.884861753318734	0.171781677277973	1
NM_027884	1717.60723521825	492.017330529867	2943.19713990663	5.98189729767653	2.58060314124886	0.0140298294291801	0.557874884920521
NM_029711	13598.1678792791	13122.6201182111	14073.7156403471	1.07247756267943	0.100947465394079	0.879828517074805	1
NM_013612	461.147944931836	83.2360145633233	839.059875300348	10.0804907551408	3.33349397110351	0.0710977150879172	1
NM_019999	1527.44954737687	1525.99360032759	1528.90549442615	1.00190819548518	0.00275032092227519	0.998474417297589	1
NM_001039509	2085.67435296916	2053.15502589531	2118.19368004302	1.03167742003278	0.0449919462761731	0.96206947446108	1
NM_009509	5204.83864123762	2024.48484310127	8385.19243937397	4.14188946286643	2.05028905198856	0.00882648312210239	0.426848124363267
NM_029888	2245.42112211491	2318.58542789168	2172.25681633814	0.93688884188037	-0.0940502068545928	0.918801197813351	1
NM_001014974	1594.69369701155	1843.21530027448	1346.17209374863	0.730339040451845	-0.45336174263756	0.657116508006322	1
NM_024264	1846.44416580399	1870.96063846226	1821.92769314573	0.973792636622849	-0.0383135032430076	0.969268445156764	1
NM_001003917	3045.55787656502	2535.92391036258	3555.19184276745	1.40193159118056	0.487415953148512	0.564624338650838	1
NM_008985	810.723923867713	430.977586516763	1190.47026121866	2.76225562178362	1.46584683415614	0.273847006766491	1
NM_007463	1257.64339343121	1628.65135162236	886.635435240058	0.544398550590246	-0.877264869079708	0.431158000368427	1
NM_177056	630.872931574238	627.044643043702	634.701220104773	1.01221057726274	0.0175094552197627	0.99155725307007	1
NM_001085370	1171.65639766253	1507.49670820241	835.81608712264	0.554439742770181	-0.850897419947538	0.456836953717866	1
NM_007936	2043.11603906022	958.139012084477	3128.09306603596	3.2647591075857	1.7069765454891	0.0772048086588683	1
NM_001004173	2068.84070684952	513.288756473827	3624.39265722521	7.06111835007636	2.81989669770794	0.00485654804870656	0.292460707440503
NM_010570	539.44546189704	538.259560842824	540.631362951255	1.00440642820114	0.00634316699985743	0.997993415048263	1
NM_007735	241.087427597257	32.3695612190702	449.805293975444	13.8959342368362	3.79659092644218	0.150569270519976	1
NM_007734	73.9609594412982	26.8204935815153	121.101425301081	4.51525714592159	2.17480815217609	0.684957247945754	1
NM_001003948	103.868823080878	82.3111699570642	125.426476204691	1.52380869170147	0.607681789407229	0.883571530785296	1
NM_133975	19638.5466285432	22214.7674423447	17062.3258147416	0.768062319762043	-0.380704720446121	0.558683691436418	1
NM_022417	24885.4060087728	28185.5642203538	21585.2477971918	0.765826350980206	-0.384910792789634	0.549080435684945	1
NM_010880	40647.5516910873	57203.4885863408	24091.6147958338	0.421156390828696	-1.2475720364733	0.0505384162062733	1
NM_021600	618.288104998748	769.470712407611	467.105497589884	0.607047792798181	-0.720117990731569	0.62885725581947	1
NM_001205392	2741.69805964546	2779.15804180874	2704.23807748218	0.973042208035855	-0.0394257081715233	0.964311439607811	1
NM_029846	2750.88879281563	2779.15804180874	2722.61954382252	0.979656249433939	-0.0296524826334767	0.973280791004696	1
NM_001205391	2750.88879281563	2779.15804180874	2722.61954382252	0.979656249433939	-0.0296524826334767	0.973280791004696	1
NM_177646	5702.27666867237	5629.52911829943	5775.02421904531	1.02584498591062	0.036812743660374	0.960610931757863	1
NM_001198573	1676.26520703274	1684.14202799791	1668.38838606757	0.990645894664203	-0.0135586351600489	0.990011261757425	1
NM_001033291	1643.08622699225	1654.54700059762	1631.62545338689	0.986146330565134	-0.0201263562791704	0.984887694592117	1
NM_198652	9133.05012304759	7382.10964716052	10883.9905989347	1.47437400948401	0.560102544231685	0.421586091463151	1
NM_201643	3301.66180322992	926.694295471666	5676.62931098818	6.12567633007701	2.61486913949169	0.00287728028736558	0.199893784647125
NR_040291	8130.97829530167	6624.66191463428	9637.29467596907	1.4547602277906	0.540781389090375	0.444216210392017	1
NM_139152	6.48757635541506	0	12.9751527108301	Inf	Inf	0.917261773577015	1
NM_029122	113.590299112184	18.496892125183	208.683706099184	11.2820956454121	3.49596316762677	0.396961850868922	1
NM_001271607	258.519777554155	126.703711057503	390.335844050806	3.08069780113746	1.6232571691727	0.490512219265289	1
NM_007722	257.979146191203	126.703711057503	389.254581324904	3.07216401221464	1.6192552386152	0.492049359447729	1
NM_001243009	1215.01154502694	969.237147359587	1460.78594269429	1.50715018163902	0.591823183034289	0.598599591554119	1
NM_001243008	1261.16567777826	998.83217475988	1523.49918079664	1.52528044179483	0.60907452450486	0.582894172132784	1
NM_001111311	10813.351277149	12560.3145976055	9066.38795669255	0.721828094848912	-0.470272798271233	0.491575493889038	1
NM_027551	164.426367787219	75.8372577132501	253.015477861187	3.33629518643553	1.73824694021138	0.572956025488006	1
NM_001033292	1333.66511665107	1605.53023646588	1061.79999683626	0.661339146856254	-0.596537792883732	0.583320253760637	1
NM_147037	1.62189408885377	0	3.24378817770753	Inf	Inf	0.98868774142443	1
NM_001011525	0.540631362951255	0	1.08126272590251	Inf	Inf	0.999664988608911	1
NM_001271766	383.186996610278	333.868902859552	432.505090361004	1.29543388634474	0.373435388133608	0.842504268094349	1
NR_015525	224.136557783354	213.639104045863	234.634011520845	1.0982727744003	0.135236416274476	0.958603202959653	1
NM_172850	139.683358541886	29.5950274002927	249.77168968348	8.4396505637636	3.07718326666211	0.386726305063175	1
NM_001104529	384.111841216537	335.718592072071	432.505090361004	1.28829650956047	0.365464677025028	0.84565460392813	1
NM_022320	399.229023211771	355.140328803513	443.317717620029	1.24828886404873	0.319951824030344	0.862110108241953	1
NM_008440	1282.97467863915	971.086836572105	1594.8625207062	1.64234799674146	0.715759851829135	0.516546101271208	1
NM_001110315	1282.97467863915	971.086836572105	1594.8625207062	1.64234799674146	0.715759851829135	0.516546101271208	1
NM_080850	414.63854527889	390.28442384136	438.992666716419	1.12480191342419	0.169670953724045	0.925779530138236	1
NM_021537	7900.40809844554	9287.28953605436	6513.52666083672	0.701337740742381	-0.511818729749881	0.47067620653647	1
NM_178882	1635.53788407834	1635.12526386617	1635.9505042905	1.00050469553774	0.000727938071360108	0.99999443702319	1
NM_025454	3908.03785935859	4713.93295810288	3102.1427606143	0.658079524716609	-0.603666159890658	0.450776060354946	1
NM_009183	77.0278333319608	48.0919195254757	105.963747138446	2.20335865534155	1.13970435122017	0.824242305781759	1
NM_001159745	17.215162498818	7.39875685007318	27.0315681475628	3.65352838258165	1.86929041502078	0.919936558976154	1
NM_001039475	7.48379796569538	7.39875685007318	7.56883908131757	1.02298794712286	0.0327891473036587	1	1
NM_013626	17997.6441423339	20393.7484126205	15601.5398720473	0.765015805647208	-0.386438539901308	0.555023959589419	1
NR_040439	1890.89603791533	2342.63138765442	1439.16068817624	0.614335100161538	-0.702902280554555	0.468017091814511	1
NR_037989	1.4654759692104	1.8496892125183	1.08126272590251	0.584564541213063	-0.774565774753946	1	1
NM_029349	4540.17490104686	4801.7931956975	4278.55660639623	0.891033085354427	-0.166449092780383	0.830041231867535	1
NM_173187	4574.73431594094	4840.63666916038	4308.8319627215	0.89013744621095	-0.167899974924146	0.828330532004164	1
NM_133821	3027.6345175452	3419.15050934007	2636.11852575032	0.770986395173085	-0.375222692320977	0.657925104136299	1
NM_009741	2303.04951279226	3331.29027174545	1274.80875383906	0.38267717606341	-1.38580023768046	0.134105774311127	1
NM_177410	573.480246822014	781.49369228898	365.466801355048	0.467651632970451	-1.09649386964131	0.479302814880713	1
NM_027548	5524.4627077531	5066.29875308761	5982.62666241859	1.18086732622559	0.239846882983501	0.748204108103997	1
NM_001081276	8079.46513393862	10136.2968846003	6022.63338327698	0.594165053751234	-0.75106434037444	0.28968637576744	1
NM_029709	8075.76575551359	10128.8981277502	6022.63338327698	0.594599067669241	-0.750010893784451	0.290384944613326	1
NM_177548	8075.76575551359	10128.8981277502	6022.63338327698	0.594599067669241	-0.750010893784451	0.290384944613326	1
NM_001081125	200.355609869299	207.165191802049	193.546027936549	0.934259400688735	-0.0981049195472932	0.972903330272057	1
NM_001081756	810.859126656187	595.599926430891	1026.11832688148	1.72283152053167	0.784781624152547	0.552879162341381	1
NM_172484	800.124708456983	594.675081824632	1005.57433508933	1.69096430273141	0.757846203913501	0.568649248700822	1
NM_176957	236.867194812902	152.599360032759	321.135029593045	2.10443234836703	1.073431131801	0.661131472215269	1
NM_001033041	159.050438826924	120.229798813689	197.871078840159	1.64577401603062	0.718766250501642	0.81724347686235	1
NM_177445	5437.27578723672	6960.38050670635	3914.17106776709	0.562350156574884	-0.830459366851259	0.270438410367207	1
NM_011082	20529.9722338541	4282.95537158611	36776.9890961221	8.58682519554304	3.10212482271725	9.62615109370776e-06	0.00332099813599289
NM_001081011	2182.71309794989	1947.72274078177	2417.70345511801	1.24129754430428	0.311848977063528	0.735903530818335	1
NM_011924	18.8438886434722	0.924844606259148	36.7629326806853	39.7503888024883	5.31289706649639	0.779272508432633	1
NM_145509	509.395563413186	324.620456796961	694.170670029411	2.13840703965121	1.0965364920638	0.50317309437172	1
NM_145977	1449.74875654856	725.078171307172	2174.41934178995	2.998875745866	1.5844217474362	0.14058921301317	1
NM_001177628	1453.14213079011	729.702394338468	2176.58186724175	2.98283503539137	1.57668419215394	0.142132069883034	1
NM_144810	6966.57034926161	8055.39652051718	5877.74417800604	0.729665406666868	-0.454693037472781	0.528605872750568	1
NM_001160318	8943.56575228445	10485.8881457662	7401.24335880268	0.70582894418829	-0.50260950242811	0.471793149425784	1
NM_182716	8951.04271819435	10499.7608148601	7402.32462152858	0.704999356847464	-0.504306153508409	0.470260597578644	1
NM_001160317	8996.2720063394	10527.5061530479	7465.03785963093	0.709098408597907	-0.495942236471674	0.47735836430938	1
NM_001160316	8866.49387017167	10406.3515096279	7326.63623071541	0.704054271464578	-0.506241452736447	0.469072303079683	1
NM_001160268	4462.04225237558	1921.82709180651	7002.25741294466	3.64354183724331	1.86534155664441	0.0198405250165724	0.684185852992795
NM_182930	4488.22035292091	1925.52647023155	7050.91423561027	3.66181111743553	1.87255737634362	0.0192582892987471	0.671423638170761
NM_054077	577.860673335797	582.652101943263	573.06924472833	0.983553037596583	-0.0239252436906628	0.988946856214514	1
NM_001144855	1184.91454131625	653.865136625218	1715.96394600728	2.62433925574295	1.39195423327184	0.226235479591012	1
NM_153128	1731.14387504132	1789.57431311145	1672.71343697118	0.934699064864712	-0.0974261443366825	0.922413270513328	1
NM_152895	5645.80181667966	5133.81240934453	6157.7912240148	1.1994577777728	0.262382374079946	0.724506252145444	1
NM_001081307	346.597921770622	242.309286839897	450.886556701347	1.86078941744922	0.895914797153268	0.651165408358938	1
NM_177081	260.882769906422	156.298738457796	365.466801355048	2.33825816485225	1.22543422524605	0.597880871818009	1
NM_026823	5482.54265168868	5562.01546204252	5403.06984133484	0.971423017107309	-0.0418284245920606	0.955753055237029	1
NM_007921	25769.3165324941	15252.5372464259	36286.0958185623	2.3790203054292	1.25036758551546	0.054289965457949	1
NM_001163131	25874.729040604	15335.7732609892	36413.6848202188	2.37442769924404	1.24757982714587	0.054766104717792	1
NM_153774	4476.31297861532	5377.97138539695	3574.6545718337	0.664684565176401	-0.589258241822213	0.449117904783154	1
NM_173437	1411.13397716405	1162.52967006775	1659.73828426035	1.42769541887359	0.513688231083088	0.629424809522324	1
NM_021467	1124.47835549584	179.419853614275	2069.5368573774	11.5346034214619	3.52789649754495	0.00539729203039429	0.311116339106303
NM_133664	55197.5320987796	58770.1753493438	51624.8888482153	0.878419853970909	-0.187017432505004	0.764390665379751	1
NM_001112702	1102.31246961484	179.419853614275	2025.2050856154	11.2875194401244	3.49665656730197	0.00612912986995069	0.337683046838831
NM_007791	55284.8736395062	58632.3735030112	51937.3737760012	0.885813939859245	-0.174924394110778	0.779208074704584	1
NM_177642	549.033173467409	15.7223583064055	1082.34398862841	68.841071265209	6.10519764283171	0.00163117660656823	0.135798350547896
NM_001081360	3009.6796951105	3088.0561402993	2931.3032499217	0.949238976477158	-0.0751567549793495	0.929800459566347	1
NM_026500	755.077728327232	833.284990239492	676.870466414971	0.812291682129584	-0.299930223634866	0.825912897277176	1
NM_177643	1710.27050624321	2394.42268560493	1026.11832688148	0.428545190893161	-1.22248074763295	0.225509667297772	1
NM_001160251	1710.27050624321	2394.42268560493	1026.11832688148	0.428545190893161	-1.22248074763295	0.225509667297772	1
NM_010714	7.87484326480378	2.77453381877744	12.9751527108301	4.67651632970451	2.22543422524605	0.957182887025752	1
NM_001042577	7.56883908131757	0	15.1376781626351	Inf	Inf	0.899807995997804	1
NM_001025565	7.87484326480378	2.77453381877744	12.9751527108301	4.67651632970451	2.22543422524605	0.957182887025752	1
NM_172643	3971.86526192925	5634.15334133073	2309.57718252776	0.40992444518421	-1.28657006955368	0.110896889958615	1
NM_009791	2718.60157584805	3953.71069175786	1483.49245993824	0.375215228324829	-1.41420971324176	0.110011342250252	1
NM_009888	459.564166522711	632.593710681257	286.534622364165	0.4529520567879	-1.14256974018928	0.507563454633572	1
NM_013835	3052.00625849505	3597.64551834809	2506.36699864202	0.696668692304309	-0.521455363621028	0.537855384416642	1
NM_015811	2250.97234724377	1888.53268598118	2613.41200850637	1.38383202361604	0.468668832133836	0.609278983808887	1
NM_145511	3001.00550131704	3842.72933900676	2159.28166362731	0.561913544549934	-0.83157991896768	0.329602699662896	1
NM_133780	8853.34683732018	12179.2786198267	5527.41505481363	0.453837639104135	-1.13975183074918	0.106467143276906	1
NM_001077237	2930.73403179896	3759.49332444344	2101.97473915448	0.559111177425926	-0.838792908110555	0.328328275296254	1
NM_054102	32721.0433415744	29908.5497218146	35533.5369613342	1.1880728852398	0.248623344512892	0.694886059336919	1
NM_001039512	31540.1189006366	28913.4169254797	34166.8208757934	1.18169433117689	0.240856901906845	0.704360915181765	1
NM_026876	2939.57615033236	3431.17348922144	2447.97881144328	0.713452356499394	-0.487111003430229	0.568476398845859	1
NM_022018	8842.8285278334	8314.35301026974	9371.30404539706	1.12712366600525	0.172645814130017	0.80461163122237	1
NM_001039644	4331.73481167425	4351.39387244929	4312.07575089921	0.990964246698277	-0.013095087971649	0.987069671724198	1
NM_008485	14287.6512196565	15588.2558384979	12987.046600815	0.833130193356286	-0.263386131550259	0.692343789209129	1
NR_033736	104.814163854538	64.7391224381404	144.889205270936	2.2380471006443	1.16224039875886	0.777326323474882	1
NM_178243	27.2593632712273	3.69937842503659	50.819348117418	13.737266718507	3.78002307692369	0.763641733499946	1
NM_009782	1100.49730026321	1460.32963328319	740.664967243219	0.507190260583849	-0.979401052766293	0.40388141223351	1
NM_008209	1554.386185907	1469.57807934579	1639.19429246821	1.11541830645564	0.157584854068627	0.878494807801772	1
NM_177838	892.146746779768	778.719158470203	1005.57433508933	1.2913183451975	0.368844708175052	0.77108136623581	1
NM_172843	15576.7562300491	15214.6186175692	15938.8938425289	1.04760390274412	0.0670933394280093	0.9190751827121	1
NR_027641	437.842364268743	211.789414833345	663.895313704141	3.13469544371023	1.64832528251929	0.355641210172024	1
NM_033354	439.692053481261	215.488793258381	663.895313704141	3.08088092965512	1.62334292596195	0.361667279614897	1
NM_001159986	435.992675056225	208.090036408308	663.895313704141	3.19042336270952	1.6737478793992	0.349602940276019	1
NM_001085376	3698.19018670013	4938.67019742385	2457.71017597641	0.497646143137563	-1.00680783251101	0.216578630203171	1
NM_001038621	3186.26586368604	3716.95047255552	2655.58125481656	0.71445161145523	-0.485091791442511	0.562410488319199	1
NM_172644	1143.99681975414	1297.55698258158	990.436656926699	0.763308795083629	-0.389661280276901	0.734747476650145	1
NM_172646	1358.84483809481	2042.98173522646	674.707940963166	0.330256472355773	-1.59834125924697	0.146419963501259	1
NM_001038619	2119.95922709463	3303.54493355768	936.373520631574	0.283445068695696	-1.81885892514844	0.0578279305965736	1
NR_002870	91.508735183036	158.148427670314	24.8690426957577	0.157251280092403	-2.66885633358283	0.56720520241078	1
NM_016796	877.215648409628	948.890566021886	805.54073079737	0.848929012093045	-0.236284175011476	0.853661003923826	1
NM_018881	1762.27845227897	609.472595524779	2915.08430903317	4.78296207317274	2.25790435141986	0.028282661393757	0.838296906493001
NM_010629	3759.57890493188	3925.04050896382	3594.11730089994	0.915689224784271	-0.127070048898366	0.874884960786797	1
NM_007976	254.398969160792	79.5366361382867	429.261302183296	5.39702611306014	2.43216466768691	0.317228016368879	1
NM_028759	1601.69529567049	1722.06065685453	1481.32993448644	0.860207756672284	-0.21724295446485	0.831489443836687	1
NM_011137	3822.32108937591	4263.53363485467	3381.10854389715	0.793029640075162	-0.334553306145606	0.676904956737236	1
NM_198932	3820.00897786026	4258.90941182338	3381.10854389715	0.793890692887404	-0.332987711807603	0.678370748869204	1
NM_198933	3818.31570676739	4253.36034418582	3383.27106934895	0.795434855166634	-0.330184313892958	0.680955983585256	1
NM_198934	3820.62781828304	4257.98456721712	3383.27106934895	0.794571003238781	-0.331751949645254	0.679486554494631	1
NM_175170	4567.50725944059	5175.43041662619	3959.58410225499	0.765073391680571	-0.386329946121362	0.617827568960016	1
NM_001142948	4424.82229112003	4989.5366507681	3860.10793147196	0.773640560567428	-0.370264660212863	0.634598169313166	1
NM_172844	3.78441954065879	0	7.56883908131757	Inf	Inf	0.959248999618223	1
NM_001039483	4827.38841400847	5036.70372568732	4618.07310232962	0.916884008637897	-0.1251888591556	0.870336209243677	1
NM_008783	2247.74240296861	2534.07422115007	1961.41058478715	0.774014655299633	-0.369567212073312	0.687133863850912	1
NM_009063	29067.9190130529	29909.4745664208	28226.363459685	0.943726490313359	-0.0835592948796793	0.895747092398228	1
NR_040438	47.9187808482153	40.6931626754025	55.144399021028	1.35512689099392	0.438427948580253	0.954752931174182	1
NM_133806	22858.8212074676	28029.265481896	17688.3769330392	0.631068157831821	-0.66413226455163	0.304669092944604	1
NM_001033499	3.24378817770753	0	6.48757635541506	Inf	Inf	0.967130096837072	1
NM_001081304	5684.02267410999	5289.18630319607	6078.85904502391	1.14929947567751	0.20075477342311	0.787164965002658	1
NM_001160215	328.34554532672	266.355246602635	390.335844050806	1.4654708290133	0.551364250690913	0.786520937199572	1
NR_027666	328.34554532672	266.355246602635	390.335844050806	1.4654708290133	0.551364250690913	0.786520937199572	1
NM_145141	328.34554532672	266.355246602635	390.335844050806	1.4654708290133	0.551364250690913	0.786520937199572	1
NM_001252472	25.4605548953286	24.970804368997	25.9503054216602	1.03922585104545	0.0555092238037422	1	1
NM_026234	2369.65935998314	2639.50650626361	2099.81221370267	0.795532122659964	-0.330007908810517	0.71505004813218	1
NM_001013779	1963.73006773143	1973.61838975702	1953.84174570584	0.98997949950516	-0.0145294447137708	0.988569458054343	1
NM_172648	8353.04150394052	10852.1266098448	5853.95639803619	0.539429423236326	-0.890493879210347	0.208368066903495	1
NM_146716	29.4659375038514	35.1440950378476	23.7877799698552	0.676864205615126	-0.563061669560234	0.962229547614901	1
NM_011825	7433.49551653655	12251.4164991149	2615.57453395817	0.213491601901472	-2.22774877508093	0.00279107323193701	0.197272779003707
NR_037996	76.1607016181218	64.7391224381404	87.5822807981033	1.35284936680738	0.436001211185713	0.934113578015941	1
NM_027077	231.195869334707	110.981352751098	351.410385918316	3.16639126490409	1.66283953755335	0.507782933914223	1
NM_001034899	17.670752746147	14.7975137001464	20.5439917921477	1.38834078538103	0.47336173868964	0.981568637317104	1
NM_001161665	259.462061881799	38.8434734628842	480.080650300714	12.3593645856476	3.6275326688174	0.149620050882571	1
NM_001033285	1664.10936164515	1712.81221079194	1615.40651249835	0.943131128047858	-0.0844697252249447	0.933692964636847	1
NM_011183	1192.34602011779	930.393673896703	1454.29836633888	1.56310001576853	0.644410092884514	0.56940960576811	1
NM_001128605	1192.80844242092	931.318518502962	1454.29836633888	1.56154778139339	0.642976714683256	0.570207635174805	1
NM_177099	1726.97704016677	29.5950274002927	3424.35905293325	115.707243876361	6.85433537727424	8.79847396146992e-08	8.35385774395031e-05
NM_145943	3393.08981227995	2990.94745664208	3795.23216791781	1.26890633250331	0.343585576964316	0.676695620930727	1
NM_133815	1866.36931717337	1871.88548306852	1860.85315127822	0.994106299829725	-0.00852796740805223	0.993735536193105	1
NM_022019	9265.11645853567	8921.05107197574	9609.18184509561	1.07713561637166	0.107199903317143	0.87725282598647	1
NM_029735	8859.2820959014	11092.5862074722	6625.97798433058	0.597333918384801	-0.743390450294772	0.289047566536566	1
NM_009367	2772.71882921675	1926.45131483781	3618.9863435957	1.87857659091706	0.909639936891937	0.296320843816838	1
NM_033077	279.48448015086	313.522321521851	245.44663877987	0.782868146639324	-0.353158750599374	0.87456415512177	1
NM_001243792	3342.20663837808	2831.87418436551	3852.53909239064	1.36042028761734	0.444052425879566	0.591465276516533	1
NM_011935	3252.36690251073	2775.4586633837	3729.27514163776	1.34366084814652	0.42616903510862	0.608738728728818	1
NM_021408	149.451939800028	67.5136562569178	231.390223343137	3.42730991286563	1.77707665276718	0.587641076455533	1
NM_026796	3761.01938996014	4170.1243296225	3351.91445029778	0.803792449660899	-0.315105069229867	0.695720164979969	1
NM_001109759	89.6491574687012	90.6347714133965	88.6635435240058	0.978250864887167	-0.0317236142510701	0.997365969978908	1
NM_029766	749.116400059399	993.283107122325	504.949692996472	0.508364321688083	-0.976065313029696	0.476953060854654	1
NM_001038607	636.471261929933	298.724807821705	974.217716038162	3.26125480887288	1.70542716636567	0.254866614235035	1
NM_010600	636.471261929933	298.724807821705	974.217716038162	3.26125480887288	1.70542716636567	0.254866614235035	1
NM_001160360	2814.01572987579	2313.96120486039	3314.07025489119	1.43220648986254	0.518239509658378	0.548348256322414	1
NM_001160359	2908.61561072668	2397.19721942371	3420.03400202964	1.4266802807538	0.512662062878823	0.549299707970236	1
NM_181048	2908.61561072668	2397.19721942371	3420.03400202964	1.4266802807538	0.512662062878823	0.549299707970236	1
NM_008882	5574.07745655832	3865.85045416324	7282.30445895341	1.88375224166028	0.913609228627475	0.223931785781233	1
NM_007758	2985.57853952853	3897.29517077605	2073.86190828101	0.532128519243785	-0.910153368553121	0.287160623024313	1
NM_001011874	739.940769328365	686.234697844288	793.646840812442	1.15652391711695	0.209795101468464	0.878818976601644	1
NM_001195662	18.7656795836506	1.8496892125183	35.6816699547828	19.2906298600311	4.26982834460451	0.812990357838589	1
NM_011283	38.2284086498957	1.8496892125183	74.6071280872732	40.3349533437014	5.33395868202422	0.593894939385557	1
NM_011441	37.1471459239932	1.8496892125183	72.4446026354682	39.1658242612752	5.29152341570383	0.604857576685716	1
NR_033530	1669.03203764036	1878.35939531233	1459.70467996839	0.77711681992874	-0.363796607111905	0.71759398463075	1
NM_001177658	4076.38223135646	4590.00378086415	3562.76068184877	0.77619994491116	-0.365499764155652	0.644484167238862	1
NM_025300	2328.44911855821	2608.98663425706	2047.91160285935	0.784945225847247	-0.349336109871132	0.700564158570253	1
NM_008866	7235.85546905701	7421.87796522966	7049.83297288437	0.9498718526378	-0.0741952025325335	0.917778468759759	1
NM_001159751	7087.4276184633	9311.3354958171	4863.51974110949	0.522322468489543	-0.936987330137108	0.195692765998035	1
NM_001159750	7738.15971813115	10221.3825883761	5254.9368478862	0.514112137223215	-0.959845023073294	0.179890281606067	1
NM_011541	7738.15971813115	10221.3825883761	5254.9368478862	0.514112137223215	-0.959845023073294	0.179890281606067	1
NM_021374	1698.79570894436	2216.85252120318	1180.73889668554	0.532619506887497	-0.908822827483226	0.365806697949133	1
NM_001177795	1761.14145436101	2272.34319757873	1249.9397111433	0.550066430315263	-0.862322234615432	0.384991353768053	1
NM_133826	9121.02624421151	9627.63235115773	8614.4201372653	0.894759980757824	-0.160427363359972	0.817726984064946	1
NM_011011	11.7238077536832	14.7975137001464	8.65010180722008	0.584564541213063	-0.774565774753946	0.979349903166991	1
NM_001204371	11.7238077536832	14.7975137001464	8.65010180722008	0.584564541213063	-0.774565774753946	0.979349903166991	1
NM_010342	304.880490097968	326.470146009479	283.290834186458	0.867738865710043	-0.204667146487676	0.924251143203251	1
NM_009826	3317.95463819567	4589.07893625789	2046.83034013345	0.446022038096062	-1.16481309894267	0.164346477956964	1
NM_001195732	0	0	0	NA	NA	NA	NA
NR_015470	72.9510737194169	32.3695612190702	113.532586219764	3.50738724727838	1.81039672596721	0.736429867836361	1
NR_027664	148.489159304981	174.795630582979	122.182688026984	0.699003102191282	-0.516629236559831	0.874451330931046	1
NM_175236	148.489159304981	174.795630582979	122.182688026984	0.699003102191282	-0.516629236559831	0.874451330931046	1
NM_021511	2045.22876242106	2103.0966346333	1987.36089020881	0.944968888961839	-0.0816612623571589	0.931508245660441	1
NM_178399	93.7228606352291	36.0689396441068	151.376781626351	4.19687362922199	2.06931502332877	0.646196065676836	1
NM_008651	301.256264286738	247.858354477452	354.654174096023	1.4308743993872	0.516897039406366	0.808575765151435	1
NM_173443	3526.33449760268	4145.1535252535	2907.51546995185	0.701425279483234	-0.511638668391466	0.531684119180552	1
NR_040462	495.942885960089	630.744021468739	361.141750451438	0.572564682595786	-0.804489411304066	0.626643425895063	1
NM_177547	9577.99225182967	13819.9529513304	5336.03155232889	0.38611068873539	-1.37291360180393	0.0509266902889763	1
NM_133220	9682.09875853603	13969.7777775444	5394.41973952762	0.386149287800327	-1.37276938436082	0.0506684050836995	1
NM_001037759	9540.66513517261	13769.0864979862	5312.24377235903	0.385809456069288	-1.37403959106208	0.0508456984701415	1
NM_177722	46.9020630705334	52.7161425567714	41.0879835842954	0.779419388284085	-0.359528275475102	0.964381075703876	1
NR_004410	3.23695612190702	6.47391224381404	0	0	-Inf	0.969167812471591	1
NR_024067	1790.87923576935	2342.63138765442	1239.12708388428	0.528946675270565	-0.918805807709541	0.352480465303207	1
NM_145692	169.451524619439	144.275758576427	194.627290662452	1.34899509510707	0.431885102713481	0.885621190128546	1
NM_027033	23.6245297944113	8.32360145633233	38.9254581324904	4.67651632970451	2.22543422524605	0.87209193336376	1
NM_013715	6404.26788510207	7001.07366938175	5807.46210082238	0.829510211586622	-0.269668353471506	0.711858909326833	1
NM_026493	2155.92622527455	2667.25184445138	1644.60060609772	0.616589921764958	-0.697616786270271	0.453635736829583	1
NM_001102430	12181.0488414428	14191.7404830466	10170.357199839	0.716639175581632	-0.480681183249811	0.476941843518802	1
NM_177834	9.80274153714376	5.54906763755489	14.0564154367326	2.53311301192327	1.34091144266599	0.968142603413637	1
NM_001160371	726.106935077976	1060.79676337924	391.417106776709	0.368984069606153	-1.43836956368657	0.305589329635545	1
NM_177173	405.426596777549	556.756452968007	254.09674058709	0.456387598621495	-1.13166850494865	0.537459442699991	1
NM_001160369	405.426596777549	556.756452968007	254.09674058709	0.456387598621495	-1.13166850494865	0.537459442699991	1
NM_001160370	780.557341062425	1132.93464266746	428.180039457394	0.37793887072714	-1.40377518856427	0.301922546609753	1
NR_045297	3.85579654467995	5.54906763755489	2.16252545180502	0.389709694142042	-1.3595282754751	0.989967549207547	1
NM_001081209	206.218232909909	67.5136562569178	344.922809562901	5.10893393553335	2.35302228013091	0.389632416155635	1
NM_008678	9889.61148622919	10761.4918384314	9017.73113402693	0.837962920886378	-0.255041687522226	0.711475433871425	1
NM_001077695	9649.90898825907	10514.5583285603	8785.2596479579	0.83553292239531	-0.259231419155445	0.707721079643628	1
NM_028173	6111.74982018419	6816.10474812992	5407.39489223845	0.793326260680198	-0.334013789028805	0.649755823396162	1
NM_145381	1158.6082498292	1137.55886569875	1179.65763395964	1.03700799099748	0.0524270113430597	0.964009424062384	1
NM_001011873	2025.45769188908	1882.98361834363	2167.93176543453	1.15132800111217	0.203298900512642	0.829798333298849	1
NR_004447	837.334241837892	1049.69862810413	624.969855571651	0.5953802728126	-0.748116674431544	0.56648118794242	1
NM_001252192	4583.25892367056	4081.33924742162	5085.17859991951	1.24595832192388	0.31725581012805	0.681533788650665	1
NM_010164	4679.71532578977	4161.80072816617	5197.62992341337	1.24888966649386	0.320646027279551	0.677112807841303	1
NM_177781	332.035754413709	62.8894332256221	601.182075601796	9.55934955630774	3.25691245671922	0.133734193546482	1
NM_009352	625.285928047896	725.078171307172	525.49368478862	0.724740732218237	-0.464463115263373	0.753822079121918	1
NM_001033288	6.55895335943623	5.54906763755489	7.56883908131757	1.36398392949715	0.447826646582503	0.995806260428617	1
NM_011291	57183.0891464661	73725.8374771605	40640.3408157717	0.551236068744037	-0.85925780463963	0.170807126945406	1
NM_025303	3707.63082927984	5287.33661398355	2127.92504457614	0.4024568889653	-1.31309384434846	0.10910899949286	1
NM_001111272	3564.87448395526	5095.89378048791	2033.85518742262	0.399116479862712	-1.32511824468927	0.109060042328007	1
NM_001271017	3687.97194829575	4375.43983221203	3000.50406437947	0.685760558810505	-0.544223164140781	0.501728679974303	1
NM_025773	3753.05806725218	4468.8491374442	3037.26699706015	0.679653061368996	-0.557129604952626	0.490028488942337	1
NR_073122	3600.73360756992	4269.08270249223	2932.38451264761	0.686888663678435	-0.541851820263084	0.505846209562968	1
NM_026456	7261.14917795806	8190.42383303101	6331.8745228851	0.773082645289905	-0.371305443251455	0.604542670719539	1
NM_027415	6131.52826214479	6224.20420012407	6038.85232416552	0.970220791285277	-0.0436149988809479	0.952961326339596	1
NR_037998	86.9528327097454	84.1608591695825	89.7448062499083	1.0663485037513	0.0926790163942829	0.986658171999347	1
NM_026392	6131.52826214479	6224.20420012407	6038.85232416552	0.970220791285277	-0.0436149988809479	0.952961326339596	1
NM_001159711	354.622351099268	249.70804368997	459.536658508567	1.84029577789298	0.879937659220288	0.653050040013576	1
NM_016923	365.200351178828	252.482577508747	477.918124848909	1.89287565726135	0.920579643717634	0.633120125984743	1
NM_020604	17762.2762241873	27236.6736543319	8287.87879404274	0.304291151673897	-1.71647571181299	0.0106379687740033	0.485595997690242
NM_053191	126.925393289136	116.530420388653	137.320366189619	1.1784078846676	0.236838988518304	0.949062747130619	1
NM_031402	462.503388844469	335.718592072071	589.288185616868	1.75530399427614	0.811720906914592	0.634895389252992	1
NM_030033	0	0	0	NA	NA	NA	NA
NR_002879	0	0	0	NA	NA	NA	NA
NM_001039123	0	0	0	NA	NA	NA	NA
NM_183124	7.56883908131757	0	15.1376781626351	Inf	Inf	0.899807995997804	1
NM_001040027	0	0	0	NA	NA	NA	NA
NM_153154	23.7741158582542	12.9478244876281	34.6004072288803	2.67229504554543	1.41807930318845	0.917859615323733	1
NM_009334	5951.4928043447	3814.05915621273	8088.92645247668	2.1208182991343	1.08462102343004	0.145710509636824	1
NM_001025305	5826.35255531986	3689.20513436774	7963.49997627199	2.15859505943054	1.1100926270821	0.138040529509061	1
NR_045734	9.73136453312259	0	19.4627290662452	Inf	Inf	0.864523206641075	1
NR_029593	0	0	0	NA	NA	NA	NA
NR_029902	0	0	0	NA	NA	NA	NA
NM_010552	20.0033604291964	0	40.0067208583929	Inf	Inf	0.70266283650665	1
NM_145856	9.02748299472746	8.32360145633233	9.73136453312259	1.16912908242613	0.225434225246055	0.998354886417353	1
NM_008563	2895.48979320635	4003.65230049585	1787.32728591685	0.446424202645042	-1.16351285067399	0.178970038736998	1
NR_040492	0	0	0	NA	NA	NA	NA
NM_028829	576.064022451203	162.77265070161	989.355394200797	6.07814267284037	2.60363053978016	0.106870116138921	1
NM_027974	256.074800532281	174.795630582979	337.353970481583	1.92999086622726	0.94859401988723	0.685051026794475	1
NM_177409	49.4692979330479	35.1440950378476	63.7945008282481	1.81522673324056	0.86014976116431	0.906150492634513	1
NM_029398	713.197765642903	778.719158470203	647.676372815603	0.831720095455166	-0.265830005031556	0.849342278907129	1
NM_010356	1090.82940193265	302.424186246741	1879.23461761856	6.21390319650339	2.63549976656237	0.0328936115652034	0.914982062327396
NM_001077353	1097.53794135593	312.597476915592	1882.47840579627	6.02205246302925	2.59025527661497	0.0352604777792743	0.943060515553849
NR_002858	118.897907514473	38.8434734628842	198.952341566062	5.12189883729541	2.35667875852431	0.541343974280608	1
NM_183322	2088.03986239462	177.570164401756	3998.50956038748	22.5179132646449	4.49300123392909	3.01291591563283e-05	0.00773152224692663
NM_001033904	604.891342528649	71.2130346819544	1138.56965037534	15.9882197895417	3.99893740557687	0.0169950645362386	0.618247022030934
NM_001113187	378.037244655169	17.5720475189238	738.502441791414	42.0271138577392	5.39324848009256	0.016023884011592	0.598197001554634
NM_183018	47.9597731830183	1.8496892125183	94.0698571535184	50.8571150855365	5.66837772109478	0.502307640401436	1
NM_001012625	47.9597731830183	1.8496892125183	94.0698571535184	50.8571150855365	5.66837772109478	0.502307640401436	1
NM_053270	47.9597731830183	1.8496892125183	94.0698571535184	50.8571150855365	5.66837772109478	0.502307640401436	1
NM_001012624	47.9597731830183	1.8496892125183	94.0698571535184	50.8571150855365	5.66837772109478	0.502307640401436	1
NM_001012623	47.9597731830183	1.8496892125183	94.0698571535184	50.8571150855365	5.66837772109478	0.502307640401436	1
NM_025746	0	0	0	NA	NA	NA	NA
NR_029533	0	0	0	NA	NA	NA	NA
NR_029717	0	0	0	NA	NA	NA	NA
NM_001081079	17643.0203529071	26000.1564157634	9285.88429005076	0.357147247176594	-1.48540909353551	0.0261606177757195	0.801246276046877
NM_172124	5756.60607535277	7499.56491215543	4013.64723855012	0.535184012081118	-0.901893076882224	0.227417155477739	1
NM_026503	1675.63270249837	1698.0146970918	1653.25070790494	0.973637454809122	-0.038543426806949	0.970093110737413	1
NM_007740	327.271833820387	112.831041963616	541.712625677158	4.80109565815975	2.26336368087838	0.28318605882606	1
NM_175642	176.996091923571	240.459597627378	113.532586219764	0.472148283287474	-1.08268807011628	0.71055109018796	1
NM_001204913	3.7062104808371	0.924844606259148	6.48757635541506	7.01477449455676	2.81039672596721	0.977816893811597	1
NM_001013750	0.924844606259148	1.8496892125183	0	0	-Inf	0.996720553123196	1
NM_001081080	5438.85435170852	6781.88549769833	4095.82320571871	0.603935764929792	-0.727532983326043	0.333585414610493	1
NR_033445	5.40631362951255	0	10.8126272590251	Inf	Inf	0.934432521001581	1
NM_029062	17.5993757421259	9.24844606259148	25.9503054216602	2.8059097978227	1.48846863107985	0.935122787730371	1
NR_015347	23.3185256109251	5.54906763755489	41.0879835842954	7.4044841886988	2.88839923796848	0.838038927542445	1
NM_133235	168.856236810084	196.067056526939	141.645417093229	0.722433536782182	-0.469063227779694	0.876326245064074	1
NM_001199956	4.62422303129574	9.24844606259148	0	0	-Inf	0.949363926346328	1
NM_001164286	11.8020168135049	13.8726690938872	9.73136453312259	0.701477449455676	-0.511531368920152	0.987553855893815	1
NM_008922	927.670560287371	1074.66943247313	780.671688101612	0.726429601989383	-0.461105101271303	0.711971971855428	1
NR_033199	16.7322440282869	25.8956489752561	7.56883908131757	0.292282270606532	-1.77456577475395	0.926611392563378	1
NM_001159729	772.021046921566	805.539652051718	738.502441791414	0.916779751202118	-0.12535291506272	0.926735800586114	1
NM_008999	819.477405466652	845.307970120861	793.646840812442	0.938884842998662	-0.0909798769688025	0.945715938013994	1
NM_145392	494.567665043822	250.632888296229	738.502441791414	2.94655041807028	1.55902695218227	0.352758017801668	1
NM_133817	1532.54086727579	1970.84385593824	1094.23787861334	0.555212872555251	-0.848887077842339	0.41390251578235	1
NM_001161816	1120.68278891677	1068.19552022932	1173.17005760422	1.0982727744003	0.135236416274476	0.907387240076115	1
NM_177235	336.878783021563	523.462047142678	150.295518900449	0.287118272892635	-1.80028294486232	0.379792813161597	1
NR_039562	31.7712169636988	46.2422303129574	17.3002036144402	0.37412130637636	-1.41842196452867	0.893685968655084	1
NM_178601	3340.67607808782	3623.54116732334	3057.8109888523	0.84387367154188	-0.244901052212134	0.767306712683802	1
NM_027159	2440.37347480072	2596.03880976943	2284.708139832	0.880074724320059	-0.184302071331529	0.837296250821564	1
NM_011206	2842.87559211376	1825.64325275556	3860.10793147196	2.11438238311108	1.08023630970612	0.213381812627702	1
NM_009355	9.73136453312259	0	19.4627290662452	Inf	Inf	0.864523206641075	1
NM_007685	41.0879835842954	0	82.1759671685908	Inf	Inf	0.441986685130719	1
NM_009356	1.08126272590251	0	2.16252545180502	Inf	Inf	0.994725378545522	1
NM_213727	19.4627290662452	0	38.9254581324904	Inf	Inf	0.710708618568223	1
NR_033627	0	0	0	NA	NA	NA	NA
NM_183019	292.290269794215	181.269542826793	403.310996761636	2.2249242231885	1.15375620138608	0.596452941899301	1
NM_174997	14764.5231410132	16067.3253445402	13461.7209374863	0.837832100167229	-0.25526693512205	0.700604149693856	1
NM_001160236	14764.5231410132	16067.3253445402	13461.7209374863	0.837832100167229	-0.25526693512205	0.700604149693856	1
NM_001160235	14764.5231410132	16067.3253445402	13461.7209374863	0.837832100167229	-0.25526693512205	0.700604149693856	1
NM_145516	19541.1492006329	12926.5530616841	26155.7453395817	2.0234122131994	1.01679025828373	0.121418470375446	1
NM_175421	2553.53982687138	1698.93954169805	3408.14011204471	2.00603966674314	1.00435013359108	0.259951470160886	1
NM_015818	8342.4304223276	9270.6423331417	7414.21851151351	0.799752406045087	-0.322374667209941	0.646866726700143	1
NM_198899	13620.430312896	16324.4321450802	10916.4284807117	0.668717195409562	-0.580531879597635	0.38607704465604	1
NR_033310	7340.50386566292	9400.12057801798	5280.88715330786	0.561789299347619	-0.831898949819897	0.247498479038884	1
NM_145996	7337.5729137245	9396.42119959294	5278.72462785605	0.561780332716964	-0.83192197663232	0.247511752252841	1
NM_001172206	7520.72019315078	9589.71372230111	5451.72666400046	0.56849733181527	-0.814774516897213	0.255656150548812	1
NM_001172205	7520.72019315078	9589.71372230111	5451.72666400046	0.56849733181527	-0.814774516897213	0.255656150548812	1
NM_172652	12839.0876449984	14471.9683987431	11206.2068912536	0.774338817118122	-0.368963129526085	0.583011813051703	1
NM_001013374	2337.80310190382	2600.66303280072	2074.94317100692	0.797851603547559	-0.3258076576311	0.719547881185048	1
NM_033570	1601.63146988603	1562.98738457796	1640.27555519411	1.04944900475765	0.0696320643235412	0.945905014061875	1
NM_026241	379.313760344213	418.029762029135	340.597758659291	0.814769161425287	-0.295536718781855	0.876291129716102	1
NM_153502	424.30608402756	231.211151564787	617.401016490333	2.67029082426127	1.41699687594681	0.431758200030785	1
NM_001126047	9925.76888301682	12213.4978702583	7638.03989577533	0.625376937623668	-0.677202077718193	0.327389842569525	1
NM_001126046	537.453018676479	523.462047142678	551.44399021028	1.05345553363485	0.0751294192730303	0.96318343934191	1
NM_027957	463.689469689627	455.94839088576	471.430548493494	1.03395594307868	0.0481747136450693	0.978593360565605	1
NM_201365	79.6254528636934	74.912413106991	84.3384926203958	1.12582800529923	0.170986441223678	0.974936896286074	1
NM_146107	4410.06648891846	4774.04785750972	4046.08512032719	0.847516665330989	-0.238686357607131	0.759447228500053	1
NM_009539	191.580193775422	106.357129719802	276.803257831043	2.60258300087903	1.37994417430168	0.620612556043761	1
NM_018872	7258.241958424	8896.08026760675	5620.40364924125	0.631784278038362	-0.66249605884453	0.356720273259253	1
NM_009918	300.367917241729	430.977586516763	169.758247966694	0.393891128628545	-1.3441311705166	0.533030211377376	1
NM_172971	446.219183843943	470.745904585906	421.692463101979	0.895796349992513	-0.15875730708003	0.928283639965228	1
NM_198006	14086.1192376529	14666.1857660576	13506.0527092483	0.920897425185064	-0.118887625235446	0.858462739766517	1
NM_026123	3252.84460704394	3127.82445836844	3377.86475571944	1.07994064266683	0.11095201897805	0.894033292724947	1
NM_173870	7906.19934448213	9142.08893287168	6670.30975609258	0.729626434950609	-0.454770094439992	0.521308743951045	1
NR_024017	434.83482138898	573.403655880672	296.265986897288	0.516679626749611	-0.952658097067656	0.589792072491951	1
NM_028096	1310.99707466873	690.858920875584	1931.13522846188	2.79526712344453	1.48298615757804	0.181941448560884	1
NM_207228	235.927966931274	310.747787703074	161.108146159474	0.518453075242538	-0.947714677070544	0.699380938278676	1
NM_026913	580.101407847424	581.727257337004	578.475558357843	0.994410268836213	-0.00808690034472526	0.997230806269106	1
NM_001037918	259.501615889066	294.100584790409	224.902646987722	0.764713362090045	-0.387009011897209	0.868124581516893	1
NM_027098	3964.49814828499	4711.1584242841	3217.83787228587	0.683024764291353	-0.549990207920109	0.490502461426107	1
NM_001033427	258.649586614364	3.69937842503659	513.599794803692	138.834078538103	7.11721792846436	0.0170282322307234	0.61866347813766
NM_027111	95.1511198794209	0	190.302239758842	Inf	Inf	0.127841525225683	1
NM_019570	1572.09649266041	1739.63270437346	1404.56028094736	0.807388983557437	-0.30866419282926	0.763603504453603	1
NM_010678	211.797685216682	123.004332632467	300.591037800898	2.44374349559747	1.28909286246837	0.62297032457762	1
NM_001029878	607.3836045683	783.343381501498	431.423827635102	0.550746757837101	-0.860538997863798	0.567265897813852	1
NM_145142	101.825499023697	42.5428518879208	161.108146159474	3.78696159307593	1.9210407896512	0.650541076671457	1
NM_001011684	155.701832529961	0	311.403665059923	Inf	Inf	0.0321302987133332	0.905241769090586
NM_026850	4599.92212797708	4319.02431123022	4880.81994472393	1.13007466339862	0.176418093840866	0.819340661538949	1
NM_018775	15135.7921556523	19936.8751771285	10334.7091341762	0.518371562361596	-0.947941520116285	0.155568407571845	1
NM_001252218	11283.7845252866	14163.9951448589	8403.57390571431	0.593305336507728	-0.753153335654921	0.27009535242243	1
NM_001252219	11241.6426071996	14138.0994958836	8345.18571851557	0.590262200442523	-0.760572138296188	0.265632525165442	1
NM_053257	11091.0418032794	13988.2746696696	8193.80893688922	0.585762656966955	-0.771611872181919	0.259474489602807	1
NM_028043	2324.63431434833	2564.59409315662	2084.67453554004	0.812867245192056	-0.298908339563463	0.742249920321441	1
NR_028555	0.462422303129574	0.924844606259148	0	0	-Inf	1	1
NM_001033135	2769.77888773123	2370.3767258422	3169.18104962026	1.33699467053881	0.418993714644018	0.628625628716845	1
NM_170597	23.4749437305685	3.69937842503659	43.2505090361004	11.6912908242613	3.54736232013342	0.803793527805037	1
NM_001145660	21.2850900555614	29.5950274002927	12.9751527108301	0.438423405909798	-1.18960327403279	0.938568736076807	1
NM_001177348	1.8496892125183	3.69937842503659	0	0	-Inf	0.986970474002633	1
NR_040465	27.2320350480252	29.5950274002927	24.8690426957577	0.840311527993779	-0.251003818696933	0.986428082822268	1
NM_001252202	10229.4730009805	11825.0631356295	8633.88286633154	0.730134187640593	-0.45376646095921	0.509329485560945	1
NM_008696	10358.1121615299	11927.7208869242	8788.5034361356	0.736813304021056	-0.440628983686238	0.521069371972358	1
NM_001252201	10611.1360895654	12285.6357495465	8936.63642958424	0.727405289540194	-0.459168678076978	0.502660406117391	1
NM_001252200	10448.1387001861	12026.679259794	8869.59814057829	0.737493529924755	-0.43929770232066	0.521942817055789	1
NR_037980	71.8796994953309	96.1838390509514	47.5755599397104	0.494631534872592	-1.01557387425774	0.851420558177147	1
NM_010555	4984.73623261353	7063.03825800111	2906.43420722595	0.411499145418545	-1.2810386603564	0.0969750783257214	1
NM_133193	3549.34162530185	3860.30138652568	3238.38186407802	0.838893531831876	-0.253440372237632	0.756160035828925	1
NM_010743	409.052260916316	341.267659709626	476.836862123007	1.39725183021659	0.482592064743179	0.790351828925725	1
NM_001025602	893.815026931689	1027.50235755391	760.127696309465	0.739781948645875	-0.434827997070502	0.73167221729386	1
NM_001161843	5806.3279795595	6636.68489451565	4975.97106460335	0.749767563729799	-0.415484681449117	0.575487399897426	1
NM_001161842	5868.73143786857	6710.67246301638	5026.79041272077	0.749074022078151	-0.416819804763504	0.573592932295386	1
NM_008365	13009.7926720663	16941.3034974551	9078.28184667748	0.535866785459644	-0.900053698389727	0.182643338429212	1
NM_010553	109.152878869749	51.7912979505123	166.514459788987	3.21510497667185	1.68486584388335	0.675418051060071	1
NM_177084	1476.06655465591	669.587494931623	2282.5456143802	3.40888327762646	1.76929920151001	0.0995461321706929	1
NM_001033289	5765.53287541991	5846.86760077033	5684.1981500695	0.972178359113279	-0.040707075086568	0.956569071000395	1
NM_001081198	28.4051709453505	15.7223583064055	41.0879835842954	2.61334736071722	1.3858988974393	0.905596580065982	1
NR_040475	2.93095193842081	3.69937842503659	2.16252545180502	0.584564541213063	-0.774565774753946	0.997859551767316	1
NR_027826	682.693175866431	1069.12036483558	296.265986897288	0.277111910540449	-1.8514593742941	0.204309423086624	1
NR_027891	78.2685706235228	116.530420388653	40.0067208583929	0.343315682934656	-1.54239233262491	0.762174945756053	1
NM_008900	1103.06992885399	1730.38425831087	475.755599397104	0.274942167967662	-1.86279990447007	0.119815796081026	1
NM_023514	2032.21189821166	2288.99040049139	1775.43339593192	0.775640385189374	-0.366540172830475	0.698197538139242	1
NM_010212	694.763800347462	389.359579235101	1000.16802145982	2.56875154689826	1.36106735758333	0.340526314830864	1
NM_010879	4347.08823896743	4732.42985022806	3961.7466277068	0.837148516319978	-0.256444504667043	0.7428640007009	1
NM_024283	317.078046984135	111.906197357357	522.249896610912	4.6668541058828	2.22245036680723	0.299434027397882	1
NM_026430	981.937219928975	1174.55264994912	789.321789908832	0.67201907887486	-0.573425902646094	0.63862808848983	1
NM_001013799	13.8931652612888	8.32360145633233	19.4627290662452	2.33825816485225	1.22543422524605	0.958215668282989	1
NM_029368	1521.78127834469	1554.66378312163	1488.89877356776	0.957698243010575	-0.0623569398551489	0.95273788484058	1
NM_023645	1209.54913662349	1315.12903010051	1103.96924314646	0.839437969871361	-0.252504373495559	0.8227874985153	1
NM_144558	1655.34922778135	1963.44509908817	1347.25335647453	0.686168081348542	-0.543366077635321	0.590295434806097	1
NM_011729	1309.91221612399	1426.11038285161	1193.71404939637	0.837041833332324	-0.256628367890811	0.81465028687605	1
NM_207281	5.40631362951255	0	10.8126272590251	Inf	Inf	0.934432521001581	1
NM_028450	247.237176772431	279.303071090263	215.1712824546	0.770386382128474	-0.376345893535375	0.87528498446994	1
NR_040602	0	0	0	NA	NA	NA	NA
NM_009930	2397.20117482444	2595.11396516317	2199.28838448571	0.847472756113593	-0.238761104516344	0.791089741295604	1
NM_028599	1777.61479943265	2397.19721942371	1158.03237944159	0.483077641696906	-1.04967301288831	0.290364624969956	1
NM_016917	833.958846690553	149.824826213982	1518.09286716712	10.1324520476931	3.34091144266599	0.0182682059350557	0.649627438020133
NR_037691	28.1128308734653	0	56.2256617469305	Inf	Inf	0.590080494812968	1
NR_037690	28.1128308734653	0	56.2256617469305	Inf	Inf	0.590080494812968	1
NM_172653	4161.85898043141	4755.55096538454	3568.16699547828	0.750316213925752	-0.414429360454423	0.599346791096123	1
NM_019790	50.1663474156425	33.2944058253293	67.0382890059556	2.01350008640055	1.00970553419062	0.888299717728797	1
NR_045151	0	0	0	NA	NA	NA	NA
NM_138741	79.5609079154727	62.8894332256221	96.2323826053234	1.5301836519989	0.613704814962113	0.903173256104361	1
NM_001161817	4606.67741304531	3113.95178927455	6099.40303681606	1.95873393346177	0.969921441023271	0.212633262495107	1
NM_010863	4604.05246529037	3113.02694466829	6095.07798591245	1.95792651147834	0.969326616057317	0.212958923060557	1
NM_011487	1491.33404187876	546.583162299156	2436.08492145836	4.45693371016254	2.15605150330395	0.0466789446994675	1
NM_001205313	19968.432622662	21753.2699838214	18183.5952615025	0.835901695470438	-0.258594807840056	0.690736325348169	1
NM_009283	20447.807233933	22202.7444624634	18692.8700054026	0.841917089889735	-0.248249927978571	0.702090335889292	1
NM_001205314	20447.807233933	22202.7444624634	18692.8700054026	0.841917089889735	-0.248249927978571	0.702090335889292	1
NM_001081081	3214.30731755548	3711.40140491796	2717.21323019301	0.73212593673981	-0.449836259653285	0.590293309099857	1
NM_001113383	4195.03634235342	4420.75721791873	3969.31546678811	0.897881351796299	-0.155403278522509	0.84364949114284	1
NM_008667	3197.2020073223	2794.88040011515	3599.52361452946	1.28789897928411	0.365019435221489	0.662259695692978	1
NM_178081	2960.26325571443	1978.24261278832	3942.28389864055	1.99282124101246	0.994812304120144	0.246248474383525	1
NM_133829	5863.37600507568	3954.63553636412	7772.11647378724	1.96531801788564	0.974762781035506	0.191189920177153	1
NM_008384	3294.88332513016	3397.87908339611	3191.88756686421	0.939376442929212	-0.0902246798048989	0.91377084887834	1
NM_146108	1501.63822035347	1613.85383792221	1389.42260278473	0.860934596514368	-0.21602445176972	0.83601953410835	1
NM_144953	210.004989732816	284.852138727818	135.157840737814	0.474484205530084	-1.07556803078676	0.682629691022433	1
NM_010834	1249.33561357778	1157.90544703645	1340.76578011911	1.15792337237092	0.211539783587674	0.849230679872527	1
NM_027070	0	0	0	NA	NA	NA	NA
NM_145517	2286.59342765106	2458.23696343682	2114.94989186531	0.860352327022387	-0.217000509077886	0.812269561768983	1
NM_028091	370.99015888788	401.38255911647	340.597758659291	0.848561430793156	-0.236908988811146	0.902166195747068	1
NM_133728	5113.24162870201	6706.97308459134	3519.51017281267	0.524753883521379	-0.930287156445106	0.22270955971237	1
NM_133810	3267.21907265728	2753.26239283348	3781.17575248108	1.37334376931279	0.457692799705735	0.582174820575086	1
NM_001001883	193.270408422281	41.6180072816617	344.922809562901	8.28782616208743	3.05099374268125	0.294565164000923	1
NM_172655	12.9751527108301	0	25.9503054216602	Inf	Inf	0.811765838367824	1
NM_001081433	535.25705210944	408.781315966543	661.732788252336	1.61879411412848	0.694919508547275	0.66234755342889	1
NM_031179	22062.6351791796	25092.8838570232	19032.386501336	0.758477447621432	-0.398821810510542	0.537380611866479	1
NM_026424	3091.90941977078	2524.82577508747	3658.99306445409	1.44920615931502	0.535262842558789	0.52568422289944	1
NM_001039710	3332.41450450652	2743.08910216463	3921.7399068484	1.429680101807	0.515692372761704	0.533597005532768	1
NM_010477	20040.9088685032	23626.0803114962	16455.7374255103	0.696507300768935	-0.521789619694811	0.422767976572786	1
NM_008303	13989.1817149726	15627.0993119608	12351.2641179844	0.790374711993469	-0.339391306195091	0.610874828536147	1
NM_025283	6660.45954974672	6918.76249942469	6402.15660006876	0.925332615565445	-0.111956051883413	0.877536467053658	1
NM_001113367	21.0504628760964	32.3695612190702	9.73136453312259	0.300633192623861	-1.7339237902566	0.910639717833691	1
NM_029267	21.5910942390476	32.3695612190702	10.8126272590251	0.334036880693179	-1.58192069681155	0.916562951463027	1
NR_045837	201.586458659045	211.789414833345	191.383502484744	0.903649989473469	-0.146164012767892	0.958338325138047	1
NM_027661	0	0	0	NA	NA	NA	NA
NR_024325	210.702758379179	135.952157120095	285.453359638263	2.09966039292855	1.07015599976814	0.683134259178832	1
NR_024326	119.468923546642	83.2360145633233	155.701832529961	1.8706065318818	0.903506130358692	0.809744790444075	1
NR_037990	20.0747374332176	5.54906763755489	34.6004072288803	6.23535510627268	2.6404717245249	0.870187708330474	1
NR_037999	60.9956952322846	90.6347714133965	31.3566190511728	0.345966769289364	-1.53129462374158	0.803667755731973	1
NM_028546	405.260290156089	494.791864348644	315.728715963533	0.638104097324166	-0.648136297162438	0.72267112998941	1
NR_004860	602.912743210632	701.957056150693	503.86843027057	0.717805207392062	-0.478335705515131	0.750770387595029	1
NM_001114102	241.596235963454	282.07760490904	201.114867017867	0.712977079774622	-0.488072396096163	0.840346356481871	1
NM_001037742	602.912743210632	701.957056150693	503.86843027057	0.717805207392062	-0.478335705515131	0.750770387595029	1
NM_001081181	1398.70718682668	1667.49482508524	1129.91954856812	0.677615025588077	-0.561462229218042	0.599421800649107	1
NM_144882	4714.59117274197	3461.69336122799	5967.48898425595	1.72386412126898	0.785646062537789	0.309127076458202	1
NM_001164566	4811.01035813616	3504.23621311591	6117.7845031564	1.7458253756577	0.803909262133599	0.296313644481429	1
NR_027630	912.274702331853	1026.57751294765	797.971891716052	0.77731284939683	-0.363432729931018	0.772631366392916	1
NM_001159865	743.931768661518	856.406105395971	631.457431927066	0.737334108139155	-0.439609599134165	0.748414755450237	1
NM_001159864	904.335314118829	1011.77999924751	796.89062899015	0.787612553700233	-0.344441988451432	0.784996365589098	1
NM_001177867	470.002469040245	694.55829930062	245.44663877987	0.353385221984994	-1.5006863849773	0.382436976399663	1
NM_199007	508.339471419181	739.875685007318	276.803257831043	0.37412130637636	-1.41842196452867	0.390331226723056	1
NM_023631	2681.82264177352	968.312302753328	4395.3329807937	4.53916878706992	2.18242813527764	0.0163395975068271	0.607594119300867
NM_001008419	440.185579617377	113.755886569875	766.61527266488	6.73912617430995	2.75256153714633	0.135821697165546	1
NM_025824	22661.5295948339	22869.5574235762	22453.5017660915	0.981807446039346	-0.0264879867255651	0.96739350071477	1
NR_027854	14312.3108059047	16006.2856005271	12618.3360112823	0.788336302762633	-0.343116882941445	0.606293532971861	1
NR_027853	12135.8193735068	13505.5057852023	10766.1329618113	0.797166217470173	-0.327047522343293	0.62823030744484	1
NM_001042634	12905.2625779003	14411.8534993363	11398.6716564643	0.790923364367338	-0.338390181735954	0.614393694153277	1
NM_027351	1163.60535927445	1378.94330793239	948.267410616501	0.687676864713423	-0.540197284592655	0.636493397211225	1
NM_008765	1895.40555432556	2167.83575707144	1622.97535157967	0.748661583925604	-0.417614367555505	0.665442625902536	1
NM_001271526	1895.40555432556	2167.83575707144	1622.97535157967	0.748661583925604	-0.417614367555505	0.665442625902536	1
NM_001025378	1766.71551293952	2040.20720140768	1493.22382447137	0.731898124583174	-0.450285246087277	0.648428026100179	1
NM_172513	3496.80797055133	4679.71370767129	2313.90223343137	0.49445380165848	-1.01609236304711	0.218177189340404	1
NM_025597	4287.10620506681	4559.4839088576	4014.72850127602	0.880522572626411	-0.183568106164479	0.814916000813441	1
NM_175370	177.418241055666	133.177623301317	221.658858810015	1.66438515206497	0.734989323309188	0.800170553411001	1
NR_045007	299.569825249663	235.835374596083	363.304275903243	1.54049949684384	0.623398211165957	0.770751703133734	1
NM_207653	24205.9355855438	27941.4052443014	20470.4659267863	0.732621203114373	-0.448860639561203	0.485567408963764	1
NM_009805	4648.3596056933	4673.23979542747	4623.47941595913	0.989352059460542	-0.0154441016514077	0.984430364833602	1
NM_172406	6617.85988392109	7326.61897078497	5909.10079705722	0.806524922426001	-0.310208980099298	0.669392567321074	1
NM_175200	43.5800658330042	53.6409871630306	33.5191445029778	0.624879337158792	-0.678350459494643	0.934253533072143	1
NM_001033449	722.289793585851	799.065739807904	645.513847363799	0.807835720148608	-0.307866155652609	0.824746079942375	1
NM_001037812	713.717900838453	798.140895201645	629.294906475261	0.788450899156438	-0.342907181024617	0.806079883654999	1
NM_145143	82.1623030569897	12.9478244876281	151.376781626351	11.6912908242613	3.54736232013342	0.492196237526514	1
NM_001164682	261.637532281437	172.945941370461	350.329123192413	2.02565680591479	1.01838976824304	0.659659848450509	1
NM_028717	1828.24788413403	1549.11471548407	2107.38105278399	1.36037766068568	0.444007220271447	0.649205341644452	1
NM_146109	796.180095186897	673.28687335666	919.073317017134	1.36505456052501	0.448958616072422	0.735595195317696	1
NM_001033373	46.5656742178291	5.54906763755489	87.5822807981033	15.7832426127527	3.98032172740952	0.621003478435187	1
NM_009460	6671.20259791115	7936.09156630975	5406.31362951255	0.681231256512135	-0.553783464068593	0.446081348518999	1
NR_028554	0	0	0	NA	NA	NA	NA
NM_018868	3644.71550615856	4893.35281171715	2396.07820059996	0.489659808477849	-1.0301483111121	0.207766116077812	1
NR_028521	0	0	0	NA	NA	NA	NA
NM_007561	1537.0541592958	1719.28612303576	1354.82219555585	0.788014384228046	-0.343706130351566	0.739592057752256	1
NM_001037725	2530.76588802414	2275.1177313975	2786.41404465077	1.22473400220005	0.292468446879072	0.741565532746883	1
NM_001199060	1200.12000066406	1394.6656662388	1005.57433508933	0.721014619798606	-0.471899582027216	0.676106924279844	1
NM_001199061	1151.6810846203	1334.55076683195	968.811402408649	0.725945708838399	-0.462066437187539	0.687096812797221	1
NM_021312	1152.21488392745	1341.02467907576	963.405088779136	0.718409663752882	-0.47712133813432	0.677424279736557	1
NM_139150	264.455395717265	356.990018016031	171.920773418499	0.481584259341332	-1.05413985673767	0.647062449671444	1
NM_030013	684.724274139548	827.735922601937	541.712625677158	0.654451028263117	-0.611642853710356	0.667082332063767	1
NM_001198570	2358.46108115327	2931.7574018415	1785.16476046504	0.608906029995437	-0.715708494867457	0.430310817744149	1
NM_001198571	2971.85995127204	3650.36166090486	2293.35824163922	0.628255075709606	-0.670577673116494	0.431915851410719	1
NM_198127	2971.85995127204	3650.36166090486	2293.35824163922	0.628255075709606	-0.670577673116494	0.431915851410719	1
NM_001045513	3291.77473974093	3562.50142331024	3021.04805617161	0.848013150648649	-0.237841457187942	0.774598778208338	1
NM_007642	377.249220955863	544.733473086638	209.764968825087	0.385078169763444	-1.37677675639728	0.471652234074291	1
NM_009843	7799.04322381556	13784.8088562926	1813.27759133851	0.131541729032446	-2.92640755606813	0.000119663207459728	0.0213668571699699
NM_017480	344.026911298323	336.64343667833	351.410385918316	1.04386525216618	0.0619354929631753	0.976428261901503	1
NR_040483	32.2677995458309	14.7975137001464	49.7380853915155	3.36124611197511	1.74899618130307	0.866718614911023	1
NR_040601	6.17474011612834	3.69937842503659	8.65010180722008	2.33825816485225	1.22543422524605	0.983130256328746	1
NR_045914	821.646762974257	838.834057877047	804.459468071468	0.959020989333008	-0.0603657041744366	0.964337652348771	1
NR_045915	793.639469383816	812.013564295532	775.2653744721	0.954744364578056	-0.066813595587399	0.96101367863765	1
NM_001160040	5891.46276626254	5808.94897191371	5973.97656061137	1.02840919923648	0.0404144204120704	0.956505240844929	1
NM_001160039	5818.60050926853	5692.41855152506	5944.782467012	1.04433333796569	0.062582275387188	0.932749050816138	1
NM_001160038	5939.38837916655	5843.1682223453	6035.60853598781	1.03293424154838	0.0467484125652489	0.949604843116697	1
NM_145518	5770.67489636451	5658.19930109347	5883.15049163556	1.0397566749723	0.0562459467477024	0.939643684535434	1
NR_028558	19.7414050265293	28.6701827940336	10.8126272590251	0.377138413685847	-1.40683399025346	0.932020087076702	1
NM_146250	14.3419234528173	22.1962705502196	6.48757635541506	0.292282270606532	-1.77456577475395	0.936999937051081	1
NM_011780	3721.09321544382	4386.53796748714	3055.64846340049	0.69659683469033	-0.521604177499533	0.518771974315742	1
NM_001177600	1872.11813254762	2059.62893813912	1684.60732695611	0.817917876255009	-0.289972099480066	0.764898241572326	1
NM_001081658	21.6252545180502	0	43.2505090361004	Inf	Inf	0.678917050429702	1
NM_001256158	7.25600284203085	3.69937842503659	10.8126272590251	2.92282270606532	1.54736232013342	0.973336531501825	1
NR_027824	11.4246356259975	5.54906763755489	17.3002036144402	3.11767755313634	1.6404717245249	0.953523203123613	1
NM_033563	515.134490285619	448.549634035687	581.71934653555	1.29688958009331	0.375055650728189	0.816973216804273	1
NM_133828	6915.43636699549	9817.22549544086	4013.64723855012	0.408837225997718	-1.29040153041911	0.0778964413639633	1
NM_009952	6915.43636699549	9817.22549544086	4013.64723855012	0.408837225997718	-1.29040153041911	0.0778964413639633	1
NM_001037726	6803.3699759087	9672.02489225817	3934.71505955923	0.406813992249825	-1.29755879375912	0.0770117899659649	1
NM_025964	1904.81796972736	2030.95875534509	1778.67718410963	0.875782031234507	-0.19135624513654	0.842899134653058	1
NR_038009	205.122586908637	227.51177313975	182.733400677524	0.803182174512258	-0.316200843811001	0.906412074945979	1
NM_001097644	904.686805410671	751.898664888687	1057.47494593265	1.40640620247571	0.492013338123261	0.696295656675022	1
NM_007776	4.24684184378836	0.924844606259148	7.56883908131757	8.18390357698289	3.03278914730366	0.971756122957755	1
NM_007777	14.5970467996839	0	29.1940935993678	Inf	Inf	0.785810441252319	1
NM_001082573	23.7877799698552	0	47.5755599397104	Inf	Inf	0.648197101504156	1
NM_007775	23.7877799698552	0	47.5755599397104	Inf	Inf	0.648197101504156	1
NM_144761	47.4973508798888	0.924844606259148	94.0698571535184	101.714230171073	6.66837772109478	0.459580641070501	1
NM_175293	454.53217763469	570.629122061894	338.435233207486	0.593091414585701	-0.753673606970745	0.66217921719783	1
NM_007774	45.2938330932807	39.7683180691434	50.819348117418	1.27788527614019	0.353758322221594	0.965867074262817	1
NM_001111320	7579.67364307154	5248.49314052067	9910.85414562241	1.88832373031152	0.917106118554727	0.200915126867509	1
NM_010497	7800.83520013565	5426.98814952868	10174.6822507426	1.87483037928252	0.906760077188564	0.204218786638009	1
NM_139270	61.3191391371564	3.69937842503659	118.938899849276	32.1510497667185	5.00679393877071	0.459511597792261	1
NM_027010	13.8999973170893	1.8496892125183	25.9503054216602	14.0295489891135	3.81039672596721	0.872592329318435	1
NM_175510	188.757835566041	146.125447788945	231.390223343137	1.58350394708349	0.663120463470098	0.81250147004886	1
NM_177645	1501.79320014558	1906.1047335001	1097.48166679105	0.575771964416554	-0.796430552220663	0.446160043401776	1
NM_001122738	1499.24646145046	1904.25504428759	1094.23787861334	0.574627795733482	-0.79930031469189	0.444804791284642	1
NM_007381	3364.65587478386	3295.22133210134	3434.09041746637	1.04214256687774	0.0595526542557128	0.942679633770936	1
NM_021285	242.827084753199	286.701827940336	198.952341566062	0.693934681181959	-0.52712822397117	0.827153905892663	1
NM_001113387	253.789298076067	291.326050971632	216.252545180502	0.742304179318176	-0.4299176033665	0.855317423325966	1
NM_001190985	5898.87860325211	7198.06557051495	4599.69163598928	0.639017745938679	-0.646072098578577	0.383619764799755	1
NM_001190984	5667.41844123249	6898.41591808698	4436.420964378	0.6431072027342	-0.636868847284854	0.393502677722232	1
NM_021295	5659.9414753226	6884.5432489931	4435.3397016521	0.644246036554537	-0.634316338333245	0.395492144066853	1
NM_010154	16.2903178925588	5.54906763755489	27.0315681475628	4.87137117677553	2.28432791429962	0.907380009311036	1
NM_029160	78.159976894483	73.0627238944727	83.2572298944933	1.13953087780774	0.188440017763853	0.972517667899952	1
NM_001271533	293.404973635351	295.950274002927	290.859673267775	0.982799134914463	-0.0250315070846836	0.99268039387475	1
NM_025728	12.7405255313651	2.77453381877744	22.7065172439527	8.18390357698289	3.03278914730366	0.904626191909545	1
NM_177164	46.8785104571158	1.8496892125183	91.9073317017134	49.6879860031104	5.63482516138376	0.511858589982355	1
NM_007525	437.932799112629	492.017330529867	383.848267695391	0.780151925303148	-0.358172995863091	0.838701104340864	1
NM_175210	925.005878734228	159.998116882833	1690.01364058562	10.5627095712834	3.40090806060899	0.0124285549281477	0.526025198474529
NM_010233	8243.11929962944	4723.18140416547	11763.0571950934	2.49049447576147	1.31643221093005	0.0656231878661373	1
NR_040308	8.17401539248948	12.0229798813689	4.32505090361004	0.359732025361885	-1.47500549289504	0.971437595060482	1
NR_027658	1.08126272590251	0	2.16252545180502	Inf	Inf	0.994725378545522	1
NR_027659	1.08126272590251	0	2.16252545180502	Inf	Inf	0.994725378545522	1
NR_040454	95.83072964063	87.8602375946191	103.801221686641	1.1814357043464	0.240541117636263	0.957886067729528	1
NM_001005423	34966.3366323295	45155.5379006029	24777.135364056	0.548706460292774	-0.865893533153787	0.17376007164617	1
NM_023523	350.850876506442	383.810511597546	317.891241415338	0.828250482489834	-0.271860956151868	0.890854374954033	1
NM_175564	85.3954835691123	96.1838390509514	74.6071280872732	0.775672179686565	-0.366481036116869	0.940231657090037	1
NM_001045533	63.5902583180011	47.1670749192165	80.0134417167857	1.69638337450065	0.762462248903509	0.898369459351928	1
NM_176980	23.0838984314601	8.32360145633233	37.8441954065879	4.54661309832383	2.18479224074871	0.87698200352786	1
NM_009084	13306.1809168042	16971.8233694616	9640.53846414678	0.568031981849019	-0.815955934953102	0.225458434794712	1
NM_008342	1725.04123109298	1644.37370992877	1805.70875225719	1.09811336763309	0.135027003777699	0.892181897822323	1
NM_009407	5.47769063353372	5.54906763755489	5.40631362951255	0.974274235355106	-0.0376001805877393	1	1
NR_038002	0	0	0	NA	NA	NA	NA
NR_038001	0.924844606259148	1.8496892125183	0	0	-Inf	0.996720553123196	1
NR_003202	10.1155777764305	1.8496892125183	18.3814663403427	9.93759720062208	3.31289706649639	0.918362816193806	1
NR_040605	0	0	0	NA	NA	NA	NA
NR_045311	91.7061456374825	117.455264994912	65.9570262800531	0.561550189196801	-0.832513123963225	0.85421191863946	1
NM_001034060	64.4710541434412	17.5720475189238	111.370060767959	6.33791028894163	2.66400723898569	0.657528941551652	1
NM_001170641	64.4710541434412	17.5720475189238	111.370060767959	6.33791028894163	2.66400723898569	0.657528941551652	1
NM_009909	107.558313004098	25.8956489752561	189.220977032939	7.30705676516329	2.86929041502078	0.493464470134847	1
NM_178241	30.2753563252703	0	60.5507126505406	Inf	Inf	0.562697818039274	1
NM_001190444	11673.3235358819	13016.2629884912	10330.3840832726	0.793652071443741	-0.33342141096047	0.62284844766358	1
NM_174985	95.6917512423721	0	191.383502484744	Inf	Inf	0.126260715244961	1
NM_025580	1475.814667546	1420.56131521405	1531.06801987795	1.07779087286159	0.108077274607896	0.918153942912815	1
NM_146110	11673.3235358819	13016.2629884912	10330.3840832726	0.793652071443741	-0.33342141096047	0.62284844766358	1
NM_027154	3968.18116573429	3197.18780383787	4739.1745276307	1.48229469721542	0.56783230050831	0.476355514551782	1
NM_001033345	78.83347376366	20.3465813377013	137.320366189619	6.74906333945991	2.75468729338092	0.595567343224533	1
NM_153088	5188.57115679471	4997.86025222444	5379.28206136499	1.07631702166358	0.106103076238744	0.888344186348883	1
NR_029743	0	0	0	NA	NA	NA	NA
NM_176972	2808.32498697585	3461.69336122799	2154.9566127237	0.622515164647414	-0.683819112814849	0.429560106913931	1
NM_021383	4223.29498368094	4502.14354326953	3944.44642409236	0.87612631320676	-0.190789213302932	0.808335263383737	1
NM_148937	589.139498507736	506.814844230013	671.464152785459	1.32487073026756	0.405851600506009	0.789520376348177	1
NM_001081456	609.754867303905	512.363911867568	707.145822740242	1.38016321282795	0.464838884694949	0.756041020925169	1
NM_025784	1405.64657781964	1751.65568425483	1059.63747138446	0.604934794497151	-0.72514845121976	0.497443739432691	1
NM_021313	2977.6177561934	3390.48032654604	2564.75518584075	0.756457769643964	-0.402668550747828	0.636095691999579	1
NM_175031	747.723739421746	702.881900756953	792.56557808654	1.1275942334452	0.173248005048918	0.899504351552442	1
NM_153744	323.767708358491	505.889999623754	141.645417093229	0.279992522482308	-1.83653979600905	0.380772316659039	1
NM_009526	686.137251153659	440.226032579354	932.048469727964	2.11720434674647	1.08216052102721	0.448475967771709	1
NM_009518	4518.07463885974	5983.74460249669	3052.40467522279	0.51011613596429	-0.971102358184123	0.213880898027934	1
NM_009872	372.646932419505	221.962705502196	523.331159336815	2.35774364955936	1.23740686691213	0.518820278952443	1
NM_021541	680.018605811472	90.6347714133965	1269.40244020955	14.0056892119211	3.8079410742409	0.0157250092985136	0.592475085792144
NM_153111	105.423115775495	0	210.846231550989	Inf	Inf	0.100949543460879	1
NR_029876	0	0	0	NA	NA	NA	NA
NM_010544	214.419576525601	53.6409871630306	375.198165888171	6.9946170965839	2.80624508269674	0.301316651789107	1
NM_029342	427.070010180753	319.996233765665	534.14378659584	1.66921897895522	0.739173229194007	0.677472845670155	1
NM_026977	7964.48163481596	7851.93070714017	8077.03256249175	1.02866834460815	0.0407779144822532	0.954079005188045	1
NM_194333	2023.85377689444	987.73403948477	3059.9735143041	3.09797313039882	1.63132463127775	0.0914710113275537	1
NM_170755	8927.79898561534	9106.01999322757	8749.57797800311	0.960856442717064	-0.0576071944305317	0.934384344885138	1
NM_001159906	2478.67775522819	2379.62517190479	2577.73033855158	1.08325057617718	0.115367003974416	0.897249930227127	1
NM_001159905	2483.46522843493	2380.55001651105	2586.3804403588	1.08646338972933	0.119639561223458	0.893396663184353	1
NM_023732	981.577278462853	1076.51912168565	886.635435240058	0.823613271124935	-0.279961018156783	0.818809820132445	1
NM_026846	2505.06998678557	2399.97175324249	2610.16822032866	1.0875828920912	0.121125362755833	0.891819609741036	1
NM_026187	2107.68310156675	2202.05500750303	2013.31119563047	0.914287421872091	-0.129280322465486	0.890368956006895	1
NR_051999	686.220853941745	726.92786051969	645.513847363799	0.888002623674806	-0.171364155747747	0.904634961771003	1
NM_001267620	719.393001926433	762.996800163797	675.789203689069	0.885703850322823	-0.175103704337674	0.900451647317447	1
NM_029010	1357.75656352217	1390.96628781376	1324.54683923057	0.952249418864365	-0.0705885925416499	0.948561119262837	1
NR_051998	2105.21457193146	2199.28047368425	2011.14867017867	0.914457566573842	-0.129011868504208	0.890634880062449	1
NM_001243091	2.62494775493459	0.924844606259148	4.32505090361004	4.67651632970451	2.22543422524605	0.989120900817706	1
NM_009447	4199.063299875	2800.4294677527	5597.69713199729	1.99887095763542	0.99918533812125	0.207648070015396	1
NM_011494	3367.24360581377	3258.22754785098	3476.25966377657	1.06691739994323	0.0934484879664003	0.90998602393534	1
NM_001243090	2.62494775493459	0.924844606259148	4.32505090361004	4.67651632970451	2.22543422524605	0.989120900817706	1
NM_020266	3682.24956218999	3650.36166090486	3714.13746347512	1.01747109149575	0.0249878050584135	0.975582106996647	1
NM_001159884	3718.75053946801	3679.03184369889	3758.46923523712	1.02159192823359	0.0308190312267104	0.969753983662149	1
NM_001159885	3624.91225304794	3605.96911980442	3643.85538629146	1.01050654213287	0.0150786619176393	0.98542830408344	1
NM_178055	3720.37243355686	3679.03184369889	3761.71302341483	1.02247362437418	0.0320636280322008	0.968519095055393	1
NM_001159883	4369.2160091687	4183.07215411013	4555.35986422727	1.08899863459237	0.123002145176897	0.874787473037316	1
NM_009049	13618.9123379717	7590.19968356883	19647.6249923745	2.58855179197821	1.37214518406039	0.0433893892502522	1
NM_001110831	6138.34395696957	6571.94577207751	5704.74214186164	0.86804461566004	-0.204158898833623	0.781197152272076	1
NM_016878	6278.38725697758	6699.57432774127	5857.2001862139	0.874264527816445	-0.193858230233061	0.791262392554495	1
NM_010043	7649.89405196205	10210.284453101	5089.50365082312	0.498468350632226	-1.00442618873022	0.161482505794463	1
NM_001085371	1078.10056281252	1386.34206478246	769.859060842587	0.555316815668714	-0.848617011735407	0.472161089051916	1
NM_001173477	557.397947049487	652.015447412699	462.780446686274	0.709769145075719	-0.494578235638955	0.75153285106128	1
NM_183022	58.6023182107991	16.6472029126647	100.557433508933	6.04050025920165	2.59466803491177	0.68763586133224	1
NM_133708	4080.41404323348	4062.84235529644	4097.98573117051	1.00864994818917	0.0124255742117472	0.987694145401933	1
NM_001001566	3030.69366042535	2935.45678026654	3125.93054058416	1.06488726442783	0.0907007058879218	0.914826056147624	1
NM_001001565	3041.88366887188	2943.78038172287	3139.98695602089	1.06665122694485	0.0930885216058842	0.912504169678793	1
NM_178884	4331.23894825589	4235.7882966669	4426.68959984488	1.04506866014248	0.063597729285159	0.935279820594999	1
NM_010564	617.554557954903	586.3514803683	648.757635541506	1.10643130828971	0.145913885602528	0.922473431410871	1
NM_027886	3564.19829022195	3614.29272126075	3514.10385918316	0.972279815221318	-0.0405565239191515	0.960741372151126	1
NM_009208	1219.46946143677	916.521004802816	1522.41791807073	1.66108349955195	0.732124596696864	0.514943238255311	1
NR_038012	113.080052418451	62.8894332256221	163.270671611279	2.59615428597566	1.37637612332079	0.724746935597911	1
NR_038013	101.733625852275	56.415520981808	147.051730722741	2.60658287229432	1.38215972893351	0.742374513406412	1
NM_001159520	169.333042388583	36.9937842503659	301.6723005268	8.15467534992223	3.02762744218788	0.336224200345424	1
NM_008781	181.070514253867	38.8434734628842	323.297555044851	8.32308561060504	3.0571184766654	0.31246783594284	1
NM_011811	3571.71337181158	4177.52308647257	2965.90365715059	0.709967029686709	-0.494176066343184	0.544573010819863	1
NM_026713	26.3922315573883	20.3465813377013	32.4378817770753	1.59426693058108	0.672893202217276	0.958515397784802	1
NM_001136222	10307.4226224727	11804.7165542918	8810.12869065365	0.746322764306493	-0.42212840306737	0.538876274310733	1
NM_001136226	4271.24271087084	4881.32983183578	3661.1555899059	0.750032412484817	-0.414975152184572	0.596938090985923	1
NM_028817	11878.0293673867	13638.6834085037	10117.3753262698	0.741814662254104	-0.430869311338389	0.524608426291171	1
NM_001033606	11758.9416006374	13487.0088930772	10030.8743081976	0.743743433975669	-0.427123068134115	0.52860688008088	1
NM_001001981	4445.59713448186	5063.52421926884	3827.67004969489	0.755930036856345	-0.403675379159484	0.604074647472	1
NM_021342	55.2871530290704	11.0981352751098	99.4761707830309	8.96332296526697	3.16403368058191	0.644276924214763	1
NM_009129	766.111858026947	37.9186288566251	1494.30508719727	39.4082046808026	5.30042412101623	0.000976323461613473	0.0911790081331087
NM_183027	1039.02461966148	870.278774489858	1207.7704648331	1.38779722111582	0.472796783000832	0.691739372716282	1
NM_001111279	545.800172746229	590.975703399596	500.624642092862	0.847115438440214	-0.239369512440704	0.879964995787604	1
NM_027057	83.5252981891925	111.906197357357	55.144399021028	0.49277341490688	-1.02100367005704	0.833079812647759	1
NM_001081210	2997.12453404046	3421.92504315885	2572.32402492207	0.751718401916691	-0.411735773732485	0.627969422484033	1
NM_009255	2732.94529721029	2217.77736580944	3248.11322861114	1.46458038515767	0.550487379346102	0.526985434574809	1
NM_173425	117.428655935478	113.755886569875	121.101425301081	1.06457282302216	0.090274641964419	0.983176138892529	1
NM_016716	12513.3105930708	16016.4588911959	9010.16229494562	0.562556452468929	-0.829930217028086	0.220228468494037	1
NR_040460	181.450232723622	264.505557390116	98.3949080571284	0.371995617135586	-1.42664247133364	0.621221777997357	1
NM_175291	11171.2524756597	16070.099878359	6272.40507296046	0.390315251332525	-1.3572882585724	0.0497025426104023	1
NM_172849	16.7595722514889	0	33.5191445029778	Inf	Inf	0.751866423179602	1
NM_001122685	3920.27245317883	3878.79827865087	3961.7466277068	1.02138506390303	0.0305268672464059	0.969683961678364	1
NM_029409	5674.48206776646	5913.45641242099	5435.50772311192	0.919176086543031	-0.121586829839099	0.870394098541285	1
NM_025453	2344.92947547658	604.848372493483	4085.01057845968	6.75377625903044	2.75569438613634	0.00422397370991428	0.264224597013745
NM_010472	4031.85664495885	3895.44548156353	4168.26780835418	1.07003623284727	0.0976596490227341	0.902098920739143	1
NM_030556	174.226052878346	11.0981352751098	337.353970481583	30.3973561430793	4.92587394338715	0.141199909187395	1
NM_001159738	10296.497266293	2178.00904774029	18414.9854848456	8.45496280373646	3.07979840774194	3.21328300866686e-05	0.00795888288859712
NM_016960	10296.497266293	2178.00904774029	18414.9854848456	8.45496280373646	3.07979840774194	3.21328300866686e-05	0.00795888288859712
NR_027636	93.9066069780745	8.32360145633233	179.489612499817	21.563936409193	4.43054865515067	0.362406819645838	1
NM_027725	81.4720856301956	8.32360145633233	154.620569804059	18.5761620874373	4.21538056058213	0.428577630039935	1
NM_172430	153.372281292928	85.0857037758416	221.658858810015	2.60512458584083	1.38135236869449	0.665884262434049	1
NM_152915	279.60745715527	196.991901133199	362.223013177341	1.83877109207865	0.878741890365351	0.692884356902063	1
NR_039588	0	0	0	NA	NA	NA	NA
NM_025386	930.916505956384	633.518555287516	1228.31445662525	1.93887684326435	0.955221166902848	0.445527035091126	1
NM_027921	20.8431639198334	9.24844606259148	32.4378817770753	3.50738724727838	1.81039672596721	0.907013672294956	1
NM_213615	1093.12892808235	1489.92466068349	696.333195481217	0.467361346419879	-1.0973896753459	0.351891745194831	1
NM_001081746	595.813158488244	696.407988513138	495.21832846335	0.711103744689463	-0.49186804132893	0.745304366164015	1
NM_001037909	1449.10744225802	1845.064989487	1053.14989502904	0.57079284525466	-0.808960843781312	0.444728561773813	1
NM_175219	1459.52219216214	1856.16312476211	1062.88125956217	0.572622764337261	-0.804343069775982	0.446177033988117	1
NM_175397	3986.8075073378	4575.20626716401	3398.40874751159	0.742788095020278	-0.428977402113818	0.589946715291355	1
NM_030194	3986.8075073378	4575.20626716401	3398.40874751159	0.742788095020278	-0.428977402113818	0.589946715291355	1
NM_001013817	5375.81317492775	7092.63328540141	3658.99306445409	0.515886401738168	-0.954874675928206	0.2069055023607	1
NM_013673	4470.42302735151	5543.51856991733	3397.32748478569	0.612846776273422	-0.706401677973324	0.364977104255221	1
NM_177055	224.609587752068	131.327934088799	317.891241415338	2.42059119882592	1.27535945057774	0.614593161602088	1
NM_133781	12336.2616426102	11288.6532639992	13383.8700212213	1.18560378357124	0.245621956780305	0.715442655273524	1
NR_037692	31.9617953623447	12.0229798813689	51.9006108433205	4.31678430434262	2.10995700782612	0.841287414021904	1
NM_001033290	615.748018568493	102.657751294765	1128.83828584222	10.9961329914674	3.45892435546583	0.0330013941444311	0.91708459591217
NM_027300	5.40631362951255	0	10.8126272590251	Inf	Inf	0.934432521001581	1
NM_027029	5.40631362951255	0	10.8126272590251	Inf	Inf	0.934432521001581	1
NM_001122732	5.40631362951255	0	10.8126272590251	Inf	Inf	0.934432521001581	1
NM_028647	5.40631362951255	0	10.8126272590251	Inf	Inf	0.934432521001581	1
NM_001144993	35.5252518351395	1.8496892125183	69.2008144577606	37.4121306376361	5.22543422524605	0.621594688213817	1
NM_001144992	35.5252518351395	1.8496892125183	69.2008144577606	37.4121306376361	5.22543422524605	0.621594688213817	1
NM_027357	10230.195221195	12238.4686746273	8221.92176776269	0.671809683576533	-0.573875503918767	0.404473262399199	1
NM_008311	65.4976604229396	69.3633454694361	61.6319753764431	0.888538102643856	-0.170494451085085	0.979165051613964	1
NM_030184	611.019157208884	631.668866074998	590.369448342771	0.934618563696435	-0.0975504021241834	0.949065819842797	1
NM_027456	494.610275497104	576.178189699449	413.042361294759	0.716865665307834	-0.480225299742199	0.771573487615996	1
NM_145222	193.263576366481	48.0919195254757	338.435233207486	7.03725774614188	2.81501335403758	0.329377161552147	1
NR_028478	32.4819305578944	31.444716612811	33.5191445029778	1.06597063397676	0.0921676943825902	0.996118594869608	1
NR_002851	0	0	0	NA	NA	NA	NA
NR_015507	108.751225905056	139.651535545131	77.8509162649807	0.557465522746233	-0.843045512636712	0.833610342681459	1
NM_010341	156.548468076399	2.77453381877744	310.32240233402	111.846682218766	6.80537865120059	0.0825289438763344	1
NM_027966	40.3909341017008	1.8496892125183	78.9321789908832	42.6732115085536	5.41525878412607	0.5724415787911	1
NM_008972	65309.2321441705	72051.8687398315	58566.5955485095	0.812839369371316	-0.298957815044445	0.630692243178119	1
NM_008801	6503.0333422909	7015.8711830819	5990.19550149991	0.853806369185439	-0.228019170111632	0.754250050562261	1
NM_172974	1897.12075991337	1859.86250318715	1934.37901663959	1.04006560341141	0.0566745309926108	0.953513812091202	1
NM_010933	327.859570410173	214.563948652122	441.155192168224	2.05605459323215	1.03987857208998	0.611001392229484	1
NM_001172157	2300.02039499944	2542.3978226064	2057.64296739248	0.809331627448861	-0.305197119992877	0.737786835087171	1
NM_153530	2300.02039499944	2542.3978226064	2057.64296739248	0.809331627448861	-0.305197119992877	0.737786835087171	1
NM_007433	493.82422949816	3.69937842503659	983.949080571284	265.976866251944	8.05515696033211	0.000358266098174795	0.0474644257693528
NM_007432	830.578417396835	279.303071090263	1381.85376370341	4.94750651437281	2.30670160686797	0.0900037472432768	1
NM_021306	440.711827704959	273.754003452708	607.669651957211	2.2197653524442	1.15040717983803	0.513141535510441	1
NM_027084	80.4690319641148	7.39875685007318	153.539307078156	20.7520412130637	4.37518134475074	0.418315201080285	1
NM_023314	6983.79162465246	8203.37165751864	5764.21159178628	0.702663713462647	-0.509093697192537	0.480515344423845	1
NM_009604	350.038401239007	348.666416559699	351.410385918316	1.00786989864321	0.0113094198932071	0.996911557842297	1
NM_001039170	8762.4436380302	10569.1241603295	6955.76311573085	0.658121052436758	-0.603575122343679	0.389161582751443	1
NM_001039169	9461.06790948683	11398.709772144	7523.42604682967	0.660024353389127	-0.599408837286691	0.388136562057338	1
NM_028889	489.610828769606	117.455264994912	861.766392544301	7.33697542278443	2.87518545246436	0.102550408251095	1
NM_146112	3594.4684326099	3985.15540837067	3203.78145684914	0.803928863130335	-0.314860246903046	0.698824961686813	1
NM_001110212	3594.4684326099	3985.15540837067	3203.78145684914	0.803928863130335	-0.314860246903046	0.698824961686813	1
NM_001110227	183.960473857485	81.386325350805	286.534622364165	3.52067280503322	1.81585115605932	0.528896934475987	1
NM_001111314	459.01508498548	274.678848058967	643.351321911994	2.34219462640924	1.22786096264059	0.477024957841745	1
NM_019867	413.472960601133	250.632888296229	576.313032906038	2.29943099975323	1.20127690665136	0.50871230354812	1
NM_028473	45.1715752526399	9.24844606259148	81.0947044426883	8.76846811819595	3.13232482085457	0.696741809997533	1
NM_001160164	815.841133662299	1144.03277794257	487.649489382032	0.426254823099582	-1.23021193647493	0.35480328208579	1
NM_001160163	818.003659114104	1144.03277794257	491.974540285642	0.430035353681397	-1.21747282464426	0.359147629113221	1
NM_001160165	889.770989270611	1273.51102281885	506.030955722375	0.397351060693847	-1.33151389930551	0.300224381795053	1
NM_015750	818.003659114104	1144.03277794257	491.974540285642	0.430035353681397	-1.21747282464426	0.359147629113221	1
NM_001110192	6282.79734899682	6692.1755708912	5873.41912710243	0.877654667736141	-0.188274703130455	0.79712549492242	1
NM_010566	6282.79734899682	6692.1755708912	5873.41912710243	0.877654667736141	-0.188274703130455	0.79712549492242	1
NM_001110193	6072.39753835511	6488.70975751418	5656.08531919603	0.871681047629856	-0.198127752520682	0.78786599888847	1
NR_028519	12.4990662960995	12.0229798813689	12.9751527108301	1.07919607608566	0.109957007826119	1	1
NM_009118	192.093496915171	132.252778695058	251.934215135285	1.90494458884816	0.929749033121945	0.736876008231287	1
NM_201641	3298.7308512915	922.99491704663	5674.46678553637	6.14788519496224	2.62009022452688	0.00283326934383039	0.199266281455963
NM_201644	3328.46557625382	922.99491704663	5733.93623546101	6.21231615641859	2.63513125304954	0.00263914896055783	0.1903127063102
NM_201642	3535.95565028828	956.289322871959	6115.6219777046	6.39515869458624	2.67698015974052	0.00198779373305129	0.154938065972755
NM_201410	3614.9759268408	1019.17875609758	6210.77309758402	6.0938996819017	2.60736575049795	0.00240626747594679	0.178955934164147
NM_145079	4112.74027483549	1168.0787377053	7057.40181196568	6.04188877355133	2.59499962542254	0.00189427654793445	0.150296861257284
NM_008299	128.700649051617	44.3925411004391	213.008757002794	4.79830060912389	2.26252354398127	0.535644549024692	1
NM_201645	4486.90050761481	1346.57374671332	7627.22726851631	5.6641734529079	2.50186544547361	0.00222511601268257	0.166352242795932
NM_013701	3293.86516902494	922.99491704663	5664.73542100325	6.13734194672392	2.61761396657785	0.00286642356599866	0.199809403397863
NM_001177364	1010.78719366513	622.420420012407	1399.15396731785	2.24792426843894	1.16859343262824	0.336700893346285	1
NM_172505	4279.7640823635	3393.25486036481	5166.27330436219	1.52251260720415	0.606454174453844	0.43999048753977	1
NM_134252	96.7730139682747	0	193.546027936549	Inf	Inf	0.123157946455221	1
NM_029269	114.913021073352	9.24844606259148	220.577596084112	23.850233281493	4.57593147233019	0.284441877705061	1
NM_008132	4.24000978798785	7.39875685007318	1.08126272590251	0.146141135303266	-2.77456577475395	0.974792597952232	1
NR_037971	28.014125646242	20.3465813377013	35.6816699547828	1.75369362363919	0.810396725967211	0.946470274802479	1
NM_177305	4915.25530386795	4547.46092897623	5283.04967875966	1.16175812420867	0.216309733692696	0.776734966898806	1
NR_040493	23.6108656828103	21.2714259439604	25.9503054216602	1.21996078166205	0.286834769910198	0.986194144042747	1
NR_040471	49.5847237178881	72.1378792882135	27.0315681475628	0.374720859751964	-1.41611180384147	0.845411277116124	1
NM_133816	6395.14583207178	8253.31326625664	4536.97839788693	0.549716005138954	-0.863241610420818	0.239777285830598	1
NR_040482	1.08126272590251	0	2.16252545180502	Inf	Inf	0.994725378545522	1
NM_178119	3321.2185629589	3252.67848021342	3389.75864570437	1.04214377975715	0.0595543333101487	0.942855201046696	1
NM_001037136	3230.95739712322	3156.49464116247	3305.42015308397	1.04718066363219	0.0665103630341588	0.936580487889349	1
NR_015540	41.0128309704898	71.2130346819544	10.8126272590251	0.151834945769627	-2.71942422056148	0.753107963293679	1
NM_010262	13.5089520179809	6.47391224381404	20.5439917921477	3.1733503665852	1.66600681663204	0.943932275339947	1
NM_133805	4910.40112822168	4975.66398167422	4845.13827476915	0.973767178132244	-0.0383512210454268	0.960278202997693	1
NM_053015	4163.11535953494	930.393673896703	7395.83704517317	7.94914803558122	2.99080024521379	0.000413043790355071	0.0507118074330769
NM_001101647	40.696938285187	4.62422303129574	76.7696535390782	16.601632970451	4.05325324986337	0.65256253275889	1
NM_001159725	638.59657065672	260.80617896508	1016.38696234836	3.89709694142042	1.96239981941226	0.192848600451302	1
NM_008998	698.337864485841	295.950274002927	1100.72545496876	3.71929189346812	1.89502797643439	0.189824745112282	1
NM_001111312	1645.99218798972	1901.48051046881	1390.50386551063	0.731274319066147	-0.451515396619876	0.655038356194825	1
NM_008515	2200.38097404096	2550.72142406273	1850.04052401919	0.725300891961966	-0.463348471778513	0.615883142658617	1
NM_001033408	76.7863740966953	57.3403655880672	96.2323826053234	1.67826594090202	0.746971345825577	0.884930232459725	1
NM_178401	59.676748880901	23.1211151564787	96.2323826053234	4.16209953343701	2.05731146643773	0.743723747653321	1
NM_016894	372.763077368114	111.906197357357	633.619957378871	5.66206315951827	2.50132784239371	0.208138999309819	1
NM_001168392	64.5424311474623	23.1211151564787	105.963747138446	4.58298600311042	2.19628787958654	0.711593559982095	1
NM_026454	4609.87823118785	4252.43549957956	4967.32096279613	1.16811200623437	0.224178615905798	0.771538410279606	1
NM_016717	4948.03496822599	4882.25467644204	5013.81526000994	1.02694668596514	0.0383612859499517	0.959984965461493	1
NM_023343	2727.07602190482	3022.3921732549	2431.75987055475	0.804581183101701	-0.313690097121812	0.718478569571995	1
NM_173395	212.725586268957	195.14221192068	230.308960617235	1.18021087467661	0.239044656764707	0.927782020479425	1
NR_026924	35.8479765762428	61.9645886193629	9.73136453312259	0.157047190176644	-2.67072996376941	0.782469838018439	1
NM_011066	2518.30565657153	2665.40215523886	2371.2091579042	0.889625287217382	-0.1687302982551	0.849636122836664	1
NM_019479	19771.2485250116	29372.1398501843	10170.357199839	0.346258640048495	-1.53007802430431	0.0211709853790342	0.713650115427703
NM_028718	918.804709349608	693.633454694361	1143.97596400486	1.64925142560912	0.721811351976837	0.565121085359949	1
NM_007855	12.4345213478789	0	24.8690426957577	Inf	Inf	0.820495380780375	1
NM_207225	1386.98176095452	1288.30853651899	1485.65498539005	1.15318259817193	0.205620971462902	0.847814896360344	1
NM_024197	6236.86417931336	6672.75383415975	5800.97452446697	0.869352394624556	-0.201986998488622	0.782936965225975	1
NM_147038	1.08126272590251	0	2.16252545180502	Inf	Inf	0.994725378545522	1
NM_147039	2.70315681475628	0	5.40631362951255	Inf	Inf	0.974726169254051	1
NM_146277	0	0	0	NA	NA	NA	NA
NM_146490	14.0564154367326	0	28.1128308734653	Inf	Inf	0.794419763999705	1
NM_206896	12.4345213478789	0	24.8690426957577	Inf	Inf	0.820495380780375	1
NM_146491	25.7938873020169	1.8496892125183	49.7380853915155	26.8899688958009	4.74899618130307	0.729075247543847	1
NR_028108	7545.24511598332	9037.58149236439	6052.90873960225	0.669748731418487	-0.578308151448287	0.418179194073018	1
NM_001163425	7467.69031540001	8976.54174835129	5958.83888244873	0.663823446656747	-0.591128507685638	0.408659016472579	1
NM_153114	338.304704983508	270.054625027671	406.554784939344	1.50545388695967	0.590198518043674	0.768302209791816	1
NM_016696	21285.0021377907	27409.6195957024	15160.3846798791	0.55310452693244	-0.854375944921294	0.189612275519053	1
NR_029559	0	0	0	NA	NA	NA	NA
NM_175118	788.281699308675	619.645886193629	956.917512423721	1.54429737007033	0.62695058487128	0.638930424979382	1
NM_181405	7416.54842233243	6793.9084775797	8039.18836708516	1.18329359213698	0.242808071454178	0.733828636170824	1
NM_011796	2287.44905274461	2013.38670782617	2561.51139766305	1.27224014527675	0.347371016298079	0.70335795892773	1
NM_177587	117.857637123374	0	235.715274246747	Inf	Inf	0.075911630994737	1
NM_001159658	117.857637123374	0	235.715274246747	Inf	Inf	0.075911630994737	1
NM_016702	163.263839555479	6.47391224381404	320.053766867143	49.4374583425905	5.6275326688174	0.117728019817461	1
NM_001159940	698.478281211636	89.7099268071374	1307.24663561613	14.5719284603421	3.86511991230805	0.0133647269113966	0.546955289287675
NM_172411	698.478281211636	89.7099268071374	1307.24663561613	14.5719284603421	3.86511991230805	0.0133647269113966	0.546955289287675
NM_178051	1588.54089139036	1525.99360032759	1651.08818245313	1.08197582355436	0.113668262909728	0.911695682840786	1
NM_023200	2563.12574053233	2934.53193566028	2191.71954540439	0.74687193510172	-0.421067207204684	0.63414707985497	1
NM_207031	883.193517444136	187.743455070607	1578.64357981766	8.40851458296623	3.07185096182826	0.0246052894322787	0.772379120194399
NM_133808	31417.3943227101	32647.0146009479	30187.7740444722	0.924671808845752	-0.112986690086709	0.858856261631641	1
NM_010891	16471.7233573379	19834.2174258337	13109.229288842	0.660940081849033	-0.59740860611575	0.36535510300541	1
NM_001159719	16456.4634213346	19803.6975538271	13109.229288842	0.661958669748954	-0.595186951585423	0.367161420150732	1
NM_001159718	16471.7233573379	19834.2174258337	13109.229288842	0.660940081849033	-0.59740860611575	0.36535510300541	1
NM_001159717	16471.7233573379	19834.2174258337	13109.229288842	0.660940081849033	-0.59740860611575	0.36535510300541	1
NM_145519	2521.13197018164	3207.36109450673	1834.90284585656	0.572091134047617	-0.805683108433117	0.366414657897563	1
NM_016778	8137.50344796399	10760.5669938252	5514.4399021028	0.512467410431736	-0.964467833300436	0.174990182869971	1
NM_025920	5766.7890747325	6925.2364116685	4608.3417377965	0.665441793442862	-0.587615616554647	0.429536947698936	1
NM_174874	5777.42910268709	6064.20608324123	5490.65212213295	0.905419777422582	-0.143341274630468	0.846954393460379	1
NM_001105667	3907.08730464761	5102.36769273172	2711.8069165635	0.531480104898446	-0.911912407085	0.256615780191254	1
NM_023136	2768.31449050767	3538.4554635475	1998.17351746784	0.564702180952295	-0.824437891684	0.343571603512045	1
NM_199366	6404.1839227321	8178.40085314965	4629.96699231455	0.566121308486789	-0.820816867978134	0.263249901089558	1
NM_001205249	1953.70726208113	2469.33509871193	1438.07942545034	0.582375160908895	-0.77997927094031	0.416407369112317	1
NM_001039219	1596.9238238576	1925.52647023155	1268.32117748364	0.658687998888495	-0.602332830024854	0.555526773212091	1
NM_173772	27.0315681475628	0	54.0631362951255	Inf	Inf	0.604190537534323	1
NM_008798	93.2163895512804	3.69937842503659	182.733400677524	49.3957037325038	5.62631366152824	0.275163128592818	1
NR_040473	0	0	0	NA	NA	NA	NA
NM_026321	2112.97165212918	1947.72274078177	2278.22056347659	1.16968422444057	0.226119103037644	0.80863499437274	1
NR_040479	0	0	0	NA	NA	NA	NA
NR_040467	0	0	0	NA	NA	NA	NA
NR_040478	2.16252545180502	0	4.32505090361004	Inf	Inf	0.98195340685724	1
NM_172658	249.276725219827	395.833491478915	102.719958960738	0.259502950538509	-1.94617715282414	0.422299397697034	1
NM_028942	2.16252545180502	0	4.32505090361004	Inf	Inf	0.98195340685724	1
NM_133825	1067.44345471843	873.053308308636	1261.83360112823	1.44531105846535	0.531380021591561	0.652562386131568	1
NM_173760	6801.48666579001	8895.15542300049	4707.81790857953	0.529256396847926	-0.917961293441443	0.207476279301883	1
NM_026250	627.526662559523	724.153326700913	530.899998418132	0.733132029976026	-0.447855057730293	0.761993043604698	1
NR_037993	282.442760312483	291.326050971632	273.559469653335	0.939014786837492	-0.0907802184469142	0.968916247195386	1
NM_001164233	4.32505090361004	0	8.65010180722008	Inf	Inf	0.95114344018238	1
NM_027584	4.32505090361004	0	8.65010180722008	Inf	Inf	0.95114344018238	1
NM_172851	195.809595897825	196.991901133199	194.627290662452	0.987996407684051	-0.017422298650109	0.997195996134042	1
NM_011800	46.7524770066906	48.0919195254757	45.4130344879054	0.944296566574948	-0.0826880701162774	0.994486121664492	1
NM_178779	304.28664061615	84.1608591695825	524.412422062717	6.23107258216122	2.63948052212185	0.234646995337223	1
NM_001160368	303.283586950069	83.2360145633233	523.331159336815	6.28731639882495	2.65244436619097	0.233401640027793	1
NM_013784	2566.86611129217	2903.08721904747	2230.64500353688	0.768369957644186	-0.380126982449576	0.667302240583489	1
NM_001122676	2740.31906311941	2475.80901095574	3004.82911528308	1.21367565187232	0.279382920805839	0.747632269794317	1
NM_001122675	2868.22018185142	2619.15992492591	3117.28043877694	1.19018331378338	0.251183796657964	0.769750833452687	1
NR_040630	22.0671806537782	20.3465813377013	23.7877799698552	1.16912908242613	0.225434225246055	0.99077034095008	1
NM_027534	1318.33829841733	1345.64890210706	1291.0276947276	0.959409020217729	-0.0597820912847869	0.957048139317484	1
NM_009190	8398.33929243452	8692.61445422973	8104.06413063931	0.932293060196172	-0.101144567010934	0.885718043045398	1
NM_009257	1515.62901209633	431.902431123022	2599.35559306963	6.01838611167539	2.58937666624758	0.0180695283402005	0.644978001556731
NM_027971	10999.956835347	8525.21758049683	13474.6960901971	1.58056917175031	0.66044417447521	0.33405033163059	1
NM_001199213	10811.273433231	8454.92939042113	13167.6174760408	1.55738940776475	0.639129719246597	0.350609095483876	1
NM_172852	153.539307078156	0	307.078614156313	Inf	Inf	0.0337361054187516	0.925760334053681
NM_009126	800.889179542872	16.6472029126647	1585.13115617308	95.219068602039	6.57317861193755	9.18692596268111e-05	0.0175175831550984
NM_201376	96.694804908453	0.924844606259148	192.464765210647	208.104976671851	7.70116765621245	0.1730650982189	1
NM_198680	82.8661845953849	4.62422303129574	161.108146159474	34.8400466562986	5.12267465082085	0.348561639915586	1
NM_201363	602.45697317236	36.0689396441068	1168.84500670061	32.4058599513498	5.01818281411846	0.00438023001757807	0.270643105901722
NM_025867	3387.48393070468	691.783765481843	6083.18409592752	8.79347622691095	3.13643360267312	0.000431983918952223	0.0522701807033518
NM_001174170	37068.7574328113	15825.0160577003	58312.4988079224	3.68483030887973	1.88159818290933	0.0038606010835917	0.248790410101869
NM_011111	37289.3616379549	15946.1707011202	58632.5525747895	3.67690486159605	1.87849184788217	0.00390865847073367	0.249762237257589
NM_001159748	555.853363065744	139.651535545131	972.055190586357	6.9605764576231	2.79920679143542	0.0905696581076601	1
NM_011459	1350.68250911356	336.64343667833	2364.72158154879	7.02441017380752	2.81237709009545	0.0144635159153134	0.564622122479227
NM_172853	20.8499959756339	2.77453381877744	38.9254581324904	14.0295489891135	3.81039672596721	0.812465833791466	1
NM_001081386	59.4352896456355	32.3695612190702	86.5010180722008	2.67229504554543	1.41807930318845	0.820920770845023	1
NM_001081316	468.031241150854	513.288756473827	422.773725827881	0.823656704916424	-0.279884938684062	0.869676279165213	1
NM_001077425	517.708557203934	424.503674272949	610.913440134918	1.43912403392323	0.525190939134797	0.745126739803602	1
NM_011650	5666.21474087501	6209.40668642392	5123.02279532609	0.825042238983466	-0.277460113211265	0.709423621669261	1
NM_026472	3177.61036815056	3429.32380000892	2925.89693629219	0.853199378922626	-0.229045179402939	0.784510561782858	1
NR_027901	124.058986298936	124.854021844985	123.263950752886	0.987264558493174	-0.0184913576400349	0.998634381606491	1
NM_023755	13243.9590473467	14530.2336089375	11957.6844857559	0.822951977757656	-0.281119848289374	0.674780744670787	1
NM_008381	3721.55707607448	4093.36222730299	3349.75192484598	0.818337527644858	-0.289232081765389	0.720219232504349	1
NM_022327	9577.40847064061	11518.9395709577	7635.87737032353	0.662897597759398	-0.593142070122544	0.392426400244024	1
NM_146103	2158.50622529396	2125.29290518352	2191.71954540439	1.0312552872401	0.0444015160668403	0.962175832571666	1
NM_145506	978.265169727141	1141.25824412379	815.272095330493	0.714362502552106	-0.485271740634699	0.691393931745436	1
NM_001113416	2076.76463304152	2299.16369116024	1854.3655749228	0.806539169895739	-0.310183494746256	0.741202045680959	1
NM_019933	1020.02143624329	1459.40478867694	580.638083809648	0.397859516643112	-1.32966898678199	0.27448145691562	1
NM_175106	569.227292086194	639.99246753133	498.462116641057	0.778856223986191	-0.360571061961332	0.815864362250078	1
NM_001115074	33.6687305668207	4.62422303129574	62.7132381023456	13.5618973561431	3.76148712548626	0.718929842337213	1
NM_001012322	3.24378817770753	0	6.48757635541506	Inf	Inf	0.967130096837072	1
NM_019432	2117.99950582553	769.470712407611	3466.52829924345	4.50508153636798	2.17155321725951	0.0251870301162081	0.781511291753889
NM_001037999	7587.01612535673	4950.69317730522	10223.3390734082	2.06503184650458	1.04616403076818	0.145479688980994	1
NM_007830	8795.07227799686	5631.37880751195	11958.7657484818	2.1235946217167	1.08650839276355	0.123694179974444	1
NM_028439	122.317890815457	164.622339914128	80.0134417167857	0.486042427525468	-1.04084584009139	0.778573933082703	1
NM_001172074	122.4674768793	169.246562945424	75.6883908131757	0.44720784573677	-1.16098259609302	0.753779831106859	1
NM_001085409	491.296548642912	276.528537271485	706.064560014339	2.55331535392729	1.35237173259438	0.419420947089959	1
NM_133186	489.134023191107	276.528537271485	701.739509110729	2.53767483108547	1.34350721904709	0.423372257360869	1
NM_207233	119.397546542621	77.6869469257684	161.108146159474	2.07381230097015	1.05228532292946	0.779336986940414	1
NM_010766	458.86316163939	52.7161425567714	865.010180722008	16.4088292270334	4.03640040085604	0.0345328352952368	0.93657398127877
NM_010133	78.9898918833034	18.496892125183	139.482891641424	7.54088258164852	2.91473338578195	0.575578313251948	1
NR_038008	0.462422303129574	0.924844606259148	0	0	-Inf	1	1
NM_133748	8147.20568636449	6982.57677725657	9311.83459547242	1.33358141163627	0.415305900313485	0.55627994120039	1
NM_178082	8111.03120943736	6937.25939154987	9284.80302732485	1.33839640458514	0.420505474895543	0.551590882301483	1
NM_001271532	6666.01814630421	5676.69619321865	7655.34009938977	1.34855553984636	0.431414939749929	0.552263240952458	1
NM_001271531	8096.61107692472	6915.98796560591	9277.23418824354	1.3414184978893	0.423759401774793	0.548617962753879	1
NM_029955	1419.59961346466	1337.32530065073	1501.87392627859	1.12304308125165	0.167413272276329	0.874918611265242	1
NM_001025156	1419.59961346466	1337.32530065073	1501.87392627859	1.12304308125165	0.167413272276329	0.874918611265242	1
NM_010483	44.8724031249542	0	89.7448062499083	Inf	Inf	0.40572035084464	1
NM_025860	2325.43546278641	2830.02449515299	1820.84643041983	0.64340306366196	-0.636205289267564	0.484616044804662	1
NM_199021	14640.9134522786	23493.8275328011	5787.99937175614	0.246362554746568	-2.02114510097589	0.0033152506977662	0.22115129010579
NM_001205386	24889.1737077558	28128.2238547657	21650.123560746	0.769693944151323	-0.377643198469446	0.556627725546037	1
NM_001205385	24889.1737077558	28128.2238547657	21650.123560746	0.769693944151323	-0.377643198469446	0.556627725546037	1
NM_023735	25107.2577832637	28368.6834523931	21845.8321141343	0.770068591684732	-0.376941139370569	0.557187610842078	1
NM_028787	3001.53948041513	1726.68487988583	4276.39408094443	2.47664998446456	1.30838999238001	0.12844328644694	1
NM_027677	2980.03288791888	2492.4562138684	3467.60956196935	1.39124191738055	0.476373306047833	0.575499481814916	1
NM_145100	3437.28566208971	2973.37540912316	3901.19591505626	1.31204283962472	0.391814826286126	0.633494006506483	1
NM_145128	1793.76056540774	1368.77001726354	2218.75111355195	1.62098167374217	0.696867780336796	0.478922469630595	1
NM_028135	552.931580465371	346.816727347181	759.046433583562	2.18860964230171	1.13001466016737	0.473488070195859	1
NR_045298	160.376217234108	181.269542826793	139.482891641424	0.76947781445393	-0.3780483634459	0.903825636448243	1
NM_028399	3905.13333668866	4172.89886344128	3637.36780993604	0.871664502057068	-0.198155136897595	0.8042378970953	1
NM_011737	675.041453160797	635.368244500035	714.714661821559	1.12488256693402	0.169774397935646	0.905911326078006	1
NM_178690	5936.59640562639	5927.32908151488	5945.8637297379	1.00312698147313	0.00450424198809274	0.995282079905657	1
NM_027678	840.725997960963	689.934076269324	991.517919652602	1.43711979703051	0.523180328585871	0.687249520959207	1
NM_181750	4514.73430294611	5562.94030664878	3466.52829924345	0.623146772777749	-0.682356086662837	0.380472339151695	1
NR_029543	0	0	0	NA	NA	NA	NA
NM_026390	6044.5240092256	6920.6121886372	5168.435829814	0.7468177220362	-0.42117193166393	0.567765049545817	1
NM_001081078	165.558511349741	100.808062082247	230.308960617235	2.28462839042904	1.19195952069497	0.695017518359865	1
NM_008567	5042.29666231475	6676.45321258479	3408.14011204471	0.510471653664933	-0.970097243975185	0.204986177292386	1
NM_145507	892.903127273262	1159.75513624897	626.051118297553	0.5398131887757	-0.889467869566748	0.484725793028818	1
NM_009911	1702.77358353874	1594.43210119077	1811.1150658867	1.13589977555903	0.183835546389453	0.854033038569009	1
NM_172485	1091.99210995533	1030.27689137269	1153.70732853798	1.11980316961282	0.163245168730448	0.889288616733107	1
NM_007827	267.445498875643	85.0857037758416	449.805293975444	5.28649672053553	2.40231198733013	0.309280876364667	1
NM_010016	1987.04823376047	662.18873808155	3311.90772943939	5.00145583725032	2.32234809958076	0.0194793362303349	0.67639623500946
NM_009581	7.56883908131757	0	15.1376781626351	Inf	Inf	0.899807995997804	1
NM_007576	1284.41714136777	116.530420388653	2452.30386234689	21.0443234836703	4.39535922668837	0.000470212268141484	0.0558063593572585
NR_028304	1.08126272590251	0	2.16252545180502	Inf	Inf	0.994725378545522	1
NR_027859	1066.29153415228	720.453948275876	1412.12912002868	1.96005466193648	0.970893888730816	0.413372996807426	1
NM_008825	2224.06681254664	1842.29045566822	2605.84316942505	1.41445837783482	0.500249724295297	0.586760575616535	1
NM_001162415	804.504415806997	542.88378387412	1066.12504773987	1.9638181861536	0.973661368513914	0.464242264839773	1
NM_001162416	719.822702278097	502.190621198717	937.454783357476	1.86673096586271	0.900514020663528	0.518252385470519	1
NM_178691	921.551195781415	872.128463702377	970.973927860454	1.11333819302085	0.154891899312105	0.901847305312402	1
NM_177604	1902.72951814371	789.817293745312	3015.6417425421	3.81815106661179	1.93287418465388	0.0518140656705521	1
NM_001170632	232.794210810143	60.1148994068446	405.473522213441	6.74497547553535	2.75381319760084	0.286756116033423	1
NM_144960	231.869366203884	58.2652101943263	405.473522213441	6.9591016811079	2.79890108712938	0.280807751328971	1
NM_026976	108.554534614378	33.2944058253293	183.814663403427	5.52088733367893	2.46490015994144	0.549058077091047	1
NM_053095	223.35212990289	5.54906763755489	441.155192168224	79.5007776049766	6.31289706649639	0.0417870595725268	1
NM_021380	14.5970467996839	0	29.1940935993678	Inf	Inf	0.785810441252319	1
NM_001009940	48.7995766736553	11.0981352751098	86.5010180722008	7.79419388284084	2.96239981941226	0.693612429148529	1
NM_010548	2914.59276059741	1783.10040086764	4046.08512032719	2.26912916309054	1.18213873225688	0.17149009162101	1
NM_008551	10586.2582371135	10610.7421676112	10561.7743066157	0.99538506730048	-0.00667335092360525	0.992473791462765	1
NM_145508	803.013948896833	784.268226107758	821.759671685908	1.0478043663253	0.067369379013803	0.960165078578121	1
NM_001136070	3549.64834864911	3716.02562794926	3383.27106934895	0.910454180913726	-0.135341680246316	0.868471246748386	1
NM_010709	3346.0284544347	3528.28217287865	3163.77473599074	0.896689828356185	-0.157319062337352	0.849329626689201	1
NM_018750	1916.28809246171	1773.85195480505	2058.72423011838	1.16059529350331	0.214864983535867	0.823238487278827	1
NM_019777	3599.56406749143	3547.70390961009	3651.42422537278	1.02923589972707	0.0415736842354003	0.95941658121167	1
NM_175382	140.264263075872	137.801846332613	142.726679819131	1.03573851597482	0.0506598241423463	0.990158033360775	1
NM_007799	544.420457056409	434.6769649418	654.163949171019	1.50494275503789	0.589708610843012	0.708562223198576	1
NM_177243	949.326738847465	313.522321521851	1585.13115617308	5.05587974878083	2.33796215024352	0.0698882384601334	1
NM_178079	893.164183721219	619.645886193629	1166.68248124881	1.88282131333999	0.912896089388937	0.473134806372714	1
NM_173865	12947.8412081857	14828.9584167592	11066.7239996122	0.746291390709206	-0.422189051739467	0.529710280039123	1
NM_144875	2943.77984235004	3912.0926844762	1975.46700022389	0.504964263260646	-0.985746804133769	0.251273265898319	1
NM_175294	9133.12365754292	12508.523299655	5757.72401543087	0.460304056482006	-1.11934093835492	0.111404289533022	1
NM_001145804	9133.12365754292	12508.523299655	5757.72401543087	0.460304056482006	-1.11934093835492	0.111404289533022	1
NM_007923	1695.42732564376	1968.99416672573	1421.8604845618	0.722125290460477	-0.469678925026575	0.638889586868412	1
NM_172510	2031.9794285235	1850.61405712456	2213.34479992244	1.19600561305661	0.258224160363724	0.78454889667848	1
NM_001114662	4687.09736208222	4119.25787627825	5254.9368478862	1.27569989685473	0.351288980951408	0.648195346441507	1
NM_008795	2103.82496773982	1979.16745739458	2228.48247808507	1.12596964433656	0.171167933496801	0.854803493810946	1
NR_029777	0	0	0	NA	NA	NA	NA
NM_001033250	67.0686736751737	44.3925411004391	89.7448062499083	2.02161903836184	1.01551115587182	0.858665428563243	1
NM_028778	3761.37825268061	3098.22943096815	4424.52707439307	1.42808244933961	0.514079274758886	0.523637681715605	1
NM_001195025	3761.37825268061	3098.22943096815	4424.52707439307	1.42808244933961	0.514079274758886	0.523637681715605	1
NM_178874	1796.07573336941	1443.68243037053	2148.46903636829	1.48818673080123	0.573555560517816	0.559394912926338	1
NM_172516	2041.98785089842	1514.89546505248	2569.08023674436	1.6958795481346	0.762033704405812	0.420711070073846	1
NM_172517	2897.95580576845	3130.59899218722	2665.31261934969	0.851374649388597	-0.232133961951031	0.786471564258672	1
NM_177129	954.390550732242	125.778866451244	1783.00223501324	14.1756901244168	3.82534706743318	0.00521664855069066	0.304944623874776
NM_029025	169.638327408301	186.818610464348	152.458044352254	0.816075250604375	-0.293225905106947	0.923100224818363	1
NR_045892	28.4560517819701	40.6931626754025	16.2189408885377	0.39856673264527	-1.32710679778272	0.909916379025136	1
NM_010732	48.7008714464321	31.444716612811	65.9570262800531	2.0975551184704	1.0687087215586	0.884553291345126	1
NM_008575	5246.96941228621	5720.16388971283	4773.77493485958	0.834552125935546	-0.260925932081849	0.729477566406963	1
NM_133819	15823.1167461877	13982.7256020321	17663.5078903434	1.26323782594836	0.337126276509546	0.609614829147683	1
NR_037984	485.535687275541	466.121681554611	504.949692996472	1.08330016169246	0.1154330414558	0.945640543994145	1
NM_026680	129.7378629967	12.9478244876281	246.527901505772	19.0401021995112	4.25096931735319	0.275575060394879	1
NM_178260	36.2223013177341	0	72.4446026354682	Inf	Inf	0.493052675794513	1
NM_031193	302.270644782172	18.496892125183	586.04439743916	31.683398133748	4.98565517171256	0.0430573035983675	1
NM_031192	302.270644782172	18.496892125183	586.04439743916	31.683398133748	4.98565517171256	0.0430573035983675	1
NM_175443	152.529421356275	5.54906763755489	299.509775074995	53.9747926386728	5.75421389057409	0.127144453612488	1
NM_011439	389.991184814764	253.407422115007	526.574947514522	2.07797760270629	1.05518010436787	0.572126031350801	1
NM_009227	3687.92340474138	4567.80751031393	2808.03929916882	0.614745541012482	-0.701938729453982	0.387032828454255	1
NM_144530	9606.1719649336	11268.3066826615	7944.03724720574	0.704989442595597	-0.504326441956104	0.466589957983276	1
NM_001166552	3605.43981527082	4200.64420162905	3010.23542891259	0.716612806137018	-0.480734269612105	0.554702225647901	1
NM_001159649	177.098572760579	143.350913970168	210.846231550989	1.4708398133748	0.556640133721428	0.848358171382979	1
NM_172842	177.098572760579	143.350913970168	210.846231550989	1.4708398133748	0.556640133721428	0.848358171382979	1
NM_213616	10352.7222088761	10668.0825331993	10037.361884553	0.940877786923427	-0.0879207551961365	0.898153119305205	1
NM_001167949	10372.0794006594	10694.9030267808	10049.2557745379	0.939630378075789	-0.0898347387202705	0.895922146365841	1
NM_054076	1288.7281685779	1593.50725658451	983.949080571284	0.617473862453729	-0.695550025892835	0.527934619074986	1
NM_001160422	749.429236298685	989.583728697288	509.274743900082	0.514635325067949	-0.958377606429672	0.484777957301823	1
NM_001160421	1190.93915599571	1458.47994407068	923.398367920744	0.63312380240451	-0.659440459923966	0.560923842439052	1
NM_001160420	1186.46451902826	1453.85572103938	919.073317017134	0.632162671795297	-0.661632245987488	0.560182248917262	1
NM_021355	182.454005553472	118.380109601171	246.527901505772	2.08251117807154	1.0583242394108	0.711206877873137	1
NM_007570	43349.1955650657	22410.8344988717	64287.5566312596	2.86859271726344	1.52034314883333	0.017715310883407	0.635520044336229
NM_027979	859.385960470648	60.1148994068446	1658.65702153445	27.5914463452566	4.78614917972053	0.00136485663086848	0.115704096052553
NM_007695	18220.1295001048	5046.87701635617	31393.3819838535	6.22035803173175	2.63699762147137	0.000141144152878656	0.0240739523987762
NM_016749	940.839168051921	452.249012460723	1429.42932364312	3.16071297948331	1.66025003180151	0.189905830520473	1
NM_001039510	1476.6611233015	764.846489376315	2188.47575722668	2.8613267990695	1.51668428076909	0.154985941927608	1
NM_001008533	1539.2042791726	779.644003076462	2298.76455526874	2.9484797499857	1.55997128583508	0.13838774278567	1
NM_031189	2038.3623665506	2388.87361796738	1687.85111513382	0.70654684385102	-0.501142880894037	0.595852888633497	1
NM_020588	8010.20067348735	7854.70524095894	8165.69610601576	1.03959293894762	0.0560187399809924	0.936862643500188	1
NM_001042485	8010.20067348735	7854.70524095894	8165.69610601576	1.03959293894762	0.0560187399809924	0.936862643500188	1
NM_173771	0	0	0	NA	NA	NA	NA
NM_028320	13117.1943871598	13529.5517449651	12704.8370293545	0.939043456046687	-0.0907361719684923	0.892445505693844	1
NM_028057	1368.77954618347	1484.37559304593	1253.18349932101	0.844249599085284	-0.244258505757139	0.820692663441848	1
NM_145510	3041.09852182765	2882.74063770976	3199.45640594553	1.10986620304745	0.150385766814608	0.858932303854002	1
NR_026896	15.2090551666563	5.54906763755489	24.8690426957577	4.48166148263349	2.16403368058191	0.917853399706118	1
NM_001145300	15.2090551666563	5.54906763755489	24.8690426957577	4.48166148263349	2.16403368058191	0.917853399706118	1
NM_009307	62.0025245081499	14.7975137001464	109.207535316154	7.38012733281492	2.88364570799785	0.643223233061857	1
NR_015606	446.141693947889	324.620456796961	567.662931098818	1.74869734550916	0.806280617494979	0.643089213876037	1
NM_026024	177.084908648978	156.298738457796	197.871078840159	1.26598001233125	0.340254627247913	0.90762543291432	1
NM_001033409	45.4130344879054	0	90.8260689758108	Inf	Inf	0.400774508536513	1
NM_007955	962.204085285783	845.307970120861	1079.1002004507	1.27657639415894	0.352279875525245	0.774441793678896	1
NM_134438	326.425198273949	110.056508144839	542.79388840306	4.93195629729341	2.30216001588888	0.276286906651466	1
NM_145417	10765.5428879393	10804.9595349256	10726.1262409529	0.992703971382965	-0.0105645308999109	0.987907462885232	1
NM_001159624	10341.4789823107	10417.449644903	10265.5083197184	0.985414729097447	-0.0211970589618106	0.975586722914941	1
NM_011590	4300.02957798631	4023.07403722729	4576.98511874533	1.13768354158846	0.186099312941022	0.812071725484354	1
NM_053106	936.937165235116	856.406105395971	1017.46822507426	1.18806745849134	0.248616754714355	0.841571258006457	1
NM_175259	1458.67321933345	1636.05010847243	1281.29633019447	0.783164478617841	-0.352612763658783	0.737679593219357	1
NM_013750	9772.83798848679	7392.28293782937	12153.3930391442	1.64406491761162	0.717267266457105	0.300565852781992	1
NM_001130179	1680.60607953926	1230.04332632467	2131.16883275385	1.73259655749015	0.792935755900988	0.43073129882322	1
NM_001130180	1680.60607953926	1230.04332632467	2131.16883275385	1.73259655749015	0.792935755900988	0.43073129882322	1
NM_001130175	1680.60607953926	1230.04332632467	2131.16883275385	1.73259655749015	0.792935755900988	0.43073129882322	1
NM_001130174	1680.60607953926	1230.04332632467	2131.16883275385	1.73259655749015	0.792935755900988	0.43073129882322	1
NM_001130178	1680.60607953926	1230.04332632467	2131.16883275385	1.73259655749015	0.792935755900988	0.43073129882322	1
NM_011619	1680.60607953926	1230.04332632467	2131.16883275385	1.73259655749015	0.792935755900988	0.43073129882322	1
NM_001130177	1680.60607953926	1230.04332632467	2131.16883275385	1.73259655749015	0.792935755900988	0.43073129882322	1
NM_001130176	1651.58890022693	1208.77190038071	2094.40590007316	1.73267255750529	0.792999038053875	0.433321987366184	1
NM_001130181	1680.60607953926	1230.04332632467	2131.16883275385	1.73259655749015	0.792935755900988	0.43073129882322	1
NM_019645	27567.2628108253	20778.4837688243	34356.0418528264	1.6534431595232	0.725473450800572	0.258024483803704	1
NM_025439	1834.0885726797	1722.98550146079	1945.19164389862	1.12896576451133	0.175001737555899	0.857656383431429	1
NM_001160145	1838.95425494627	1722.98550146079	1954.92300843174	1.1346137310931	0.182201228719605	0.85172635676742	1
NM_001160146	1835.55404864891	1724.83519067331	1946.27290662452	1.12838195622897	0.174255501320491	0.858223155277988	1
NM_001270609	12.4345213478789	0	24.8690426957577	Inf	Inf	0.820495380780375	1
NM_014193	5803.04373841982	8650.99644694807	2955.09102989156	0.341589670971841	-1.54966374364968	0.0406290360713131	1
NM_001081023	5803.04373841982	8650.99644694807	2955.09102989156	0.341589670971841	-1.54966374364968	0.0406290360713131	1
NR_046170	1.08126272590251	0	2.16252545180502	Inf	Inf	0.994725378545522	1
NR_046169	1.08126272590251	0	2.16252545180502	Inf	Inf	0.994725378545522	1
NR_046168	1.08126272590251	0	2.16252545180502	Inf	Inf	0.994725378545522	1
NR_046167	1.08126272590251	0	2.16252545180502	Inf	Inf	0.994725378545522	1
NM_001039472	1355.74811890776	1171.77811613034	1539.71812168517	1.31400143123505	0.393966847071643	0.71506355566391	1
NM_028872	3006.80915292863	1856.16312476211	4157.45518109515	2.23981132133954	1.16337720673263	0.174866016138187	1
NM_001101516	78.9519559945164	127.628555663762	30.2753563252703	0.237214596434287	-2.07573530947451	0.684546378261963	1
NR_024328	84.2428438391886	90.6347714133965	77.8509162649807	0.858951978925317	-0.219350617426841	0.965772792598274	1
NM_001081258	349.273031198408	415.255228210357	283.290834186458	0.682208952328831	-0.551714407957642	0.779776109115286	1
NR_045324	26.0080183140804	18.496892125183	33.5191445029778	1.8121500777605	0.857702440745567	0.94698584856557	1
NR_045325	25.0831737078212	16.6472029126647	33.5191445029778	2.01350008640055	1.00970553419062	0.939175217358181	1
NR_037986	0	0	0	NA	NA	NA	NA
NM_001159769	289.953167337612	419.879451241653	160.026883433571	0.381125780174156	-1.39166089641591	0.527036767635166	1
NM_030676	289.953167337612	419.879451241653	160.026883433571	0.381125780174156	-1.39166089641591	0.527036767635166	1
NR_029820	0	0	0	NA	NA	NA	NA
NR_029795	0	0	0	NA	NA	NA	NA
NM_011210	500.905655335394	246.008665264933	755.802645405855	3.07226025795437	1.6193004351203	0.332250222031694	1
NM_001111316	502.911762667556	247.858354477452	757.96517085766	3.0580577864952	1.61261566879891	0.333241428740761	1
NM_001268286	499.28376124654	246.008665264933	752.558857228147	3.05907459161122	1.61309528559359	0.334778878012995	1
NM_177397	218.142507564055	111.906197357357	324.378817770753	2.89866714651106	1.53538967846734	0.553185268664351	1
NM_021605	6824.95729453796	7000.14882477549	6649.76576430044	0.949946341249924	-0.0740820713374376	0.91859955609333	1
NR_040304	0	0	0	NA	NA	NA	NA
NM_001081226	293.49990325279	352.365794984735	234.634011520845	0.66588191833719	-0.586661729802788	0.786646417479722	1
NM_181347	1565.17921595333	2000.43888333854	1129.91954856812	0.564835825767592	-0.824096497747679	0.424215678506541	1
NM_001166501	1574.74733031101	2008.76248479487	1140.73217582715	0.567878076408639	-0.81634687896376	0.42759088710332	1
NM_133239	159.499197018453	134.102467907576	184.895926129329	1.37876602134391	0.463377650117018	0.88184220910258	1
NR_040455	11.196840502333	1.8496892125183	20.5439917921477	11.1067262830482	3.47336173868964	0.90543817074878	1
NM_031164	105.82404957642	59.1900548005855	152.458044352254	2.57573750972006	1.36498557764485	0.73859773232485	1
NM_015780	100.968255811675	123.004332632467	78.9321789908832	0.641702428700054	-0.640023651375118	0.880094934719039	1
NM_001160304	28.3983388895499	22.1962705502196	34.6004072288803	1.55883877656817	0.640471724524898	0.957819013277409	1
NM_001160303	28.3983388895499	22.1962705502196	34.6004072288803	1.55883877656817	0.640471724524898	0.957819013277409	1
NM_001029977	28.3983388895499	22.1962705502196	34.6004072288803	1.55883877656817	0.640471724524898	0.957819013277409	1
NM_001025575	206.80291305368	98.9583728697288	314.64745323763	3.17959404659816	1.66884258175319	0.533409345325655	1
NM_001081027	63.2538694652968	0	126.507738930594	Inf	Inf	0.266519911791429	1
NR_040604	0.540631362951255	0	1.08126272590251	Inf	Inf	0.999664988608911	1
NM_145991	3217.37275311861	4026.77341565233	2407.97209058489	0.597990460855072	-0.741805624154362	0.375844911613406	1
NM_020025	2289.18439491794	3150.02072891866	1428.34806091722	0.453440844945659	-1.14101374318566	0.215663039951786	1
NM_023505	1868.76880708689	2086.44943172064	1651.08818245313	0.791338700737897	-0.337632780355888	0.727786579496656	1
NM_001038594	1771.20075757256	1961.59540987565	1580.80610526947	0.805877755071663	-0.311367084332063	0.752343140221034	1
NM_001038593	1777.759710932	1967.14447751321	1588.37494435079	0.807452102531255	-0.308551412158338	0.75423105208944	1
NM_001038592	1886.43272777723	2107.7208576646	1665.14459788987	0.790021407168159	-0.340036348436979	0.725150019267341	1
NM_019562	1469.8594521702	1721.13581224827	1218.58309209213	0.7080110026299	-0.498156314640876	0.635267667901084	1
NM_001159866	1469.8594521702	1721.13581224827	1218.58309209213	0.7080110026299	-0.498156314640876	0.635267667901084	1
NM_009061	13532.3726648469	7846.38163950261	19218.3636901912	2.44932818376261	1.29238609254848	0.0567603758642043	1
NM_153171	4311.69009932837	3073.25862659915	5550.12157205758	1.80594028892366	0.852750192764593	0.278433231154451	1
NM_022881	8.03126138444714	0.924844606259148	15.1376781626351	16.3678071539658	4.03278914730366	0.924806955284526	1
NM_153539	932.268893423002	815.712942720569	1048.82484412543	1.28577688203327	0.362640316763024	0.770852799080337	1
NM_001145807	926.627952614024	818.487476539346	1034.7684286887	1.264244668793	0.33827569476172	0.786396642147528	1
NM_008869	19262.3551176998	24400.1752469351	14124.5349884645	0.578870227181613	-0.78868813801312	0.228279364990486	1
NR_015466	236.716889585291	295.025429396668	178.408349773914	0.604721939185927	-0.725656174272999	0.766808825979656	1
NM_011198	84849.5595204069	100759.970162722	68939.1488780922	0.684191834979302	-0.547527207538576	0.377247017043728	1
NR_040603	0	0	0	NA	NA	NA	NA
NM_001159730	9.57494641347923	1.8496892125183	17.3002036144402	9.35303265940901	3.22543422524605	0.924754950446819	1
NM_024458	9.57494641347923	1.8496892125183	17.3002036144402	9.35303265940901	3.22543422524605	0.924754950446819	1
NM_001110146	846.606779886727	313.522321521851	1379.6912382516	4.40061566128536	2.13770537587458	0.111160725020791	1
NM_021400	2737.66247215866	602.073838674705	4873.25110564261	8.09410871658149	3.01687222679578	0.00123659632858395	0.110764810765362
NR_038011	27.9154204190188	40.6931626754025	15.1376781626351	0.371995617135586	-1.42664247133364	0.904736701411372	1
NM_001039511	12612.2569199474	11029.6967742466	14194.8170656482	1.28696349103557	0.363971127335597	0.588542580626971	1
NM_025819	1225.31482454694	1525.06875572134	925.560893372549	0.606897813557771	-0.720474471790266	0.521104988974952	1
NM_011277	3524.84924462983	4015.67528037722	3034.02320888244	0.755544957459169	-0.404410491749191	0.62085291137146	1
NM_197990	10597.5609744807	11902.7500825552	9292.37186640617	0.780691168171728	-0.357176146088071	0.601885312530669	1
NM_025677	739.181512179797	893.399889646337	584.963134713258	0.65476069730076	-0.610960369762903	0.656766704672048	1
NM_177756	100.274981938865	48.0919195254757	152.458044352254	3.17013847350161	1.66454585950376	0.696328331269487	1
NM_016846	1121.03967393688	1095.94085841709	1146.13848945666	1.04580322984953	0.0646114309109945	0.956057919403511	1
NM_001081197	59.2925356375932	21.2714259439604	97.3136453312259	4.57485293123267	2.19372536551872	0.729344345368963	1
NM_026369	27274.1064880629	27345.8053178705	27202.4076582553	0.994756136893821	-0.00758520060245713	0.990686514708201	1
NM_010877	7114.96314062162	8467.87721490876	5762.04906633448	0.680459685479339	-0.555418404549598	0.440473418865779	1
NM_001160257	16010.1834681522	19244.1665670404	12776.2003692641	0.663899905706801	-0.590962347932148	0.371514038066767	1
NM_001160256	16021.652152559	19281.1603512907	12762.1439538273	0.661897091321737	-0.595321163928261	0.367993831556972	1
NM_001005507	16040.6387952105	19293.1833311721	12788.094259249	0.662829665780825	-0.593289921240019	0.369577835874113	1
NM_175460	609.826244307926	517.912979505123	701.739509110729	1.35493709731171	0.438225876300227	0.7695998883889	1
NM_010683	3287.19168883538	4172.89886344128	2401.48451422947	0.575495499128641	-0.797123449605759	0.33920263328589	1
NM_001033162	56.9599279545437	36.0689396441068	77.8509162649807	2.15839215217131	1.10995700782612	0.863979155632596	1
NM_028749	1219.85277572537	406.931626754025	2032.77392469672	4.99536971582072	2.32059145828639	0.0474590479508214	1
NM_026380	259.370188710377	52.7161425567714	466.024234863982	8.84025674606422	3.14408827017041	0.202883637176407	1
NR_046171	25.3823458355069	25.8956489752561	24.8690426957577	0.96035603199289	-0.0583587407545369	0.99999202852405	1
NM_011267	4995.56198461133	2293.61462352269	7697.50934569997	3.35606045878693	1.74676870588692	0.0253337027332425	0.785206951745027
NM_011882	13109.7262310061	15190.5726578065	11028.8798042056	0.726034498675585	-0.46188999310478	0.491392100235895	1
NM_001243223	375.345594460709	445.775100216909	304.916088704508	0.68401328058956	-0.547903758585114	0.773061774141922	1
NM_001008426	35.974010026668	15.7223583064055	56.2256617469305	3.57615954624462	1.83841110213681	0.846374678393753	1
NM_178244	4.8656822665613	0	9.73136453312259	Inf	Inf	0.942859291263608	1
NM_008131	12398.392537851	14255.5547608785	10541.2303148236	0.739447218410037	-0.435480923162384	0.518515467040506	1
NM_001204908	21.6252545180502	0	43.2505090361004	Inf	Inf	0.678917050429702	1
NR_040629	1.08126272590251	0	2.16252545180502	Inf	Inf	0.994725378545522	1
NM_010500	25553.0140054317	24082.028702382	27023.9993084814	1.12216456688337	0.166284264553413	0.795175780545498	1
NM_021433	9248.34358175447	10250.9776157764	8245.70954773254	0.804382748338293	-0.314045954509247	0.65132554977358	1
NM_011273	5904.86168622394	6066.05577245375	5743.66759999413	0.946853740790911	-0.0787865031238117	0.915368810371274	1
NM_028250	3709.42100769052	4249.66096576079	3169.18104962026	0.745749149203695	-0.423237668240801	0.600595306450625	1
NM_026683	3023.11511263315	3530.13186209117	2516.09836317514	0.712749115746816	-0.488533750564155	0.564645897034295	1
NM_001145781	3062.6153624076	3497.7623008721	2627.4684239431	0.75118552889886	-0.412758824210564	0.625277359553776	1
NM_010712	33.9033577462857	1.8496892125183	65.9570262800531	35.6584370139969	5.15617156280894	0.638680349032826	1
NM_023268	4728.4516160518	3208.28593911298	6248.61729299061	1.94764974555797	0.961734254535275	0.214180584586158	1
NM_001024945	5079.31310022382	3508.86043614721	6649.76576430044	1.89513543935706	0.922300956948543	0.227113145650359	1
NM_001039184	9705.51005627308	11691.8855123282	7719.13460021802	0.660212982078794	-0.598996587655972	0.387089904171746	1
NM_144791	8318.94684863181	8250.53873243786	8387.35496482577	1.01658270287854	0.0237275886988681	0.973154465457446	1
NM_001160019	6817.17504360835	6836.45132946762	6797.89875774908	0.994360733389212	-0.00815876839154475	0.991327072416815	1
NM_001160018	8442.59429346424	8399.43871404558	8485.7498728829	1.01027582458492	0.0147492300409593	0.983312355356996	1
NM_022329	20763.3365617417	20562.0701309596	20964.6029925238	1.0195764754716	0.0279699917799467	0.965539633668676	1
NM_001160181	20795.9035334152	20586.1160907224	21005.6909761081	1.02038144949424	0.0291085761365858	0.964134905869475	1
NM_001160180	20522.4032149818	20310.5123980572	20734.2940319065	1.02086513749845	0.0297922900029161	0.963323154646378	1
NM_001160182	20193.4152766189	19994.2155427165	20392.6150105213	1.01992573636878	0.0284641093801522	0.964991780182205	1
NM_001134741	58.5135014853924	100.808062082247	16.2189408885377	0.16088932326965	-2.63585950392235	0.684447723459209	1
NM_130456	53.1960045812865	16.6472029126647	89.7448062499083	5.39098410229825	2.43054865515067	0.725979072066574	1
NM_009230	4141.03487435144	5020.98136738091	3261.08838132197	0.649492229249806	-0.622615830014566	0.431224525445033	1
NM_009595	1856.49214218619	1790.49915771771	1922.48512665466	1.0737146221868	0.10261059680123	0.916118403098736	1
NM_001136104	1830.56916498773	1764.60350874245	1896.534821233	1.07476541434771	0.104021801685276	0.915342433276158	1
NM_023141	2203.01563050677	1956.97118684436	2449.06007416919	1.25145433444952	0.323605648065626	0.725634335951394	1
NM_145413	11973.025687265	11223.914141561	12722.1372329689	1.13348490308387	0.180765175912326	0.789004473907224	1
NM_001159967	1479.1100557241	1298.48182718784	1659.73828426035	1.27821448826503	0.354129945199035	0.735099006051076	1
NR_027640	1480.65374075313	1299.4066717941	1661.90080971216	1.27896896775015	0.354981259828537	0.734394317732464	1
NM_001159965	1489.53163768402	1303.10605021914	1675.95722514889	1.28612496647303	0.363030829098018	0.728070627241958	1
NM_023884	1489.53163768402	1303.10605021914	1675.95722514889	1.28612496647303	0.363030829098018	0.728070627241958	1
NM_001159966	1472.3301392968	1282.75946888144	1661.90080971216	1.29556697886731	0.373583602613223	0.721567265572663	1
NM_001159968	1459.1203594065	1285.53400270022	1632.70671611279	1.27006108954205	0.344897891847626	0.74292545447641	1
NM_028333	27.0892810399829	18.496892125183	35.6816699547828	1.92906298600311	0.947900249717146	0.938826336478477	1
NM_028540	184.487441108835	94.3341498384331	274.640732379238	2.91136065623761	1.54169357004672	0.589982245211151	1
NM_177644	7276.81382337204	8203.37165751864	6350.25598922544	0.774103168104695	-0.369402241444944	0.606284067521583	1
NR_027984	3557.17637518656	4413.35846106865	2700.99428930447	0.612004284974951	-0.708386340841216	0.386538204050673	1
NM_001033284	1897.63711949913	1956.0463422381	1839.22789676017	0.940278283312927	-0.0888402970978726	0.92716404232381	1
NM_207583	2120.37058877019	2621.00961413843	1619.73156340196	0.617980016045991	-0.694367909213213	0.457923477060098	1
NM_007495	493.130416252524	734.326617369764	251.934215135285	0.343081959956281	-1.54337482724262	0.358387793139228	1
NM_001205204	493.130416252524	734.326617369764	251.934215135285	0.343081959956281	-1.54337482724262	0.358387793139228	1
NR_030441	0	0	0	NA	NA	NA	NA
NM_011931	6388.90402993425	7361.76306582282	5416.04499404567	0.735699443953828	-0.442811593927055	0.544609874209991	1
NR_028518	8.32360145633233	16.6472029126647	0	0	-Inf	0.89234896204114	1
NR_039543	8.32360145633233	16.6472029126647	0	0	-Inf	0.89234896204114	1
NM_022312	122.475028098869	15.7223583064055	229.227697891332	14.5797273808435	3.86589183855891	0.331839772610984	1
NM_001162896	7756.94966949199	10127.0484385377	5386.8509004463	0.531927040059083	-0.910699717889007	0.202694294811933	1
NR_028111	1167.09294396967	1587.0333443407	747.152543598634	0.470785661979285	-1.08685771186523	0.344472894269129	1
NM_177839	938.572543644629	184.96892125183	1692.17616603743	9.14843506998444	3.19352497729131	0.0172015136631524	0.622920033811866
NM_009786	5320.49635639323	6890.09231663065	3750.90039615581	0.544390441199494	-0.87728635970445	0.246460827753719	1
NM_025474	4255.61078740832	5130.11303091949	3381.10854389715	0.659070964619884	-0.601494280954257	0.444392849368823	1
NM_013862	1608.65518283085	1786.79977929267	1430.51058636902	0.800599262965717	-0.320847807311042	0.752710069493525	1
NM_001146330	31.6930079038771	47.1670749192165	16.2189408885377	0.343861494831214	-1.54010052111692	0.884805874865309	1
NM_001024952	5297.60807050679	5818.1974179763	4777.01872303729	0.821047891616377	-0.28446171821642	0.705690030051525	1
NM_080844	2758.59804862274	2572.91769461295	2944.27840263253	1.14433446852852	0.194508787747612	0.822483785496415	1
NM_173424	797.199150246826	878.602375946191	715.795924547462	0.814698371122206	-0.295662071165038	0.824354196048986	1
NR_039577	89.2717762811938	82.3111699570642	96.2323826053234	1.16912908242613	0.225434225246054	0.962804188364783	1
NR_028543	19.7482370823299	22.1962705502196	17.3002036144402	0.779419388284084	-0.359528275475102	0.985226885013196	1
NR_002840	3813.2829987156	4338.44604796166	3288.11994946953	0.757902694448487	-0.399915459219129	0.618669996921893	1
NM_001159930	871.446336867977	780.568847682721	962.323826053234	1.23284938786641	0.301996562392629	0.813569483763698	1
NM_027429	958.116718007654	912.821626377779	1003.41180963753	1.09924193362862	0.136508945917229	0.91215269464275	1
NM_001039482	1517.17683231703	1673.0438927228	1361.30977191126	0.813672479145657	-0.29747989965617	0.774612161498957	1
NM_028664	50.3500937584879	5.54906763755489	95.1511198794209	17.1472265422499	4.0999033431622	0.589478378967537	1
NM_001195189	1.62189408885377	0	3.24378817770753	Inf	Inf	0.98868774142443	1
NM_007453	10553.6098201432	9858.84350272252	11248.3761375638	1.14094276214625	0.190226417534529	0.780958815544942	1
NM_009452	167.888062586774	15.7223583064055	320.053766867143	20.3566004940079	4.34742474962466	0.192538525370233	1
NM_183391	320.797921576573	99.883217475988	541.712625677158	5.42345991014342	2.43921351627779	0.255262402643602	1
NM_010177	2.31211151564787	4.62422303129574	0	0	-Inf	0.981348297621744	1
NM_001205243	2.31211151564787	4.62422303129574	0	0	-Inf	0.981348297621744	1
NM_172645	5792.7109731853	5781.20363372593	5804.21831264467	1.00398094936225	0.00573189426741119	0.993983681623307	1
NM_001204905	22.6078120167295	20.3465813377013	24.8690426957577	1.2222713134455	0.28956456266577	0.986713681795949	1
NM_001204904	4.93705927058246	5.54906763755489	4.32505090361004	0.779419388284084	-0.359528275475102	0.999144770880661	1
NM_026078	2561.55077187937	2377.77548269227	2745.32606106647	1.15457749524696	0.207365010059904	0.814564485171033	1
NM_001039045	2561.55077187937	2377.77548269227	2745.32606106647	1.15457749524696	0.207365010059904	0.814564485171033	1
NR_040562	19.6631959667077	29.5950274002927	9.73136453312259	0.328817554432348	-1.60464077331163	0.922534555181108	1
NR_029810	0.462422303129574	0.924844606259148	0	0	-Inf	1	1
NR_029796	10.6357129719802	21.2714259439604	0	0	-Inf	0.855685184745861	1
NM_144877	1271.17050433434	1398.36504466383	1143.97596400486	0.818081064290239	-0.289684286860992	0.793437628294967	1
NM_010865	811.402634674212	7.39875685007318	1615.40651249835	218.334856143079	7.77039865803529	1.24491722675861e-05	0.0038967277238453
NM_001177581	41.6286149472466	0	83.2572298944933	Inf	Inf	0.436625859750687	1
NM_144878	48.656822665613	0	97.3136453312259	Inf	Inf	0.372282114056665	1
NM_010231	860.429287307763	169.246562945424	1551.6120116701	9.16776083760378	3.19656940852506	0.0213495392776476	0.714283879083851
NM_001178038	136.690918101261	84.1608591695825	189.220977032939	2.24832515851178	1.16885069687969	0.733694559929829	1
NM_030071	34.6004072288803	0	69.2008144577606	Inf	Inf	0.511238459610039	1
NM_175686	137.112348069587	123.929177238726	150.295518900449	1.21275330191964	0.278286107511789	0.936447986735023	1
NM_011127	134.33781425081	118.380109601171	150.295518900449	1.26960111294712	0.344375297969562	0.921954673364702	1
NM_001025570	83.1957413922887	58.2652101943263	108.126272590251	1.85576044829544	0.892010491520863	0.854085678608808	1
NM_178883	804.564465981665	778.719158470203	830.409773493128	1.0663790205502	0.0927203029008147	0.944795779488654	1
NM_001143956	684.705216299683	553.057074542971	816.353358056395	1.47607434319687	0.561765385260391	0.692417905923204	1
NM_028776	2416.24624953214	2478.58354477452	2353.90895428976	0.94969925837376	-0.0744573679108736	0.934439057140994	1
NM_201364	429.963026230386	432.827275729281	427.098776731491	0.986764930680171	-0.0192216512728849	0.992961798872337	1
NM_027279	290.007823784016	368.088153291141	211.927494276892	0.575752010441007	-0.796480551182386	0.715105317708951	1
NM_011345	174.582937898452	38.8434734628842	310.32240233402	7.98904872991187	2.99802372914298	0.331501266020137	1
NM_001164059	122.348994648444	61.9645886193629	182.733400677524	2.94899723776142	1.56022447107047	0.674666912819767	1
NM_011346	123.892679677476	62.8894332256221	184.895926129329	2.94001578080688	1.55582389888161	0.67294396056772	1
NM_011347	175.37186055247	23.1211151564787	327.622605948461	14.1698444790047	3.82475201894428	0.228938590936874	1
NR_037987	56.9804241219453	16.6472029126647	97.3136453312259	5.84564541213063	2.54736232013342	0.699005805059585	1
NM_054087	858.610881719174	721.378792882135	995.842970556212	1.38047164732623	0.465161257587779	0.717969846890341	1
NM_029115	1776.03839245215	2134.54135124611	1417.53543365819	0.664093685901496	-0.590541313177674	0.549538837434924	1
NM_001160209	2636.27871947975	2702.39593948923	2570.16149947027	0.951067703260405	-0.0723800496150093	0.934718146691255	1
NM_001160208	2625.25196120866	2685.74873657657	2564.75518584075	0.954949787711698	-0.0665032182036927	0.940127043005425	1
NM_025505	2625.25196120866	2685.74873657657	2564.75518584075	0.954949787711698	-0.0665032182036927	0.940127043005425	1
NM_138314	2468.26210636936	1857.08796936837	3079.43624337035	1.65820698543307	0.72962410226168	0.415438190286197	1
NM_178071	615.558339124558	648.316068987663	582.800609261453	0.898945186059461	-0.153694946012063	0.918739267791142	1
NM_009721	35160.1235801284	18141.7517963794	52178.4953638774	2.87615528806268	1.5241415712118	0.0182379868273241	0.649363520986873
NM_019759	485.701274733233	675.136562569178	296.265986897288	0.438823792581861	-1.1882863455608	0.479312728224279	1
NR_040303	5.40631362951255	0	10.8126272590251	Inf	Inf	0.934432521001581	1
NM_008510	404.541845551382	4.62422303129574	804.459468071468	173.966407465008	7.44266494146672	0.00196328531197599	0.154055699246072
NR_040480	0	0	0	NA	NA	NA	NA
NM_032005	62.7132381023456	0	125.426476204691	Inf	Inf	0.269852011598585	1
NM_145512	14171.7838682624	13263.1964983624	15080.3712381623	1.13700880779563	0.1852434300559	0.78073593366004	1
NM_145513	3652.44957311568	3785.38897341869	3519.51017281267	0.929761828315915	-0.105066898144033	0.897156399414166	1
NM_001081126	122.685383501148	109.131663538579	136.239103463716	1.24839207106519	0.320071099384129	0.931998222959671	1
NM_027430	3825.50878277968	4609.42551759559	3041.59204796376	0.659863585245725	-0.599760290463248	0.455751985308776	1
NM_173029	5.79052687282044	1.8496892125183	9.73136453312259	5.26108087091757	2.39535922668837	0.967353477007923	1
NM_001083897	2002.59475652548	1884.83330755614	2120.35620549482	1.12495688451307	0.16986970927239	0.858002882392197	1
NM_001001880	1980.22157168822	1861.71219239966	2098.73095097677	1.12731224490269	0.172887171038379	0.855991854667504	1
NM_178593	6074.96243593537	6253.79922752436	5896.12564434639	0.942806992970965	-0.0849656355280495	0.90830804510335	1
NM_001038846	5995.33698307168	6178.88681441737	5811.78715172599	0.940588058380546	-0.0883650788987063	0.90484569239865	1
NM_011804	5793.89058155654	4443.87833307521	7143.90283003788	1.60758290272412	0.684893138962216	0.357203795280141	1
NM_031162	393.427888673366	436.526654154318	350.329123192413	0.802537759970477	-0.317358821231162	0.864589481441303	1
NM_001113392	760.083108155819	774.094935438907	746.071280872732	0.963798168308276	-0.053197035638758	0.969821823465447	1
NM_001113391	669.296413396332	370.862687109918	967.730139682747	2.60940281489123	1.38371967094275	0.340778633435461	1
NM_001113394	924.406995106031	947.040876809368	901.773113402693	0.952200834710341	-0.0706622013092819	0.955833615889329	1
NM_001113393	837.787494802973	839.758902483306	835.81608712264	0.995304824576427	-0.00678965812001324	0.997035856062731	1
NM_001160049	939.518783373	678.835940994215	1200.20162575179	1.76802899385967	0.82214193364031	0.509032017130289	1
NM_001033344	939.518783373	678.835940994215	1200.20162575179	1.76802899385967	0.82214193364031	0.509032017130289	1
NM_021610	11207.752733774	5121.78942946316	17293.7160380847	3.3764988342946	1.75552805943602	0.0120148364102101	0.515407530584975
NM_175296	10.8126272590251	0	21.6252545180502	Inf	Inf	0.846857771333169	1
NM_001164528	57.2727641938305	32.3695612190702	82.1759671685908	2.53868029326816	1.34407872174467	0.83489273624151	1
NM_030245	2427.03011024043	2798.57977854018	2055.48044194067	0.734472698510267	-0.445219230322131	0.620106767273538	1
NM_001164312	36.2223013177341	0	72.4446026354682	Inf	Inf	0.493052675794513	1
NR_037988	46.290054703561	47.1670749192165	45.4130344879054	0.962812185527398	-0.0546736939466808	0.997581964116324	1
NM_175461	860.364922150485	815.712942720569	905.016901580401	1.1094796394452	0.149883192238878	0.907711789145403	1
NM_001160262	879.565695814063	844.383125514602	914.748266113524	1.08333319138281	0.115477028381782	0.928365867475505	1
NM_001160261	860.364922150485	815.712942720569	905.016901580401	1.1094796394452	0.149883192238878	0.907711789145403	1
NM_030724	3115.78871333018	3974.98211770182	2256.59530895854	0.567699486976111	-0.816800657021894	0.333728610969895	1
NM_019993	4436.97274277936	4673.23979542747	4200.70569013125	0.898885114827924	-0.153791356076826	0.843517383516008	1
NM_025569	6259.73502547841	7834.35865962124	4685.11139133558	0.598021049953064	-0.741731827640551	0.313199444186653	1
NM_001013382	3.78441954065879	0	7.56883908131757	Inf	Inf	0.959248999618223	1
NM_009107	354.251801967562	234.910529989824	473.593073945299	2.01605723662458	1.01153659807506	0.606111249131362	1
NM_001159731	329.154964148139	231.211151564787	427.098776731491	1.84722395023328	0.885358783648433	0.663703806408584	1
NM_033652	68.1195517318581	0	136.239103463716	Inf	Inf	0.238299574417416	1
NM_183355	7855.87064584576	9628.55719576399	6083.18409592752	0.631785632285985	-0.662492966389869	0.351547310111227	1
NM_023284	967.864083934625	1117.21228436105	818.5158835082	0.732641320692531	-0.448821024093293	0.71467105119051	1
NM_009062	20410.5658775553	8092.39030476754	32728.7414503431	4.04438493668073	2.01592031667988	0.00271667362310413	0.194426461006277
NM_001033185	593.348404462737	616.871352374852	569.825456550623	0.923734672321692	-0.114449574301316	0.94084818169392	1
NM_010476	1200.13959787676	863.804862246044	1536.47433350747	1.77872850763118	0.830846324779173	0.463156526416565	1
NM_022563	275.492761653939	290.401206365373	260.584316942505	0.897325187467186	-0.156297187415611	0.945844702705365	1
NM_010633	1737.69905279097	1871.88548306852	1603.51262251342	0.8566296587144	-0.223256466993625	0.8222259884475	1
NM_012009	42.7030456173486	6.47391224381404	78.9321789908832	12.192346145301	3.60790386206847	0.672288188851181	1
NM_001039593	7.93938821302444	14.7975137001464	1.08126272590251	0.0730705676516329	-3.77456577475395	0.931104741091494	1
NM_027528	82.3491058458512	55.4906763755489	109.207535316154	1.96803395541731	0.976755112389331	0.84150127296882	1
NM_001109985	195.415494152701	131.327934088799	259.503054216602	1.9759928153681	0.982577701349891	0.719870946484231	1
NM_177068	296.394357629961	171.096252157942	421.692463101979	2.46465049808751	1.30138307847935	0.548331821298183	1
NM_023173	814.210789399166	786.117915320276	842.303663478055	1.07147241789406	0.0995947122826593	0.940331518315097	1
NM_001029984	117.459759768465	11.0981352751098	223.82138426182	20.1674766718507	4.33395868202422	0.298842812239351	1
NM_010187	336.985758632124	202.540968770753	471.430548493494	2.32758118693055	1.21883149042181	0.546393598932309	1
NM_001077189	348.872816561251	209.014881014567	488.730752107935	2.33825816485225	1.22543422524605	0.536884332115815	1
NM_144559	29.734724962319	0	59.4694499246381	Inf	Inf	0.569439129440933	1
NM_010188	523.806526587777	135.027312513836	912.585740661719	6.75852702443596	2.75670885507322	0.104417938378022	1
NM_025321	10962.983367473	10554.3266466294	11371.6400883167	1.07743871011879	0.107605804235405	0.874513391830139	1
NM_001081275	692.518571062282	614.096818556074	770.94032356849	1.25540517435215	0.328153060343018	0.816415904139336	1
NM_008623	307.380842730015	79.5366361382867	535.225049321743	6.72928948605736	2.75045418551093	0.214935223364505	1
NM_025557	7085.06858151176	9863.46772575381	4306.6694372697	0.436628329611183	-1.19552235561769	0.100469780135338	1
NM_001243062	183.130558868665	135.952157120095	230.308960617235	1.69404418065826	0.760471500635528	0.789402746728688	1
NM_009803	197.955400792013	139.651535545131	256.259266038895	1.83499067903968	0.875772734819235	0.747152503269891	1
NM_001243063	197.955400792013	139.651535545131	256.259266038895	1.83499067903968	0.875772734819235	0.747152503269891	1
NM_010185	2855.51022078022	3319.26729186408	2391.75314969635	0.720566600815434	-0.472796312335316	0.582628895052493	1
NM_001037170	2736.95014044599	3033.49030853001	2440.40997236197	0.804489127754807	-0.313855171067556	0.718082121339515	1
NM_013474	686.125025369595	159.073272276573	1213.17677846262	7.62652808419834	2.93102643115275	0.0525728953925955	1
NM_153064	15666.2638920463	17122.5730402819	14209.9547438108	0.829895992289303	-0.268997554585306	0.683975031879927	1
NM_172845	613.622889632649	799.065739807904	428.180039457394	0.535850829445308	-0.900096656837804	0.547917145869507	1
NM_020579	4150.35451762711	4386.53796748714	3914.17106776709	0.892314416694619	-0.164375945862905	0.835085483072619	1
NM_008911	1604.24580997538	1647.14824374754	1561.34337620322	0.947907015734602	-0.0771825489683935	0.940224994522388	1
NM_025388	9507.65138300793	9850.51990126619	9164.78286474968	0.930385701121383	-0.104099170345998	0.880628962339947	1
NM_013919	1609.52231454469	1770.15257638001	1448.89205270936	0.818512523746609	-0.288923603894836	0.776626555800001	1
NM_011615	4644.01172134004	4475.32304968802	4812.70039299207	1.07538614297968	0.104854786821525	0.891888441017146	1
NM_001128609	4644.01172134004	4475.32304968802	4812.70039299207	1.07538614297968	0.104854786821525	0.891888441017146	1
NM_011070	2621.02633469604	2518.35186284366	2723.70080654842	1.08154100574051	0.1130883649365	0.897736051813036	1
NM_001242580	3925.04086854571	3605.04427519816	4245.03746189325	1.17752713637891	0.235760307454335	0.767546084968868	1
NM_012049	3925.04086854571	3605.04427519816	4245.03746189325	1.17752713637891	0.235760307454335	0.767546084968868	1
NM_001033039	573.454356926349	513.288756473827	633.619957378871	1.23443178793101	0.303847118430834	0.843737771414342	1
NM_027893	4811.81420343837	2522.97608587496	7100.65232100178	2.81439541213064	1.49282503612398	0.0559128272280425	1
NM_001122680	4791.2261628654	2491.53136926214	7090.92095646866	2.84600910265425	1.50894027617681	0.0536087247982291	1
NM_001005508	2245.74474581073	2890.13939455984	1601.35009706162	0.55407365474339	-0.85185032390191	0.355467539867089	1
NM_009480	5780.47835706542	5516.69807633582	6044.25863779503	1.09562976877821	0.131760370394016	0.858981247376001	1
NM_001164525	1547.0197914265	399.532869903952	2694.50671294906	6.74414276251368	2.75363507610659	0.0118951709511836	0.511043815043008
NM_172647	30812.3605857552	22757.6512262189	38867.0699452916	1.70786824874587	0.772196684435923	0.226683129164109	1
NM_019484	510.591532760161	508.664533442531	512.51853207779	1.00757670012724	0.0108896657322917	0.995868311661058	1
NM_010584	3472.39379893913	2053.15502589531	4891.63257198296	2.38249548148459	1.25247347799841	0.131458084430671	1
NM_018729	198.74432344603	123.929177238726	273.559469653335	2.20738550637172	1.14233860948259	0.674158482855928	1
NM_008534	5981.73471955474	9261.39388707911	2702.07555203037	0.291756898041032	-1.777161328751	0.0190765656284343	0.669183368670349
NM_144539	2635.43082539672	3652.21135011738	1618.65030067606	0.443197324991621	-1.17397892115588	0.185774904022832	1
NM_007649	104.117114371944	66.5888116506587	141.645417093229	2.12716541385865	1.08893222534119	0.791898550539695	1
NM_013730	769.412819724249	861.955173033526	676.870466414971	0.785273396565188	-0.348733072475607	0.796395008090339	1
NM_013489	114.960126300187	110.981352751098	118.938899849276	1.07170165889062	0.0999033431621955	0.981435671820715	1
NM_030710	522.943350274665	733.401772763504	312.484927785825	0.426076046432725	-1.23081714795725	0.448128034041351	1
NM_033509	758.272972950567	1025.6526683414	490.89327755974	0.478615512553166	-1.06306093762474	0.436831259036206	1
NM_021607	8209.80152098163	8045.22322984833	8374.37981211494	1.04091329387175	0.0578498998467452	0.934589775922611	1
NM_010916	69.7277817091109	12.9478244876281	126.507738930594	9.77057876027549	3.28844402277185	0.568621322444474	1
NM_009938	28511.8648235048	31204.2570151837	25819.472631826	0.82743430228967	-0.273283327406895	0.668380225865911	1
NM_023041	7245.77201826052	7100.03204225148	7391.51199426956	1.04105332909535	0.0580439741615911	0.935476249864717	1
NM_001159525	6455.45454611423	6287.09363334969	6623.81545887878	1.05355762855876	0.0752692303033401	0.9177731399328	1
NM_153555	9411.53586451498	9593.41310072614	9229.65862830383	0.962082892855434	-0.0557668932419142	0.936082060047821	1
NM_011063	29918.885903077	27921.0586629637	31916.7131431903	1.1431054075871	0.192958442915123	0.761594083979999	1
NM_009813	107.354070493851	73.0627238944727	141.645417093229	1.93868240250408	0.955076478606402	0.813065728243646	1
NM_013734	487.976888687631	494.791864348644	481.161913026617	0.972453162017993	-0.0402993301886946	0.982115059355272	1
NM_178405	19737.0217233605	18333.1946298751	21140.8488168459	1.15314593248225	0.205575099933348	0.75175446168523	1
NM_080419	13450.3881750317	11104.6091873536	15796.1671627098	1.42248744608672	0.508415920336182	0.447838787213525	1
NM_008429	63.1688283496746	7.39875685007318	118.938899849276	16.0755248833592	4.00679393877071	0.528764909411052	1
NM_001039484	125.606446937752	49.0167641317348	202.196129743769	4.12504034742803	2.04440823057049	0.579601693902591	1
NM_029612	1065.84277596075	706.581279181989	1425.10427273951	2.01690069455188	1.01214005221836	0.394223318209212	1
NM_001145800	7933.28970426777	7549.50652089343	8317.07288764211	1.10167106480727	0.139693530615117	0.843485247453514	1
NM_033608	7940.31791198613	7549.50652089343	8331.12930307884	1.10353296338274	0.142129724677367	0.840772928154594	1
NM_178598	24484.8501284082	26599.4557206194	22370.244536197	0.841003845009358	-0.249815698493445	0.697439838452475	1
NM_027972	477.909135301804	447.624789429428	508.19348117418	1.13531129905016	0.183087934536459	0.913829595158717	1
NR_040558	221.422793303013	296.875118609187	145.970467996839	0.491689801020334	-1.02417966482542	0.687757171721987	1
NM_177723	212.813683830596	258.031645146302	167.595722514889	0.649516156903404	-0.622562681308895	0.811190765141259	1
NR_027644	179.413740722243	218.263327077159	140.564154367326	0.644011782692358	-0.634841011087332	0.826201046969162	1
NM_029084	452.944443824839	538.259560842824	367.629326806853	0.682996371176775	-0.550050181524528	0.75008269295635	1
NM_001164725	71.5911350332302	3.69937842503659	139.482891641424	37.7044129082426	5.23666148066931	0.390520178496991	1
NM_026725	704.463341883829	639.067622925071	769.859060842587	1.20465977812938	0.268625755824194	0.84827120860735	1
NM_007768	1936.87307658866	1735.00848134216	2138.73767183516	1.23269580225953	0.301816823489789	0.752810918244557	1
NM_011318	9.80274153714376	5.54906763755489	14.0564154367326	2.53311301192327	1.34091144266599	0.968142603413637	1
NM_008763	5.54906763755489	11.0981352751098	0	0	-Inf	0.935511573688944	1
NM_146764	0	0	0	NA	NA	NA	NA
NM_146763	0	0	0	NA	NA	NA	NA
NM_001001809	0	0	0	NA	NA	NA	NA
NM_146881	0	0	0	NA	NA	NA	NA
NM_010184	292.005480941898	12.0229798813689	571.987982002428	47.5745603541093	5.57211841921899	0.0308834736757025	0.884105391134381
NM_001205011	67.0382890059556	0	134.076578011911	Inf	Inf	0.244303952788705	1
NM_146651	0	0	0	NA	NA	NA	NA
NM_053199	1667.76990522668	1317.90356391929	2017.63624653408	1.53094376688221	0.614421292158347	0.541652770089525	1
NM_010045	199.982004291576	122.079488026208	277.884520556945	2.27625889532966	1.18666465508148	0.661298593614215	1
NM_001024721	17.7489618059687	13.8726690938872	21.6252545180502	1.55883877656817	0.640471724524898	0.973641711613502	1
NM_001177349	29.7278929065185	6.47391224381404	52.981873569223	8.18390357698289	3.03278914730366	0.790348321832833	1
NM_001177350	29.7278929065185	6.47391224381404	52.981873569223	8.18390357698289	3.03278914730366	0.790348321832833	1
NM_175026	152.256858288023	117.455264994912	187.058451581134	1.59259315952535	0.671377766110613	0.833800098778818	1
NM_001162938	103.461057224152	29.5950274002927	177.327087048012	5.9917865474339	2.58298622986414	0.544756521857654	1
NM_001204910	503.879217727097	575.25334509319	432.505090361004	0.751851499952493	-0.411480355109823	0.801913747517574	1
NM_008329	4400.10139616058	5288.26145858981	3511.94133373135	0.664101304603018	-0.590524762199867	0.449678788100975	1
NM_001170853	4503.17913909614	5827.44586403889	3178.91241415338	0.545506983388797	-0.874330429345082	0.262628806959674	1
NM_001033450	12243.5114509719	16771.1320899034	7715.89081204031	0.460069765754541	-1.12007544442142	0.100462541394189	1
NM_008328	3965.49436989527	4718.55718113417	3212.43155865636	0.68080801722619	-0.554680068521003	0.486806572155139	1
NM_001045481	4020.22039539398	4749.07705314073	3291.36373764724	0.69305334506429	-0.528961692455957	0.505914253502853	1
NM_008327	2557.50673421829	2623.7841479572	2491.22932047938	0.949479522703488	-0.0747912085859922	0.933086160330819	1
NM_011940	2557.50673421829	2623.7841479572	2491.22932047938	0.949479522703488	-0.0747912085859922	0.933086160330819	1
NM_146717	69.3906736926381	112.831041963616	25.9503054216602	0.22999260637891	-2.12034061159568	0.706378788303644	1
NM_146718	0	0	0	NA	NA	NA	NA
NM_146722	23.3048614993241	18.496892125183	28.1128308734653	1.51986780715396	0.603945848499784	0.96736158653743	1
NM_001005520	7.4055889058737	8.32360145633233	6.48757635541506	0.779419388284084	-0.359528275475102	0.996672953502471	1
NM_146721	23.8181646390733	44.3925411004391	3.24378817770753	0.0730705676516329	-3.77456577475395	0.792002376331335	1
NM_146305	0	0	0	NA	NA	NA	NA
NM_146720	0	0	0	NA	NA	NA	NA
NR_047667	0	0	0	NA	NA	NA	NA
NM_146715	0	0	0	NA	NA	NA	NA
NM_025470	44.3317717620029	0	88.6635435240058	Inf	Inf	0.410723916434391	1
NM_207137	0	0	0	NA	NA	NA	NA
NM_146714	0	0	0	NA	NA	NA	NA
NM_146761	0	0	0	NA	NA	NA	NA
NM_207694	0	0	0	NA	NA	NA	NA
NM_019445	960.230699905087	1105.18930447968	815.272095330493	0.737676425229539	-0.438939964353392	0.721538636899837	1
NM_001199003	126.51079537661	70.2881900756953	182.733400677524	2.5997738806581	1.37838614808465	0.703743286404658	1
NM_011880	126.51079537661	70.2881900756953	182.733400677524	2.5997738806581	1.37838614808465	0.703743286404658	1
NM_010209	5114.32936390182	5383.5204530345	4845.13827476915	0.899994402740332	-0.152012065849356	0.841148060402286	1
NM_133809	1559.11378873001	1893.15690901248	1225.07066844754	0.647104665553884	-0.62792901595684	0.542200283405521	1
NM_010098	1947.16718677062	2079.97551947682	1814.35885406441	0.872298177105843	-0.197106720091939	0.837127852785294	1
NM_021350	3588.04647994836	5167.10681516986	2008.98614472686	0.388802905879317	-1.36288909332532	0.0991464452483274	1
NM_029453	14.3487555086178	15.7223583064055	12.9751527108301	0.825267587594913	-0.277066115283129	0.993235102665496	1
NM_012012	327.953780863844	418.029762029135	237.877799698552	0.569045128614486	-0.813385023644474	0.69029517856927	1
NM_176916	47.0926414691793	18.496892125183	75.6883908131757	4.09195178849144	2.03278914730366	0.788909020923004	1
NM_001195816	49.333375980806	17.5720475189238	81.0947044426883	4.61498322010313	2.20632540229835	0.76350121889765	1
NM_001099637	2816.31004208817	3872.32436640705	1760.29571776929	0.454583746403089	-1.137381993228	0.191809406759517	1
NR_029775	0	0	0	NA	NA	NA	NA
NM_029756	1889.46094661534	2385.17423954234	1393.74765368834	0.584337877955517	-0.775125284181509	0.424070656343478	1
NM_011785	7188.71068821462	8331.00021318241	6046.42116324684	0.725773737669505	-0.462408241458739	0.51979055513651	1
NM_013915	13589.7986109234	18272.154885862	8907.44233598488	0.487487239005235	-1.03656364108116	0.124329884815689	1
NM_001012330	13449.9086725891	18072.38845091	8827.42889426809	0.488448381808858	-1.03372198559671	0.125679272867158	1
NR_037994	473.319072549511	406.006782147766	540.631362951255	1.33158209843522	0.413141380372783	0.806662085152221	1
NM_007422	9719.49437554203	11833.3867370858	7605.60201399826	0.64272403015126	-0.637728682055447	0.357267784156721	1
NM_024282	2929.92299485906	3430.24864461518	2429.59734510294	0.708286073931385	-0.497595918077048	0.560532806174898	1
NM_025511	1327.09627478982	1536.16689099644	1118.0256585832	0.727802210252026	-0.458381662401387	0.673707279907332	1
NM_016805	29726.9094500651	36533.2116364489	22920.6072636814	0.627390974868843	-0.672563318982248	0.292500264402839	1
NM_026626	544.314200609617	608.547750918519	480.080650300714	0.788895611849848	-0.342093682139081	0.828807842484623	1
NM_027188	1017.11313796358	995.132796334843	1039.09347959231	1.04417569536385	0.0623644834631805	0.959249998686025	1
NM_008249	1476.78895466134	1741.48239358598	1212.09551573671	0.69601364917668	-0.522812496562747	0.618098548533164	1
NM_178653	1597.65269633694	1673.96873732906	1521.33665534483	0.908820231477105	-0.13793314348798	0.892896300651895	1
NM_026375	7294.03473918101	9815.37580622834	4772.69367213368	0.48624665691406	-1.04023976369874	0.149970538111351	1
NM_001163290	2633.9939361873	2671.87606748268	2596.11180489193	0.971643796090388	-0.0415005750881447	0.962815985993683	1
NM_023341	2653.67079626561	2688.52327039534	2618.81832213588	0.974073146761637	-0.0378979811958541	0.966025415584974	1
NM_001081175	1969.8204858957	1837.66623263693	2101.97473915448	1.14382835240885	0.193870571602165	0.838951442478013	1
NR_003623	966.316623295809	1193.0495420743	739.583704517317	0.619910304170132	-0.689868610178664	0.574881261000444	1
NM_001081227	162.291170558616	49.941608737994	274.640732379238	5.49923679511548	2.45923140985475	0.437898051566563	1
NM_007415	5437.15263044137	6418.42156743849	4455.88369344424	0.694233566091941	-0.52650697393907	0.483144037790455	1
NM_175186	192.324348484852	206.24034719579	178.408349773914	0.865050666369107	-0.209143460428435	0.941204149282434	1
NM_001103182	693.633274903419	728.777549732209	658.489000074629	0.903552806088212	-0.146319176303989	0.918312900540492	1
NM_013729	70.2820771836632	0	140.564154367326	Inf	Inf	0.2267257764341	1
NM_133225	5322.12382400129	5055.2006178125	5589.04703019008	1.10560340780473	0.144833967668952	0.847287761906281	1
NM_008210	16179.5294554886	13853.2473571558	18505.8115538215	1.33584646810356	0.417754205092006	0.526459473685321	1
NM_133705	3484.40742969151	3988.85478679571	2979.96007258732	0.747071586173523	-0.420681602784155	0.607841410926345	1
NM_144794	7007.96020183772	6817.95443734244	7197.96596633301	1.05573688303184	0.0782503225335086	0.913468316826525	1
NM_010094	498.8934351112	103.582595901025	894.204274321376	8.63276563541435	3.10982282235973	0.0775755866791136	1
NM_010145	4132.0658234129	2103.0966346333	6161.0350121925	2.92950638155852	1.55065759267766	0.0542791574486642	1
NM_001033819	497.028643459544	406.931626754025	587.125660165063	1.44281157217588	0.528882899525757	0.748217918040576	1
NM_026171	2106.04916148478	2579.39160685676	1632.70671611279	0.632981324655235	-0.659765159569816	0.481346624036101	1
NM_030131	3457.419191161	4167.34979580372	2747.48858651828	0.659289169650419	-0.601016712936018	0.464885385604027	1
NM_001160212	7.02820771836632	0	14.0564154367326	Inf	Inf	0.908561467711217	1
NM_001160211	7.56883908131757	0	15.1376781626351	Inf	Inf	0.899807995997804	1
NM_028408	7.56883908131757	0	15.1376781626351	Inf	Inf	0.899807995997804	1
NM_207280	14.0564154367326	0	28.1128308734653	Inf	Inf	0.794419763999705	1
NM_001083121	5035.16813125068	6332.41101905639	3737.92524344498	0.590284684963797	-0.760517183583683	0.318923442961206	1
NM_010135	5177.82577134804	6544.20043388973	3811.45110880635	0.582416621756938	-0.779876565270886	0.304470670305583	1
NM_001083120	5177.82577134804	6544.20043388973	3811.45110880635	0.582416621756938	-0.779876565270886	0.304470670305583	1
NM_008680	5177.82577134804	6544.20043388973	3811.45110880635	0.582416621756938	-0.779876565270886	0.304470670305583	1
NM_012058	5455.5285232625	5472.30553523538	5438.75151128963	0.993868393544603	-0.00887326981107015	0.990928793614646	1
NM_001166728	0	0	0	NA	NA	NA	NA
NM_007853	5057.18443106784	3546.77906500383	6567.58979713185	1.85170535766787	0.888854556023218	0.244517913550512	1
NR_015458	0.540631362951255	0	1.08126272590251	Inf	Inf	0.999664988608911	1
NM_175127	3454.95803295434	3352.56169768941	3557.35436821926	1.06108542929157	0.085540814078999	0.917103371269144	1
NM_173378	3839.73042609222	3501.46167929713	4177.9991728873	1.19321573547136	0.254854908378122	0.750466424402994	1
NM_009794	10269.8006486706	13643.307631535	6896.29366580621	0.505470803125938	-0.984300332931023	0.154996033941822	1
NM_130890	187.095668306153	37.9186288566251	336.272707755681	8.86827182035428	3.14865299075857	0.290406630144151	1
NM_001145806	79.6155643618768	11.0981352751098	148.132993448644	13.3475570243649	3.73850380748542	0.48204131199323	1
NM_001033547	0.540631362951255	0	1.08126272590251	Inf	Inf	0.999664988608911	1
NM_144796	180.441066165509	123.004332632467	237.877799698552	1.93389773032893	0.951511503269524	0.740703410195068	1
NM_016928	225.62630552975	119.30495420743	331.947656852071	2.78234595585132	1.47630181519298	0.560441688017696	1
NM_028516	455.436526073548	591.900548005855	318.97250414124	0.538895436430793	-0.891922725392104	0.605245857616369	1
NR_040472	1.38726690938872	2.77453381877744	0	0	-Inf	0.992152105196882	1
NR_040627	0	0	0	NA	NA	NA	NA
NM_008250	564.633453724116	675.136562569178	454.130344879054	0.672649609067086	-0.572072910855203	0.712526369857528	1
NM_001081361	12033.3471664643	14295.3230789477	9771.37125398098	0.683536230697089	-0.548910285275899	0.417507830646381	1
NM_133684	15950.6016488887	19277.4609728657	12623.7423249118	0.65484465732705	-0.610775384701108	0.355931464791377	1
NR_035502	27.3816211118681	34.2192504315885	20.5439917921477	0.60036358286747	-0.73609162693931	0.952951865746049	1
NM_178692	8682.36241512823	4266.30816867345	13098.416661583	3.07019937231955	1.61833234423303	0.0238214007818536	0.757286584676695
NM_145515	1324.21458556954	1193.0495420743	1455.37962906478	1.21988197282602	0.286741569545755	0.792217556835559	1
NM_001163754	4266.80511083746	4256.1348780046	4277.47534367033	1.00501404825679	0.00721566778107558	0.992878086762653	1
NR_034044	0.462422303129574	0.924844606259148	0	0	-Inf	1	1
NR_035529	0.462422303129574	0.924844606259148	0	0	-Inf	1	1
NM_198653	4289.83057721274	4393.01187973095	4186.64927469452	0.953024801506097	-0.0694143355850238	0.929721474092559	1
NR_029908	2.00610733216166	1.8496892125183	2.16252545180502	1.16912908242613	0.225434225246055	1	1
NR_029580	2.31211151564787	4.62422303129574	0	0	-Inf	0.981348297621744	1
NM_011794	3700.14721110509	3157.41948576873	4242.87493644145	1.34377929684831	0.426296208437555	0.597973104755577	1
NR_038006	43.4714721039644	10.1732906688506	76.7696535390782	7.54619680475045	2.91574972611344	0.723651942597013	1
NR_040305	35.1410385918316	0	70.2820771836632	Inf	Inf	0.505110273539083	1
NM_001033286	554.41215887372	41.6180072816617	1067.20631046578	25.6428978745464	4.68048740337278	0.00930493237794992	0.444700828613298
NR_033600	13.2029478344947	3.69937842503659	22.7065172439527	6.13792768273716	2.61775164802481	0.91397542675036	1
NM_146106	1316.26153324491	1191.19985286178	1441.32321362805	1.20997598359785	0.274978412220411	0.8009965229228	1
NM_026041	880.836098611074	1104.26445987342	657.407737348726	0.595335412156688	-0.748225382575165	0.558202744987246	1
NM_028848	90.3871992860988	49.941608737994	130.832789834204	2.61971516617706	1.38940996035718	0.761210617831535	1
NR_040554	0.462422303129574	0.924844606259148	0	0	-Inf	1	1
NM_029067	26.7764448006962	22.1962705502196	31.3566190511728	1.4126976412649	0.49845271965247	0.969724400586125	1
NM_026367	2196.31787854002	2522.0512412687	1870.58451581134	0.741691717124019	-0.431108437145122	0.640783947654963	1
NR_038007	8.33043351213284	10.1732906688506	6.48757635541506	0.637706772232433	-0.649034892670087	0.989142003957997	1
NM_172650	3150.30156237025	3106.55303242448	3194.05009231601	1.02816531988293	0.0400722557763452	0.962126012894775	1
NR_027627	152.68512031215	150.749670820241	154.620569804059	1.02567766126955	0.0365774077933663	0.992981245463088	1
NM_001159850	163.028493212245	156.298738457796	169.758247966694	1.08611399965031	0.119175537855497	0.97066415210194	1
NM_010607	169.651991519902	173.87078597672	165.433197063084	0.951472072399986	-0.071766783738931	0.983004538772732	1
NM_001081363	1359.32398095556	2101.24694542078	617.401016490333	0.293826014993538	-1.76696595889578	0.110039280174942	1
NM_008976	16517.9896796371	24734.0441497947	8301.93520947947	0.335648111534094	-1.5749785695244	0.019211901286675	0.670627201286336
NM_008937	567.75642238872	350.516105772217	784.996739005222	2.23954541910651	1.16320592507071	0.45532200953094	1
NM_178775	2617.80609913175	2569.21831618791	2666.39388207559	1.03782300837395	0.0535604256675008	0.951675030490726	1
NR_037578	3773.94060538833	4074.86533517781	3473.01587559886	0.852302000170839	-0.230563376937514	0.774613295420226	1
NR_037579	3423.67818463545	3645.73743787356	3201.61893139733	0.878181434059807	-0.187409060619877	0.819933923748642	1
NM_021421	3773.94060538833	4074.86533517781	3473.01587559886	0.852302000170839	-0.230563376937514	0.774613295420226	1
NM_001199020	3699.26587590682	3992.55416522074	3405.97758659291	0.85308237425117	-0.229243038940758	0.776825671580646	1
NR_027352	2912.27885117235	3536.60577433498	2287.95192800971	0.646934398120733	-0.628308670620668	0.463561265724794	1
NM_144879	2937.42656982839	3565.27595712902	2309.57718252776	0.647797592752842	-0.626384987868788	0.463958811178572	1
NM_001081259	8854.08398018286	11627.14638989	6081.02157047572	0.523002064871503	-0.935111452480161	0.18364662784719	1
NR_027298	548.08118042889	698.257677725657	397.904683132124	0.569853645473927	-0.811336652909374	0.606885768319931	1
NM_001163422	775.635384230981	820.337165751864	730.933602710097	0.891016076347307	-0.166476632772825	0.902202637087641	1
NM_001163421	837.369121280663	870.278774489858	804.459468071468	0.924369859006417	-0.113457876374451	0.931393056952746	1
NM_026895	837.369121280663	870.278774489858	804.459468071468	0.924369859006417	-0.113457876374451	0.931393056952746	1
NM_029336	13.6653701376242	4.62422303129574	22.7065172439527	4.91034214618973	2.29582355313745	0.921638827171148	1
NM_198654	540.961099539101	712.130346819544	369.791852258658	0.519275514532124	-0.945427895450311	0.551901367427115	1
NM_030060	1159.15049931063	1501.94764056486	816.353358056395	0.543529838196875	-0.87956885772668	0.443836055085438	1
NM_007498	66421.7083755342	45694.722306052	87148.6944450164	1.90719387375452	0.931451506727432	0.136806918970446	1
NM_025424	3466.33196753466	3991.62932061448	2941.03461445483	0.736800533873741	-0.440653988104261	0.59138845916593	1
NM_025864	5449.75723402049	6403.62405373834	4495.89041430264	0.702085315529728	-0.510281741262214	0.496498775535508	1
NM_144880	3593.92312668246	3550.47844342887	3637.36780993604	1.02447257965134	0.034881370654249	0.966002471095955	1
NM_178632	2146.72632276633	2456.3872742243	1837.06537130836	0.747872858073038	-0.41913506891665	0.652245459388016	1
NM_172266	10443.2494653061	11975.8128064497	8910.68612416258	0.744056897696634	-0.426515147094176	0.534108770565696	1
NM_001134829	10438.547033215	11967.4892049934	8909.60486143668	0.744484052487734	-0.425687149563235	0.534919996630692	1
NM_010892	1474.10773234153	1427.96007206412	1520.25539261893	1.06463438464452	0.0903580670505095	0.931662641702728	1
NR_030669	258.179613091666	156.298738457796	360.060487725536	2.303668547029	1.20393315603513	0.606304680525479	1
NM_009579	2716.44372496074	1607.3799256784	3825.50752424308	2.37996472590543	1.25094019112211	0.155876673972821	1
NM_001177900	1584.75539310405	356.065173409772	2813.44561279833	7.90149057785138	2.98212483638159	0.00652124616976862	0.353626528910208
NM_023727	1616.0338030954	356.990018016031	2875.07758817477	8.05366380873335	3.00964524983564	0.00577820015938673	0.325913372950439
NM_011633	656.303820964117	460.572613917056	852.035028011178	1.84994722279475	0.88748411263435	0.540988214262963	1
NR_039566	0	0	0	NA	NA	NA	NA
NM_144814	374.31215612541	400.457714510211	348.166597740608	0.869421627115965	-0.201872111366053	0.916436199694992	1
NR_033536	197.054108799172	188.668299676866	205.439917921477	1.08889473363218	0.122864491605507	0.965540579484226	1
NM_144881	829.665079410872	705.65643457573	953.673724246014	1.35147031546506	0.434529823969045	0.739441122127929	1
NM_198247	519.357779515989	398.608025297693	640.107533734286	1.60585711553658	0.683343531785906	0.672060618947467	1
NR_040468	0	0	0	NA	NA	NA	NA
NM_001177794	513.730502818613	388.434734628842	639.026271008383	1.64513163741391	0.718203027757464	0.658138300836215	1
NM_181546	102.219600768822	108.20681893232	96.2323826053234	0.88933750714466	-0.169197063370952	0.969936564382682	1
NM_145415	1039.43849841024	1063.57129719802	1015.30569962246	0.95461931165055	-0.0670025729319086	0.956063641812215	1
NM_016851	21379.8262179464	17107.7755265817	25651.8769093111	1.49942795715631	0.584412206868087	0.367634095600756	1
NM_153137	728.408259137096	490.167641317348	966.648876956844	1.97207811262067	0.979716696978811	0.480403907859569	1
NM_008288	1934.82058319344	1484.37559304593	2385.26557334094	1.60691511266793	0.684293718827772	0.476459520414419	1
NM_001044751	1906.72824848737	1464.95385631449	2348.50264066025	1.60312396908431	0.680885992970806	0.48062131179952	1
NM_008059	606.274114664485	297.799963215446	914.748266113524	3.07168696811336	1.61903120025139	0.289195905644722	1
NM_144817	41.5435738316244	7.39875685007318	75.6883908131757	10.2298794712286	3.35471724219102	0.698417367316695	1
NR_029592	0	0	0	NA	NA	NA	NA
NR_040477	5.40631362951255	0	10.8126272590251	Inf	Inf	0.934432521001581	1
NM_133654	1436.74321916851	680.685630206733	2192.80080813029	3.22145893907634	1.68771420619238	0.118697060789832	1
NM_001111059	1456.11407506333	694.55829930062	2217.66985082605	3.19292110260451	1.67487690421163	0.119670654317849	1
NR_033564	124.361934036406	57.3403655880672	191.383502484744	3.33767496111975	1.73884346494218	0.637414105128287	1
NR_015566	847.171143654038	1022.87813452262	671.464152785459	0.656445895286279	-0.607251986768171	0.639689962186738	1
NM_010778	43.1244755856751	46.2422303129574	40.0067208583929	0.865155520995334	-0.208968598899721	0.982266335582795	1
NR_029809	41.6658316722652	37.9186288566251	45.4130344879054	1.19764442589993	0.260199643406731	0.977618184514273	1
NR_029745	40.5777368905622	44.3925411004391	36.7629326806853	0.82813310005184	-0.272065434224762	0.977239955188157	1
NM_013499	4435.76382848456	4355.09325087433	4516.43440609478	1.03704654433934	0.0524806461093192	0.946355194518259	1
NM_001079686	1939.08882015934	1977.31776818206	1900.85987213661	0.961332519600155	-0.0568925573310321	0.953267237068525	1
NM_023431	1933.58074485658	1927.37615944406	1939.7853302691	1.00643837517873	0.00925883788680737	0.9927716843127	1
NM_019648	11312.5922481513	11822.2886018107	10802.895894492	0.913773657398062	-0.130091242282975	0.848305010779463	1
NM_001114096	9798.32299495025	10760.5669938252	8836.07899607531	0.821153662362381	-0.284275876313429	0.680468119442593	1
NM_001114097	10447.3830388564	11498.59298962	9396.17308809281	0.817158507703936	-0.291312143691276	0.670862694815602	1
NM_198160	9789.30234401132	10745.769480125	8832.8352078976	0.821982569441348	-0.282820293738497	0.682044290360923	1
NM_027968	3387.43017321299	4036.02186171492	2738.83848471106	0.678598525615348	-0.559369799365052	0.498240489511671	1
NM_001168297	3338.77029410136	3965.73367163923	2711.8069165635	0.683809640560804	-0.548333332409679	0.508140750843734	1
NM_138628	301.922209936346	348.666416559699	255.178003312992	0.731868603322456	-0.450343438660768	0.833098514243372	1
NM_176837	8212.19759486725	12434.5357311542	3989.85945858026	0.320869194061168	-1.63994280856642	0.0230329710938819	0.747448307854428
NM_001163833	947.916099115602	918.370694015334	977.461504215869	1.06434309215833	0.0899632801328683	0.942575627360793	1
NM_010100	869.470614205034	823.111699570642	915.829528839426	1.11264307057857	0.153990858724493	0.904750471151484	1
NM_019812	39439.0473196285	52922.3829039672	25955.7117352898	0.490448659169201	-1.02782597381224	0.105928924214836	1
NM_026085	573.442131142285	232.135996171046	914.748266113524	3.94057053279882	1.97840452441523	0.211509722242268	1
NM_001159589	38966.8823251364	52227.8246046666	25705.9400456063	0.492188603300728	-1.02271684251973	0.107781574437192	1
NM_001033260	2953.77172395829	4177.52308647257	1730.02036144402	0.414125864928449	-1.27185878341674	0.140764475319388	1
NM_027890	10106.1276049308	5535.194968461	14677.0602414007	2.65158866580656	1.40685699120191	0.0443611746121279	1
NM_001162913	9215.53676896416	5038.55341489984	13392.5201230285	2.65800896015602	1.41034596795151	0.0460781661267494	1
NM_008787	2975.40650739628	2924.35864499143	3026.45436980113	1.0349121763791	0.0495083444605985	0.953811865992285	1
NM_008826	13244.8117957851	20235.5999849502	6254.02360662012	0.309060448480471	-1.69403905548275	0.0136522133095118	0.553287629802868
NM_001013441	1673.36913453709	1501.0227959586	1845.71547311558	1.22963853586038	0.298234283725821	0.766443241525447	1
NM_183172	1686.10282801266	1510.27124202119	1861.93441400412	1.23284769132749	0.301994577081203	0.763012684159534	1
NM_027945	4612.78724863133	4569.65719952645	4655.91729773621	1.01887671097488	0.0269794889657773	0.972294378046102	1
NM_001177567	73.447656301549	0.924844606259148	145.970467996839	157.832426127527	7.30224982229689	0.275895981944099	1
NM_173391	112.522700497882	5.54906763755489	219.49633335821	39.5555339554173	5.30580764171007	0.235963306319783	1
NM_001013391	7384.23207923223	9752.48637300272	5015.97778546174	0.514328099893296	-0.959239118585163	0.182934628796236	1
NM_010441	38.4220434945577	37.9186288566251	38.9254581324904	1.02655236505709	0.037807222070283	0.999933399759513	1
NM_025431	1957.64270601317	2179.85873695281	1735.42667507353	0.796118870298656	-0.328944235994447	0.730819606536657	1
NM_138956	17029.4114869679	15381.0906466959	18677.73232724	1.21433081413198	0.280161501406143	0.669555022410849	1
NM_177615	440.772597043395	362.539085653586	519.006108433205	1.4315866315422	0.517614976739365	0.767133100614139	1
NM_008600	384.460276062364	5.54906763755489	763.371484487172	137.567522032141	7.10399609779608	0.00334950415461249	0.222914197056033
NM_001170800	9132.80344987501	13324.2362423755	4941.37065737447	0.370855827492705	-1.43106965571278	0.0433093862066089	1
NM_022027	1038.71412070444	1091.31663538579	986.111606023089	0.903598070485278	-0.146246904838407	0.903049631530909	1
NM_007956	520.31157046393	738.950840401059	301.6723005268	0.408244072586845	-1.29249615585273	0.427394234200243	1
NM_001170785	1199.54448985834	1574.08551985307	825.003459863615	0.524116034013593	-0.932041849605378	0.411516574711981	1
NM_172308	1561.44567724929	2025.40968770753	1097.48166679105	0.541856629526264	-0.884016917169943	0.392106413916904	1
NM_001170786	1536.14154047361	1998.58919412602	1073.69388682119	0.537225904141205	-0.896399224085079	0.388217702356967	1
NM_001159942	11839.4158465388	13123.5449628173	10555.2867302603	0.804301487148967	-0.314191707308175	0.64256113587094	1
NM_001033253	11793.2176650067	13062.5052188042	10523.9301112091	0.805659399550658	-0.31175804079041	0.645259577338589	1
NM_133485	1346.0174735384	1024.72782373514	1667.30712334167	1.62707314539809	0.7022791091119	0.517216948612272	1
NM_010690	6238.99110615863	6999.22398016923	5478.75823214802	0.782766524927746	-0.353346034570799	0.629868647296145	1
NM_016976	59.3130318049947	1.8496892125183	116.776374397471	63.1329704510108	5.98032172740952	0.411075602805434	1
NM_001114333	59.3130318049947	1.8496892125183	116.776374397471	63.1329704510108	5.98032172740952	0.411075602805434	1
NM_172937	1486.39806135383	1710.96252157942	1261.83360112823	0.737499264427724	-0.439286484450272	0.67449966201227	1
NM_001195066	1286.70605985189	1387.26690938872	1186.14521031505	0.855023068947641	-0.225964749733996	0.837600897239743	1
NM_001195096	1296.19596514975	1396.51535545131	1195.87657484818	0.856328983551852	-0.22376293873168	0.838741744331988	1
NM_001195065	1292.26195954524	1391.89113242002	1192.63278667047	0.856843440475759	-0.222896470809627	0.839536888218719	1
NM_001033257	1296.19596514975	1396.51535545131	1195.87657484818	0.856328983551852	-0.22376293873168	0.838741744331988	1
NM_001002268	3321.30252532887	2075.35129644553	4567.2537542122	2.20071356691977	1.13797138399572	0.173868590965879	1
NM_173390	7063.05515834967	9279.89077920429	4846.21953749505	0.522228079273859	-0.937248064007849	0.195789802455793	1
NM_001163592	6707.65521142574	8815.6187868622	4599.69163598928	0.521766168342503	-0.938524692983544	0.198552234626083	1
NM_001033258	199.67600010809	119.30495420743	280.04704600875	2.34732118099509	1.23101525750935	0.649985103321261	1
NR_038021	21.4415081752048	27.7453381877744	15.1376781626351	0.545593571798859	-0.87410144830486	0.955325743136162	1
NR_038022	20.9790858720752	26.8204935815153	15.1376781626351	0.564407143240199	-0.825191847823914	0.958904594583778	1
NM_013875	216.857002327905	159.073272276573	274.640732379238	1.72650457521068	0.787854157316122	0.759334138296644	1
NM_026203	1950.78080491626	2241.82332557217	1659.73828426035	0.7403519560743	-0.433716817969355	0.650493034027071	1
NM_001177776	848.596346452214	916.521004802816	780.671688101612	0.85177719224184	-0.231451995053263	0.858605747136623	1
NM_001009574	2.16252545180502	0	4.32505090361004	Inf	Inf	0.98195340685724	1
NM_001162537	51.0129829620799	36.0689396441068	65.9570262800531	1.82863779558958	0.870769343946692	0.902536153271598	1
NM_001110195	6858.67564740481	7982.33379662271	5735.01749818691	0.718463753121096	-0.477012721101801	0.509600212153214	1
NM_026518	8808.47910875972	9832.94785374726	7784.01036377217	0.791625307034019	-0.337110361040489	0.62961730906574	1
NM_025855	7085.21924632125	8257.01264468167	5913.42584796083	0.716170133488854	-0.481625739822843	0.50353213969745	1
NM_001110198	8811.71606488162	9839.42176599108	7784.01036377217	0.791104451958425	-0.338059904141498	0.628638863546786	1
NM_001110197	8811.71606488162	9839.42176599108	7784.01036377217	0.791104451958425	-0.338059904141498	0.628638863546786	1
NM_001110196	8808.47910875972	9832.94785374726	7784.01036377217	0.791625307034019	-0.337110361040489	0.62961730906574	1
NM_029726	221.177558457963	382.885666991287	59.4694499246381	0.15531908099864	-2.68669301872861	0.312176246737199	1
NM_028287	1462.7226507228	1677.66811575409	1247.7771856915	0.743756869415518	-0.427097006636985	0.684685879090242	1
NM_001253356	354.036232627961	512.363911867568	195.708553388354	0.381971776027308	-1.38846205371993	0.482536192425153	1
NM_001253355	354.498654931091	513.288756473827	195.708553388354	0.381283538593025	-1.39106384890821	0.481441389988939	1
NM_001081208	336.919775356366	484.618573679794	189.220977032939	0.39045341493239	-1.35677766445907	0.503488656857724	1
NM_134000	2940.21530713159	2752.33754822722	3128.09306603596	1.13652232374287	0.184626022067623	0.828643284406301	1
NM_028247	128.836571003859	61.9645886193629	195.708553388354	3.15839349133028	1.65919092187149	0.644737196257678	1
NM_001114332	416.771405225245	198.841590345717	634.701220104773	3.19199428550761	1.67445806876665	0.360209286284877	1
NM_133999	2831.76936624626	2762.51083889608	2901.02789359643	1.05014172351835	0.0705840421957851	0.934878035604748	1
NM_153055	4176.2379408183	4157.17650513487	4195.29937650174	1.00917037593178	0.0131697619187348	0.986872917448921	1
NM_172938	153.335064567909	47.1670749192165	259.503054216602	5.50178391729942	2.45989947888308	0.453855167201156	1
NM_009846	54613.4292637244	39292.9479415262	69933.9105859226	1.77980819077242	0.831721770892789	0.185174974648402	1
NM_011376	467.082124767409	607.62290631226	326.541343222558	0.537407888725556	-0.895910595751196	0.59913608172295	1
NM_013532	252.376141271013	20.3465813377013	484.405701204325	23.8077194966775	4.57335752866636	0.0860984835510461	1
NR_037920	431.278196971985	577.103034305708	285.453359638263	0.494631534872592	-1.01557387425774	0.567388778717676	1
NM_001039052	529.205288997721	288.551517152854	769.859060842587	2.66801252143398	1.4157654373502	0.381821321996537	1
NM_001190402	529.745920360672	288.551517152854	770.94032356849	2.6717597300315	1.41779027282769	0.380933382726691	1
NM_008863	546.342242436717	296.875118609187	795.809366264247	2.68061995222937	1.42256669418076	0.372453669739901	1
NM_001039053	529.205288997721	288.551517152854	769.859060842587	2.66801252143398	1.4157654373502	0.381821321996537	1
NM_001039051	543.411290498296	293.17574018415	793.646840812442	2.70706860094882	1.43673144794986	0.369079128649547	1
NM_001039050	529.745920360672	288.551517152854	770.94032356849	2.6717597300315	1.41779027282769	0.380933382726691	1
NM_026148	16916.5926707884	20998.596785114	12834.5885564628	0.611211724659684	-0.710255876536373	0.281575416246007	1
NM_011240	16945.2272549759	24163.4150277328	9727.03948221898	0.402552349121806	-1.3127516870451	0.0490318186439013	1
NM_001193303	16845.7228570149	20896.8638784255	12794.5818356044	0.612272822852328	-0.70775344773602	0.28340148678774	1
NM_201242	16868.5448000437	20933.8576626758	12803.2319374116	0.611604040866259	-0.709330156274888	0.28229405259491	1
NM_172939	6245.09195219754	6121.5464488293	6368.63745556578	1.04036414798155	0.0570885884953918	0.937942792353692	1
NM_011030	5344.98909664713	8051.69714209214	2638.28105120212	0.327667695970566	-1.6096946470916	0.0362743205040076	0.954933221105501
NM_010959	42.005996134754	8.32360145633233	75.6883908131757	9.09322619664765	3.18479224074871	0.709196141438558	1
NM_144822	7005.76765129859	8090.54061555503	5920.99468704215	0.731841661564411	-0.450396548544139	0.532164439801595	1
NM_019965	2873.80502788646	2962.27727384805	2785.33278192487	0.940267410655542	-0.088856979414012	0.917914755276087	1
NM_028732	1263.4572931265	1022.87813452262	1504.03645173039	1.47039652229181	0.556205259553586	0.615635596174249	1
NM_001159572	1263.4572931265	1022.87813452262	1504.03645173039	1.47039652229181	0.556205259553586	0.615635596174249	1
NM_001252635	1241.25652780273	1202.29798813689	1280.21506746857	1.06480679507118	0.0905916829591874	0.93564800731805	1
NM_023370	1241.25652780273	1202.29798813689	1280.21506746857	1.06480679507118	0.0905916829591874	0.93564800731805	1
NR_045556	1242.64379471212	1205.07252195567	1280.21506746857	1.06235520613395	0.0872662223068699	0.938004609155884	1
NM_029770	1482.52518466964	331.094369040775	2633.95600029851	7.95530291840794	2.99191686588813	0.00764166086014878	0.39156976802124
NM_023596	6075.84323176081	6224.20420012407	5927.48226339756	0.952327731034179	-0.0704699514258498	0.923958227776699	1
NR_033616	21.9244266457359	9.24844606259148	34.6004072288803	3.74121306376361	1.90350613035869	0.897538483951442	1
NM_001017441	53884.0170519665	68881.5014295751	38886.5326743579	0.564542465935005	-0.824845987601165	0.188974663388466	1
NM_001017433	56506.7242521804	70465.760240097	42547.6882642638	0.603806559658075	-0.727841664742069	0.245202192840876	1
NM_001017419	52921.6324565748	66011.7086163529	39831.5562967967	0.603401383355941	-0.728810090881255	0.245326584614	1
NM_007731	72.8865287711962	20.3465813377013	125.426476204691	6.16449879824685	2.62398360173633	0.631864562848613	1
NM_027251	2485.43861381562	2120.66868215223	2850.20854547902	1.34401406946152	0.426548240673313	0.632376519258747	1
NM_053183	4589.95721501014	5491.72727196682	3688.18715805346	0.671589643003624	-0.574348113127197	0.458429603585045	1
NM_027384	1404.45600220093	1855.23828015585	953.673724246014	0.514043793968018	-0.960036819808606	0.370740442789969	1
NM_001253857	1410.16148795813	1864.48672621844	955.836249697819	0.512653823841615	-0.96394313886243	0.368147312488509	1
NM_177372	351.952635399746	364.388774866104	339.516495933388	0.931742466705086	-0.101996845318695	0.96000502389267	1
NM_030114	3626.46438825125	3964.80882703297	3288.11994946953	0.82932622805175	-0.26998837554012	0.739573668234659	1
NM_026101	3626.46438825125	3964.80882703297	3288.11994946953	0.82932622805175	-0.26998837554012	0.739573668234659	1
NM_001242396	13204.6420045422	18121.4052150417	8287.87879404274	0.457352986465054	-1.12862002314673	0.0956834249224497	1
NM_207221	13151.6092501364	18096.4344106727	8206.78408960005	0.453502822896423	-1.14081656383369	0.0923482701164658	1
NM_001005419	2027.92028842328	2403.67113166753	1652.16944517904	0.687352534800739	-0.540877865190397	0.567736470533517	1
NM_025807	474.542370119687	564.15520981808	384.929530421294	0.6823113989241	-0.551497776237796	0.743821050665383	1
NM_027184	5848.40966768088	2987.24807821705	8709.57125714472	2.91558351670045	1.5437846492587	0.0410946053930941	1
NM_001081412	5565.29916380937	7134.25129268307	3996.34703493568	0.56016348050907	-0.83608016396665	0.265354989448918	1
NM_008116	421.263481914084	113.755886569875	728.771077258292	6.40644716711552	2.67952450108867	0.154230501939286	1
NM_175329	2324.18915197564	1815.46996208671	2832.90834186458	1.56042699743069	0.641940864204696	0.4805836752912	1
NM_001081419	1941.77741390778	1478.82652540838	2404.72830240718	1.62610574066023	0.70142107448923	0.465093750873817	1
NM_029816	216.785625323884	153.524204639019	280.04704600875	1.82412308643594	0.867203081585684	0.736105602338232	1
NM_019434	4855.99261352675	5376.12169618443	4335.86353086907	0.806503977383239	-0.310246446643549	0.685149093332862	1
NM_172550	625.537994948746	632.593710681257	618.482279216236	0.977692741444071	-0.032546952861454	0.983747402387004	1
NM_146007	8784.52232530427	11017.6737943652	6551.37085624331	0.594623781618392	-0.749950930772628	0.285349068582721	1
NM_021568	719.591131544648	575.25334509319	863.928917996106	1.5018233711551	0.586715148043429	0.67284800018519	1
NM_001162944	10.329708788494	18.496892125183	2.16252545180502	0.116912908242613	-3.09649386964131	0.922641106410769	1
NM_001024709	35.1577591494487	57.3403655880672	12.9751527108301	0.226283048211508	-2.14379958441966	0.825895466354556	1
NM_026431	1205.39722439714	1370.61970647606	1040.17474231821	0.758908351750293	-0.398002423289738	0.724120577884846	1
NM_138301	1551.93833223005	2105.87116845208	998.005496008017	0.47391574136114	-1.07729751324479	0.299568575327147	1
NM_145152	570.76792066921	570.629122061894	570.906719276525	1.00048647572284	0.00070166545509006	1	1
NM_147071	8.65010180722008	0	17.3002036144402	Inf	Inf	0.882197223229992	1
NM_001004362	1528.68507073111	1965.29478830069	1092.07535316154	0.555680175647241	-0.847673323027215	0.414961178809378	1
NM_027422	1345.89755298001	1211.54643419948	1480.24867176054	1.22178451438272	0.288989860079142	0.789425512853546	1
NM_001104537	10.1732906688506	20.3465813377013	0	0	-Inf	0.863024854132747	1
NM_177613	4761.30229783198	5012.65776592458	4509.94682973937	0.899711697933464	-0.152465314105954	0.842745535999309	1
NM_023128	710.522656215117	605.773217099742	815.272095330493	1.34583714221267	0.428503842089906	0.759001325064407	1
NM_001161747	708.210544699469	601.148994068446	815.272095330493	1.35618973561431	0.439559030598902	0.753323486548123	1
NR_029447	630.475054219329	638.142778318812	622.807330119846	0.975968625329636	-0.0350933249771646	0.982291783248463	1
NM_053244	124.970166793594	139.651535545131	110.288798042056	0.789742823890496	-0.340545172107529	0.926892592962233	1
NR_036582	2972.51043490063	2741.23941295211	3203.78145684914	1.16873463941586	0.224947403901503	0.791405843922371	1
NM_007909	337.947100799633	389.359579235101	286.534622364165	0.735912605327609	-0.44239364836978	0.825823781417829	1
NM_001195268	2940.17809040657	2714.4189193706	3165.93726144255	1.16634069960603	0.221989275532683	0.794639228592329	1
NM_025629	92.8048480847705	27.7453381877744	157.864357981766	5.68976153447382	2.50836818851755	0.58463026781993	1
NM_001113548	235.674281911944	38.8434734628842	432.505090361004	11.1345626897726	3.47697299224202	0.187756687505448	1
NM_001164151	3837.21658913951	4419.83237331247	3254.60080496656	0.736362950011015	-0.441511055353347	0.582232179628814	1
NM_001164152	3837.21658913951	4419.83237331247	3254.60080496656	0.736362950011015	-0.441511055353347	0.582232179628814	1
NM_001164150	3837.21658913951	4419.83237331247	3254.60080496656	0.736362950011015	-0.441511055353347	0.582232179628814	1
NM_001164153	3837.21658913951	4419.83237331247	3254.60080496656	0.736362950011015	-0.441511055353347	0.582232179628814	1
NM_001164149	3678.60196355628	4179.37277568509	3177.83115142748	0.760360781865542	-0.395243972773617	0.625489587376122	1
NM_001164148	3678.60196355628	4179.37277568509	3177.83115142748	0.760360781865542	-0.395243972773617	0.625489587376122	1
NM_001164147	3678.60196355628	4179.37277568509	3177.83115142748	0.760360781865542	-0.395243972773617	0.625489587376122	1
NM_013595	7234.82598612244	7958.28783685997	6511.36413538492	0.818186558323084	-0.289498258956834	0.686439920253249	1
NM_011548	3837.21658913951	4419.83237331247	3254.60080496656	0.736362950011015	-0.441511055353347	0.582232179628814	1
NM_175195	1668.36986760054	1700.78923091057	1635.9505042905	0.961877271185824	-0.0560752669491461	0.956191875197044	1
NM_199322	3611.40096374771	3382.1567250897	3840.64520240572	1.13556097915712	0.183405180254792	0.821373233451234	1
NM_001013758	66.9532478903334	7.39875685007318	126.507738930594	17.0985128304821	4.09579894482946	0.502702754851225	1
NM_010319	344.224321752769	295.950274002927	392.498369502611	1.32623080287714	0.407331868354443	0.837617488591141	1
NM_013895	7212.43518177285	7366.38728885411	7058.48307469159	0.958201462658852	-0.061599079195122	0.931786288597163	1
NM_001038655	344.224321752769	295.950274002927	392.498369502611	1.32623080287714	0.407331868354443	0.837617488591141	1
NM_148951	71.5159824194246	74.912413106991	68.1195517318581	0.909322619664765	-0.137135854138654	0.982490046337387	1
NM_001252401	405.485028833737	428.203052697986	382.767004969489	0.893891350278291	-0.161828607931184	0.930415849122722	1
NM_019725	387.515103959904	404.157092935248	370.873114984561	0.917645938837898	-0.123990478081732	0.94833422840956	1
NM_001243067	288.450474643383	380.11113317251	196.789816114257	0.517716527984319	-0.949765718236932	0.664696815986541	1
NM_001105557	627.866827022011	694.55829930062	561.175354743403	0.807960044978908	-0.307644143910337	0.835422360384723	1
NM_025499	34.4029967744339	40.6931626754025	28.1128308734653	0.690849003251802	-0.533557675250151	0.958768780874426	1
NM_021439	9416.70809033786	11571.6557135145	7261.76046716126	0.627547228066965	-0.672204057124268	0.333804891553949	1
NM_153543	444.720985923267	207.165191802049	682.276780044484	3.29339487058431	1.719575498171	0.332429615812521	1
NM_001033375	1833.53068138631	2471.18478792444	1195.87657484818	0.483928430076084	-1.04713439699329	0.286782060510288	1
NM_001004363	7633.28640305666	10432.2471586032	4834.32564751012	0.463402138965178	-1.10966339149746	0.122781591952249	1
NM_027423	2057.86680711542	2202.97985210929	1912.75376212154	0.868257492364323	-0.203805139927601	0.828828241331758	1
NM_146008	2098.81491334674	1603.68054725336	2593.94927944012	1.61749750215702	0.693763484317654	0.459473175909831	1
NM_007771	2042.13222302495	1890.3823751937	2193.88207085619	1.16054936802476	0.214807894065092	0.819866500809197	1
NM_027191	972.600676304745	1093.16632459831	852.035028011178	0.779419388284084	-0.359528275475102	0.76925273819127	1
NM_028334	967.279403790855	1085.76756774824	848.79123983347	0.781743040634165	-0.355233624085009	0.772427586741922	1
NM_145423	6015.89014420188	6389.75138464445	5642.0289037593	0.882980974395647	-0.179545742450495	0.807654513414024	1
NM_178773	44.2535627021812	0.924844606259148	87.5822807981033	94.6994556765163	6.56528422813068	0.489168228119516	1
NM_001080134	2242.85406704334	2994.64683506712	1491.06129901956	0.497908895820145	-1.00604630354253	0.276533661950108	1
NM_010401	15441.5998276388	17701.5257638001	13181.6738914775	0.744663147536934	-0.425340132773264	0.520613829420857	1
NM_021320	131.495679037796	30.5198720065519	232.47148606904	7.61705311277628	2.92923295547706	0.425601057223707	1
NM_011629	1282.00434692454	1231.89301553719	1332.11567831189	1.08135662879053	0.112842398869694	0.918752035340246	1
NM_018797	248.240230438512	280.227915696522	216.252545180502	0.771702364637707	-0.373883568452172	0.875816405940775	1
NM_027722	12731.5514462802	9229.02432586004	16234.0785667003	1.75902435550114	0.814775458544639	0.227866238174692	1
NM_001001932	7918.09665049496	10529.3558422604	5306.83745872952	0.504003999696744	-0.988492912115025	0.166170632912592	1
NR_045358	68.3473468555227	3.69937842503659	132.995315286009	35.9507192846034	5.16794873058529	0.411232638692568	1
NM_025724	5.24989550986919	1.8496892125183	8.65010180722008	4.67651632970451	2.22543422524605	0.97298565670262	1
NM_026268	3435.32342374742	2344.48107686694	4526.16577062791	1.93056186944212	0.949020789611061	0.251345220298249	1
NM_001110013	2195.63143672301	2440.66491591789	1950.59795752813	0.799207603143893	-0.323357786824833	0.726336022223577	1
NM_001163559	156.027613717081	130.40308948254	181.652137951622	1.3930048641673	0.478200295626021	0.879741859918609	1
NM_029134	83.4812494083733	80.4614807445459	86.5010180722008	1.07506122521943	0.104418824284688	0.985173512622162	1
NM_001039354	80.1387560034426	100.808062082247	59.4694499246381	0.589927518655385	-0.761390386006212	0.879228411084439	1
NM_001033223	73.9640158873143	97.1086836572105	50.819348117418	0.523324446419314	-0.934222440742431	0.860319434618368	1
NM_009306	41887.4804627825	51101.363874243	32673.597051322	0.639387964903042	-0.645236506130372	0.306320566847207	1
NM_001252342	41887.4804627825	51101.363874243	32673.597051322	0.639387964903042	-0.645236506130372	0.306320566847207	1
NM_001252341	41900.9757506889	51120.7856109744	32681.1658904034	0.639293107486742	-0.645450555321048	0.306156545092506	1
NM_172554	1787.715094979	2047.60595825775	1527.82423170025	0.746151487564642	-0.422459531201558	0.667610018258256	1
NM_001025581	8.10947044426883	0	16.2189408885377	Inf	Inf	0.891015765564507	1
NM_146241	73.9100786046786	1.8496892125183	145.970467996839	78.9162130637635	6.30224982229689	0.315979861236992	1
NM_001162905	1267.37313984585	1264.26257675626	1270.48370293545	1.0049207548286	0.0070817390923565	0.995561911390511	1
NM_010785	1296.99549546935	1297.55698258158	1296.43400835711	0.999134547276497	-0.00124912495962102	1	1
NM_001162904	1307.26065930962	1304.0308948254	1310.49042379384	1.00495350914927	0.00712876143284947	0.995454181209751	1
NM_148922	1307.26065930962	1304.0308948254	1310.49042379384	1.00495350914927	0.00712876143284947	0.995454181209751	1
NM_008337	381.381356178579	361.614241047327	401.148471309831	1.10932708332505	0.149684804559505	0.937485951270328	1
NM_027994	12722.6453221714	14301.7969911915	11143.4936531513	0.779167377359264	-0.359994819812152	0.592487605194769	1
NM_080446	1259.218901457	1379.86815253865	1138.56965037534	0.825129305492434	-0.277307873983467	0.802774943144658	1
NM_028679	527.8849043188	515.138445686345	540.631362951255	1.04948750666618	0.0696849925681098	0.966247100544485	1
NM_011915	5.71231781299876	2.77453381877744	8.65010180722008	3.11767755313634	1.6404717245249	0.978487134415649	1
NM_029057	793.139111191899	920.220383227852	666.057839155946	0.723802527411552	-0.466331949490055	0.726508316197001	1
NM_177335	206.020103291694	255.257111327525	156.783095255864	0.614216365767349	-0.70318114151718	0.791191910828868	1
NM_001242411	3091.82312011857	3484.81447638447	2698.83176385267	0.774454933581638	-0.36874680550448	0.661827463016118	1
NM_001081037	3112.81587010224	3498.68714547836	2726.94459472613	0.779419388284085	-0.359528275475102	0.669255444506817	1
NR_028310	3187.50732014137	3638.33868102349	2736.67595925925	0.752177353233484	-0.410855224921792	0.62351890918463	1
NM_177152	922.867085686783	869.353929883599	976.380241489967	1.12311017173489	0.167499456161913	0.893775910471853	1
NM_001113470	7314.40523271401	5661.8986795185	8966.91178590952	1.58372876193399	0.66332527271544	0.355487596377162	1
NM_146012	7002.1457627696	5448.25957547264	8556.03195006656	1.5704156220061	0.651146429469594	0.367272855271472	1
NM_001033263	137.728132046344	52.7161425567714	222.740121535917	4.22527352596109	2.07904473826453	0.550040288038326	1
NM_001190454	15870.8046754663	16730.438927228	15011.1704237045	0.897237095153229	-0.156438826795664	0.812694716021031	1
NM_001190453	15870.8046754663	16730.438927228	15011.1704237045	0.897237095153229	-0.156438826795664	0.812694716021031	1
NM_027151	15870.8046754663	16730.438927228	15011.1704237045	0.897237095153229	-0.156438826795664	0.812694716021031	1
NM_001039000	355.598795705916	129.478244876281	581.71934653555	4.49279604532326	2.16761357085771	0.281598689377252	1
NM_008512	3501.83007093753	1896.85628743751	5106.80385443755	2.69224605377796	1.42881026891677	0.0860232924190778	1
NM_145424	200.149030076805	36.9937842503659	363.304275903243	9.82068429237946	3.29582355313745	0.252173346596707	1
NM_147222	107.017681641146	25.8956489752561	188.139714307037	7.26530215507664	2.86102279903718	0.496066674917507	1
NM_054078	9967.25060876436	10962.1831179897	8972.31809953903	0.818479129838184	-0.288982464581122	0.674900892594745	1
NM_025716	971.679607308271	1014.55453306629	928.804681550256	0.915480293349173	-0.127399264018675	0.917874013458828	1
NM_019963	4192.63900993121	3765.04239208099	4620.23562778143	1.22714040019819	0.295300320787155	0.707425029474199	1
NM_172790	5030.414638532	5640.62725357454	4420.20202348946	0.783636610748976	-0.351743294382213	0.64364202264204	1
NM_001164237	3372.08124069336	3431.17348922144	3312.98899216529	0.965555662682925	-0.0505686643371541	0.951571747738624	1
NM_026259	2203.75906605243	2203.90469671555	2203.61343538932	0.999867843048446	-0.000190674778402697	1	1
NM_011772	308.365737510942	317.221699946888	299.509775074995	0.944165468898067	-0.0828883748775697	0.970245237276816	1
NM_001164197	466.083565874881	382.885666991287	549.281464758475	1.43458351176926	0.520631954518895	0.759439388884762	1
NM_021412	467.705459963735	382.885666991287	552.525252936183	1.44305546164191	0.52912674868435	0.755232879917269	1
NM_178066	763.850807138861	716.75456985084	810.947044426883	1.13141524105754	0.178128510467698	0.895696506623819	1
NM_146267	0.462422303129574	0.924844606259148	0	0	-Inf	1	1
NM_146318	2.16252545180502	0	4.32505090361004	Inf	Inf	0.98195340685724	1
NM_001085477	0	0	0	NA	NA	NA	NA
NM_146547	0	0	0	NA	NA	NA	NA
NM_172546	1386.85033377583	1046.92409428536	1726.77657326631	1.64938086981848	0.721924579825405	0.501141084569498	1
NM_001039652	67.1058904001923	82.3111699570642	51.9006108433205	0.630541527600608	-0.665336704999187	0.90805180222608	1
NM_001033391	535.177404722081	703.806745363212	366.548064080951	0.520807830410587	-0.941176955121147	0.555678861629585	1
NM_001170802	685.125207940472	886.925977402523	483.324438478422	0.544943378357121	-0.875821758588758	0.538820343223882	1
NM_001170801	685.125207940472	886.925977402523	483.324438478422	0.544943378357121	-0.875821758588758	0.538820343223882	1
NM_001161822	13537.0373408402	22527.3649192603	4546.70976242006	0.201830519402326	-2.30878374967377	0.000967662818442712	0.0906956114548655
NM_019958	13536.5749185371	22526.4400746541	4546.70976242006	0.201838805747911	-2.30872451966079	0.000967963273496668	0.0906956114548655
NM_175374	625.792399131845	757.447732526242	494.137065737447	0.652371172977704	-0.616235061336884	0.677283843429749	1
NM_025995	316.185924329341	371.787531716178	260.584316942505	0.700895793195762	-0.512728129702913	0.805473940160682	1
NM_011702	184.355294766378	0	368.710589532756	Inf	Inf	0.0169142359870722	0.61609347551888
NM_026793	29.2654706033889	5.54906763755489	52.981873569223	9.54788750648003	3.25518156864011	0.779535566871345	1
NM_153399	79.9656173261822	45.3173857066983	114.613848945666	2.52913638239121	1.33864483569405	0.788730354746329	1
NM_001195672	31.883586302523	12.9478244876281	50.819348117418	3.92493334814485	1.97266815486609	0.851609543580372	1
NM_024261	1865.13163632782	1873.73517228103	1856.52810037461	0.99081670016074	-0.0133099095529497	0.989791188723608	1
NM_025343	949.856942335774	1055.24769574169	844.46618892986	0.800253999452064	-0.321470112900648	0.795079235131363	1
NR_002891	1946.24162300059	2225.17612265951	1667.30712334167	0.74929220494642	-0.416399652014988	0.663780444231766	1
NM_001033466	2164.89743370439	2362.97796899212	1966.81689841667	0.83234669312451	-0.264743522927443	0.775402560570636	1
NM_031185	8071.4356704636	11158.2501745166	4984.62116641057	0.446720685452503	-1.16255503454036	0.10375348275874	1
NM_027391	705.918030396512	65.6639670443995	1346.17209374863	20.500925459444	4.35761713269682	0.00616754763352001	0.339143681067922
NM_001204916	51.9719878473417	5.54906763755489	98.3949080571284	17.7317910834629	4.14826636472359	0.576347049901941	1
NR_045946	0.924844606259148	1.8496892125183	0	0	-Inf	0.996720553123196	1
NM_172784	1928.32545561845	1637.89979768495	2218.75111355195	1.35463177704032	0.437900744101194	0.648284349311367	1
NM_008786	4270.25170319788	4503.06838787579	4037.43501851997	0.896596425093275	-0.157469347796871	0.841025213593513	1
NR_030698	193.341066262534	194.217367314421	192.464765210647	0.990976079389764	-0.0130778614536705	0.998522115379304	1
NM_145706	779.483629556092	979.410438028438	579.556821083745	0.591740498753922	-0.75696345828851	0.573663328594803	1
NR_033219	162.538742685913	181.269542826793	143.807942545034	0.7933375916463	-0.333993183367964	0.914515852147165	1
NM_011835	3551.4198288018	3720.64985098055	3382.18980662305	0.90903200840888	-0.137597000072223	0.86627714492038	1
NM_145418	3359.53506917043	3317.41760265156	3401.6525356893	1.02539171823602	0.0361751507042167	0.965291768935796	1
NM_026141	2300.68256503926	2719.96798700815	1881.39714307037	0.69169826705932	-0.531785252904919	0.559920629159489	1
NM_172785	3474.33482195025	2848.52138727818	4100.14825662232	1.43939528589606	0.52546283856205	0.521918560614345	1
NR_039563	0	0	0	NA	NA	NA	NA
NM_138667	8610.98972608968	8958.96970083237	8263.00975134698	0.922316965820219	-0.116665458731571	0.867878565843162	1
NM_177387	654.170961017762	652.015447412699	656.326474622824	1.00661184827328	0.00950748421558081	0.995810228254863	1
NM_175155	1155.24436130215	665.888116506587	1644.60060609772	2.46978518662519	1.30438556664088	0.260342416586625	1
NM_177271	183.804055737842	83.2360145633233	284.37209691236	3.4164549853119	1.77250011820868	0.538564084808704	1
NR_038036	1.08126272590251	0	2.16252545180502	Inf	Inf	0.994725378545522	1
NM_001081344	3777.35141935127	3989.77963140196	3564.92320730058	0.893513811951539	-0.162438064244012	0.840193989372018	1
NM_001127353	11400.3239352223	16730.438927228	6070.20894321669	0.362824249239374	-1.46265721375002	0.034555556775379	0.93657398127877
NM_026405	10668.3761318077	12056.2742871943	9280.47797642124	0.76976334109109	-0.377513128448171	0.581141163029697	1
NR_033630	689.538356405721	949.815410628145	429.261302183296	0.451941816673001	-1.14579104392918	0.422049485306399	1
NR_046010	3.23695612190702	6.47391224381404	0	0	-Inf	0.969167812471591	1
NM_001077707	2007.51976980294	2267.71897454743	1747.32056505846	0.770519003752292	-0.376097555692932	0.691815094952198	1
NM_010146	144.616642202684	111.906197357357	177.327087048012	1.58460470675938	0.664122992589544	0.84091188619191	1
NM_011682	4234.90012941283	3751.1697229871	4718.63053583855	1.25790910150582	0.331027674566321	0.673370435090401	1
NR_038028	56.7830136674988	57.3403655880672	56.2256617469305	0.980559875583203	-0.0283223669997285	0.999755445161886	1
NR_038027	56.7830136674988	57.3403655880672	56.2256617469305	0.980559875583203	-0.0283223669997285	0.999755445161886	1
NM_029075	6069.63127491967	6182.5861928424	5956.67635699693	0.963460301433887	-0.0537028721695703	0.942110402688174	1
NM_001163591	5797.06263314835	5902.35827714588	5691.76698915081	0.964320822609077	-0.052414894298016	0.943935241964384	1
NM_001163590	5902.02943951275	6042.00981269101	5762.04906633448	0.953664301277947	-0.068446581395056	0.926495826142456	1
NM_175102	8836.13167482136	9390.87213195539	8281.39121768733	0.881855391205604	-0.181385996355293	0.795158068086983	1
NM_009538	25592.3488475394	21718.1258887836	29466.5718062952	1.35677322975245	0.440179609739284	0.492668943535875	1
NM_029172	0	0	0	NA	NA	NA	NA
NM_181470	2873.97367179017	3241.58034493831	2506.36699864202	0.773192928120902	-0.371099652645459	0.665562264537417	1
NM_025799	4700.74565208034	2749.56301440845	6651.92828975224	2.41926744537018	1.27457026530024	0.102281502045076	1
NM_001164195	1810.8550881844	1710.03767697316	1911.67249939564	1.11791250282823	0.16080727523329	0.869655007312132	1
NM_019961	3366.77812706463	3187.01451316902	3546.54174096023	1.1128100378287	0.154207338526552	0.851837613685708	1
NM_025748	815.26166745585	741.725374219837	888.797960691863	1.19828442114	0.260970382472817	0.843013749038649	1
NM_025446	807.714043705702	575.25334509319	1040.17474231821	1.80820285738575	0.854556538885494	0.51920150473269	1
NM_010437	1930.37021800317	1383.56753096369	2477.17290504265	1.79042428331434	0.840301508663093	0.383264994882078	1
NM_025418	4052.90405138893	3857.52685270691	4248.28125007096	1.10129661108901	0.139203080815516	0.8605731393492	1
NR_045824	5.08664533442531	10.1732906688506	0	0	-Inf	0.9424877351256	1
NM_029722	81.6353358056395	0	163.270671611279	Inf	Inf	0.174537231577191	1
NM_008703	62.237151687615	12.0229798813689	112.451323493861	9.35303265940901	3.22543422524605	0.606868685471666	1
NR_038020	7.95305232462546	1.8496892125183	14.0564154367326	7.59933903576982	2.92587394338715	0.94355527212509	1
NM_010828	6818.78021713959	3998.1032328583	9639.45720142088	2.41100758034442	1.26963618686251	0.0832610519522363	1
NM_001033432	2321.16111292848	2196.50593986548	2445.81628599148	1.11350315134648	0.155105641130202	0.864536536179591	1
NM_028440	4273.61918754377	4239.48767509193	4307.7506999956	1.01610171561642	0.0230448285572306	0.976737804712444	1
NM_009048	6438.16836619328	7591.12452817509	5285.21220421147	0.696235740119263	-0.52235222054227	0.474559616636543	1
NM_001111065	6371.36847997657	7511.5878920368	5231.14906791634	0.696410551684019	-0.521990032698346	0.475570671676523	1
NM_001195036	218.923878998503	249.70804368997	188.139714307037	0.753438742007948	-0.408437875956048	0.873884491686024	1
NM_144820	1004.45082149203	991.433417909807	1017.46822507426	1.02625976358487	0.0373959475168188	0.976010254576256	1
NM_019487	1685.20207539264	753.748354101206	2616.65579668407	3.47152439198923	1.79556930828957	0.0808448764513855	1
NM_177706	9.34031923401418	4.62422303129574	14.0564154367326	3.03973561430793	1.60394584849978	0.963328969628372	1
NR_038035	9.19073317017134	0	18.3814663403427	Inf	Inf	0.873363205171449	1
NR_038034	10.343372900095	5.54906763755489	15.1376781626351	2.7279678589943	1.4478266465825	0.963324391870329	1
NM_022032	39390.6684537594	16945.0028758801	61836.3340316386	3.64923715177752	1.86759490991827	0.00404030010075595	0.255742017933183
NM_009397	15196.4910160392	9111.56906086513	21281.4129712132	2.3356474421753	1.22382252087392	0.068145384889462	1
NM_001166402	15173.754114126	9067.17651976469	21280.3317084873	2.34696343035787	1.23079536241823	0.0666633054962129	1
NM_053008	3.85579654467995	5.54906763755489	2.16252545180502	0.389709694142042	-1.3595282754751	0.989967549207547	1
NM_010511	5013.01249345338	4932.19628518004	5093.82870172672	1.03277088080058	0.0465202292309815	0.951323936066578	1
NM_178258	73.9882876645003	0.924844606259148	147.051730722741	159.001555209953	7.31289706649639	0.272938541464164	1
NM_172786	106.643356899655	87.8602375946191	125.426476204691	1.4275681427519	0.513559612042679	0.899974710913766	1
NM_029529	140.988640781669	110.056508144839	171.920773418499	1.56211364794751	0.643499417222466	0.848342517086424	1
NM_008822	2947.83358872199	3071.40893738663	2824.25824005736	0.919531816710943	-0.121028600710223	0.887434583411273	1
NM_001161825	2865.13442991184	2981.69901057949	2748.56984924418	0.921813314989831	-0.117453488276954	0.891541488903115	1
NM_008580	3349.32420219468	4723.18140416547	1975.46700022389	0.418249233129535	-1.25756519983887	0.133201253983843	1
NM_008635	4664.00231661235	4999.70994143695	4328.29469178775	0.865709159628521	-0.208045670901102	0.787324619980195	1
NM_001198635	4664.00231661235	4999.70994143695	4328.29469178775	0.865709159628521	-0.208045670901102	0.787324619980195	1
NR_045350	12.257607060834	21.2714259439604	3.24378817770753	0.152495097707756	-2.7131652300898	0.918292822847893	1
NM_001101561	20153.239552275	26740.956945377	13565.5221591729	0.507293818500318	-0.979106513904356	0.134860927208148	1
NM_153787	7657.50999627021	10312.0173597895	5003.00263275091	0.485162355550286	-1.04346048088368	0.146044903734917	1
NM_001025393	7423.82959590636	9993.87081523635	4853.78837657637	0.485676517768914	-1.04193236046583	0.148329890518863	1
NM_001025392	7657.50999627021	10312.0173597895	5003.00263275091	0.485162355550286	-1.04346048088368	0.146044903734917	1
NM_027930	204.602451713088	208.090036408308	201.114867017867	0.966480041472265	-0.0491881548629511	0.987371809044865	1
NM_001198914	4374.54986704854	5788.60239057601	2960.49734352107	0.511435601163562	-0.967375504439925	0.218521008540258	1
NM_010848	4134.4737635007	5456.58317692897	2812.36435007243	0.515407583625484	-0.95621432994752	0.229070125775195	1
NM_001145209	1100.08342151445	1267.03711057503	933.129732453866	0.736465984039232	-0.44130920342288	0.705401608101316	1
NM_019702	4872.79785267753	5771.95518766334	3973.64051769172	0.688439252990869	-0.538598736497062	0.481805382746108	1
NM_001042593	4872.79785267753	5771.95518766334	3973.64051769172	0.688439252990869	-0.538598736497062	0.481805382746108	1
NR_045352	658.658542933047	790.742138351572	526.574947514522	0.665924986130437	-0.586568422444864	0.685131164098564	1
NM_178713	82.7401511449596	50.8664533442531	114.613848945666	2.25323059522126	1.17199496628459	0.809715268754957	1
NR_027968	6.87178959872295	1.8496892125183	11.8938899849276	6.4302099533437	2.68486584388335	0.955676954747584	1
NR_045843	11.6592628054626	2.77453381877744	20.5439917921477	7.4044841886988	2.88839923796848	0.916660113180476	1
NM_001161845	9814.79490169435	2836.49840739681	16793.0913959919	5.92035988886866	2.56568487756112	0.000433076907948007	0.0522701807033518
NM_001161848	9760.62317167018	2793.03071090263	16728.2156324377	5.98927021000484	2.58238022195399	0.000403971864293565	0.0504681341339382
NM_001161847	9761.16380303313	2793.03071090263	16729.2968951636	5.98965733884008	2.58247347051045	0.000403762875705542	0.0504681341339382
[truncated: 28,795 more rows]
