# Supplementary material for: Aire-dependent genes undergo Clp1-mediated 3’UTR shortening associated with higher transcript stability in the thymus
Source: eLife. 2020 Apr 29;9:e52985. doi: 10.7554/eLife.52985 (PMC7205469; doi:10.7554/eLife.52985)
Supplement: Figure 1—source data 3. — RNAseq_d3UTR_ratio_density.R: R-script used for d3’UTR ratio calculation and d3’UTR ratio density plot from RNA-seq data. The script needs the WT_AireKO_counts_UCSCmm9_DESEQ.csv file (DESeq differential expression file of WT vs Aire-KO mTEChi), the WT_AireKO_counts_UTRd.csv file (count of reads mapping the annotated features including d3’UTRs: GFF2_features_mm9_UTR_d.gtf provided in Figure 1—source data 1) and the number of reads of the WT and Aire-KO samples that map to the mm9 genome (114828554 for WT mTEChi and 179098324 for Aire-KO mTEChi). [file elife-52985-fig1-data3.zip › Figure_1_source_data_3_REVISION/WT_AireKO_counts_UTRd.csv]

	feature	length	SAUVAGE	MUTANT
NM_011465	5UTR	165	0	0
NM_011465	exon	7122	329	348
NM_011465	3UTR	623	57	14
NM_011465	3UTRd	495	3	19
NM_001081290	5UTR	286	130	212
NM_001081290	exon	8286	6423	9693
NM_001081290	3UTR	1872	1515	3112
NM_001081290	3UTRd	NA	NA	NA
NM_133832	5UTR	136	70	110
NM_133832	exon	902	762	1339
NM_133832	3UTR	1064	1205	2122
NM_133832	3UTRd	193	99	270
NM_001160139	5UTR	361	0	4
NM_001160139	exon	1896	53	7
NM_001160139	3UTR	1439	40	14
NM_001160139	3UTRd	3284	61	19
NM_023872	5UTR	361	0	4
NM_023872	exon	1839	53	7
NM_023872	3UTR	1439	40	14
NM_023872	3UTRd	3284	61	19
NM_028534	5UTR	134	0	1
NM_028534	exon	1188	2689	5635
NM_028534	3UTR	317	1329	2812
NM_028534	3UTRd	620	2322	5176
NM_001033764	5UTR	34	0	0
NM_001033764	exon	186	7	78
NM_001033764	3UTR	4111	375	4808
NM_001033764	3UTRd	NA	NA	NA
NM_001039551	5UTR	35	0	0
NM_001039551	exon	2077	264	359
NM_001039551	3UTR	618	200	262
NM_001039551	3UTRd	2553	518	908
NM_053186	5UTR	35	0	0
NM_053186	exon	2077	264	359
NM_053186	3UTR	519	197	262
NM_053186	3UTRd	2553	518	908
NM_001123382	5UTR	302	162	249
NM_001123382	exon	1303	1638	1872
NM_001123382	3UTR	3203	6176	9147
NM_001123382	3UTRd	NA	NA	NA
NM_008362	5UTR	224	5	3
NM_008362	exon	1312	1638	1872
NM_008362	3UTR	3203	6176	9147
NM_008362	3UTRd	NA	NA	NA
NM_001039495	5UTR	119	5	0
NM_001039495	exon	5435	641	26
NM_001039495	3UTR	164	29	0
NM_001039495	3UTRd	NA	NA	NA
NR_037976	5UTR	NA	NA	NA
NR_037976	exon	NA	NA	NA
NR_037976	3UTR	676	0	5
NR_037976	3UTRd	NA	NA	NA
NM_029777	5UTR	149	28	27
NM_029777	exon	856	809	811
NM_029777	3UTR	2504	2770	3302
NM_029777	3UTRd	NA	NA	NA
NM_001081082	5UTR	71	15	0
NM_001081082	exon	1303	501	18
NM_001081082	3UTR	963	401	15
NM_001081082	3UTRd	NA	NA	NA
NM_001039126	5UTR	248	14	14
NM_001039126	exon	883	161	280
NM_001039126	3UTR	364	80	96
NM_001039126	3UTRd	4476	1058	1363
NM_023046	5UTR	73	0	5
NM_023046	exon	859	161	280
NM_023046	3UTR	364	80	96
NM_023046	3UTRd	4476	1058	1363
NM_172463	5UTR	92	1	4
NM_172463	exon	4200	231	135
NM_172463	3UTR	182	24	7
NM_172463	3UTRd	NA	NA	NA
NM_009399	5UTR	29	0	0
NM_009399	exon	1531	3581	6325
NM_009399	3UTR	3462	7002	16914
NM_009399	3UTRd	NA	NA	NA
NM_001160307	5UTR	152	27	203
NM_001160307	exon	558	718	3784
NM_001160307	3UTR	561	804	3786
NM_001160307	3UTRd	2043	127	469
NM_198028	5UTR	217	99	565
NM_198028	exon	669	728	3876
NM_198028	3UTR	561	804	3786
NM_198028	3UTRd	2043	127	469
NM_001099276	5UTR	500	73	21
NM_001099276	exon	4713	1443	594
NM_001099276	3UTR	2716	1026	535
NM_001099276	3UTRd	NA	NA	NA
NM_001024720	5UTR	384	0	0
NM_001024720	exon	16538	182	82
NM_001024720	3UTR	1369	20	8
NM_001024720	3UTRd	23	0	0
NM_007842	5UTR	150	139	199
NM_007842	exon	3467	8176	13150
NM_007842	3UTR	996	1456	1799
NM_007842	3UTRd	NA	NA	NA
NR_038030	5UTR	NA	NA	NA
NR_038030	exon	NA	NA	NA
NR_038030	3UTR	830	1214	2400
NR_038030	3UTRd	NA	NA	NA
NR_038031	5UTR	NA	NA	NA
NR_038031	exon	NA	NA	NA
NR_038031	3UTR	758	1153	2192
NR_038031	3UTRd	NA	NA	NA
NM_008030	5UTR	27	0	0
NM_008030	exon	1256	3470	2303
NM_008030	3UTR	727	2307	1735
NM_008030	3UTRd	NA	NA	NA
NM_001164306	5UTR	68	0	0
NM_001164306	exon	1253	58	19
NM_001164306	3UTR	423	10	6
NM_001164306	3UTRd	NA	NA	NA
NM_001198955	5UTR	67	0	0
NM_001198955	exon	317	67	31
NM_001198955	3UTR	3449	751	581
NM_001198955	3UTRd	NA	NA	NA
NM_207158	5UTR	NA	NA	NA
NM_207158	exon	948	0	8
NM_207158	3UTR	NA	NA	NA
NM_207158	3UTRd	NA	NA	NA
NM_146105	5UTR	140	38	67
NM_146105	exon	1930	2205	6390
NM_146105	3UTR	1355	2166	6193
NM_146105	3UTRd	1120	1555	5040
NM_145514	5UTR	541	35	111
NM_145514	exon	1900	3320	3463
NM_145514	3UTR	720	1468	2042
NM_145514	3UTRd	3886	4140	5058
NM_008484	5UTR	180	30	76
NM_008484	exon	3370	3385	3831
NM_008484	3UTR	480	838	1027
NM_008484	3UTRd	25	0	0
NM_173868	5UTR	384	8	2
NM_173868	exon	2997	469	143
NM_173868	3UTR	357	69	14
NM_173868	3UTRd	2124	209	82
NM_183028	5UTR	412	84	235
NM_183028	exon	706	897	1756
NM_183028	3UTR	2607	2656	6495
NM_183028	3UTRd	1507	801	1747
NM_027671	5UTR	1825	80	223
NM_027671	exon	1395	67	29
NM_027671	3UTR	757	9	21
NM_027671	3UTRd	216	0	0
NM_001033636	5UTR	203	4	1
NM_001033636	exon	359	13	33
NM_001033636	3UTR	5975	346	865
NM_001033636	3UTRd	NA	NA	NA
NM_029525	5UTR	328	0	0
NM_029525	exon	4751	47	47
NM_029525	3UTR	5975	346	865
NM_029525	3UTRd	NA	NA	NA
NM_001198565	5UTR	482	64	215
NM_001198565	exon	2582	582	2216
NM_001198565	3UTR	1561	780	2497
NM_001198565	3UTRd	NA	NA	NA
NM_001198566	5UTR	387	55	174
NM_001198566	exon	2582	582	2216
NM_001198566	3UTR	1561	780	2497
NM_001198566	3UTRd	NA	NA	NA
NM_172294	5UTR	466	64	110
NM_172294	exon	2582	582	2216
NM_172294	3UTR	1561	780	2497
NM_172294	3UTRd	NA	NA	NA
NM_172841	5UTR	640	662	1433
NM_172841	exon	2092	1924	5286
NM_172841	3UTR	5779	7601	22499
NM_172841	3UTRd	NA	NA	NA
NM_010827	5UTR	218	423	934
NM_010827	exon	519	1101	2529
NM_010827	3UTR	978	4028	7614
NM_010827	3UTRd	NA	NA	NA
NM_001098528	5UTR	NA	NA	NA
NM_001098528	exon	579	38	43
NM_001098528	3UTR	4730	96	32
NM_001098528	3UTRd	NA	NA	NA
NM_010267	5UTR	99	6	5
NM_010267	exon	694	84	140
NM_010267	3UTR	3144	475	944
NM_010267	3UTRd	NA	NA	NA
NM_153179	5UTR	229	6	0
NM_153179	exon	11767	427	24
NM_153179	3UTR	932	58	4
NM_153179	3UTRd	NA	NA	NA
NM_026604	5UTR	412	68	110
NM_026604	exon	4315	3019	4132
NM_026604	3UTR	613	668	765
NM_026604	3UTRd	1127	229	153
NM_007733	5UTR	124	0	21
NM_007733	exon	3283	122	490
NM_007733	3UTR	2432	273	797
NM_007733	3UTRd	4703	474	2053
NM_026719	5UTR	213	101	116
NM_026719	exon	1500	2236	2719
NM_026719	3UTR	408	905	1059
NM_026719	3UTRd	3271	1247	1614
NM_011200	5UTR	704	748	815
NM_011200	exon	404	400	459
NM_011200	3UTR	522	1043	1078
NM_011200	3UTRd	2499	4264	5113
NR_002688	5UTR	NA	NA	NA
NR_002688	exon	NA	NA	NA
NR_002688	3UTR	1574	2157	2312
NR_002688	3UTRd	1210	2912	3105
NM_153601	5UTR	16	0	0
NM_153601	exon	492	8	0
NM_153601	3UTR	1395	27	0
NM_153601	3UTRd	NA	NA	NA
NM_133833	5UTR	NA	NA	NA
NM_133833	exon	15877	8092	14798
NM_133833	3UTR	383	605	965
NM_133833	3UTRd	940	1045	1536
NM_134448	5UTR	NA	NA	NA
NM_134448	exon	21919	8530	16074
NM_134448	3UTR	383	605	965
NM_134448	3UTRd	940	1045	1536
NM_153408	5UTR	60	88	26
NM_153408	exon	571	865	256
NM_153408	3UTR	1894	5341	1584
NM_153408	3UTRd	58	5	2
NM_009942	5UTR	100	12	20
NM_009942	exon	277	4266	4799
NM_009942	3UTR	192	1578	1563
NM_009942	3UTRd	NA	NA	NA
NM_030266	5UTR	392	67	55
NM_030266	exon	2687	463	606
NM_030266	3UTR	264	57	85
NM_030266	3UTRd	2345	668	862
NM_172054	5UTR	120	103	135
NM_172054	exon	563	2634	3426
NM_172054	3UTR	240	1297	1776
NM_172054	3UTRd	3673	1194	1825
NM_198303	5UTR	280	99	203
NM_198303	exon	3543	3581	9014
NM_198303	3UTR	3974	995	1882
NM_198303	3UTRd	NA	NA	NA
NM_008719	5UTR	496	22	62
NM_008719	exon	2298	2096	3613
NM_008719	3UTR	1386	1903	3554
NM_008719	3UTRd	NA	NA	NA
NM_172499	5UTR	38	0	0
NM_172499	exon	607	156	110
NM_172499	3UTR	2507	1068	1274
NM_172499	3UTRd	NA	NA	NA
NM_001013025	5UTR	565	35	58
NM_001013025	exon	2406	1635	1400
NM_001013025	3UTR	2567	2074	2026
NM_001013025	3UTRd	NA	NA	NA
NM_053107	5UTR	609	2	3
NM_053107	exon	NA	NA	NA
NM_053107	3UTR	3251	0	0
NM_053107	3UTRd	NA	NA	NA
NM_133818	5UTR	54	2	2
NM_133818	exon	642	258	470
NM_133818	3UTR	2414	1569	2624
NM_133818	3UTRd	347	197	357
NM_009418	5UTR	82	6	14
NM_009418	exon	3699	2324	4438
NM_009418	3UTR	236	191	261
NM_009418	3UTRd	632	174	444
NM_007737	5UTR	368	11	16
NM_007737	exon	4347	1312	1898
NM_007737	3UTR	443	475	628
NM_007737	3UTRd	1457	99	138
NM_001160386	5UTR	NA	NA	NA
NM_001160386	exon	12000	289	84
NM_001160386	3UTR	318	40	10
NM_001160386	3UTRd	NA	NA	NA
NM_028696	5UTR	484	1306	1094
NM_028696	exon	430	1906	2249
NM_028696	3UTR	1115	8315	9265
NM_028696	3UTRd	809	3697	4055
NM_001142647	5UTR	53	5	3
NM_001142647	exon	1127	167	105
NM_001142647	3UTR	2214	422	581
NM_001142647	3UTRd	NA	NA	NA
NR_024590	5UTR	3348	589	686
NR_024590	exon	NA	NA	NA
NR_024590	3UTR	NA	NA	NA
NR_024590	3UTRd	NA	NA	NA
NM_153556	5UTR	131	14	6
NM_153556	exon	2589	263	419
NM_153556	3UTR	311	31	64
NM_153556	3UTRd	NA	NA	NA
NM_030025	5UTR	146	0	0
NM_030025	exon	3234	28	17
NM_030025	3UTR	427	4	2
NM_030025	3UTRd	NA	NA	NA
NM_001033194	5UTR	57	4	1
NM_001033194	exon	2526	947	1411
NM_001033194	3UTR	422	208	269
NM_001033194	3UTRd	NA	NA	NA
NM_001163314	5UTR	102	0	0
NM_001163314	exon	2769	122	26
NM_001163314	3UTR	NA	NA	NA
NM_001163314	3UTRd	NA	NA	NA
NM_028713	5UTR	523	22	6
NM_028713	exon	1230	36	8
NM_028713	3UTR	335	17	5
NM_028713	3UTRd	1588	19	11
NM_175439	5UTR	63	0	0
NM_175439	exon	NA	NA	NA
NM_175439	3UTR	1842	334	477
NM_175439	3UTRd	977	101	102
NM_001114663	5UTR	442	6	0
NM_001114663	exon	3108	91	11
NM_001114663	3UTR	3005	32	6
NM_001114663	3UTRd	NA	NA	NA
NM_139146	5UTR	282	35	14
NM_139146	exon	1740	204	410
NM_139146	3UTR	3000	390	1231
NM_139146	3UTRd	264	21	33
NM_009676	5UTR	48	0	0
NM_009676	exon	3951	308	226
NM_009676	3UTR	383	90	42
NM_009676	3UTRd	NA	NA	NA
NM_023617	5UTR	123	8	0
NM_023617	exon	3954	695	23
NM_023617	3UTR	283	72	0
NM_023617	3UTRd	NA	NA	NA
NM_022988	5UTR	24	0	0
NM_022988	exon	946	1053	1422
NM_022988	3UTR	375	357	495
NM_022988	3UTRd	761	358	482
NM_027374	5UTR	389	315	364
NM_027374	exon	240	226	366
NM_027374	3UTR	663	148	294
NM_027374	3UTRd	NA	NA	NA
NM_001080126	5UTR	220	18	7
NM_001080126	exon	1310	2950	2343
NM_001080126	3UTR	387	514	378
NM_001080126	3UTRd	495	21	27
NM_009812	5UTR	393	235	295
NM_009812	exon	1310	2950	2343
NM_009812	3UTR	387	514	378
NM_009812	3UTRd	495	21	27
NM_172656	5UTR	375	141	213
NM_172656	exon	1113	650	828
NM_172656	3UTR	829	499	962
NM_172656	3UTRd	NA	NA	NA
NM_001159948	5UTR	304	4	4
NM_001159948	exon	4917	1350	1137
NM_001159948	3UTR	1284	587	528
NM_001159948	3UTRd	176	3	6
NM_008057	5UTR	813	242	557
NM_008057	exon	NA	NA	NA
NM_008057	3UTR	3996	4944	7671
NM_008057	3UTRd	NA	NA	NA
NM_001013771	5UTR	168	0	0
NM_001013771	exon	2911	76	17
NM_001013771	3UTR	516	42	3
NM_001013771	3UTRd	NA	NA	NA
NM_027407	5UTR	298	0	0
NM_027407	exon	1180	55	5
NM_027407	3UTR	724	39	2
NM_027407	3UTRd	1448	77	6
NM_173444	5UTR	328	52	45
NM_173444	exon	7965	707	1475
NM_173444	3UTR	572	89	115
NM_173444	3UTRd	3243	340	582
NM_001081050	5UTR	419	18	43
NM_001081050	exon	3254	1612	2133
NM_001081050	3UTR	4719	3198	5324
NM_001081050	3UTRd	NA	NA	NA
NM_001077403	5UTR	888	974	380
NM_001077403	exon	2491	3105	1160
NM_001077403	3UTR	3360	2585	1052
NM_001077403	3UTRd	NA	NA	NA
NM_001077404	5UTR	888	974	380
NM_001077404	exon	2476	3105	1160
NM_001077404	3UTR	3360	2585	1052
NM_001077404	3UTRd	NA	NA	NA
NM_001077405	5UTR	888	974	380
NM_001077405	exon	2425	3103	1156
NM_001077405	3UTR	3360	2585	1052
NM_001077405	3UTRd	NA	NA	NA
NM_001077406	5UTR	888	974	380
NM_001077406	exon	2440	3103	1156
NM_001077406	3UTR	1383	922	447
NM_001077406	3UTRd	NA	NA	NA
NM_001077407	5UTR	888	974	380
NM_001077407	exon	2425	3103	1156
NM_001077407	3UTR	1383	922	447
NM_001077407	3UTRd	NA	NA	NA
NM_010939	5UTR	888	974	380
NM_010939	exon	2440	3103	1156
NM_010939	3UTR	3360	2585	1052
NM_010939	3UTRd	NA	NA	NA
NM_001081436	5UTR	505	115	169
NM_001081436	exon	1588	455	838
NM_001081436	3UTR	11345	4235	7757
NM_001081436	3UTRd	NA	NA	NA
NM_001114609	5UTR	281	24	38
NM_001114609	exon	1903	535	948
NM_001114609	3UTR	11345	4235	7757
NM_001114609	3UTRd	NA	NA	NA
NM_018796	5UTR	381	3325	5766
NM_018796	exon	523	22669	42166
NM_018796	3UTR	189	4032	7548
NM_018796	3UTRd	840	55	203
NM_028673	5UTR	509	5	0
NM_028673	exon	176	8	0
NM_028673	3UTR	11936	602	280
NM_028673	3UTRd	NA	NA	NA
NM_029696	5UTR	26	0	0
NM_029696	exon	1474	41	0
NM_029696	3UTR	211	4	0
NM_029696	3UTRd	NA	NA	NA
NM_172422	5UTR	154	17	37
NM_172422	exon	1962	861	1905
NM_172422	3UTR	170	51	113
NM_172422	3UTRd	919	26	73
NM_001042659	5UTR	764	189	182
NM_001042659	exon	NA	NA	NA
NM_001042659	3UTR	5906	2341	2690
NM_001042659	3UTRd	137	4	4
NM_022721	5UTR	871	214	191
NM_022721	exon	NA	NA	NA
NM_022721	3UTR	5906	2341	2690
NM_022721	3UTRd	137	4	4
NM_001039493	5UTR	360	39	56
NM_001039493	exon	2108	758	646
NM_001039493	3UTR	6094	1438	1518
NM_001039493	3UTRd	NA	NA	NA
NM_027582	5UTR	203	55	84
NM_027582	exon	926	501	745
NM_027582	3UTR	224	126	184
NM_027582	3UTRd	NA	NA	NA
NM_011086	5UTR	158	12	15
NM_011086	exon	6043	1004	1560
NM_011086	3UTR	373	51	137
NM_011086	3UTRd	4681	839	1014
NM_001039934	5UTR	447	179	225
NM_001039934	exon	1281	1446	1804
NM_001039934	3UTR	3792	5308	7323
NM_001039934	3UTRd	NA	NA	NA
NM_008632	5UTR	447	179	225
NM_008632	exon	1188	1371	1693
NM_008632	3UTR	3792	5308	7323
NM_008632	3UTRd	NA	NA	NA
NM_025683	5UTR	14	0	0
NM_025683	exon	564	582	1126
NM_025683	3UTR	924	1604	2184
NM_025683	3UTRd	1128	787	1329
NM_001080809	5UTR	99	0	0
NM_001080809	exon	4404	655	39
NM_001080809	3UTR	201	34	6
NM_001080809	3UTRd	NA	NA	NA
NM_011770	5UTR	282	0	0
NM_011770	exon	856	40	42
NM_011770	3UTR	8283	484	734
NM_011770	3UTRd	NA	NA	NA
NM_026195	5UTR	100	64	132
NM_026195	exon	1659	2335	5711
NM_026195	3UTR	852	1433	3098
NM_026195	3UTRd	NA	NA	NA
NM_009533	5UTR	126	8	39
NM_009533	exon	2184	917	1997
NM_009533	3UTR	246	174	236
NM_009533	3UTRd	NA	NA	NA
NM_018817	5UTR	246	73	82
NM_018817	exon	2499	1312	1942
NM_018817	3UTR	314	123	250
NM_018817	3UTRd	3656	68	124
NM_010518	5UTR	726	2507	1322
NM_010518	exon	684	2437	1481
NM_010518	3UTR	768	3158	1802
NM_010518	3UTRd	3676	20029	13233
NM_027884	5UTR	NA	NA	NA
NM_027884	exon	5522	1161	241
NM_027884	3UTR	761	283	47
NM_027884	3UTRd	3683	1265	243
NM_029711	5UTR	276	494	540
NM_029711	exon	878	7757	8462
NM_029711	3UTR	443	4433	4824
NM_029711	3UTRd	NA	NA	NA
NM_001039509	5UTR	37	0	0
NM_001039509	exon	984	638	763
NM_001039509	3UTR	1935	1146	1329
NM_001039509	3UTRd	NA	NA	NA
NM_013612	5UTR	112	0	0
NM_013612	exon	1533	362	49
NM_013612	3UTR	659	412	41
NM_013612	3UTRd	NA	NA	NA
NM_019999	5UTR	21	0	0
NM_019999	exon	909	268	321
NM_019999	3UTR	1935	1146	1329
NM_019999	3UTRd	NA	NA	NA
NM_009509	5UTR	64	0	0
NM_009509	exon	2370	5856	1505
NM_009509	3UTR	641	1837	682
NM_009509	3UTRd	42	16	0
NM_029888	5UTR	499	67	69
NM_029888	exon	4753	1501	1855
NM_029888	3UTR	841	256	406
NM_029888	3UTRd	1379	173	169
NM_001014974	5UTR	397	52	64
NM_001014974	exon	3323	937	1427
NM_001014974	3UTR	533	242	486
NM_001014974	3UTRd	NA	NA	NA
NM_024264	5UTR	57	7	12
NM_024264	exon	1485	1189	1519
NM_024264	3UTR	348	425	444
NM_024264	3UTRd	NA	NA	NA
NM_001003917	5UTR	184	67	46
NM_001003917	exon	2514	2071	1651
NM_001003917	3UTR	1066	1122	1026
NM_001003917	3UTRd	NA	NA	NA
NM_008985	5UTR	81	0	0
NM_008985	exon	2874	828	372
NM_008985	3UTR	548	271	90
NM_008985	3UTRd	32	0	0
NM_001085370	5UTR	1448	185	569
NM_001085370	exon	7391	473	893
NM_001085370	3UTR	1046	117	197
NM_001085370	3UTRd	NA	NA	NA
NM_007463	5UTR	143	0	1
NM_007463	exon	9596	703	1559
NM_007463	3UTR	1048	117	197
NM_007463	3UTRd	NA	NA	NA
NM_177056	5UTR	393	96	132
NM_177056	exon	945	212	243
NM_177056	3UTR	847	267	292
NM_177056	3UTRd	NA	NA	NA
NM_007936	5UTR	57	0	0
NM_007936	exon	2846	1275	390
NM_007936	3UTR	3425	1590	645
NM_007936	3UTRd	NA	NA	NA
NM_001004173	5UTR	73	6	1
NM_001004173	exon	513	229	39
NM_001004173	3UTR	3412	3098	509
NM_001004173	3UTRd	NA	NA	NA
NM_010570	5UTR	946	23	20
NM_010570	exon	NA	NA	NA
NM_010570	3UTR	8217	477	561
NM_010570	3UTRd	NA	NA	NA
NM_007735	5UTR	351	0	2
NM_007735	exon	4785	209	14
NM_007735	3UTR	545	79	8
NM_007735	3UTRd	2127	126	11
NM_007734	5UTR	424	0	0
NM_007734	exon	4925	46	2
NM_007734	3UTR	3260	66	27
NM_007734	3UTRd	NA	NA	NA
NM_001003948	5UTR	275	0	1
NM_001003948	exon	177	14	1
NM_001003948	3UTR	1287	70	51
NM_001003948	3UTRd	928	27	34
NM_133975	5UTR	125	20	34
NM_133975	exon	5881	12015	18200
NM_133975	3UTR	406	1663	3017
NM_133975	3UTRd	3220	1958	2569
NM_022417	5UTR	154	384	439
NM_022417	exon	718	6249	9886
NM_022417	3UTR	1152	13043	19570
NM_022417	3UTRd	NA	NA	NA
NM_010880	5UTR	232	823	2138
NM_010880	exon	2047	18182	49320
NM_010880	3UTR	201	1038	3199
NM_010880	3UTRd	5777	2080	6575
NM_021600	5UTR	39	0	0
NM_021600	exon	1380	146	383
NM_021600	3UTR	1491	281	438
NM_021600	3UTRd	NA	NA	NA
NM_029846	5UTR	129	15	33
NM_029846	exon	1730	1035	1270
NM_029846	3UTR	1207	1453	1652
NM_029846	3UTRd	NA	NA	NA
NM_001033291	5UTR	133	13	12
NM_001033291	exon	3329	791	848
NM_001033291	3UTR	1587	705	926
NM_001033291	3UTRd	NA	NA	NA
NM_001198573	5UTR	133	13	12
NM_001198573	exon	3596	825	880
NM_001198573	3UTR	1587	705	926
NM_001198573	3UTRd	NA	NA	NA
NM_177646	5UTR	14	0	0
NM_177646	exon	3573	2373	2523
NM_177646	3UTR	2107	2968	3558
NM_177646	3UTRd	NA	NA	NA
NM_198652	5UTR	110	36	20
NM_198652	exon	526	304	264
NM_198652	3UTR	2939	7334	5706
NM_198652	3UTRd	4864	2177	1795
NM_201643	5UTR	40	0	0
NM_201643	exon	1292	1446	288
NM_201643	3UTR	872	3804	712
NM_201643	3UTRd	1004	0	2
NM_139152	5UTR	NA	NA	NA
NM_139152	exon	1404	12	0
NM_139152	3UTR	NA	NA	NA
NM_139152	3UTRd	NA	NA	NA
NM_029122	5UTR	226	10	0
NM_029122	exon	2373	141	2
NM_029122	3UTR	611	42	18
NM_029122	3UTRd	NA	NA	NA
NM_007722	5UTR	111	17	0
NM_007722	exon	NA	NA	NA
NM_007722	3UTR	1904	329	135
NM_007722	3UTRd	564	4	4
NM_001111311	5UTR	214	288	449
NM_001111311	exon	721	1119	1507
NM_001111311	3UTR	2727	6907	11436
NM_001111311	3UTRd	NA	NA	NA
NM_001033292	5UTR	58	0	0
NM_001033292	exon	1395	147	305
NM_001033292	3UTR	3989	821	1426
NM_001033292	3UTRd	NA	NA	NA
NM_027551	5UTR	136	0	0
NM_027551	exon	1488	122	55
NM_027551	3UTR	1396	108	25
NM_027551	3UTRd	NA	NA	NA
NM_001011525	5UTR	NA	NA	NA
NM_001011525	exon	936	1	0
NM_001011525	3UTR	NA	NA	NA
NM_001011525	3UTRd	NA	NA	NA
NM_147037	5UTR	48	0	0
NM_147037	exon	NA	NA	NA
NM_147037	3UTR	1034	3	0
NM_147037	3UTRd	NA	NA	NA
NM_001104529	5UTR	173	0	2
NM_001104529	exon	NA	NA	NA
NM_001104529	3UTR	2477	320	278
NM_001104529	3UTRd	1347	77	79
NM_022320	5UTR	409	10	23
NM_022320	exon	NA	NA	NA
NM_022320	3UTR	2477	320	278
NM_022320	3UTRd	1347	77	79
NM_172850	5UTR	94	0	0
NM_172850	exon	2959	227	32
NM_172850	3UTR	190	4	0
NM_172850	3UTRd	NA	NA	NA
NR_015525	5UTR	NA	NA	NA
NR_015525	exon	NA	NA	NA
NR_015525	3UTR	1672	217	231
NR_015525	3UTRd	NA	NA	NA
NM_001110315	5UTR	162	2	2
NM_001110315	exon	5027	545	290
NM_001110315	3UTR	219	69	75
NM_001110315	3UTRd	2825	850	673
NM_008440	5UTR	162	2	2
NM_008440	exon	5051	545	290
NM_008440	3UTR	219	69	75
NM_008440	3UTRd	2825	850	673
NM_080850	5UTR	312	15	8
NM_080850	exon	3994	326	363
NM_080850	3UTR	407	44	27
NM_080850	3UTRd	406	17	12
NM_021537	5UTR	237	225	475
NM_021537	exon	1241	3400	5367
NM_021537	3UTR	624	1897	3165
NM_021537	3UTRd	1152	440	881
NM_025454	5UTR	38	0	0
NM_025454	exon	680	295	505
NM_025454	3UTR	158	80	137
NM_025454	3UTRd	3662	2469	4405
NM_178882	5UTR	102	11	11
NM_178882	exon	1348	485	551
NM_178882	3UTR	1608	1010	1196
NM_178882	3UTRd	NA	NA	NA
NM_009183	5UTR	333	0	0
NM_009183	exon	797	24	8
NM_009183	3UTR	4283	73	44
NM_009183	3UTRd	NA	NA	NA
NM_001159745	5UTR	333	0	0
NM_001159745	exon	503	18	8
NM_001159745	3UTR	558	6	0
NM_001159745	3UTRd	NA	NA	NA
NM_001039475	5UTR	78	0	0
NM_001039475	exon	2023	6	3
NM_001039475	3UTR	374	0	5
NM_001039475	3UTRd	NA	NA	NA
NM_013626	5UTR	450	282	588
NM_013626	exon	2758	9594	14989
NM_013626	3UTR	895	4497	6364
NM_013626	3UTRd	NA	NA	NA
NR_037989	5UTR	886	1	2
NR_037989	exon	NA	NA	NA
NR_037989	3UTR	NA	NA	NA
NR_037989	3UTRd	NA	NA	NA
NM_029349	5UTR	247	129	205
NM_029349	exon	3458	2213	2697
NM_029349	3UTR	1629	1581	2243
NM_029349	3UTRd	NA	NA	NA
NM_173187	5UTR	247	129	205
NM_173187	exon	3530	2241	2739
NM_173187	3UTR	1629	1581	2243
NM_173187	3UTRd	NA	NA	NA
NM_133821	5UTR	135	3	37
NM_133821	exon	3852	1183	1886
NM_133821	3UTR	1525	902	1269
NM_133821	3UTRd	592	320	458
NM_009741	5UTR	1410	243	495
NM_009741	exon	576	85	295
NM_009741	3UTR	5220	850	2780
NM_009741	3UTRd	NA	NA	NA
NM_177410	5UTR	1410	243	495
NM_177410	exon	NA	NA	NA
NM_177410	3UTR	715	94	304
NM_177410	3UTRd	393	0	12
NM_027548	5UTR	62	0	0
NM_027548	exon	744	1710	1617
NM_027548	3UTR	1081	3754	3830
NM_027548	3UTRd	NA	NA	NA
NM_001081276	5UTR	748	176	312
NM_001081276	exon	4524	2568	4299
NM_001081276	3UTR	832	1045	2192
NM_001081276	3UTRd	1723	1750	4045
NM_029709	5UTR	748	176	312
NM_029709	exon	4296	2568	4291
NM_029709	3UTR	832	1045	2192
NM_029709	3UTRd	1723	1750	4045
NM_177548	5UTR	748	176	312
NM_177548	exon	4320	2568	4291
NM_177548	3UTR	832	1045	2192
NM_177548	3UTRd	1723	1750	4045
NM_001081125	5UTR	349	6	2
NM_001081125	exon	2242	33	15
NM_001081125	3UTR	4045	140	207
NM_001081125	3UTRd	72	0	0
NM_001081756	5UTR	376	4	6
NM_001081756	exon	5451	813	558
NM_001081756	3UTR	1386	123	80
NM_001081756	3UTRd	NA	NA	NA
NM_172484	5UTR	441	4	8
NM_172484	exon	5247	803	555
NM_172484	3UTR	1386	123	80
NM_172484	3UTRd	NA	NA	NA
NM_176957	5UTR	376	4	6
NM_176957	exon	1204	161	79
NM_176957	3UTR	1386	123	80
NM_176957	3UTRd	NA	NA	NA
NM_001033041	5UTR	73	0	0
NM_001033041	exon	948	21	28
NM_001033041	3UTR	1282	93	8
NM_001033041	3UTRd	NA	NA	NA
NM_177445	5UTR	199	229	438
NM_177445	exon	1414	2114	4884
NM_177445	3UTR	619	1164	1912
NM_177445	3UTRd	NA	NA	NA
NM_011082	5UTR	180	559	55
NM_011082	exon	2220	20233	2653
NM_011082	3UTR	774	7788	1098
NM_011082	3UTRd	675	4194	654
NM_001081011	5UTR	718	250	166
NM_001081011	exon	2832	1197	1036
NM_001081011	3UTR	3245	753	872
NM_001081011	3UTRd	1245	14	16
NM_011924	5UTR	627	0	0
NM_011924	exon	931	2	0
NM_011924	3UTR	2590	32	1
NM_011924	3UTRd	NA	NA	NA
NM_145509	5UTR	156	28	11
NM_145509	exon	522	125	36
NM_145509	3UTR	1845	485	303
NM_145509	3UTRd	NA	NA	NA
NM_001177628	5UTR	309	125	43
NM_001177628	exon	1224	755	286
NM_001177628	3UTR	1025	794	237
NM_001177628	3UTRd	NA	NA	NA
NM_145977	5UTR	442	123	43
NM_145977	exon	1224	755	286
NM_145977	3UTR	1674	1117	446
NM_145977	3UTRd	NA	NA	NA
NM_144810	5UTR	651	347	687
NM_144810	exon	859	2229	3640
NM_144810	3UTR	967	2637	4092
NM_144810	3UTRd	1792	162	179
NM_001160316	5UTR	90	51	60
NM_001160316	exon	3338	2376	3364
NM_001160316	3UTR	1395	1450	2316
NM_001160316	3UTRd	4567	2799	5417
NM_001160317	5UTR	326	179	191
NM_001160317	exon	3293	2376	3364
NM_001160317	3UTR	1395	1450	2316
NM_001160317	3UTRd	4567	2799	5417
NM_001160318	5UTR	427	120	146
NM_001160318	exon	3242	2376	3364
NM_001160318	3UTR	1395	1450	2316
NM_001160318	3UTRd	4567	2799	5417
NM_182716	5UTR	326	179	191
NM_182716	exon	3491	2318	3334
NM_182716	3UTR	1395	1450	2316
NM_182716	3UTRd	4567	2799	5417
NM_001160268	5UTR	140	38	18
NM_001160268	exon	3094	2424	727
NM_001160268	3UTR	1635	2380	817
NM_001160268	3UTRd	2216	1573	496
NM_182930	5UTR	140	38	18
NM_182930	exon	3406	2469	731
NM_182930	3UTR	1635	2380	817
NM_182930	3UTRd	2216	1573	496
NM_054077	5UTR	163	24	21
NM_054077	exon	961	166	207
NM_054077	3UTR	327	50	27
NM_054077	3UTRd	2150	283	372
NM_001144855	5UTR	405	35	21
NM_001144855	exon	3505	691	258
NM_001144855	3UTR	559	445	230
NM_001144855	3UTRd	1598	404	182
NM_153128	5UTR	155	11	10
NM_153128	exon	1499	597	767
NM_153128	3UTR	1542	934	1156
NM_153128	3UTRd	NA	NA	NA
NM_152895	5UTR	161	32	18
NM_152895	exon	4497	4445	4136
NM_152895	3UTR	710	898	1031
NM_152895	3UTRd	932	280	324
NM_001081307	5UTR	158	0	7
NM_001081307	exon	2979	416	251
NM_001081307	3UTR	NA	NA	NA
NM_001081307	3UTRd	NA	NA	NA
NM_026823	5UTR	144	15	27
NM_026823	exon	511	1127	1275
NM_026823	3UTR	1047	3785	4623
NM_026823	3UTRd	NA	NA	NA
NM_177081	5UTR	118	0	0
NM_177081	exon	986	93	34
NM_177081	3UTR	2160	239	125
NM_177081	3UTRd	NA	NA	NA
NM_001163131	5UTR	132	1478	603
NM_001163131	exon	1061	16071	7520
NM_001163131	3UTR	807	15962	8383
NM_001163131	3UTRd	NA	NA	NA
NM_007921	5UTR	132	1478	603
NM_007921	exon	1001	15953	7430
NM_007921	3UTR	807	15962	8383
NM_007921	3UTRd	NA	NA	NA
NM_153774	5UTR	61	0	7
NM_153774	exon	3012	1819	3192
NM_153774	3UTR	408	402	827
NM_153774	3UTRd	2755	997	1684
NM_173437	5UTR	35	0	0
NM_173437	exon	5532	651	564
NM_173437	3UTR	941	258	193
NM_173437	3UTRd	6259	619	497
NM_001112702	5UTR	95	0	0
NM_001112702	exon	456	870	111
NM_001112702	3UTR	487	1003	83
NM_001112702	3UTRd	NA	NA	NA
NM_007791	5UTR	79	65	97
NM_007791	exon	505	10718	12596
NM_007791	3UTR	1186	37249	50692
NM_007791	3UTRd	NA	NA	NA
NM_021467	5UTR	143	41	0
NM_021467	exon	456	870	111
NM_021467	3UTR	487	1003	83
NM_021467	3UTRd	NA	NA	NA
NM_133664	5UTR	381	450	740
NM_133664	exon	1581	30805	40815
NM_133664	3UTR	651	15258	20225
NM_133664	3UTRd	379	661	1005
NM_177642	5UTR	NA	NA	NA
NM_177642	exon	8536	870	13
NM_177642	3UTR	460	131	4
NM_177642	3UTRd	NA	NA	NA
NM_001081360	5UTR	667	23	67
NM_001081360	exon	4131	1454	1719
NM_001081360	3UTR	689	312	464
NM_001081360	3UTRd	2336	886	1040
NM_026500	5UTR	164	16	24
NM_026500	exon	1596	483	679
NM_026500	3UTR	355	127	194
NM_026500	3UTRd	113	0	0
NM_001160251	5UTR	169	2	10
NM_001160251	exon	NA	NA	NA
NM_001160251	3UTR	5106	947	2571
NM_001160251	3UTRd	NA	NA	NA
NM_177643	5UTR	165	2	10
NM_177643	exon	NA	NA	NA
NM_177643	3UTR	5106	947	2571
NM_177643	3UTRd	NA	NA	NA
NM_001025565	5UTR	463	0	0
NM_001025565	exon	936	8	0
NM_001025565	3UTR	712	4	3
NM_001025565	3UTRd	2813	0	0
NM_001042577	5UTR	463	0	0
NM_001042577	exon	936	8	0
NM_001042577	3UTR	678	6	0
NM_001042577	3UTRd	NA	NA	NA
NM_010714	5UTR	117	0	0
NM_010714	exon	909	8	0
NM_010714	3UTR	712	4	3
NM_010714	3UTRd	2813	0	0
NM_009791	5UTR	159	6	16
NM_009791	exon	9266	1296	4067
NM_009791	3UTR	242	48	180
NM_009791	3UTRd	199	14	10
NM_172643	5UTR	158	14	46
NM_172643	exon	2071	655	1643
NM_172643	3UTR	2316	709	2214
NM_172643	3UTRd	3817	730	2100
NM_009888	5UTR	135	1	0
NM_009888	exon	3562	214	577
NM_009888	3UTR	668	50	93
NM_009888	3UTRd	NA	NA	NA
NM_013835	5UTR	152	9	13
NM_013835	exon	1464	496	661
NM_013835	3UTR	979	329	524
NM_013835	3UTRd	6125	1462	2650
NM_015811	5UTR	67	7	0
NM_015811	exon	444	638	595
NM_015811	3UTR	819	1694	1352
NM_015811	3UTRd	NA	NA	NA
NM_001077237	5UTR	388	44	90
NM_001077237	exon	1180	663	1305
NM_001077237	3UTR	1578	1219	2647
NM_001077237	3UTRd	NA	NA	NA
NM_133780	5UTR	106	27	39
NM_133780	exon	7240	4953	12941
NM_133780	3UTR	204	137	202
NM_133780	3UTRd	NA	NA	NA
NM_145511	5UTR	388	44	90
NM_145511	exon	1276	716	1395
NM_145511	3UTR	1578	1219	2647
NM_145511	3UTRd	NA	NA	NA
NM_001039512	5UTR	504	3369	3460
NM_001039512	exon	1549	14605	14066
NM_001039512	3UTR	532	6597	6632
NM_001039512	3UTRd	802	6093	6257
NM_054102	5UTR	504	3369	3460
NM_054102	exon	1675	15869	15142
NM_054102	3UTR	532	6597	6632
NM_054102	3UTRd	802	6093	6257
NM_026876	5UTR	229	156	245
NM_026876	exon	1934	1454	2441
NM_026876	3UTR	480	593	931
NM_026876	3UTRd	22	0	0
NM_022018	5UTR	157	99	67
NM_022018	exon	1663	2528	2861
NM_022018	3UTR	1976	5672	5710
NM_022018	3UTRd	143	198	195
NM_001039644	5UTR	193	22	35
NM_001039644	exon	2392	975	1125
NM_001039644	3UTR	3741	2957	3476
NM_001039644	3UTRd	278	16	38
NM_008485	5UTR	308	45	86
NM_008485	exon	3328	6132	8762
NM_008485	3UTR	1528	5800	7962
NM_008485	3UTRd	NA	NA	NA
NR_033736	5UTR	NA	NA	NA
NR_033736	exon	NA	NA	NA
NR_033736	3UTR	2827	134	70
NR_033736	3UTRd	NA	NA	NA
NM_178243	5UTR	69	0	0
NM_178243	exon	NA	NA	NA
NM_178243	3UTR	1585	47	4
NM_178243	3UTRd	NA	NA	NA
NM_009782	5UTR	1	0	0
NM_009782	exon	6279	323	508
NM_009782	3UTR	6417	362	1071
NM_009782	3UTRd	NA	NA	NA
NM_008209	5UTR	94	39	33
NM_008209	exon	967	514	489
NM_008209	3UTR	1448	929	1041
NM_008209	3UTRd	NA	NA	NA
NM_172843	5UTR	945	5567	6166
NM_172843	exon	751	1186	1398
NM_172843	3UTR	939	1852	1888
NM_172843	3UTRd	3220	5965	6781
NM_177838	5UTR	444	21	29
NM_177838	exon	93	5	3
NM_177838	3UTR	3345	901	802
NM_177838	3UTRd	NA	NA	NA
NM_001159986	5UTR	115	11	0
NM_001159986	exon	3084	326	133
NM_001159986	3UTR	1149	288	92
NM_001159986	3UTRd	NA	NA	NA
NM_033354	5UTR	362	11	8
NM_033354	exon	3084	326	133
NM_033354	3UTR	1149	288	92
NM_033354	3UTRd	NA	NA	NA
NR_027641	5UTR	4427	614	229
NR_027641	exon	NA	NA	NA
NR_027641	3UTR	NA	NA	NA
NR_027641	3UTRd	NA	NA	NA
NM_001085376	5UTR	NA	NA	NA
NM_001085376	exon	5295	1129	2799
NM_001085376	3UTR	3290	1144	2541
NM_001085376	3UTRd	NA	NA	NA
NM_001038621	5UTR	183	16	32
NM_001038621	exon	960	565	692
NM_001038621	3UTR	1345	650	966
NM_001038621	3UTRd	3850	1219	2316
NM_172644	5UTR	516	195	227
NM_172644	exon	1747	499	766
NM_172644	3UTR	430	138	314
NM_172644	3UTRd	888	51	65
NM_001038619	5UTR	207	8	0
NM_001038619	exon	2522	523	1645
NM_001038619	3UTR	4790	333	1927
NM_001038619	3UTRd	NA	NA	NA
NM_172646	5UTR	211	8	0
NM_172646	exon	2510	523	1645
NM_172646	3UTR	1869	91	564
NM_172646	3UTRd	NA	NA	NA
NR_002870	5UTR	7928	23	171
NR_002870	exon	NA	NA	NA
NR_002870	3UTR	NA	NA	NA
NR_002870	3UTRd	NA	NA	NA
NM_016796	5UTR	105	4	6
NM_016796	exon	397	214	316
NM_016796	3UTR	2030	452	597
NM_016796	3UTRd	NA	NA	NA
NM_018881	5UTR	47	0	0
NM_018881	exon	1256	901	224
NM_018881	3UTR	2033	1785	434
NM_018881	3UTRd	NA	NA	NA
NM_010629	5UTR	192	45	76
NM_010629	exon	2273	1508	2069
NM_010629	3UTR	1442	1753	2083
NM_010629	3UTRd	NA	NA	NA
NM_007976	5UTR	104	3	0
NM_007976	exon	6405	351	76
NM_007976	3UTR	897	43	10
NM_007976	3UTRd	NA	NA	NA
NM_028759	5UTR	236	3	13
NM_028759	exon	2566	1207	1608
NM_028759	3UTR	503	138	221
NM_028759	3UTRd	NA	NA	NA
NM_001142948	5UTR	67	22	17
NM_001142948	exon	415	114	195
NM_001142948	3UTR	1662	955	1318
NM_001142948	3UTRd	4893	2473	3843
NM_175170	5UTR	437	112	213
NM_175170	exon	379	91	174
NM_175170	3UTR	1662	955	1318
NM_175170	3UTRd	4893	2473	3843
NM_172844	5UTR	212	0	0
NM_172844	exon	1256	7	0
NM_172844	3UTR	1597	0	0
NM_172844	3UTRd	NA	NA	NA
NM_001039483	5UTR	194	354	435
NM_001039483	exon	468	1050	1237
NM_001039483	3UTR	617	2692	3614
NM_001039483	3UTRd	3195	0	1
NM_008783	5UTR	754	361	550
NM_008783	exon	997	959	1595
NM_008783	3UTR	1569	437	518
NM_008783	3UTRd	638	0	0
NM_009063	5UTR	77	959	976
NM_009063	exon	384	5278	6542
NM_009063	3UTR	438	10149	11574
NM_009063	3UTRd	910	8170	11651
NM_133806	5UTR	240	117	142
NM_133806	exon	1473	11468	21038
NM_133806	3UTR	570	4474	8574
NM_133806	3UTRd	NA	NA	NA
NM_001033499	5UTR	NA	NA	NA
NM_001033499	exon	399	6	0
NM_001033499	3UTR	NA	NA	NA
NM_001033499	3UTRd	NA	NA	NA
NM_001081304	5UTR	70	15	11
NM_001081304	exon	1762	1051	1146
NM_001081304	3UTR	2684	3077	2806
NM_001081304	3UTRd	2947	1418	1678
NM_001160215	5UTR	43	12	9
NM_001160215	exon	817	164	163
NM_001160215	3UTR	801	197	125
NM_001160215	3UTRd	NA	NA	NA
NM_145141	5UTR	43	12	9
NM_145141	exon	814	164	163
NM_145141	3UTR	801	197	125
NM_145141	3UTRd	NA	NA	NA
NR_027666	5UTR	NA	NA	NA
NR_027666	exon	NA	NA	NA
NR_027666	3UTR	1727	361	288
NR_027666	3UTRd	NA	NA	NA
NM_026234	5UTR	168	6	20
NM_026234	exon	NA	NA	NA
NM_026234	3UTR	1803	1010	1218
NM_026234	3UTRd	5598	903	1565
NM_001013779	5UTR	454	158	157
NM_001013779	exon	1017	1035	1118
NM_001013779	3UTR	1066	609	847
NM_001013779	3UTRd	NA	NA	NA
NM_146716	5UTR	NA	NA	NA
NM_146716	exon	939	22	38
NM_146716	3UTR	NA	NA	NA
NM_146716	3UTRd	NA	NA	NA
NM_172648	5UTR	152	292	480
NM_172648	exon	1170	4283	9334
NM_172648	3UTR	291	750	1782
NM_172648	3UTRd	NA	NA	NA
NM_011825	5UTR	248	54	474
NM_011825	exon	NA	NA	NA
NM_011825	3UTR	2971	2106	11009
NM_011825	3UTRd	526	215	1605
NM_027077	5UTR	170	0	0
NM_027077	exon	325	179	50
NM_027077	3UTR	254	146	70
NM_027077	3UTRd	NA	NA	NA
NM_001034899	5UTR	82	0	0
NM_001034899	exon	429	9	4
NM_001034899	3UTR	1152	10	12
NM_001034899	3UTRd	NA	NA	NA
NM_001161665	5UTR	438	0	0
NM_001161665	exon	6190	363	40
NM_001161665	3UTR	778	81	2
NM_001161665	3UTRd	NA	NA	NA
NM_001033285	5UTR	21	0	0
NM_001033285	exon	5067	884	1088
NM_001033285	3UTR	550	182	229
NM_001033285	3UTRd	3018	420	519
NM_001128605	5UTR	81	0	1
NM_001128605	exon	1191	663	515
NM_001128605	3UTR	725	682	487
NM_001128605	3UTRd	NA	NA	NA
NM_011183	5UTR	90	0	0
NM_011183	exon	1191	663	515
NM_011183	3UTR	725	682	487
NM_011183	3UTRd	NA	NA	NA
NM_145943	5UTR	22	0	0
NM_145943	exon	1125	1503	1258
NM_145943	3UTR	2043	1992	1952
NM_145943	3UTRd	NA	NA	NA
NM_177099	5UTR	65	88	0
NM_177099	exon	743	735	19
NM_177099	3UTR	1653	2290	13
NM_177099	3UTRd	NA	NA	NA
NM_133815	5UTR	128	9	17
NM_133815	exon	1720	716	893
NM_133815	3UTR	485	249	317
NM_133815	3UTRd	1219	699	759
NM_022019	5UTR	147	173	185
NM_022019	exon	1186	5071	5134
NM_022019	3UTR	620	2426	3013
NM_022019	3UTRd	759	945	1052
NM_029735	5UTR	103	56	103
NM_029735	exon	4388	5314	10549
NM_029735	3UTR	359	730	1242
NM_029735	3UTRd	NA	NA	NA
NM_009367	5UTR	1218	444	131
NM_009367	exon	1086	837	500
NM_009367	3UTR	1381	1584	1062
NM_009367	3UTRd	1040	422	366
NM_033077	5UTR	460	2	0
NM_033077	exon	NA	NA	NA
NM_033077	3UTR	2752	225	339
NM_033077	3UTRd	NA	NA	NA
NM_011935	5UTR	138	5	1
NM_011935	exon	1132	635	604
NM_011935	3UTR	3990	2803	2392
NM_011935	3UTRd	NA	NA	NA
NM_021408	5UTR	196	0	0
NM_021408	exon	15492	208	73
NM_021408	3UTR	201	6	0
NM_021408	3UTRd	NA	NA	NA
NM_026796	5UTR	9	0	0
NM_026796	exon	1221	1863	2673
NM_026796	3UTR	375	1237	1836
NM_026796	3UTRd	NA	NA	NA
NM_001109759	5UTR	373	16	10
NM_001109759	exon	NA	NA	NA
NM_001109759	3UTR	1861	66	88
NM_001109759	3UTRd	NA	NA	NA
NM_029766	5UTR	134	9	12
NM_029766	exon	2091	146	462
NM_029766	3UTR	493	68	139
NM_029766	3UTRd	1484	232	433
NM_001038607	5UTR	136	0	0
NM_001038607	exon	2031	226	92
NM_001038607	3UTR	4895	675	231
NM_001038607	3UTRd	NA	NA	NA
NM_010600	5UTR	136	0	0
NM_010600	exon	2112	226	92
NM_010600	3UTR	4895	675	231
NM_010600	3UTRd	NA	NA	NA
NM_001160359	5UTR	291	165	128
NM_001160359	exon	NA	NA	NA
NM_001160359	3UTR	3491	2927	2397
NM_001160359	3UTRd	NA	NA	NA
NM_001160360	5UTR	139	67	38
NM_001160360	exon	NA	NA	NA
NM_001160360	3UTR	3491	2927	2397
NM_001160360	3UTRd	NA	NA	NA
NM_181048	5UTR	301	165	128
NM_181048	exon	NA	NA	NA
NM_181048	3UTR	3491	2927	2397
NM_181048	3UTRd	NA	NA	NA
NM_008882	5UTR	643	370	164
NM_008882	exon	5589	4041	2257
NM_008882	3UTR	501	570	452
NM_008882	3UTRd	4302	1690	1269
NM_007758	5UTR	105	47	23
NM_007758	exon	3005	1255	2792
NM_007758	3UTR	3097	587	1386
NM_007758	3UTRd	NA	NA	NA
NM_001011874	5UTR	150	1	15
NM_001011874	exon	997	262	218
NM_001011874	3UTR	2487	466	503
NM_001011874	3UTRd	NA	NA	NA
NM_001195662	5UTR	54	0	0
NM_001195662	exon	826	33	2
NM_001195662	3UTR	2167	0	0
NM_001195662	3UTRd	NA	NA	NA
NM_011283	5UTR	127	0	0
NM_011283	exon	796	33	2
NM_011283	3UTR	5941	32	0
NM_011283	3UTRd	644	4	0
NM_011441	5UTR	1082	6	0
NM_011441	exon	307	0	0
NM_011441	3UTR	1279	40	2
NM_011441	3UTRd	462	20	0
NM_001177658	5UTR	49	178	240
NM_001177658	exon	550	1735	2579
NM_001177658	3UTR	421	1352	2063
NM_001177658	3UTRd	3183	203	303
NM_025300	5UTR	49	178	240
NM_025300	exon	550	1735	2579
NM_025300	3UTR	217	47	86
NM_025300	3UTRd	1102	112	157
NR_033530	5UTR	NA	NA	NA
NR_033530	exon	NA	NA	NA
NR_033530	3UTR	661	1238	1875
NR_033530	3UTRd	1102	112	157
NM_008866	5UTR	21	0	0
NM_008866	exon	639	1155	1663
NM_008866	3UTR	1773	5250	6237
NM_008866	3UTRd	NA	NA	NA
NM_001159750	5UTR	220	200	478
NM_001159750	exon	894	1562	3545
NM_001159750	3UTR	613	1206	2478
NM_001159750	3UTRd	941	1679	3955
NM_001159751	5UTR	80	0	1
NM_001159751	exon	930	1524	3451
NM_001159751	3UTR	613	1206	2478
NM_001159751	3UTRd	941	1679	3955
NM_011541	5UTR	220	200	478
NM_011541	exon	897	1562	3545
NM_011541	3UTR	613	1206	2478
NM_011541	3UTRd	941	1679	3955
NM_001177795	5UTR	108	0	5
NM_001177795	exon	930	406	849
NM_001177795	3UTR	606	446	1032
NM_001177795	3UTRd	481	211	466
NM_021374	5UTR	47	0	0
NM_021374	exon	531	333	768
NM_021374	3UTR	606	446	1032
NM_021374	3UTRd	481	211	466
NM_133826	5UTR	140	192	377
NM_133826	exon	1391	6432	8424
NM_133826	3UTR	344	1115	1305
NM_133826	3UTRd	101	12	2
NM_001204371	5UTR	215	0	0
NM_001204371	exon	610	0	0
NM_001204371	3UTR	3882	8	16
NM_001204371	3UTRd	NA	NA	NA
NM_011011	5UTR	185	0	0
NM_011011	exon	610	0	0
NM_011011	3UTR	3882	8	16
NM_011011	3UTRd	NA	NA	NA
NM_010342	5UTR	105	5	8
NM_010342	exon	NA	NA	NA
NM_010342	3UTR	3587	251	338
NM_010342	3UTRd	NA	NA	NA
NM_009826	5UTR	450	26	89
NM_009826	exon	4689	1493	4117
NM_009826	3UTR	292	120	238
NM_009826	3UTRd	1615	238	453
NM_001195732	5UTR	NA	NA	NA
NM_001195732	exon	319	0	0
NM_001195732	3UTR	539	0	0
NM_001195732	3UTRd	NA	NA	NA
NM_021511	5UTR	116	57	49
NM_021511	exon	NA	NA	NA
NM_021511	3UTR	1932	1745	2196
NM_021511	3UTRd	NA	NA	NA
NM_175236	5UTR	47	3	9
NM_175236	exon	1314	81	104
NM_175236	3UTR	333	29	70
NM_175236	3UTRd	1445	3	32
NR_015470	5UTR	NA	NA	NA
NR_015470	exon	NA	NA	NA
NR_015470	3UTR	1245	105	35
NR_015470	3UTRd	NA	NA	NA
NR_027664	5UTR	3098	113	189
NR_027664	exon	NA	NA	NA
NR_027664	3UTR	NA	NA	NA
NR_027664	3UTRd	NA	NA	NA
NM_178399	5UTR	317	18	3
NM_178399	exon	440	3	2
NM_178399	3UTR	2430	119	34
NM_178399	3UTRd	NA	NA	NA
NM_008651	5UTR	255	3	9
NM_008651	exon	2127	170	158
NM_008651	3UTR	1178	155	101
NM_008651	3UTRd	NA	NA	NA
NM_173443	5UTR	226	50	125
NM_173443	exon	2794	1381	2309
NM_173443	3UTR	980	669	1098
NM_173443	3UTRd	1174	534	863
NM_133220	5UTR	346	186	553
NM_133220	exon	1320	1556	4627
NM_133220	3UTR	1131	2344	6793
NM_133220	3UTRd	2718	747	2523
NM_177547	5UTR	239	132	391
NM_177547	exon	1320	1556	4627
NM_177547	3UTR	1131	2344	6793
NM_177547	3UTRd	2718	747	2523
NM_001037759	5UTR	227	110	336
NM_001037759	exon	1320	1556	4627
NM_001037759	3UTR	1131	2344	6793
NM_001037759	3UTRd	2718	747	2523
NM_177722	5UTR	97	0	0
NM_177722	exon	1879	21	42
NM_177722	3UTR	577	17	15
NM_177722	3UTRd	NA	NA	NA
NR_004410	5UTR	NA	NA	NA
NR_004410	exon	NA	NA	NA
NR_004410	3UTR	74	0	7
NR_004410	3UTRd	NA	NA	NA
NR_024067	5UTR	NA	NA	NA
NR_024067	exon	NA	NA	NA
NR_024067	3UTR	407	1146	2533
NR_024067	3UTRd	NA	NA	NA
NM_145692	5UTR	139	3	0
NM_145692	exon	962	107	73
NM_145692	3UTR	306	70	83
NM_145692	3UTRd	NA	NA	NA
NM_027033	5UTR	149	3	0
NM_027033	exon	435	30	6
NM_027033	3UTR	200	3	3
NM_027033	3UTRd	NA	NA	NA
NM_013715	5UTR	86	209	294
NM_013715	exon	920	3946	5377
NM_013715	3UTR	233	937	1497
NM_013715	3UTRd	NA	NA	NA
NM_026493	5UTR	137	0	7
NM_026493	exon	3382	858	2011
NM_026493	3UTR	835	663	859
NM_026493	3UTRd	NA	NA	NA
NM_001102430	5UTR	176	55	127
NM_001102430	exon	5376	6404	10851
NM_001102430	3UTR	709	1353	2062
NM_001102430	3UTRd	781	1417	2076
NM_177834	5UTR	216	0	0
NM_177834	exon	1129	0	4
NM_177834	3UTR	585	13	2
NM_177834	3UTRd	NA	NA	NA
NM_001160369	5UTR	464	30	119
NM_001160369	exon	1345	185	404
NM_001160369	3UTR	980	12	31
NM_001160369	3UTRd	NA	NA	NA
NM_001160370	5UTR	464	30	119
NM_001160370	exon	680	109	294
NM_001160370	3UTR	2437	174	520
NM_001160370	3UTRd	3234	75	236
NM_001160371	5UTR	464	30	119
NM_001160371	exon	847	144	354
NM_001160371	3UTR	1623	105	382
NM_001160371	3UTRd	3234	75	236
NM_177173	5UTR	464	30	119
NM_177173	exon	1336	185	404
NM_177173	3UTR	980	12	31
NM_177173	3UTRd	NA	NA	NA
NM_001081209	5UTR	75	0	0
NM_001081209	exon	1458	111	21
NM_001081209	3UTR	1060	208	52
NM_001081209	3UTRd	NA	NA	NA
NM_001077695	5UTR	222	8	16
NM_001077695	exon	4170	4154	5119
NM_001077695	3UTR	1492	1881	2890
NM_001077695	3UTRd	2122	2007	3246
NM_008678	5UTR	222	8	16
NM_008678	exon	4377	4369	5386
NM_008678	3UTR	1492	1881	2890
NM_008678	3UTRd	2122	2007	3246
NM_028173	5UTR	142	92	85
NM_028173	exon	1051	1673	2522
NM_028173	3UTR	178	435	584
NM_028173	3UTRd	1517	2618	3913
NM_145381	5UTR	59	2	5
NM_145381	exon	823	489	526
NM_145381	3UTR	152	47	64
NM_145381	3UTRd	854	479	565
NM_001011873	5UTR	464	413	379
NM_001011873	exon	493	484	666
NM_001011873	3UTR	969	1069	956
NM_001011873	3UTRd	NA	NA	NA
NR_004447	5UTR	NA	NA	NA
NR_004447	exon	NA	NA	NA
NR_004447	3UTR	1245	578	1135
NR_004447	3UTRd	NA	NA	NA
NM_010164	5UTR	608	273	181
NM_010164	exon	1683	1774	1579
NM_010164	3UTR	2039	2722	2728
NM_010164	3UTRd	NA	NA	NA
NM_177781	5UTR	27	0	0
NM_177781	exon	3155	358	57
NM_177781	3UTR	1081	197	11
NM_177781	3UTRd	NA	NA	NA
NM_009352	5UTR	20	0	0
NM_009352	exon	1104	280	515
NM_009352	3UTR	509	198	259
NM_009352	3UTRd	NA	NA	NA
NM_001033288	5UTR	70	0	0
NM_001033288	exon	677	5	0
NM_001033288	3UTR	2001	2	6
NM_001033288	3UTRd	NA	NA	NA
NM_011291	5UTR	55	2	2
NM_011291	exon	604	28849	60683
NM_011291	3UTR	275	8732	19021
NM_011291	3UTRd	NA	NA	NA
NM_001111272	5UTR	179	56	119
NM_001111272	exon	1523	1418	4222
NM_001111272	3UTR	733	282	770
NM_001111272	3UTRd	324	133	420
NM_025303	5UTR	214	56	119
NM_025303	exon	1619	1473	4360
NM_025303	3UTR	733	282	770
NM_025303	3UTRd	324	133	420
NM_025773	5UTR	35	0	0
NM_025773	exon	442	467	1010
NM_025773	3UTR	226	485	639
NM_025773	3UTRd	1651	1773	2916
NM_026456	5UTR	93	0	0
NM_026456	exon	148	2038	2924
NM_026456	3UTR	229	2505	3896
NM_026456	3UTRd	485	1139	1776
NM_026392	5UTR	117	63	110
NM_026392	exon	307	605	886
NM_026392	3UTR	850	4057	4715
NM_026392	3UTRd	458	686	838
NM_027415	5UTR	117	63	110
NM_027415	exon	304	605	886
NM_027415	3UTR	850	4057	4715
NM_027415	3UTRd	458	686	838
NR_037998	5UTR	2788	83	91
NR_037998	exon	NA	NA	NA
NR_037998	3UTR	NA	NA	NA
NR_037998	3UTRd	NA	NA	NA
NM_001159711	5UTR	52	8	4
NM_001159711	exon	330	278	173
NM_001159711	3UTR	167	81	47
NM_001159711	3UTRd	NA	NA	NA
NM_016923	5UTR	52	8	4
NM_016923	exon	384	295	176
NM_016923	3UTR	167	81	47
NM_016923	3UTRd	NA	NA	NA
NM_020604	5UTR	285	85	514
NM_020604	exon	1902	3933	13717
NM_020604	3UTR	2620	3619	15046
NM_020604	3UTRd	NA	NA	NA
NM_053191	5UTR	144	0	0
NM_053191	exon	674	26	10
NM_053191	3UTR	613	17	4
NM_053191	3UTRd	5492	84	112
NM_031402	5UTR	410	61	34
NM_031402	exon	1451	238	132
NM_031402	3UTR	633	158	113
NM_031402	3UTRd	1512	76	69
NM_030033	5UTR	1	0	0
NM_030033	exon	625	0	0
NM_030033	3UTR	566	0	0
NM_030033	3UTRd	NA	NA	NA
NR_002879	5UTR	NA	NA	NA
NR_002879	exon	NA	NA	NA
NR_002879	3UTR	222	0	0
NR_002879	3UTRd	NA	NA	NA
NM_001039123	5UTR	NA	NA	NA
NM_001039123	exon	258	0	0
NM_001039123	3UTR	NA	NA	NA
NM_001039123	3UTRd	NA	NA	NA
NM_001040027	5UTR	58	0	0
NM_001040027	exon	198	0	0
NM_001040027	3UTR	NA	NA	NA
NM_001040027	3UTRd	NA	NA	NA
NM_183124	5UTR	58	0	0
NM_183124	exon	55	0	0
NM_183124	3UTR	356	14	0
NM_183124	3UTRd	NA	NA	NA
NM_153154	5UTR	234	0	0
NM_153154	exon	1139	22	6
NM_153154	3UTR	374	10	8
NM_153154	3UTRd	NA	NA	NA
NM_009334	5UTR	254	84	76
NM_009334	exon	1082	1886	1172
NM_009334	3UTR	4526	5420	2809
NM_009334	3UTRd	159	22	6
NM_001025305	5UTR	343	55	28
NM_001025305	exon	1028	1854	1138
NM_001025305	3UTR	4526	5420	2809
NM_001025305	3UTRd	159	22	6
NR_029593	5UTR	73	0	0
NR_029593	exon	NA	NA	NA
NR_029593	3UTR	NA	NA	NA
NR_029593	3UTRd	NA	NA	NA
NR_029902	5UTR	119	0	0
NR_029902	exon	NA	NA	NA
NR_029902	3UTR	NA	NA	NA
NR_029902	3UTRd	NA	NA	NA
NM_010552	5UTR	57	0	0
NM_010552	exon	239	6	0
NM_010552	3UTR	875	30	0
NM_010552	3UTRd	NA	NA	NA
NM_145856	5UTR	71	0	5
NM_145856	exon	248	0	0
NM_145856	3UTR	856	9	4
NM_145856	3UTRd	NA	NA	NA
NM_008563	5UTR	5	0	0
NM_008563	exon	2240	1121	2997
NM_008563	3UTR	641	525	1330
NM_008563	3UTRd	NA	NA	NA
NM_028829	5UTR	287	48	1
NM_028829	exon	NA	NA	NA
NM_028829	3UTR	1133	217	43
NM_028829	3UTRd	3000	637	132
NM_027974	5UTR	108	1	2
NM_027974	exon	1875	277	157
NM_027974	3UTR	225	31	29
NM_027974	3UTRd	NA	NA	NA
NM_133252	5UTR	96	0	2
NM_133252	exon	1039	53	23
NM_133252	3UTR	258	6	12
NM_133252	3UTRd	NA	NA	NA
NM_177409	5UTR	112	0	2
NM_177409	exon	1039	53	23
NM_177409	3UTR	239	6	12
NM_177409	3UTRd	NA	NA	NA
NM_029398	5UTR	275	136	116
NM_029398	exon	260	100	184
NM_029398	3UTR	577	350	510
NM_029398	3UTRd	NA	NA	NA
NM_001077353	5UTR	187	10	14
NM_001077353	exon	546	924	205
NM_001077353	3UTR	369	731	112
NM_001077353	3UTRd	348	20	0
NM_010356	5UTR	92	7	3
NM_010356	exon	546	924	205
NM_010356	3UTR	369	731	112
NM_010356	3UTRd	348	20	0
NR_002858	5UTR	NA	NA	NA
NR_002858	exon	NA	NA	NA
NR_002858	3UTR	1148	184	42
NR_002858	3UTRd	NA	NA	NA
NM_183322	5UTR	343	432	34
NM_183322	exon	283	491	30
NM_183322	3UTR	1324	2537	110
NM_183322	3UTRd	NA	NA	NA
NM_001033904	5UTR	327	206	14
NM_001033904	exon	283	505	44
NM_001033904	3UTR	234	325	19
NM_001033904	3UTRd	NA	NA	NA
NM_001113187	5UTR	381	45	0
NM_001113187	exon	283	164	12
NM_001113187	3UTR	1583	446	6
NM_001113187	3UTRd	NA	NA	NA
NM_001012623	5UTR	NA	NA	NA
NM_001012623	exon	3799	87	2
NM_001012623	3UTR	NA	NA	NA
NM_001012623	3UTRd	NA	NA	NA
NM_001012624	5UTR	NA	NA	NA
NM_001012624	exon	3727	87	2
NM_001012624	3UTR	NA	NA	NA
NM_001012624	3UTRd	NA	NA	NA
NM_001012625	5UTR	NA	NA	NA
NM_001012625	exon	3574	87	2
NM_001012625	3UTR	NA	NA	NA
NM_001012625	3UTRd	NA	NA	NA
NM_053270	5UTR	NA	NA	NA
NM_053270	exon	4066	87	2
NM_053270	3UTR	NA	NA	NA
NM_053270	3UTRd	NA	NA	NA
NM_183018	5UTR	NA	NA	NA
NM_183018	exon	3982	87	2
NM_183018	3UTR	NA	NA	NA
NM_183018	3UTRd	NA	NA	NA
NM_025746	5UTR	22	0	0
NM_025746	exon	NA	NA	NA
NM_025746	3UTR	1601	0	0
NM_025746	3UTRd	157	0	0
NR_029533	5UTR	71	0	0
NR_029533	exon	NA	NA	NA
NR_029533	3UTR	NA	NA	NA
NR_029533	3UTRd	NA	NA	NA
NR_029717	5UTR	84	0	0
NR_029717	exon	NA	NA	NA
NR_029717	3UTR	NA	NA	NA
NR_029717	3UTRd	NA	NA	NA
NM_001081079	5UTR	124	0	45
NM_001081079	exon	695	901	3160
NM_001081079	3UTR	3999	7665	24788
NM_001081079	3UTRd	26	0	0
NM_172124	5UTR	709	10	4
NM_172124	exon	888	35	23
NM_172124	3UTR	2758	3667	8082
NM_172124	3UTRd	NA	NA	NA
NM_026503	5UTR	40	0	0
NM_026503	exon	205	379	509
NM_026503	3UTR	422	988	1198
NM_026503	3UTRd	NA	NA	NA
NM_007740	5UTR	245	6	0
NM_007740	exon	2581	135	43
NM_007740	3UTR	907	360	78
NM_007740	3UTRd	155	0	0
NM_175642	5UTR	261	2	2
NM_175642	exon	4380	41	100
NM_175642	3UTR	683	59	158
NM_175642	3UTRd	198	0	0
NM_001204913	5UTR	1008	6	1
NM_001204913	exon	NA	NA	NA
NM_001204913	3UTR	543	0	0
NM_001204913	3UTRd	NA	NA	NA
NM_001013750	5UTR	54	0	0
NM_001013750	exon	165	0	0
NM_001013750	3UTR	2663	0	2
NM_001013750	3UTRd	NA	NA	NA
NM_001081080	5UTR	26	0	0
NM_001081080	exon	3934	1689	3504
NM_001081080	3UTR	2396	1848	3240
NM_001081080	3UTRd	1205	227	549
NR_033445	5UTR	NA	NA	NA
NR_033445	exon	NA	NA	NA
NR_033445	3UTR	1094	10	0
NR_033445	3UTRd	NA	NA	NA
NM_029062	5UTR	100	0	0
NM_029062	exon	NA	NA	NA
NM_029062	3UTR	1349	24	10
NM_029062	3UTRd	NA	NA	NA
NR_015347	5UTR	914	38	6
NR_015347	exon	NA	NA	NA
NR_015347	3UTR	NA	NA	NA
NR_015347	3UTRd	NA	NA	NA
NM_133235	5UTR	112	1	9
NM_133235	exon	952	93	138
NM_133235	3UTR	295	31	43
NM_133235	3UTRd	NA	NA	NA
NM_001199956	5UTR	NA	NA	NA
NM_001199956	exon	1437	0	10
NM_001199956	3UTR	NA	NA	NA
NM_001199956	3UTRd	NA	NA	NA
NM_001164286	5UTR	466	0	0
NM_001164286	exon	NA	NA	NA
NM_001164286	3UTR	3282	9	15
NM_001164286	3UTRd	NA	NA	NA
NM_008922	5UTR	144	55	77
NM_008922	exon	1299	467	693
NM_008922	3UTR	494	194	374
NM_008922	3UTRd	NA	NA	NA
NR_033199	5UTR	889	7	28
NR_033199	exon	NA	NA	NA
NR_033199	3UTR	NA	NA	NA
NR_033199	3UTRd	NA	NA	NA
NM_001159729	5UTR	323	11	8
NM_001159729	exon	574	106	128
NM_001159729	3UTR	1459	458	572
NM_001159729	3UTRd	1853	102	154
NM_008999	5UTR	435	62	51
NM_008999	exon	574	106	128
NM_008999	3UTR	1459	458	572
NM_008999	3UTRd	1853	102	154
NM_145392	5UTR	59	0	2
NM_145392	exon	223	38	27
NM_145392	3UTR	1533	639	223
NM_145392	3UTRd	NA	NA	NA
NM_133817	5UTR	69	8	9
NM_133817	exon	3124	865	1896
NM_133817	3UTR	457	139	212
NM_133817	3UTRd	NA	NA	NA
NM_001161816	5UTR	234	43	39
NM_001161816	exon	NA	NA	NA
NM_001161816	3UTR	2782	996	1075
NM_001161816	3UTRd	NA	NA	NA
NM_177235	5UTR	144	0	16
NM_177235	exon	832	42	193
NM_177235	3UTR	525	47	116
NM_177235	3UTRd	791	49	216
NM_027159	5UTR	334	67	63
NM_027159	exon	430	306	405
NM_027159	3UTR	941	1690	2260
NM_027159	3UTRd	NA	NA	NA
NM_178601	5UTR	96	17	16
NM_178601	exon	763	1242	1580
NM_178601	3UTR	602	1285	1743
NM_178601	3UTRd	788	261	535
NM_011206	5UTR	78	11	0
NM_011206	exon	1294	2540	1360
NM_011206	3UTR	201	806	519
NM_011206	3UTRd	NA	NA	NA
NM_009355	5UTR	27	0	0
NM_009355	exon	780	18	0
NM_009355	3UTR	439	0	0
NM_009355	3UTRd	NA	NA	NA
NM_007685	5UTR	255	6	0
NM_007685	exon	496	34	0
NM_007685	3UTR	287	30	0
NM_007685	3UTRd	NA	NA	NA
NM_009356	5UTR	39	0	0
NM_009356	exon	783	2	0
NM_009356	3UTR	478	0	0
NM_009356	3UTRd	NA	NA	NA
NM_213727	5UTR	93	0	0
NM_213727	exon	NA	NA	NA
NM_213727	3UTR	4263	36	0
NM_213727	3UTRd	NA	NA	NA
NR_033627	5UTR	NA	NA	NA
NR_033627	exon	NA	NA	NA
NR_033627	3UTR	2676	0	0
NR_033627	3UTRd	NA	NA	NA
NM_183019	5UTR	334	4	0
NM_183019	exon	1303	198	69
NM_183019	3UTR	1077	165	127
NM_183019	3UTRd	NA	NA	NA
NM_001160235	5UTR	234	10	28
NM_001160235	exon	508	906	1155
NM_001160235	3UTR	378	817	831
NM_001160235	3UTRd	3939	10623	15184
NM_001160236	5UTR	234	10	28
NM_001160236	exon	493	906	1155
NM_001160236	3UTR	378	817	831
NM_001160236	3UTRd	3939	10623	15184
NM_174997	5UTR	234	10	28
NM_174997	exon	472	906	1155
NM_174997	3UTR	378	817	831
NM_174997	3UTRd	3939	10623	15184
NM_145516	5UTR	113	334	174
NM_145516	exon	529	2712	1514
NM_145516	3UTR	229	1511	837
NM_145516	3UTRd	2446	19280	11213
NM_015818	5UTR	258	0	0
NM_015818	exon	527	494	857
NM_015818	3UTR	2934	6361	9163
NM_015818	3UTRd	NA	NA	NA
NM_198899	5UTR	175	55	165
NM_198899	exon	4630	6581	11435
NM_198899	3UTR	760	2440	3904
NM_198899	3UTRd	3464	961	2004
NM_001172205	5UTR	100	80	112
NM_001172205	exon	561	674	1288
NM_001172205	3UTR	1535	3518	7258
NM_001172205	3UTRd	3503	774	1731
NM_001172206	5UTR	100	80	112
NM_001172206	exon	558	674	1288
NM_001172206	3UTR	1535	3518	7258
NM_001172206	3UTRd	3503	774	1731
NM_145996	5UTR	100	80	112
NM_145996	exon	387	514	1079
NM_145996	3UTR	1535	3518	7258
NM_145996	3UTRd	3503	774	1731
NR_033310	5UTR	5578	4884	10164
NR_033310	exon	NA	NA	NA
NR_033310	3UTR	NA	NA	NA
NR_033310	3UTRd	NA	NA	NA
NM_172652	5UTR	128	13	3
NM_172652	exon	2613	3431	4363
NM_172652	3UTR	1922	6885	11226
NM_172652	3UTRd	NA	NA	NA
NM_001013374	5UTR	6	0	0
NM_001013374	exon	901	521	741
NM_001013374	3UTR	1318	1379	2068
NM_001013374	3UTRd	NA	NA	NA
NM_033570	5UTR	96	0	0
NM_033570	exon	2118	705	709
NM_033570	3UTR	2368	812	981
NM_033570	3UTRd	NA	NA	NA
NM_026241	5UTR	16	0	0
NM_026241	exon	408	100	96
NM_026241	3UTR	395	135	244
NM_026241	3UTRd	967	64	85
NM_153502	5UTR	21	0	0
NM_153502	exon	825	200	93
NM_153502	3UTR	1108	371	157
NM_153502	3UTRd	NA	NA	NA
NM_001126047	5UTR	403	134	211
NM_001126047	exon	1675	2780	5337
NM_001126047	3UTR	1727	4099	7557
NM_001126047	3UTRd	NA	NA	NA
NM_001126046	5UTR	418	0	2
NM_001126046	exon	1539	274	299
NM_001126046	3UTR	325	236	265
NM_001126046	3UTRd	NA	NA	NA
NM_027957	5UTR	175	5	28
NM_027957	exon	405	199	225
NM_027957	3UTR	325	236	265
NM_027957	3UTRd	NA	NA	NA
NM_201365	5UTR	418	0	2
NM_201365	exon	996	67	53
NM_201365	3UTR	247	11	26
NM_201365	3UTRd	NA	NA	NA
NM_146107	5UTR	72	60	92
NM_146107	exon	1028	1415	2095
NM_146107	3UTR	977	2196	2874
NM_146107	3UTRd	NA	NA	NA
NM_009539	5UTR	91	5	2
NM_009539	exon	1733	185	82
NM_009539	3UTR	356	66	28
NM_009539	3UTRd	NA	NA	NA
NM_018872	5UTR	182	48	82
NM_018872	exon	5349	3907	7056
NM_018872	3UTR	937	1240	2473
NM_018872	3UTRd	80	3	2
NM_009918	5UTR	314	0	2
NM_009918	exon	496	5	5
NM_009918	3UTR	1872	122	325
NM_009918	3UTRd	816	21	129
NM_172971	5UTR	114	0	0
NM_172971	exon	1892	360	441
NM_172971	3UTR	991	30	68
NM_172971	3UTRd	NA	NA	NA
NM_198006	5UTR	136	68	88
NM_198006	exon	183	153	209
NM_198006	3UTR	303	928	1277
NM_198006	3UTRd	3240	11117	13922
NM_026123	5UTR	326	435	511
NM_026123	exon	643	1925	1879
NM_026123	3UTR	306	757	970
NM_026123	3UTRd	137	0	13
NM_173870	5UTR	127	57	60
NM_173870	exon	1581	982	1598
NM_173870	3UTR	5346	5112	8181
NM_173870	3UTRd	NA	NA	NA
NR_024017	5UTR	NA	NA	NA
NR_024017	exon	NA	NA	NA
NR_024017	3UTR	2755	274	620
NR_024017	3UTRd	NA	NA	NA
NM_028096	5UTR	252	1	2
NM_028096	exon	3388	1341	570
NM_028096	3UTR	721	444	175
NM_028096	3UTRd	NA	NA	NA
NM_207228	5UTR	585	35	60
NM_207228	exon	2069	106	263
NM_207228	3UTR	746	2	2
NM_207228	3UTRd	NA	NA	NA
NM_001037918	5UTR	121	4	6
NM_001037918	exon	NA	NA	NA
NM_001037918	3UTR	1364	204	312
NM_001037918	3UTRd	70	0	0
NM_026913	5UTR	101	24	14
NM_026913	exon	654	236	287
NM_026913	3UTR	474	258	284
NM_026913	3UTRd	NA	NA	NA
NM_027098	5UTR	139	132	206
NM_027098	exon	279	1309	2226
NM_027098	3UTR	273	1380	2360
NM_027098	3UTRd	NA	NA	NA
NM_001033427	5UTR	288	9	0
NM_001033427	exon	523	118	0
NM_001033427	3UTR	1753	333	4
NM_001033427	3UTRd	NA	NA	NA
NM_027111	5UTR	57	0	0
NM_027111	exon	475	96	0
NM_027111	3UTR	266	71	0
NM_027111	3UTRd	NA	NA	NA
NM_019570	5UTR	211	2	18
NM_019570	exon	3638	1136	1647
NM_019570	3UTR	413	161	212
NM_019570	3UTRd	NA	NA	NA
NM_010678	5UTR	201	0	0
NM_010678	exon	3565	100	44
NM_010678	3UTR	327	35	3
NM_010678	3UTRd	1917	131	85
NM_001029878	5UTR	NA	NA	NA
NM_001029878	exon	1362	113	218
NM_001029878	3UTR	3715	286	629
NM_001029878	3UTRd	NA	NA	NA
NM_145142	5UTR	369	0	0
NM_145142	exon	587	8	3
NM_145142	3UTR	1859	119	42
NM_145142	3UTRd	304	15	1
NM_001011684	5UTR	137	17	0
NM_001011684	exon	423	52	0
NM_001011684	3UTR	441	194	0
NM_001011684	3UTRd	NA	NA	NA
NM_026850	5UTR	30	0	0
NM_026850	exon	580	2603	2640
NM_026850	3UTR	1096	1911	2030
NM_026850	3UTRd	NA	NA	NA
NM_018775	5UTR	181	37	170
NM_018775	exon	2967	5629	12139
NM_018775	3UTR	920	3300	8055
NM_018775	3UTRd	370	592	1214
NM_053257	5UTR	84	67	106
NM_053257	exon	346	5994	11703
NM_053257	3UTR	65	422	835
NM_053257	3UTRd	544	838	1823
NM_028043	5UTR	37	0	0
NM_028043	exon	1320	910	1363
NM_028043	3UTR	309	366	434
NM_028043	3UTRd	1500	640	933
NM_001033135	5UTR	73	0	1
NM_001033135	exon	1141	1022	973
NM_001033135	3UTR	969	1591	1400
NM_001033135	3UTRd	248	275	173
NR_028555	5UTR	NA	NA	NA
NR_028555	exon	NA	NA	NA
NR_028555	3UTR	94	0	1
NR_028555	3UTRd	NA	NA	NA
NM_170597	5UTR	242	0	0
NM_170597	exon	719	10	0
NM_170597	3UTR	488	22	0
NM_170597	3UTRd	4350	8	4
NM_001145660	5UTR	47	0	0
NM_001145660	exon	1596	11	30
NM_001145660	3UTR	357	1	2
NM_001145660	3UTRd	NA	NA	NA
NM_001177348	5UTR	155	0	2
NM_001177348	exon	5	0	0
NM_001177348	3UTR	199	0	2
NM_001177348	3UTRd	NA	NA	NA
NM_008696	5UTR	317	18	33
NM_008696	exon	3621	5398	8424
NM_008696	3UTR	325	723	1161
NM_008696	3UTRd	1357	1897	3107
NR_037980	5UTR	NA	NA	NA
NR_037980	exon	NA	NA	NA
NR_037980	3UTR	858	44	104
NR_037980	3UTRd	NA	NA	NA
NM_010555	5UTR	92	19	39
NM_010555	exon	1066	2218	6280
NM_010555	3UTR	185	363	1025
NM_010555	3UTRd	NA	NA	NA
NM_133193	5UTR	199	112	147
NM_133193	exon	1306	1909	2686
NM_133193	3UTR	445	966	1316
NM_133193	3UTRd	NA	NA	NA
NM_001025602	5UTR	122	14	34
NM_001025602	exon	1300	199	223
NM_001025602	3UTR	3649	471	845
NM_001025602	3UTRd	NA	NA	NA
NM_010743	5UTR	330	33	42
NM_010743	exon	839	141	152
NM_010743	3UTR	194	37	42
NM_010743	3UTRd	1639	202	124
NM_001161842	5UTR	455	497	708
NM_001161842	exon	943	2785	4262
NM_001161842	3UTR	521	1254	2094
NM_001161842	3UTRd	NA	NA	NA
NM_001161843	5UTR	327	450	628
NM_001161843	exon	943	2785	4262
NM_001161843	3UTR	523	1254	2094
NM_001161843	3UTRd	NA	NA	NA
NM_008365	5UTR	380	609	973
NM_008365	exon	1261	3526	5674
NM_008365	3UTR	2517	4148	11479
NM_008365	3UTRd	NA	NA	NA
NM_010553	5UTR	427	0	0
NM_010553	exon	1381	66	31
NM_010553	3UTR	673	82	25
NM_010553	3UTRd	NA	NA	NA
NM_177084	5UTR	289	62	15
NM_177084	exon	2038	1085	359
NM_177084	3UTR	1185	849	314
NM_177084	3UTRd	310	90	26
NM_001033289	5UTR	162	114	163
NM_001033289	exon	2071	3021	3341
NM_001033289	3UTR	1260	2060	2707
NM_001033289	3UTRd	NA	NA	NA
NM_001081198	5UTR	155	8	0
NM_001081198	exon	469	11	9
NM_001081198	3UTR	472	19	8
NM_001081198	3UTRd	NA	NA	NA
NR_027826	5UTR	NA	NA	NA
NR_027826	exon	NA	NA	NA
NR_027826	3UTR	546	274	1156
NR_027826	3UTRd	NA	NA	NA
NM_008900	5UTR	NA	NA	NA
NM_008900	exon	NA	NA	NA
NM_008900	3UTR	3064	440	1871
NM_008900	3UTRd	NA	NA	NA
NR_027891	5UTR	2841	37	126
NR_027891	exon	NA	NA	NA
NR_027891	3UTR	NA	NA	NA
NR_027891	3UTRd	NA	NA	NA
NM_023514	5UTR	59	0	3
NM_023514	exon	1081	1150	1839
NM_023514	3UTR	279	444	518
NM_023514	3UTRd	NA	NA	NA
NM_010212	5UTR	283	104	54
NM_010212	exon	688	410	162
NM_010212	3UTR	592	399	191
NM_010212	3UTRd	NA	NA	NA
NM_010879	5UTR	456	209	332
NM_010879	exon	948	1559	1810
NM_010879	3UTR	1371	1886	2954
NM_010879	3UTRd	NA	NA	NA
NM_024283	5UTR	283	13	5
NM_024283	exon	285	190	50
NM_024283	3UTR	320	255	56
NM_024283	3UTRd	NA	NA	NA
NM_026430	5UTR	NA	NA	NA
NM_026430	exon	1263	730	1270
NM_026430	3UTR	NA	NA	NA
NM_026430	3UTRd	NA	NA	NA
NM_001013799	5UTR	108	1	0
NM_001013799	exon	352	10	0
NM_001013799	3UTR	626	6	9
NM_001013799	3UTRd	NA	NA	NA
NM_029368	5UTR	314	168	188
NM_029368	exon	504	641	766
NM_029368	3UTR	221	341	444
NM_029368	3UTRd	226	144	193
NM_023645	5UTR	274	192	183
NM_023645	exon	1491	660	1081
NM_023645	3UTR	219	145	103
NM_023645	3UTRd	340	0	1
NM_144558	5UTR	433	62	85
NM_144558	exon	1215	336	676
NM_144558	3UTR	1669	821	1304
[truncated: 108,269 more rows]
