# Supplementary material for: Aire-dependent genes undergo Clp1-mediated 3’UTR shortening associated with higher transcript stability in the thymus
Source: eLife. 2020 Apr 29;9:e52985. doi: 10.7554/eLife.52985 (PMC7205469; doi:10.7554/eLife.52985)
Supplement: Figure 2—source data 1. — The four files (3UTRd+_const.xlsx, 3UTRd+_alt.xlsx, 3UTRd-_const.xlsx and 3UTRd-_alt.xlsx) were generated parsing the PolyA_DB 2 database for alternative (proximal) pAs and constitutive (distal) pAs. Alternative pAs with their genomic location are listed in two files according to the orientation of the genes (3UTRd+_alt.xlsx and 3UTRd-_alt.xlsx). Constitutive pAs with their genomic location are also listed in two different files (3UTRd+_const.xlsx and 3UTRd-_const.xlsx). These files are used to generate bed files of proximal and distal pA location at Aire-sensitive and neutral-genes for CLIP-seq analysis using the sitepro program (CEAS distribution). [file elife-52985-fig2-data1.zip › Figure_2_source_data_1_REVISION/3UTRd+_alt.xlsx]

## Sheet: Sheet1
chr1	879658	879660	NM_152486	0	+	3UTRd
chr1	1169098	1169100	NM_080605	0	+	3UTRd
chr1	1376144	1376146	NM_022834	0	+	3UTRd
chr1	1376144	1376146	NM_199121	0	+	3UTRd
chr1	2334658	2334660	NM_007033	0	+	3UTRd
chr1	3352748	3352750	NM_022114	0	+	3UTRd
chr1	3352748	3352750	NM_199454	0	+	3UTRd
chr1	3545366	3545368	NM_182752	0	+	3UTRd
chr1	3692522	3692524	NM_001163724	0	+	3UTRd
chr1	6280861	6280863	NM_207396	0	+	3UTRd
chr1	6520437	6520439	NM_031475	0	+	3UTRd
chr1	6682119	6682121	NM_153812	0	+	3UTRd
chr1	6932019	6932021	NM_001195563	0	+	3UTRd
chr1	7826941	7826943	NM_015215	0	+	3UTRd
chr1	7840353	7840355	NM_004781	0	+	3UTRd
chr1	7903561	7903563	NM_016831	0	+	3UTRd
chr1	9326546	9326548	NM_004285	0	+	3UTRd
chr1	9427922	9427924	NM_025106	0	+	3UTRd
chr1	9642605	9642607	NM_032315	0	+	3UTRd
chr1	9787286	9787288	NM_005026	0	+	3UTRd
chr1	10240659	10240661	NM_001105562	0	+	3UTRd
chr1	10240659	10240661	NM_006048	0	+	3UTRd
chr1	10365424	10365426	NM_183416	0	+	3UTRd
chr1	10436703	10436705	NM_015074	0	+	3UTRd
chr1	10502591	10502593	NM_199294	0	+	3UTRd
chr1	10511716	10511718	NM_001243768	0	+	3UTRd
chr1	10511716	10511718	NM_001302	0	+	3UTRd
chr1	10511716	10511718	NM_198544	0	+	3UTRd
chr1	10511716	10511718	NM_199006	0	+	3UTRd
chr1	11082815	11082817	NM_007375	0	+	3UTRd
chr1	11255993	11255995	NM_021146	0	+	3UTRd
chr1	11346337	11346339	NM_013319	0	+	3UTRd
chr1	11597608	11597610	NM_020780	0	+	3UTRd
chr1	11722345	11722347	NM_001014765	0	+	3UTRd
chr1	11722345	11722347	NM_033182	0	+	3UTRd
chr1	11722345	11722347	NM_183412	0	+	3UTRd
chr1	11722345	11722347	NM_183413	0	+	3UTRd
chr1	11734086	11734088	NM_018438	0	+	3UTRd
chr1	11900953	11900955	NM_001256959	0	+	3UTRd
chr1	11900953	11900955	NM_001286	0	+	3UTRd
chr1	12569421	12569423	NM_015378	0	+	3UTRd
chr1	12569421	12569423	NM_018156	0	+	3UTRd
chr1	13942745	13942747	NM_001006624	0	+	3UTRd
chr1	13942745	13942747	NM_001006625	0	+	3UTRd
chr1	13942745	13942747	NM_006474	0	+	3UTRd
chr1	13942745	13942747	NM_198389	0	+	3UTRd
chr1	14114152	14114154	NM_001007257	0	+	3UTRd
chr1	14114152	14114154	NM_015866	0	+	3UTRd
chr1	14149993	14149995	NM_001135610	0	+	3UTRd
chr1	14149993	14149995	NM_012231	0	+	3UTRd
chr1	15392574	15392576	NM_001017999	0	+	3UTRd
chr1	15392574	15392576	NM_001018000	0	+	3UTRd
chr1	15392574	15392576	NM_001018001	0	+	3UTRd
chr1	15392574	15392576	NM_015209	0	+	3UTRd
chr1	15724012	15724014	NM_052929	0	+	3UTRd
chr1	15755339	15755341	NM_024329	0	+	3UTRd
chr1	15895587	15895589	NM_015291	0	+	3UTRd
chr1	16111854	16111856	NM_001024216	0	+	3UTRd
chr1	16111854	16111856	NM_017556	0	+	3UTRd
chr1	16266640	16266642	NM_015001	0	+	3UTRd
chr1	16722042	16722044	NM_001114600	0	+	3UTRd
chr1	16722042	16722044	NM_015609	0	+	3UTRd
chr1	16785563	16785565	NM_001145277	0	+	3UTRd
chr1	16785563	16785565	NM_001145278	0	+	3UTRd
chr1	16785563	16785565	NM_018090	0	+	3UTRd
chr1	19585488	19585490	NM_016183	0	+	3UTRd
chr1	19953123	19953125	NM_001032363	0	+	3UTRd
chr1	19953123	19953125	NM_001204082	0	+	3UTRd
chr1	19953123	19953125	NM_001204083	0	+	3UTRd
chr1	19983837	19983839	NM_001204084	0	+	3UTRd
chr1	19983837	19983839	NM_001204085	0	+	3UTRd
chr1	19983837	19983839	NM_001204086	0	+	3UTRd
chr1	19983837	19983839	NM_001204088	0	+	3UTRd
chr1	19983837	19983839	NM_001204089	0	+	3UTRd
chr1	19983837	19983839	NM_005380	0	+	3UTRd
chr1	19983837	19983839	NM_182744	0	+	3UTRd
chr1	20239294	20239296	NM_015207	0	+	3UTRd
chr1	20417661	20417663	NM_000929	0	+	3UTRd
chr1	20518312	20518314	NM_152376	0	+	3UTRd
chr1	20977229	20977231	NM_032409	0	+	3UTRd
chr1	22416620	22416622	NM_044472	0	+	3UTRd
chr1	22418111	22418113	NM_001039802	0	+	3UTRd
chr1	22418111	22418113	NM_001791	0	+	3UTRd
chr1	22854538	22854540	NM_001083621	0	+	3UTRd
chr1	22854538	22854540	NM_014870	0	+	3UTRd
chr1	22966092	22966094	NM_015991	0	+	3UTRd
chr1	23241080	23241082	NM_004442	0	+	3UTRd
chr1	23241080	23241082	NM_017449	0	+	3UTRd
chr1	24086391	24086393	NM_003198	0	+	3UTRd
chr1	24114192	24114194	NM_020362	0	+	3UTRd
chr1	24289171	24289173	NM_017761	0	+	3UTRd
chr1	24795821	24795823	NM_020448	0	+	3UTRd
chr1	24862180	24862182	NM_001251977	0	+	3UTRd
chr1	24862180	24862182	NM_001251978	0	+	3UTRd
chr1	24862180	24862182	NM_001251979	0	+	3UTRd
chr1	24862180	24862182	NM_001251980	0	+	3UTRd
chr1	24862180	24862182	NM_001251981	0	+	3UTRd
chr1	24862180	24862182	NM_001251982	0	+	3UTRd
chr1	24862180	24862182	NM_001251983	0	+	3UTRd
chr1	24862180	24862182	NM_001251984	0	+	3UTRd
chr1	24862180	24862182	NM_001251985	0	+	3UTRd
chr1	24862180	24862182	NM_013441	0	+	3UTRd
chr1	24999524	24999526	NM_005839	0	+	3UTRd
chr1	25167444	25167446	NM_013943	0	+	3UTRd
chr1	25687482	25687484	NM_014313	0	+	3UTRd
chr1	26110937	26110939	NM_020379	0	+	3UTRd
chr1	26143231	26143233	NM_020451	0	+	3UTRd
chr1	26143231	26143233	NM_206926	0	+	3UTRd
chr1	26158779	26158781	NM_001099625	0	+	3UTRd
chr1	26158779	26158781	NM_001099626	0	+	3UTRd
chr1	26158779	26158781	NM_001099627	0	+	3UTRd
chr1	26158779	26158781	NM_019557	0	+	3UTRd
chr1	26362932	26362934	NM_004455	0	+	3UTRd
chr1	26795714	26795716	NM_001243564	0	+	3UTRd
chr1	26795714	26795716	NM_001243565	0	+	3UTRd
chr1	26795714	26795716	NM_024887	0	+	3UTRd
chr1	26795714	26795716	NM_205861	0	+	3UTRd
chr1	26801723	26801725	NM_005517	0	+	3UTRd
chr1	27108380	27108382	NM_006015	0	+	3UTRd
chr1	27108380	27108382	NM_139135	0	+	3UTRd
chr1	27124407	27124409	NM_001202554	0	+	3UTRd
chr1	27124407	27124409	NM_017837	0	+	3UTRd
chr1	27272885	27272887	NM_006600	0	+	3UTRd
chr1	27326758	27326760	NM_001013642	0	+	3UTRd
chr1	27634732	27634734	NM_015023	0	+	3UTRd
chr1	28088115	28088117	NM_001143912	0	+	3UTRd
chr1	28088115	28088117	NM_001143913	0	+	3UTRd
chr1	28088115	28088117	NM_001143914	0	+	3UTRd
chr1	28088115	28088117	NM_001143915	0	+	3UTRd
chr1	28088115	28088117	NM_152660	0	+	3UTRd
chr1	28149984	28149986	NM_177424	0	+	3UTRd
chr1	28178038	28178040	NM_002713	0	+	3UTRd
chr1	28178038	28178040	NM_014110	0	+	3UTRd
chr1	28178038	28178040	NM_138558	0	+	3UTRd
chr1	28826820	28826822	NM_001048183	0	+	3UTRd
chr1	28826820	28826822	NM_023923	0	+	3UTRd
chr1	28864676	28864678	NM_001048194	0	+	3UTRd
chr1	28864676	28864678	NM_001048195	0	+	3UTRd
chr1	28864676	28864678	NM_001048199	0	+	3UTRd
chr1	28864676	28864678	NM_001269	0	+	3UTRd
chr1	28904270	28904272	NM_017846	0	+	3UTRd
chr1	29041424	29041426	NM_006582	0	+	3UTRd
chr1	29041424	29041426	NM_024482	0	+	3UTRd
chr1	29446534	29446536	NM_001166005	0	+	3UTRd
chr1	29446534	29446536	NM_001166007	0	+	3UTRd
chr1	29446534	29446536	NM_004437	0	+	3UTRd
chr1	29446534	29446536	NM_203342	0	+	3UTRd
chr1	29446534	29446536	NM_203343	0	+	3UTRd
chr1	32092792	32092794	NM_001525	0	+	3UTRd
chr1	32637025	32637027	NM_012316	0	+	3UTRd
chr1	32798745	32798747	NM_004964	0	+	3UTRd
chr1	33066388	33066390	NM_001040441	0	+	3UTRd
chr1	33146101	33146103	NM_001135255	0	+	3UTRd
chr1	33146101	33146103	NM_001135256	0	+	3UTRd
chr1	33146101	33146103	NM_005610	0	+	3UTRd
chr1	33321791	33321793	NM_001256121	0	+	3UTRd
chr1	33321791	33321793	NM_022753	0	+	3UTRd
chr1	33764883	33764885	NM_152493	0	+	3UTRd
chr1	33961250	33961252	NM_145238	0	+	3UTRd
chr1	35227928	35227930	NM_153212	0	+	3UTRd
chr1	35581197	35581199	NM_024772	0	+	3UTRd
chr1	35886930	35886932	NM_005095	0	+	3UTRd
chr1	36320529	36320531	NM_017629	0	+	3UTRd
chr1	36388652	36388654	NM_012199	0	+	3UTRd
chr1	36521731	36521733	NM_024852	0	+	3UTRd
chr1	36521731	36521733	NM_177422	0	+	3UTRd
chr1	36786827	36786829	NM_001162530	0	+	3UTRd
chr1	36786827	36786829	NM_024676	0	+	3UTRd
chr1	38030761	38030763	NM_003462	0	+	3UTRd
chr1	38174792	38174794	NM_001256875	0	+	3UTRd
chr1	38174792	38174794	NM_018101	0	+	3UTRd
chr1	38265887	38265889	NM_001031740	0	+	3UTRd
chr1	38265887	38265889	NM_001113482	0	+	3UTRd
chr1	38265887	38265889	NM_152496	0	+	3UTRd
chr1	38489428	38489430	NM_016037	0	+	3UTRd
chr1	39469948	39469950	NM_001136275	0	+	3UTRd
chr1	39469948	39469950	NM_024595	0	+	3UTRd
chr1	39951577	39951579	NM_012090	0	+	3UTRd
chr1	40219375	40219377	NM_006112	0	+	3UTRd
chr1	40435560	40435562	NM_001136493	0	+	3UTRd
chr1	40435560	40435562	NM_032793	0	+	3UTRd
chr1	40537517	40537519	NM_001105530	0	+	3UTRd
chr1	40537517	40537519	NM_006367	0	+	3UTRd
chr1	40706352	40706354	NM_012421	0	+	3UTRd
chr1	40758491	40758493	NM_005857	0	+	3UTRd
chr1	40887789	40887791	NM_001198978	0	+	3UTRd
chr1	40887789	40887791	NM_001198979	0	+	3UTRd
chr1	40887789	40887791	NM_001198980	0	+	3UTRd
chr1	40887789	40887791	NM_022733	0	+	3UTRd
chr1	40961958	40961960	NM_198494	0	+	3UTRd
chr1	40981708	40981710	NM_022774	0	+	3UTRd
chr1	41236779	41236781	NM_001142587	0	+	3UTRd
chr1	41236779	41236781	NM_001142588	0	+	3UTRd
chr1	41236779	41236781	NM_001142589	0	+	3UTRd
chr1	41236779	41236781	NM_001142590	0	+	3UTRd
chr1	41236779	41236781	NM_014223	0	+	3UTRd
chr1	41477448	41477450	NM_001905	0	+	3UTRd
chr1	42880727	42880729	NM_173642	0	+	3UTRd
chr1	42925692	42925694	NM_001077447	0	+	3UTRd
chr1	42925692	42925694	NM_024664	0	+	3UTRd
chr1	43119857	43119859	NM_001080850	0	+	3UTRd
chr1	43241198	43241200	NM_024097	0	+	3UTRd
chr1	43739225	43739227	NM_144626	0	+	3UTRd
chr1	43916830	43916832	NM_015284	0	+	3UTRd
chr1	44088027	44088029	NM_002840	0	+	3UTRd
chr1	44088027	44088029	NM_130440	0	+	3UTRd
chr1	44170154	44170156	NM_014663	0	+	3UTRd
chr1	44433424	44433426	NM_014652	0	+	3UTRd
chr1	44438449	44438451	NM_001039589	0	+	3UTRd
chr1	44438449	44438451	NM_001384	0	+	3UTRd
chr1	44599539	44599541	NM_173484	0	+	3UTRd
chr1	45232880	45232882	NM_006845	0	+	3UTRd
chr1	45481243	45481245	NM_000374	0	+	3UTRd
chr1	45794205	45794207	NM_032756	0	+	3UTRd
chr1	45974967	45974969	NM_015506	0	+	3UTRd
chr1	46083919	46083921	NM_001195193	0	+	3UTRd
chr1	46083919	46083921	NM_002482	0	+	3UTRd
chr1	46083919	46083921	NM_152298	0	+	3UTRd
chr1	46159804	46159806	NM_016486	0	+	3UTRd
chr1	46685914	46685916	NM_001013615	0	+	3UTRd
chr1	46827863	46827865	NM_001256127	0	+	3UTRd
chr1	46827863	46827865	NM_001256128	0	+	3UTRd
chr1	46827863	46827865	NM_199044	0	+	3UTRd
chr1	47284683	47284685	NM_000779	0	+	3UTRd
chr1	47284683	47284685	NM_001099772	0	+	3UTRd
chr1	47843303	47843305	NM_001136140	0	+	3UTRd
chr1	47843303	47843305	NM_016308	0	+	3UTRd
chr1	51439973	51439975	NM_001262	0	+	3UTRd
chr1	51439973	51439975	NM_078626	0	+	3UTRd
chr1	51613521	51613523	NM_001136508	0	+	3UTRd
chr1	51738667	51738669	NM_014372	0	+	3UTRd
chr1	52253700	52253702	NM_024586	0	+	3UTRd
chr1	52253700	52253702	NM_148904	0	+	3UTRd
chr1	52253700	52253702	NM_148905	0	+	3UTRd
chr1	52253700	52253702	NM_148906	0	+	3UTRd
chr1	52253700	52253702	NM_148907	0	+	3UTRd
chr1	52253700	52253702	NM_148908	0	+	3UTRd
chr1	52253700	52253702	NM_148909	0	+	3UTRd
chr1	52552654	52552656	NM_001136497	0	+	3UTRd
chr1	52552654	52552656	NM_001243767	0	+	3UTRd
chr1	52552654	52552656	NM_152265	0	+	3UTRd
chr1	52812306	52812308	NM_004799	0	+	3UTRd
chr1	52812306	52812308	NM_007324	0	+	3UTRd
chr1	52882694	52882696	NM_032864	0	+	3UTRd
chr1	53074570	53074572	NM_015696	0	+	3UTRd
chr1	53287740	53287742	NM_024646	0	+	3UTRd
chr1	53516673	53516675	NM_001007099	0	+	3UTRd
chr1	53516673	53516675	NM_001007100	0	+	3UTRd
chr1	53516673	53516675	NM_001007250	0	+	3UTRd
chr1	53516673	53516675	NM_001193599	0	+	3UTRd
chr1	53516673	53516675	NM_001193600	0	+	3UTRd
chr1	53516673	53516675	NM_001193617	0	+	3UTRd
chr1	53516673	53516675	NM_002979	0	+	3UTRd
chr1	54562965	54562967	NM_153035	0	+	3UTRd
chr1	55074863	55074865	NM_147161	0	+	3UTRd
chr1	55207904	55207906	NM_004623	0	+	3UTRd
chr1	57180489	57180491	NM_006252	0	+	3UTRd
chr1	57383682	57383684	NM_000562	0	+	3UTRd
chr1	61921548	61921550	NM_001134673	0	+	3UTRd
chr1	61921548	61921550	NM_001145511	0	+	3UTRd
chr1	61921548	61921550	NM_001145512	0	+	3UTRd
chr1	61921548	61921550	NM_005595	0	+	3UTRd
chr1	62629176	62629178	NM_176877	0	+	3UTRd
chr1	62916990	62916992	NM_001017415	0	+	3UTRd
chr1	62916990	62916992	NM_001017416	0	+	3UTRd
chr1	62916990	62916992	NM_003368	0	+	3UTRd
chr1	63070580	63070582	NM_014495	0	+	3UTRd
chr1	63329872	63329874	NM_032852	0	+	3UTRd
chr1	63329872	63329874	NM_178221	0	+	3UTRd
chr1	63902872	63902874	NM_013339	0	+	3UTRd
chr1	65297365	65297367	NM_018211	0	+	3UTRd
chr1	65692667	65692669	NM_001005353	0	+	3UTRd
chr1	65692667	65692669	NM_013410	0	+	3UTRd
chr1	65692667	65692669	NM_203464	0	+	3UTRd
chr1	65880957	65880959	NM_001256864	0	+	3UTRd
chr1	65880957	65880959	NM_001256865	0	+	3UTRd
chr1	65880957	65880959	NM_014787	0	+	3UTRd
chr1	66102822	66102824	NM_002303	0	+	3UTRd
chr1	66839961	66839963	NM_001037339	0	+	3UTRd
chr1	66839961	66839963	NM_001037340	0	+	3UTRd
chr1	66839961	66839963	NM_001037341	0	+	3UTRd
chr1	66839961	66839963	NM_002600	0	+	3UTRd
chr1	67209332	67209334	NM_032291	0	+	3UTRd
chr1	67243415	67243417	NM_152665	0	+	3UTRd
chr1	67451334	67451336	NM_001077700	0	+	3UTRd
chr1	67451334	67451336	NM_001077701	0	+	3UTRd
chr1	67451334	67451336	NM_001146110	0	+	3UTRd
chr1	67451334	67451336	NM_001146112	0	+	3UTRd
chr1	67451334	67451336	NM_020948	0	+	3UTRd
chr1	67452347	67452349	NM_001077702	0	+	3UTRd
chr1	67452347	67452349	NM_001077703	0	+	3UTRd
chr1	67452347	67452349	NM_001077704	0	+	3UTRd
chr1	67452347	67452349	NM_001146111	0	+	3UTRd
chr1	67452347	67452349	NM_001146113	0	+	3UTRd
chr1	67862013	67862015	NM_001559	0	+	3UTRd
chr1	68153678	68153680	NM_001199741	0	+	3UTRd
chr1	68153678	68153680	NM_001199742	0	+	3UTRd
chr1	68153678	68153680	NM_001924	0	+	3UTRd
chr1	70716651	70716653	NM_001190987	0	+	3UTRd
chr1	70716651	70716653	NM_004768	0	+	3UTRd
chr1	70905183	70905185	NM_001190463	0	+	3UTRd
chr1	70905183	70905185	NM_001902	0	+	3UTRd
chr1	70905183	70905185	NM_153742	0	+	3UTRd
chr1	74671212	74671214	NM_001199329	0	+	3UTRd
chr1	74672130	74672132	NM_001199328	0	+	3UTRd
chr1	74672130	74672132	NM_003838	0	+	3UTRd
chr1	75230081	75230083	NM_001162916	0	+	3UTRd
chr1	75230081	75230083	NM_138467	0	+	3UTRd
chr1	76228896	76228898	NM_000016	0	+	3UTRd
chr1	76228896	76228898	NM_001127328	0	+	3UTRd
chr1	76260478	76260480	NM_004582	0	+	3UTRd
chr1	77042618	77042620	NM_001160011	0	+	3UTRd
chr1	77096633	77096635	NM_152996	0	+	3UTRd
chr1	78024416	78024418	NM_012093	0	+	3UTRd
chr1	78024416	78024418	NM_174858	0	+	3UTRd
chr1	78482888	78482890	NM_007034	0	+	3UTRd
chr1	78601568	78601570	NM_017655	0	+	3UTRd
chr1	79002548	79002550	NM_000959	0	+	3UTRd
chr1	79002548	79002550	NM_001039585	0	+	3UTRd
chr1	79111033	79111035	NM_006820	0	+	3UTRd
chr1	82457501	82457503	NM_012302	0	+	3UTRd
chr1	84816441	84816443	NM_001010971	0	+	3UTRd
chr1	84816441	84816443	NM_001134663	0	+	3UTRd
chr1	84816441	84816443	NM_001134664	0	+	3UTRd
chr1	84963350	84963352	NM_025065	0	+	3UTRd
chr1	86049387	86049389	NM_001554	0	+	3UTRd
chr1	86921238	86921240	NM_006536	0	+	3UTRd
chr1	86965771	86965773	NM_001285	0	+	3UTRd
chr1	87209001	87209003	NM_001206651	0	+	3UTRd
chr1	87209001	87209003	NM_001206652	0	+	3UTRd
chr1	87209001	87209003	NM_001206653	0	+	3UTRd
chr1	87209001	87209003	NM_016009	0	+	3UTRd
chr1	87571025	87571027	NM_012262	0	+	3UTRd
chr1	87810668	87810670	NM_006769	0	+	3UTRd
chr1	89299834	89299836	NM_006256	0	+	3UTRd
chr1	89851824	89851826	NM_198460	0	+	3UTRd
chr1	90059866	90059868	NM_001134476	0	+	3UTRd
chr1	90059866	90059868	NM_015350	0	+	3UTRd
chr1	90180709	90180711	NM_032270	0	+	3UTRd
chr1	90401558	90401560	NM_001134479	0	+	3UTRd
chr1	90401558	90401560	NM_018103	0	+	3UTRd
chr1	90471723	90471725	NM_182975	0	+	3UTRd
chr1	90493399	90493401	NM_182976	0	+	3UTRd
chr1	92711305	92711307	NM_001012425	0	+	3UTRd
chr1	92852867	92852869	NM_024813	0	+	3UTRd
chr1	93603123	93603125	NM_001164391	0	+	3UTRd
chr1	93603123	93603125	NM_001164392	0	+	3UTRd
chr1	93603123	93603125	NM_001164393	0	+	3UTRd
chr1	93603123	93603125	NM_007358	0	+	3UTRd
chr1	93826400	93826402	NM_001938	0	+	3UTRd
chr1	94984083	94984085	NM_002858	0	+	3UTRd
chr1	95360606	95360608	NM_001114106	0	+	3UTRd
chr1	95360606	95360608	NM_152369	0	+	3UTRd
chr1	95658874	95658876	NM_001199679	0	+	3UTRd
chr1	95658874	95658876	NM_152487	0	+	3UTRd
chr1	97280128	97280130	NM_021190	0	+	3UTRd
chr1	100159755	100159757	NM_017734	0	+	3UTRd
chr1	100387511	100387513	NM_000028	0	+	3UTRd
chr1	100387511	100387513	NM_000642	0	+	3UTRd
chr1	100387511	100387513	NM_000643	0	+	3UTRd
chr1	100387511	100387513	NM_000644	0	+	3UTRd
chr1	100387511	100387513	NM_000645	0	+	3UTRd
chr1	100387511	100387513	NM_000646	0	+	3UTRd
chr1	100488878	100488880	NM_012243	0	+	3UTRd
chr1	100548793	100548795	NM_033055	0	+	3UTRd
chr1	100757326	100757328	NM_001130841	0	+	3UTRd
chr1	100757326	100757328	NM_003729	0	+	3UTRd
chr1	100950290	100950292	NM_033313	0	+	3UTRd
chr1	101204142	101204144	NM_001078	0	+	3UTRd
chr1	101204142	101204144	NM_001199834	0	+	3UTRd
chr1	101204142	101204144	NM_080682	0	+	3UTRd
chr1	101706926	101706928	NM_001400	0	+	3UTRd
chr1	107601653	107601655	NM_018137	0	+	3UTRd
chr1	109179091	109179093	NM_001010883	0	+	3UTRd
chr1	109243450	109243452	NM_018061	0	+	3UTRd
chr1	109472908	109472910	NM_013296	0	+	3UTRd
chr1	109637423	109637425	NM_020141	0	+	3UTRd
chr1	109745851	109745853	NM_020775	0	+	3UTRd
chr1	109780745	109780747	NM_006513	0	+	3UTRd
chr1	110035350	110035352	NM_153340	0	+	3UTRd
chr1	110135175	110135177	NM_006496	0	+	3UTRd
chr1	110217730	110217732	NM_000848	0	+	3UTRd
chr1	110236190	110236192	NM_000561	0	+	3UTRd
chr1	110236190	110236192	NM_146421	0	+	3UTRd
chr1	110260460	110260462	NM_000851	0	+	3UTRd
chr1	110468943	110468945	NM_172212	0	+	3UTRd
chr1	110565022	110565024	NM_001242673	0	+	3UTRd
chr1	110565022	110565024	NM_001242674	0	+	3UTRd
chr1	110565022	110565024	NM_001242675	0	+	3UTRd
chr1	110565022	110565024	NM_001242676	0	+	3UTRd
chr1	110565022	110565024	NM_006621	0	+	3UTRd
chr1	110596583	110596585	NM_033088	0	+	3UTRd
chr1	110655712	110655714	NM_203412	0	+	3UTRd
chr1	110743208	110743210	NM_001010898	0	+	3UTRd
chr1	110775853	110775855	NM_001039574	0	+	3UTRd
chr1	110775853	110775855	NM_004978	0	+	3UTRd
chr1	110889209	110889211	NM_001201545	0	+	3UTRd
chr1	110889209	110889211	NM_022768	0	+	3UTRd
chr1	110999743	110999745	NM_032414	0	+	3UTRd
chr1	111442329	111442331	NM_000560	0	+	3UTRd
chr1	111442329	111442331	NM_001040033	0	+	3UTRd
chr1	111727431	111727433	NM_001007794	0	+	3UTRd
chr1	111727431	111727433	NM_006090	0	+	3UTRd
chr1	111894122	111894124	NM_181643	0	+	3UTRd
chr1	112003948	112003950	NM_001688	0	+	3UTRd
chr1	112020749	112020751	NM_174896	0	+	3UTRd
chr1	112255130	112255132	NM_001010935	0	+	3UTRd
chr1	112255130	112255132	NM_002884	0	+	3UTRd
chr1	112309882	112309884	NM_007204	0	+	3UTRd
chr1	113000886	113000888	NM_018704	0	+	3UTRd
chr1	113063744	113063746	NM_004185	0	+	3UTRd
chr1	113063744	113063746	NM_024494	0	+	3UTRd
chr1	113212834	113212836	NM_006135	0	+	3UTRd
chr1	114226342	114226344	NM_152900	0	+	3UTRd
chr1	114227245	114227247	NM_001142782	0	+	3UTRd
chr1	114455054	114455056	NM_022836	0	+	3UTRd
chr1	114516503	114516505	NM_181358	0	+	3UTRd
chr1	114516503	114516505	NM_198268	0	+	3UTRd
chr1	114516503	114516505	NM_198269	0	+	3UTRd
chr1	116234040	116234042	NM_001172411	0	+	3UTRd
chr1	116234040	116234042	NM_001172412	0	+	3UTRd
chr1	116234040	116234042	NM_138959	0	+	3UTRd
chr1	116612022	116612024	NM_018420	0	+	3UTRd
chr1	117531224	117531226	NM_020440	0	+	3UTRd
chr1	117644230	117644232	NM_003594	0	+	3UTRd
chr1	118066082	118066084	NM_006699	0	+	3UTRd
chr1	118167270	118167272	NM_017709	0	+	3UTRd
chr1	118502379	118502381	NM_006784	0	+	3UTRd
chr1	119936730	119936732	NM_001005783	0	+	3UTRd
chr1	119936730	119936732	NM_016527	0	+	3UTRd
chr1	120854657	120854659	NM_001100910	0	+	3UTRd
chr1	145116583	145116585	NM_004892	0	+	3UTRd
chr1	145282082	145282084	NM_203458	0	+	3UTRd
chr1	145509370	145509372	NM_005105	0	+	3UTRd
chr1	145542601	145542603	NM_003637	0	+	3UTRd
chr1	147096947	147096949	NM_004326	0	+	3UTRd
chr1	147465571	147465573	NM_016334	0	+	3UTRd
chr1	148596158	148596160	NM_001170755	0	+	3UTRd
chr1	148596158	148596160	NM_173638	0	+	3UTRd
chr1	149763225	149763227	NM_000566	0	+	3UTRd
chr1	149858921	149858923	NM_003517	0	+	3UTRd
chr1	150117367	150117369	NM_007259	0	+	3UTRd
chr1	150280780	150280782	NM_018997	0	+	3UTRd
chr1	150280780	150280782	NM_031901	0	+	3UTRd
chr1	150325671	150325673	NM_004698	0	+	3UTRd
chr1	150446185	150446187	NM_015203	0	+	3UTRd
chr1	150486031	150486033	NM_001202858	0	+	3UTRd
chr1	150486031	150486033	NM_004425	0	+	3UTRd
chr1	150486031	150486033	NM_022664	0	+	3UTRd
chr1	150937163	150937165	NM_001145415	0	+	3UTRd
chr1	150937163	150937165	NM_012432	0	+	3UTRd
chr1	151023040	151023042	NM_017860	0	+	3UTRd
chr1	151040192	151040194	NM_006818	0	+	3UTRd
chr1	151141609	151141611	NM_001204848	0	+	3UTRd
chr1	151141609	151141611	NM_001204856	0	+	3UTRd
chr1	151141609	151141611	NM_024041	0	+	3UTRd
chr1	153617682	153617684	NM_001244664	0	+	3UTRd
chr1	153617947	153617949	NM_001206612	0	+	3UTRd
chr1	153617947	153617949	NM_015607	0	+	3UTRd
chr1	154322028	154322030	NM_020452	0	+	3UTRd
chr1	154989457	154989459	NM_001252406	0	+	3UTRd
chr1	154989457	154989459	NM_001256455	0	+	3UTRd
chr1	154989457	154989459	NM_015872	0	+	3UTRd
chr1	155107331	155107333	NM_004428	0	+	3UTRd
chr1	155107331	155107333	NM_182685	0	+	3UTRd
chr1	155259401	155259403	NM_020897	0	+	3UTRd
chr1	155300521	155300523	NM_001105203	0	+	3UTRd
chr1	155300521	155300523	NM_001105204	0	+	3UTRd
chr1	155300521	155300523	NM_001105205	0	+	3UTRd
chr1	155300521	155300523	NM_014328	0	+	3UTRd
chr1	155584119	155584121	NM_001256532	0	+	3UTRd
chr1	155584119	155584121	NM_001256533	0	+	3UTRd
chr1	155584119	155584121	NM_018116	0	+	3UTRd
chr1	155708242	155708244	NM_001199849	0	+	3UTRd
chr1	155708242	155708244	NM_001199850	0	+	3UTRd
chr1	155708242	155708244	NM_001199851	0	+	3UTRd
chr1	155708242	155708244	NM_004632	0	+	3UTRd
chr1	155708242	155708244	NM_033657	0	+	3UTRd
chr1	155852118	155852120	NM_152280	0	+	3UTRd
chr1	156109033	156109035	NM_170707	0	+	3UTRd
chr1	156109033	156109035	NM_170708	0	+	3UTRd
chr1	156181295	156181297	NM_014655	0	+	3UTRd
chr1	156209827	156209829	NM_001199653	0	+	3UTRd
chr1	156209827	156209829	NM_001199654	0	+	3UTRd
chr1	156209827	156209829	NM_007221	0	+	3UTRd
chr1	156563924	156563926	NM_144772	0	+	3UTRd
chr1	158154686	158154688	NM_001766	0	+	3UTRd
chr1	158263402	158263404	NM_001765	0	+	3UTRd
chr1	158819213	158819215	NM_002432	0	+	3UTRd
chr1	159170985	159170987	NM_001127173	0	+	3UTRd
chr1	159170985	159170987	NM_021189	0	+	3UTRd
chr1	159805476	159805478	NM_020125	0	+	3UTRd
chr1	160156570	160156572	NM_001001734	0	+	3UTRd
chr1	160156570	160156572	NM_144699	0	+	3UTRd
chr1	160184429	160184431	NM_003768	0	+	3UTRd
chr1	160723827	160723829	NM_021181	0	+	3UTRd
chr1	161090855	161090857	NM_001185093	0	+	3UTRd
chr1	161090855	161090857	NM_001185094	0	+	3UTRd
chr1	161090855	161090857	NM_005600	0	+	3UTRd
chr1	161332979	161332981	NM_001035511	0	+	3UTRd
chr1	161332979	161332981	NM_001035512	0	+	3UTRd
chr1	161332979	161332981	NM_001035513	0	+	3UTRd
chr1	161332979	161332981	NM_003001	0	+	3UTRd
chr1	161488348	161488350	NM_001136219	0	+	3UTRd
chr1	161488348	161488350	NM_021642	0	+	3UTRd
chr1	161496580	161496582	NM_002155	0	+	3UTRd
chr1	161647768	161647770	NM_001002273	0	+	3UTRd
chr1	161647768	161647770	NM_001002274	0	+	3UTRd
chr1	161647768	161647770	NM_001002275	0	+	3UTRd
chr1	161647768	161647770	NM_001190828	0	+	3UTRd
chr1	161647768	161647770	NM_004001	0	+	3UTRd
chr1	161683231	161683233	NM_001184866	0	+	3UTRd
chr1	161683231	161683233	NM_001184867	0	+	3UTRd
chr1	161683231	161683233	NM_001184870	0	+	3UTRd
chr1	161683231	161683233	NM_001184871	0	+	3UTRd
chr1	161683231	161683233	NM_001184872	0	+	3UTRd
chr1	161683231	161683233	NM_001184873	0	+	3UTRd
chr1	161683231	161683233	NM_032738	0	+	3UTRd
chr1	161697891	161697893	NM_001002901	0	+	3UTRd
chr1	161928566	161928568	NM_007348	0	+	3UTRd
chr1	162492360	162492362	NM_001184763	0	+	3UTRd
chr1	162492360	162492362	NM_144624	0	+	3UTRd
chr1	162492360	162492362	NM_175866	0	+	3UTRd
chr1	162569416	162569418	NM_003115	0	+	3UTRd
chr1	162782306	162782308	NM_016371	0	+	3UTRd
chr1	163046380	163046382	NM_001102445	0	+	3UTRd
chr1	163046380	163046382	NM_001113380	0	+	3UTRd
chr1	163046380	163046382	NM_001113381	0	+	3UTRd
chr1	163046380	163046382	NM_005613	0	+	3UTRd
chr1	163325461	163325463	NM_031423	0	+	3UTRd
chr1	163325461	163325463	NM_145697	0	+	3UTRd
chr1	164816308	164816310	NM_001204961	0	+	3UTRd
chr1	164816308	164816310	NM_002585	0	+	3UTRd
chr1	165624768	165624770	NM_004528	0	+	3UTRd
chr1	165877348	165877350	NM_012474	0	+	3UTRd
chr1	166822508	166822510	NM_017542	0	+	3UTRd
chr1	166991202	166991204	NM_032858	0	+	3UTRd
chr1	167385206	167385208	NM_001198783	0	+	3UTRd
chr1	167385206	167385208	NM_001198786	0	+	3UTRd
chr1	167385206	167385208	NM_002697	0	+	3UTRd
chr1	167674909	167674911	NM_052862	0	+	3UTRd
chr1	167757339	167757341	NM_001146191	0	+	3UTRd
chr1	167757339	167757341	NM_003953	0	+	3UTRd
chr1	167757339	167757341	NM_024569	0	+	3UTRd
chr1	168044693	168044695	NM_001017977	0	+	3UTRd
chr1	168044693	168044695	NM_001198956	0	+	3UTRd
chr1	168044693	168044695	NM_001198957	0	+	3UTRd
chr1	168044693	168044695	NM_018442	0	+	3UTRd
chr1	168550577	168550579	NM_002995	0	+	3UTRd
chr1	169101257	169101259	NM_001677	0	+	3UTRd
chr1	169365282	169365284	NM_003666	0	+	3UTRd
chr1	170521700	170521702	NM_152281	0	+	3UTRd
chr1	170705382	170705384	NM_006902	0	+	3UTRd
chr1	170705382	170705384	NM_022716	0	+	3UTRd
chr1	171180284	171180286	NM_001460	0	+	3UTRd
chr1	171561879	171561881	NM_015172	0	+	3UTRd
chr1	171766089	171766091	NM_001007239	0	+	3UTRd
chr1	171766089	171766091	NM_014955	0	+	3UTRd
chr1	171766089	171766091	NM_015935	0	+	3UTRd
chr1	172378556	172378558	NM_001136127	0	+	3UTRd
chr1	172378556	172378558	NM_015569	0	+	3UTRd
chr1	173457152	173457154	NM_004905	0	+	3UTRd
chr1	173827024	173827026	NM_018122	0	+	3UTRd
chr1	174979403	174979405	NM_001007214	0	+	3UTRd
chr1	174979403	174979405	NM_014412	0	+	3UTRd
chr1	175116914	175116916	NM_022093	0	+	3UTRd
chr1	177251479	177251481	NM_021165	0	+	3UTRd
chr1	178443180	178443182	NM_004841	0	+	3UTRd
chr1	178443180	178443182	NM_170692	0	+	3UTRd
chr1	178492566	178492568	NM_001170722	0	+	3UTRd
chr1	178492566	178492568	NM_001170724	0	+	3UTRd
chr1	178885755	178885757	NM_152663	0	+	3UTRd
chr1	179041331	179041333	NM_014864	0	+	3UTRd
chr1	179064595	179064597	NM_022371	0	+	3UTRd
chr1	179323135	179323137	NM_001252511	0	+	3UTRd
chr1	179323135	179323137	NM_001252512	0	+	3UTRd
chr1	179323135	179323137	NM_003101	0	+	3UTRd
chr1	179887535	179887537	NM_015602	0	+	3UTRd
chr1	180080329	180080331	NM_014810	0	+	3UTRd
chr1	180166924	180166926	NM_001004128	0	+	3UTRd
chr1	180166924	180166926	NM_002826	0	+	3UTRd
chr1	180853909	180853911	NM_001135669	0	+	3UTRd
chr1	180853909	180853911	NM_004736	0	+	3UTRd
chr1	181024659	181024661	NM_001194999	0	+	3UTRd
chr1	181024659	181024661	NM_001195000	0	+	3UTRd
chr1	181024659	181024661	NM_001195035	0	+	3UTRd
chr1	181024659	181024661	NM_001531	0	+	3UTRd
chr1	181770574	181770576	NM_000721	0	+	3UTRd
chr1	181770574	181770576	NM_001205293	0	+	3UTRd
chr1	181770574	181770576	NM_001205294	0	+	3UTRd
chr1	182798156	182798158	NM_001200050	0	+	3UTRd
chr1	182798156	182798158	NM_001200052	0	+	3UTRd
chr1	182798156	182798158	NM_030769	0	+	3UTRd
chr1	182799267	182799269	NM_001200051	0	+	3UTRd
chr1	182799267	182799269	NM_001200056	0	+	3UTRd
chr1	182856779	182856781	NM_001357	0	+	3UTRd
chr1	183112127	183112129	NM_002293	0	+	3UTRd
chr1	183213016	183213018	NM_005562	0	+	3UTRd
chr1	183521469	183521471	NM_001174061	0	+	3UTRd
chr1	183521469	183521471	NM_173156	0	+	3UTRd
chr1	183521469	183521471	NM_201568	0	+	3UTRd
chr1	183897354	183897356	NM_015149	0	+	3UTRd
chr1	184042480	184042482	NM_001127394	0	+	3UTRd
chr1	184042480	184042482	NM_052965	0	+	3UTRd
chr1	185069507	185069509	NM_007212	0	+	3UTRd
chr1	185260627	185260629	NM_001105518	0	+	3UTRd
chr1	185260627	185260629	NM_017673	0	+	3UTRd
chr1	186160055	186160057	NM_031935	0	+	3UTRd
chr1	186283003	186283005	NM_001127708	0	+	3UTRd
chr1	186283003	186283005	NM_001127709	0	+	3UTRd
chr1	186283003	186283005	NM_001127710	0	+	3UTRd
chr1	186283003	186283005	NM_005807	0	+	3UTRd
chr1	186388365	186388367	NM_001164245	0	+	3UTRd
chr1	186388365	186388367	NM_001164246	0	+	3UTRd
chr1	186388365	186388367	NM_017847	0	+	3UTRd
chr1	192549060	192549062	NM_002922	0	+	3UTRd
chr1	192629385	192629387	NM_002927	0	+	3UTRd
chr1	192629385	192629387	NM_144766	0	+	3UTRd
chr1	193053969	193053971	NM_001173524	0	+	3UTRd
chr1	193053969	193053971	NM_004600	0	+	3UTRd
chr1	193060822	193060824	NM_001042369	0	+	3UTRd
chr1	193060822	193060824	NM_001042370	0	+	3UTRd
chr1	193060822	193060824	NM_001173525	0	+	3UTRd
chr1	193220140	193220142	NM_024529	0	+	3UTRd
chr1	196716505	196716507	NM_000186	0	+	3UTRd
chr1	196762873	196762875	NM_001166624	0	+	3UTRd
chr1	196762873	196762875	NM_021023	0	+	3UTRd
chr1	196887763	196887765	NM_001201550	0	+	3UTRd
chr1	196887763	196887765	NM_001201551	0	+	3UTRd
chr1	196887763	196887765	NM_006684	0	+	3UTRd
chr1	197447291	197447293	NM_001193640	0	+	3UTRd
chr1	197447291	197447293	NM_201253	0	+	3UTRd
chr1	198725553	198725555	NM_002838	0	+	3UTRd
chr1	198725553	198725555	NM_080921	0	+	3UTRd
chr1	200144744	200144746	NM_003822	0	+	3UTRd
chr1	200144744	200144746	NM_205860	0	+	3UTRd
chr1	200827484	200827486	NM_203459	0	+	3UTRd
chr1	201789345	201789347	NM_001167738	0	+	3UTRd
chr1	201789345	201789347	NM_020443	0	+	3UTRd
chr1	201845498	201845500	NM_018085	0	+	3UTRd
chr1	201861427	201861429	NM_198149	0	+	3UTRd
chr1	201938863	201938865	NM_006335	0	+	3UTRd
chr1	201985133	201985135	NM_001114309	0	+	3UTRd
chr1	201985133	201985135	NM_004433	0	+	3UTRd
chr1	202288818	202288820	NM_001017403	0	+	3UTRd
chr1	202288818	202288820	NM_001017404	0	+	3UTRd
chr1	202288818	202288820	NM_021636	0	+	3UTRd
chr1	202550444	202550446	NM_001197131	0	+	3UTRd
chr1	202550444	202550446	NM_002481	0	+	3UTRd
chr1	202550444	202550446	NM_032103	0	+	3UTRd
chr1	202550444	202550446	NM_032104	0	+	3UTRd
chr1	202992372	202992374	NM_001079809	0	+	3UTRd
chr1	202992372	202992374	NM_138391	0	+	3UTRd
chr1	203276681	203276683	NM_006763	0	+	3UTRd
chr1	203456285	203456287	NM_002725	0	+	3UTRd
chr1	203456285	203456287	NM_201348	0	+	3UTRd
chr1	203477992	203477994	NM_014359	0	+	3UTRd
chr1	203709447	203709449	NM_001001396	0	+	3UTRd
chr1	203709447	203709449	NM_001684	0	+	3UTRd
chr1	203821999	203822001	NM_014827	0	+	3UTRd
chr1	203839228	203839230	NM_003094	0	+	3UTRd
chr1	204096789	204096791	NM_005686	0	+	3UTRd
chr1	204518852	204518854	NM_001204171	0	+	3UTRd
chr1	204518852	204518854	NM_001204172	0	+	3UTRd
chr1	204518852	204518854	NM_002393	0	+	3UTRd
chr1	204987486	204987488	NM_001005388	0	+	3UTRd
chr1	204987486	204987488	NM_001160331	0	+	3UTRd
chr1	204987486	204987488	NM_001160332	0	+	3UTRd
chr1	204987486	204987488	NM_015090	0	+	3UTRd
chr1	205044085	205044087	NM_005076	0	+	3UTRd
chr1	205569790	205569792	NM_181644	0	+	3UTRd
chr1	206331721	206331723	NM_001910	0	+	3UTRd
chr1	206331721	206331723	NM_148964	0	+	3UTRd
chr1	206634839	206634841	NM_001170637	0	+	3UTRd
chr1	206634839	206634841	NM_015326	0	+	3UTRd
chr1	206669720	206669722	NM_001193321	0	+	3UTRd
chr1	206669720	206669722	NM_001193322	0	+	3UTRd
chr1	206669720	206669722	NM_014002	0	+	3UTRd
chr1	206906132	206906134	NM_004759	0	+	3UTRd
chr1	206906132	206906134	NM_032960	0	+	3UTRd
chr1	207076813	207076815	NM_001185156	0	+	3UTRd
chr1	207076813	207076815	NM_001185157	0	+	3UTRd
chr1	207076813	207076815	NM_001185158	0	+	3UTRd
chr1	207076813	207076815	NM_006850	0	+	3UTRd
chr1	207248914	207248916	NM_006212	0	+	3UTRd
chr1	207252597	207252599	NM_001018053	0	+	3UTRd
chr1	207533056	207533058	NM_000574	0	+	3UTRd
chr1	207533056	207533058	NM_001114752	0	+	3UTRd
chr1	207967275	207967277	NM_002389	0	+	3UTRd
chr1	207967275	207967277	NM_153826	0	+	3UTRd
chr1	207967275	207967277	NM_172350	0	+	3UTRd
chr1	207967275	207967277	NM_172351	0	+	3UTRd
chr1	207967275	207967277	NM_172352	0	+	3UTRd
chr1	207967275	207967277	NM_172353	0	+	3UTRd
chr1	207967275	207967277	NM_172359	0	+	3UTRd
chr1	207967275	207967277	NM_172361	0	+	3UTRd
chr1	209908198	209908200	NM_001206741	0	+	3UTRd
chr1	209908198	209908200	NM_005525	0	+	3UTRd
chr1	209908198	209908200	NM_181755	0	+	3UTRd
chr1	210025095	210025097	NM_014388	0	+	3UTRd
chr1	210415896	210415898	NM_019605	0	+	3UTRd
chr1	211487933	211487935	NM_001136223	0	+	3UTRd
chr1	211487933	211487935	NM_001136224	0	+	3UTRd
chr1	211487933	211487935	NM_018254	0	+	3UTRd
chr1	211546137	211546139	NM_001033910	0	+	3UTRd
chr1	211546137	211546139	NM_004619	0	+	3UTRd
chr1	211546137	211546139	NM_145759	0	+	3UTRd
chr1	212276778	212276780	NM_016448	0	+	3UTRd
chr1	212534177	212534179	NM_001199756	0	+	3UTRd
chr1	212534177	212534179	NM_006243	0	+	3UTRd
chr1	212619478	212619480	NM_013349	0	+	3UTRd
chr1	212793493	212793495	NM_001030287	0	+	3UTRd
chr1	212793493	212793495	NM_001040619	0	+	3UTRd
chr1	212793493	212793495	NM_001206484	0	+	3UTRd
chr1	212793493	212793495	NM_001206486	0	+	3UTRd
chr1	212793493	212793495	NM_001206488	0	+	3UTRd
chr1	212793493	212793495	NM_001674	0	+	3UTRd
chr1	212989497	212989499	NM_001042552	0	+	3UTRd
chr1	212989497	212989499	NM_001042553	0	+	3UTRd
chr1	212989497	212989499	NM_001146169	0	+	3UTRd
chr1	212989497	212989499	NM_001146170	0	+	3UTRd
chr1	212989497	212989499	NM_001146171	0	+	3UTRd
chr1	213068756	213068758	NM_014053	0	+	3UTRd
chr1	214837428	214837430	NM_016343	0	+	3UTRd
chr1	215409590	215409592	NM_001017424	0	+	3UTRd
chr1	215409590	215409592	NM_001017425	0	+	3UTRd
chr1	215409590	215409592	NM_014217	0	+	3UTRd
chr1	215795071	215795073	NM_016121	0	+	3UTRd
chr1	218504447	218504449	NM_016052	0	+	3UTRd
chr1	218615477	218615479	NM_001135599	0	+	3UTRd
chr1	218615477	218615479	NM_003238	0	+	3UTRd
chr1	219385160	219385162	NM_138794	0	+	3UTRd
chr1	220835796	220835798	NM_018650	0	+	3UTRd
chr1	220870630	220870632	NM_024709	0	+	3UTRd
chr1	222839160	222839162	NM_198551	0	+	3UTRd
chr1	223962653	223962655	NM_001146068	0	+	3UTRd
chr1	223962653	223962655	NM_001748	0	+	3UTRd
chr1	224345667	224345669	NM_001136115	0	+	3UTRd
chr1	224345667	224345669	NM_015176	0	+	3UTRd
chr1	225977230	225977232	NM_001130440	0	+	3UTRd
chr1	225977230	225977232	NM_003133	0	+	3UTRd
chr1	226033180	226033182	NM_000120	0	+	3UTRd
chr1	226033180	226033182	NM_001136018	0	+	3UTRd
chr1	226259494	226259496	NM_002107	0	+	3UTRd
chr1	226796179	226796181	NM_001003665	0	+	3UTRd
chr1	227175008	227175010	NM_020247	0	+	3UTRd
chr1	228285929	228285931	NM_001024226	0	+	3UTRd
chr1	228285929	228285931	NM_001024227	0	+	3UTRd
chr1	228285929	228285931	NM_001024228	0	+	3UTRd
chr1	228285929	228285931	NM_001658	0	+	3UTRd
chr1	228364083	228364085	NM_001010867	0	+	3UTRd
chr1	228682670	228682672	NM_001010858	0	+	3UTRd
chr1	228879732	228879734	NM_021205	0	+	3UTRd
chr1	229439742	229439744	NM_004578	0	+	3UTRd
chr1	229795277	229795279	NM_014777	0	+	3UTRd
chr1	230415656	230415658	NM_004481	0	+	3UTRd
chr1	230937515	230937517	NM_016452	0	+	3UTRd
chr1	231136241	231136243	NM_022786	0	+	3UTRd
chr1	231413535	231413537	NM_014236	0	+	3UTRd
chr1	231487708	231487710	NM_001010984	0	+	3UTRd
chr1	232176873	232176875	NM_001012957	0	+	3UTRd
chr1	232176873	232176875	NM_001164537	0	+	3UTRd
chr1	232176873	232176875	NM_001164540	0	+	3UTRd
chr1	232176873	232176875	NM_018662	0	+	3UTRd
chr1	232944153	232944155	NM_019090	0	+	3UTRd
chr1	233807980	233807982	NM_002245	0	+	3UTRd
chr1	235506097	235506099	NM_001037277	0	+	3UTRd
chr1	236371749	236371751	NM_003272	0	+	3UTRd
chr1	236711513	236711515	NM_006499	0	+	3UTRd
chr1	236711513	236711515	NM_201543	0	+	3UTRd
chr1	236711513	236711515	NM_201544	0	+	3UTRd
chr1	236711513	236711515	NM_201545	0	+	3UTRd
chr1	236925975	236925977	NM_001103	0	+	3UTRd
chr1	237061041	237061043	NM_000254	0	+	3UTRd
chr1	237996477	237996479	NM_001035	0	+	3UTRd
chr1	241755589	241755591	NM_003679	0	+	3UTRd
chr1	242053041	242053043	NM_003686	0	+	3UTRd
chr1	242053041	242053043	NM_006027	0	+	3UTRd
chr1	242053041	242053043	NM_130398	0	+	3UTRd
chr1	244870576	244870578	NM_016076	0	+	3UTRd
chr1	245006582	245006584	NM_198076	0	+	3UTRd
chr1	245250955	245250957	NM_032328	0	+	3UTRd
chr1	246831636	246831638	NM_152609	0	+	3UTRd
chr1	246930759	246930761	NM_016002	0	+	3UTRd
chr1	247612115	247612117	NM_001079821	0	+	3UTRd
chr1	247612115	247612117	NM_001127461	0	+	3UTRd
chr1	247612115	247612117	NM_001127462	0	+	3UTRd
chr1	247612115	247612117	NM_001243133	0	+	3UTRd
chr1	247612115	247612117	NM_004895	0	+	3UTRd
chr1	247612115	247612117	NM_183395	0	+	3UTRd
chr1	248040072	248040074	NM_015431	0	+	3UTRd
chr1	249212766	249212768	NM_001017434	0	+	3UTRd
chr1	249212766	249212768	NM_170725	0	+	3UTRd
chr10	295201	295203	NM_001202467	0	+	3UTRd
chr10	295201	295203	NM_001202468	0	+	3UTRd
chr10	295201	295203	NM_212479	0	+	3UTRd
chr10	299475	299477	NM_001202464	0	+	3UTRd
chr10	299475	299477	NM_001202465	0	+	3UTRd
chr10	299475	299477	NM_001202466	0	+	3UTRd
chr10	299475	299477	NM_006624	0	+	3UTRd
chr10	1063320	1063322	NM_012341	0	+	3UTRd
chr10	1175463	1175465	NM_014023	0	+	3UTRd
chr10	5499137	5499139	NM_001047160	0	+	3UTRd
chr10	5499137	5499139	NM_005863	0	+	3UTRd
chr10	5805060	5805062	NM_017782	0	+	3UTRd
chr10	6158793	6158795	NM_001145547	0	+	3UTRd
chr10	6158793	6158795	NM_032905	0	+	3UTRd
chr10	6276481	6276483	NM_001145443	0	+	3UTRd
chr10	6276481	6276483	NM_004566	0	+	3UTRd
chr10	8116847	8116849	NM_001002295	0	+	3UTRd
chr10	8116847	8116849	NM_002051	0	+	3UTRd
chr10	11371223	11371225	NM_001025077	0	+	3UTRd
chr10	11373614	11373616	NM_001025076	0	+	3UTRd
chr10	11373614	11373616	NM_001083591	0	+	3UTRd
chr10	11373614	11373616	NM_006561	0	+	3UTRd
chr10	11374641	11374643	NM_001025076	0	+	3UTRd
chr10	11374641	11374643	NM_001025077	0	+	3UTRd
chr10	11374641	11374643	NM_001083591	0	+	3UTRd
chr10	11374641	11374643	NM_006561	0	+	3UTRd
chr10	11912874	11912876	NM_153256	0	+	3UTRd
chr10	12165156	12165158	NM_018706	0	+	3UTRd
chr10	12206689	12206691	NM_001142628	0	+	3UTRd
chr10	12206689	12206691	NM_018144	0	+	3UTRd
chr10	12871200	12871202	NM_153498	0	+	3UTRd
chr10	13178920	13178922	NM_001008211	0	+	3UTRd
chr10	13178920	13178922	NM_001008212	0	+	3UTRd
chr10	13178920	13178922	NM_001008213	0	+	3UTRd
chr10	13178920	13178922	NM_021980	0	+	3UTRd
chr10	13251840	13251842	NM_018518	0	+	3UTRd
chr10	13251840	13251842	NM_182751	0	+	3UTRd
chr10	13672509	13672511	NM_003675	0	+	3UTRd
chr10	14913699	14913701	NM_016299	0	+	3UTRd
chr10	14945062	14945064	NM_001193424	0	+	3UTRd
chr10	14945062	14945064	NM_001193425	0	+	3UTRd
chr10	14945062	14945064	NM_001193426	0	+	3UTRd
chr10	14945062	14945064	NM_001193427	0	+	3UTRd
chr10	14945062	14945064	NM_024670	0	+	3UTRd
chr10	15115269	15115271	NM_001039702	0	+	3UTRd
chr10	15115269	15115271	NM_018324	0	+	3UTRd
chr10	16553496	16553498	NM_001001484	0	+	3UTRd
chr10	16553496	16553498	NM_030664	0	+	3UTRd
chr10	17757241	17757243	NM_003473	0	+	3UTRd
chr10	17953119	17953121	NM_002438	0	+	3UTRd
chr10	18199394	18199396	NM_002438	0	+	3UTRd
chr10	18830038	18830040	NM_000724	0	+	3UTRd
chr10	18830038	18830040	NM_001167945	0	+	3UTRd
chr10	18830038	18830040	NM_201570	0	+	3UTRd
chr10	18830038	18830040	NM_201571	0	+	3UTRd
chr10	18830038	18830040	NM_201572	0	+	3UTRd
chr10	18830038	18830040	NM_201590	0	+	3UTRd
chr10	18830038	18830040	NM_201593	0	+	3UTRd
chr10	18830038	18830040	NM_201596	0	+	3UTRd
chr10	18830038	18830040	NM_201597	0	+	3UTRd
chr10	18964473	18964475	NM_178815	0	+	3UTRd
chr10	22032248	22032250	NM_001195626	0	+	3UTRd
chr10	22032248	22032250	NM_004641	0	+	3UTRd
chr10	22619227	22619229	NM_001204062	0	+	3UTRd
chr10	22619227	22619229	NM_005180	0	+	3UTRd
chr10	22705696	22705698	NM_001253854	0	+	3UTRd
chr10	22705696	22705698	NM_001253855	0	+	3UTRd
chr10	22705696	22705698	NM_012443	0	+	3UTRd
chr10	22705696	22705698	NM_172242	0	+	3UTRd
chr10	23409899	23409901	NM_012228	0	+	3UTRd
chr10	23730092	23730094	NM_001145373	0	+	3UTRd
chr10	24835411	24835413	NM_001098500	0	+	3UTRd
chr10	24835411	24835413	NM_001098501	0	+	3UTRd
chr10	24835411	24835413	NM_019590	0	+	3UTRd
chr10	25314451	25314453	NM_024838	0	+	3UTRd
chr10	27475758	27475760	NM_001172303	0	+	3UTRd
chr10	27475758	27475760	NM_001172304	0	+	3UTRd
chr10	27475758	27475760	NM_032844	0	+	3UTRd
chr10	27827293	27827295	NM_001256410	0	+	3UTRd
chr10	27827293	27827295	NM_001256411	0	+	3UTRd
chr10	27827293	27827295	NM_001256412	0	+	3UTRd
chr10	27827293	27827295	NM_001256415	0	+	3UTRd
chr10	27827293	27827295	NM_021252	0	+	3UTRd
chr10	28909472	28909474	NM_016628	0	+	3UTRd
chr10	28909472	28909474	NM_100486	0	+	3UTRd
chr10	28971634	28971636	NM_012342	0	+	3UTRd
chr10	30750603	30750605	NM_001244134	0	+	3UTRd
chr10	30750603	30750605	NM_005204	0	+	3UTRd
chr10	31818126	31818128	NM_001128128	0	+	3UTRd
chr10	31818126	31818128	NM_001174093	0	+	3UTRd
chr10	31818126	31818128	NM_001174094	0	+	3UTRd
chr10	31818126	31818128	NM_001174095	0	+	3UTRd
chr10	31818126	31818128	NM_001174096	0	+	3UTRd
chr10	31818126	31818128	NM_030751	0	+	3UTRd
chr10	35500797	35500799	NM_181571	0	+	3UTRd
chr10	35500797	35500799	NM_182717	0	+	3UTRd
chr10	35500797	35500799	NM_182718	0	+	3UTRd
chr10	35500797	35500799	NM_182719	0	+	3UTRd
chr10	35500797	35500799	NM_182720	0	+	3UTRd
chr10	35500797	35500799	NM_182721	0	+	3UTRd
chr10	35500797	35500799	NM_182722	0	+	3UTRd
chr10	35500797	35500799	NM_182723	0	+	3UTRd
chr10	35500797	35500799	NM_182724	0	+	3UTRd
chr10	35500797	35500799	NM_182725	0	+	3UTRd
chr10	35500797	35500799	NM_182769	0	+	3UTRd
chr10	35500797	35500799	NM_182770	0	+	3UTRd
chr10	35500797	35500799	NM_182771	0	+	3UTRd
chr10	35500797	35500799	NM_182772	0	+	3UTRd
chr10	35500797	35500799	NM_182850	0	+	3UTRd
chr10	35500797	35500799	NM_182853	0	+	3UTRd
chr10	35500797	35500799	NM_183011	0	+	3UTRd
chr10	35500797	35500799	NM_183012	0	+	3UTRd
chr10	35500797	35500799	NM_183013	0	+	3UTRd
chr10	35500797	35500799	NM_183060	0	+	3UTRd
chr10	35858659	35858661	NM_145012	0	+	3UTRd
chr10	35858659	35858661	NM_181698	0	+	3UTRd
chr10	38345764	38345766	NM_006954	0	+	3UTRd
chr10	38345764	38345766	NM_006974	0	+	3UTRd
chr10	38407876	38407878	NM_001007094	0	+	3UTRd
chr10	38407876	38407878	NM_001178101	0	+	3UTRd
chr10	38407876	38407878	NM_003421	0	+	3UTRd
chr10	43326850	43326852	NM_014753	0	+	3UTRd
chr10	43622273	43622275	NM_020630	0	+	3UTRd
chr10	45500397	45500399	NM_006963	0	+	3UTRd
chr10	46288049	46288051	NM_001169106	0	+	3UTRd
chr10	46288049	46288051	NM_001169107	0	+	3UTRd
chr10	46288049	46288051	NM_015262	0	+	3UTRd
chr10	51589386	51589388	NM_001145260	0	+	3UTRd
chr10	51589386	51589388	NM_001145261	0	+	3UTRd
chr10	51589386	51589388	NM_001145262	0	+	3UTRd
chr10	51589386	51589388	NM_001145263	0	+	3UTRd
chr10	51589386	51589388	NM_005437	0	+	3UTRd
chr10	51892906	51892908	NM_001005751	0	+	3UTRd
chr10	54054878	54054880	NM_001098512	0	+	3UTRd
chr10	54054878	54054880	NM_006258	0	+	3UTRd
chr10	54076704	54076706	NM_012242	0	+	3UTRd
chr10	60047532	60047534	NM_018464	0	+	3UTRd
chr10	60129353	60129355	NM_001204880	0	+	3UTRd
chr10	60129353	60129355	NM_003338	0	+	3UTRd
chr10	60154942	60154944	NM_003201	0	+	3UTRd
chr10	61005907	61005909	NM_001143774	0	+	3UTRd
chr10	61005907	61005909	NM_032439	0	+	3UTRd
chr10	62553924	62553926	NM_001786	0	+	3UTRd
chr10	62553924	62553926	NM_033379	0	+	3UTRd
chr10	63853312	63853314	NM_001244638	0	+	3UTRd
chr10	63853312	63853314	NM_032199	0	+	3UTRd
chr10	64161151	64161153	NM_014951	0	+	3UTRd
chr10	64430285	64430287	NM_199451	0	+	3UTRd
chr10	64430285	64430287	NM_199452	0	+	3UTRd
chr10	64566488	64566490	NM_032804	0	+	3UTRd
chr10	64914572	64914574	NM_030759	0	+	3UTRd
chr10	65380732	65380734	NM_001001330	0	+	3UTRd
chr10	68858333	68858335	NM_178011	0	+	3UTRd
chr10	69676502	69676504	NM_001142498	0	+	3UTRd
chr10	69676502	69676504	NM_012238	0	+	3UTRd
chr10	69971453	69971455	NM_001256267	0	+	3UTRd
chr10	69971453	69971455	NM_001256268	0	+	3UTRd
chr10	69971453	69971455	NM_032578	0	+	3UTRd
chr10	70102028	70102030	NM_012207	0	+	3UTRd
chr10	70102028	70102030	NM_021644	0	+	3UTRd
chr10	70452778	70452780	NM_030625	0	+	3UTRd
chr10	70551236	70551238	NM_018237	0	+	3UTRd
chr10	70652753	70652755	NM_001130159	0	+	3UTRd
chr10	70652753	70652755	NM_001130160	0	+	3UTRd
chr10	70652753	70652755	NM_001130162	0	+	3UTRd
chr10	70652753	70652755	NM_152709	0	+	3UTRd
chr10	70655183	70655185	NM_001130161	0	+	3UTRd
chr10	70742868	70742870	NM_001256910	0	+	3UTRd
chr10	70742868	70742870	NM_004728	0	+	3UTRd
chr10	70776441	70776443	NM_015634	0	+	3UTRd
chr10	70864477	70864479	NM_002727	0	+	3UTRd
chr10	70931242	70931244	NM_001035260	0	+	3UTRd
chr10	70931242	70931244	NM_004896	0	+	3UTRd
chr10	71718683	71718685	NM_001130103	0	+	3UTRd
chr10	71718683	71718685	NM_080798	0	+	3UTRd
chr10	71718683	71718685	NM_080800	0	+	3UTRd
chr10	71718683	71718685	NM_080801	0	+	3UTRd
chr10	71718683	71718685	NM_080802	0	+	3UTRd
chr10	71718683	71718685	NM_080805	0	+	3UTRd
chr10	71871761	71871763	NM_018649	0	+	3UTRd
chr10	72181787	72181789	NM_004096	0	+	3UTRd
chr10	72637393	72637395	NM_003901	0	+	3UTRd
chr10	73406537	73406539	NM_052836	0	+	3UTRd
chr10	73575636	73575638	NM_001171933	0	+	3UTRd
chr10	73575636	73575638	NM_001171934	0	+	3UTRd
chr10	73575636	73575638	NM_001171935	0	+	3UTRd
chr10	73575636	73575638	NM_001171936	0	+	3UTRd
chr10	73575636	73575638	NM_022124	0	+	3UTRd
chr10	73771833	73771835	NM_004273	0	+	3UTRd
chr10	73993051	73993053	NM_001242546	0	+	3UTRd
chr10	73993051	73993053	NM_001242547	0	+	3UTRd
chr10	73993051	73993053	NM_001242548	0	+	3UTRd
chr10	73993051	73993053	NM_173473	0	+	3UTRd
chr10	74891217	74891219	NM_015901	0	+	3UTRd
chr10	75001057	75001059	NM_173348	0	+	3UTRd
chr10	75535910	75535912	NM_173540	0	+	3UTRd
chr10	75543122	75543124	NM_203298	0	+	3UTRd
chr10	75676710	75676712	NM_001145031	0	+	3UTRd
chr10	75676710	75676712	NM_002658	0	+	3UTRd
chr10	75878113	75878115	NM_003373	0	+	3UTRd
chr10	75878113	75878115	NM_014000	0	+	3UTRd
chr10	76468297	76468299	NM_001123	0	+	3UTRd
chr10	76468297	76468299	NM_001202449	0	+	3UTRd
chr10	76468297	76468299	NM_001202450	0	+	3UTRd
chr10	76468297	76468299	NM_006721	0	+	3UTRd
chr10	76792045	76792047	NM_001256468	0	+	3UTRd
chr10	76792045	76792047	NM_001256469	0	+	3UTRd
chr10	76792045	76792047	NM_012330	0	+	3UTRd
chr10	76941811	76941813	NM_001174156	0	+	3UTRd
chr10	76941811	76941813	NM_144660	0	+	3UTRd
chr10	76991033	76991035	NM_001184783	0	+	3UTRd
chr10	76991033	76991035	NM_001184823	0	+	3UTRd
chr10	76991033	76991035	NM_003375	0	+	3UTRd
chr10	81074425	81074427	NM_020338	0	+	3UTRd
chr10	81114397	81114399	NM_005729	0	+	3UTRd
chr10	81375175	81375177	NM_001093770	0	+	3UTRd
chr10	81375175	81375177	NM_001164644	0	+	3UTRd
chr10	81375175	81375177	NM_001164645	0	+	3UTRd
chr10	81375175	81375177	NM_001164646	0	+	3UTRd
chr10	81375175	81375177	NM_001164647	0	+	3UTRd
chr10	81375175	81375177	NM_005411	0	+	3UTRd
chr10	81850757	81850759	NM_025125	0	+	3UTRd
chr10	82126906	82126908	NM_032372	0	+	3UTRd
chr10	82278687	82278689	NM_001128309	0	+	3UTRd
chr10	82278687	82278689	NM_030927	0	+	3UTRd
chr10	84745587	84745589	NM_001010848	0	+	3UTRd
chr10	84745587	84745589	NM_001165972	0	+	3UTRd
chr10	84745587	84745589	NM_001165973	0	+	3UTRd
chr10	85912306	85912308	NM_014394	0	+	3UTRd
chr10	85975952	85975954	NM_033100	0	+	3UTRd
chr10	86018669	86018671	NM_001012720	0	+	3UTRd
chr10	86018669	86018671	NM_001012722	0	+	3UTRd
chr10	86018669	86018671	NM_002921	0	+	3UTRd
chr10	86274161	86274163	NM_018999	0	+	3UTRd
chr10	88493526	88493528	NM_001080114	0	+	3UTRd
chr10	88493526	88493528	NM_001171610	0	+	3UTRd
chr10	88493526	88493528	NM_007078	0	+	3UTRd
chr10	88684463	88684465	NM_004329	0	+	3UTRd
chr10	88730487	88730489	NM_006829	0	+	3UTRd
chr10	88769706	88769708	NM_133447	0	+	3UTRd
chr10	88950602	88950604	NM_019054	0	+	3UTRd
chr10	89312311	89312313	NM_001178117	0	+	3UTRd
chr10	89312311	89312313	NM_001178118	0	+	3UTRd
chr10	89312311	89312313	NM_004897	0	+	3UTRd
chr10	89505835	89505837	NM_001015880	0	+	3UTRd
chr10	89505835	89505837	NM_004670	0	+	3UTRd
chr10	89725287	89725289	NM_000314	0	+	3UTRd
chr10	90774860	90774862	NM_000043	0	+	3UTRd
chr10	90774860	90774862	NM_152871	0	+	3UTRd
chr10	90774860	90774862	NM_152872	0	+	3UTRd
chr10	91067487	91067489	NM_001547	0	+	3UTRd
chr10	91163608	91163610	NM_001548	0	+	3UTRd
chr10	91178571	91178573	NM_012420	0	+	3UTRd
chr10	91533971	91533973	NM_016195	0	+	3UTRd
chr10	92660526	92660528	NM_006413	0	+	3UTRd
chr10	92665395	92665397	NM_001104546	0	+	3UTRd
chr10	93040741	93040743	NM_001256549	0	+	3UTRd
chr10	93040741	93040743	NM_001257101	0	+	3UTRd
chr10	93040741	93040743	NM_032373	0	+	3UTRd
chr10	93272829	93272831	NM_182765	0	+	3UTRd
chr10	93623229	93623231	NM_025235	0	+	3UTRd
chr10	93789988	93789990	NM_003972	0	+	3UTRd
chr10	94111292	94111294	NM_017824	0	+	3UTRd
chr10	94413615	94413617	NM_004523	0	+	3UTRd
chr10	94837251	94837253	NM_000783	0	+	3UTRd
chr10	94837251	94837253	NM_057157	0	+	3UTRd
chr10	97626454	97626456	NM_001098175	0	+	3UTRd
chr10	97626454	97626456	NM_001164178	0	+	3UTRd
chr10	97626454	97626456	NM_001164179	0	+	3UTRd
chr10	97626454	97626456	NM_001164181	0	+	3UTRd
chr10	97626454	97626456	NM_001164182	0	+	3UTRd
chr10	97626454	97626456	NM_001164183	0	+	3UTRd
chr10	97626454	97626456	NM_001776	0	+	3UTRd
chr10	97698050	97698052	NM_001130446	0	+	3UTRd
chr10	97819327	97819329	NM_001134375	0	+	3UTRd
chr10	97819327	97819329	NM_001134376	0	+	3UTRd
chr10	97819327	97819329	NM_019084	0	+	3UTRd
chr10	97922037	97922039	NM_014803	0	+	3UTRd
chr10	98717346	98717348	NM_001170765	0	+	3UTRd
chr10	98717346	98717348	NM_032440	0	+	3UTRd
chr10	99080189	99080191	NM_005479	0	+	3UTRd
chr10	99192862	99192864	NM_002629	0	+	3UTRd
chr10	99433850	99433852	NM_018425	0	+	3UTRd
chr10	99520550	99520552	NM_001002261	0	+	3UTRd
chr10	99520550	99520552	NM_001002262	0	+	3UTRd
chr10	99520550	99520552	NM_001174119	0	+	3UTRd
chr10	99520550	99520552	NM_001174120	0	+	3UTRd
chr10	99520550	99520552	NM_001174121	0	+	3UTRd
chr10	99520550	99520552	NM_001174122	0	+	3UTRd
chr10	99520550	99520552	NM_144588	0	+	3UTRd
chr10	99627501	99627503	NM_001010917	0	+	3UTRd
chr10	101465450	101465452	NM_020354	0	+	3UTRd
chr10	101611566	101611568	NM_000392	0	+	3UTRd
chr10	102120849	102120851	NM_005063	0	+	3UTRd
chr10	102308160	102308162	NM_017902	0	+	3UTRd
chr10	102589351	102589353	NM_000278	0	+	3UTRd
chr10	102589351	102589353	NM_003987	0	+	3UTRd
chr10	102589351	102589353	NM_003988	0	+	3UTRd
chr10	102589351	102589353	NM_003989	0	+	3UTRd
chr10	102589351	102589353	NM_003990	0	+	3UTRd
chr10	102722192	102722194	NM_018121	0	+	3UTRd
chr10	103313244	103313246	NM_001256856	0	+	3UTRd
chr10	103313244	103313246	NM_003939	0	+	3UTRd
chr10	103313244	103313246	NM_033637	0	+	3UTRd
chr10	103909935	103909937	NM_015062	0	+	3UTRd
chr10	103922355	103922357	NM_004741	0	+	3UTRd
chr10	104390429	104390431	NM_016169	0	+	3UTRd
chr10	104417641	104417643	NM_030912	0	+	3UTRd
chr10	104574620	104574622	NM_001083913	0	+	3UTRd
chr10	104574620	104574622	NM_017787	0	+	3UTRd
chr10	104622749	104622751	NM_001136200	0	+	3UTRd
chr10	104623814	104623816	NM_144591	0	+	3UTRd
chr10	104837702	104837704	NM_017649	0	+	3UTRd
chr10	104837702	104837704	NM_199076	0	+	3UTRd
chr10	105006584	105006586	NM_001143909	0	+	3UTRd
chr10	105048800	105048802	NM_032727	0	+	3UTRd
chr10	105147995	105147997	NM_006951	0	+	3UTRd
chr10	105205476	105205478	NM_014976	0	+	3UTRd
chr10	105350265	105350267	NM_004210	0	+	3UTRd
chr10	105785841	105785843	NM_014720	0	+	3UTRd
chr10	105885524	105885526	NM_001002759	0	+	3UTRd
chr10	105885524	105885526	NM_145247	0	+	3UTRd
chr10	111894366	111894368	NM_001121	0	+	3UTRd
chr10	111894366	111894368	NM_016824	0	+	3UTRd
chr10	111894366	111894368	NM_019903	0	+	3UTRd
chr10	112046388	112046390	NM_001008541	0	+	3UTRd
chr10	112046388	112046390	NM_005962	0	+	3UTRd
chr10	112046388	112046390	NM_130439	0	+	3UTRd
chr10	112270520	112270522	NM_004419	0	+	3UTRd
chr10	112657900	112657902	NM_001199492	0	+	3UTRd
chr10	112657900	112657902	NM_014456	0	+	3UTRd
chr10	112657900	112657902	NM_145341	0	+	3UTRd
chr10	112771911	112771913	NM_007373	0	+	3UTRd
chr10	112839981	112839983	NM_000681	0	+	3UTRd
chr10	114187189	114187191	NM_016234	0	+	3UTRd
chr10	114187189	114187191	NM_203379	0	+	3UTRd
chr10	114187189	114187191	NM_203380	0	+	3UTRd
chr10	114575195	114575197	NM_145206	0	+	3UTRd
chr10	114927252	114927254	NM_001146274	0	+	3UTRd
chr10	114927252	114927254	NM_001146283	0	+	3UTRd
chr10	114927252	114927254	NM_001146284	0	+	3UTRd
chr10	114927252	114927254	NM_001146285	0	+	3UTRd
chr10	114927252	114927254	NM_001146286	0	+	3UTRd
chr10	114927252	114927254	NM_001198525	0	+	3UTRd
chr10	114927252	114927254	NM_001198526	0	+	3UTRd
chr10	114927252	114927254	NM_001198527	0	+	3UTRd
chr10	114927252	114927254	NM_001198528	0	+	3UTRd
chr10	114927252	114927254	NM_001198529	0	+	3UTRd
chr10	114927252	114927254	NM_001198530	0	+	3UTRd
chr10	114927252	114927254	NM_001198531	0	+	3UTRd
chr10	114927252	114927254	NM_030756	0	+	3UTRd
chr10	115348591	115348593	NM_001177660	0	+	3UTRd
chr10	115348591	115348593	NM_004132	0	+	3UTRd
chr10	115540839	115540841	NM_001193434	0	+	3UTRd
chr10	115540839	115540841	NM_001193435	0	+	3UTRd
chr10	115540839	115540841	NM_024889	0	+	3UTRd
chr10	115668457	115668459	NM_198514	0	+	3UTRd
chr10	116621853	116621855	NM_020940	0	+	3UTRd
chr10	116735332	116735334	NM_139169	0	+	3UTRd
chr10	117706076	117706078	NM_207303	0	+	3UTRd
chr10	118641939	118641941	NM_001242699	0	+	3UTRd
chr10	119308304	119308306	NM_001165924	0	+	3UTRd
chr10	119308304	119308306	NM_004098	0	+	3UTRd
chr10	120790615	120790617	NM_199461	0	+	3UTRd
chr10	120897120	120897122	NM_207009	0	+	3UTRd
chr10	121214924	121214926	NM_005308	0	+	3UTRd
chr10	121436955	121436957	NM_004281	0	+	3UTRd
chr10	121587707	121587709	NM_001243194	0	+	3UTRd
chr10	121587707	121587709	NM_014937	0	+	3UTRd
chr10	121700414	121700416	NM_007190	0	+	3UTRd
chr10	124013723	124013725	NM_006997	0	+	3UTRd
chr10	124013723	124013725	NM_206860	0	+	3UTRd
chr10	124013723	124013725	NM_206861	0	+	3UTRd
chr10	124013723	124013725	NM_206862	0	+	3UTRd
chr10	124189995	124189997	NM_001001974	0	+	3UTRd
chr10	124189995	124189997	NM_001195608	0	+	3UTRd
chr10	124189995	124189997	NM_021622	0	+	3UTRd
chr10	124814357	124814359	NM_001609	0	+	3UTRd
chr10	124923409	124923411	NM_004725	0	+	3UTRd
chr10	126523864	126523866	NM_032182	0	+	3UTRd
chr10	126673848	126673850	NM_017580	0	+	3UTRd
chr10	127452154	127452156	NM_001202438	0	+	3UTRd
chr10	127452154	127452156	NM_015608	0	+	3UTRd
chr10	127530186	127530188	NM_078469	0	+	3UTRd
chr10	127542025	127542027	NM_016567	0	+	3UTRd
chr10	129250614	129250616	NM_001380	0	+	3UTRd
chr10	129881402	129881404	NM_006504	0	+	3UTRd
chr10	129881402	129881404	NM_130435	0	+	3UTRd
chr10	131565366	131565368	NM_002412	0	+	3UTRd
chr10	131977679	131977681	NM_006541	0	+	3UTRd
chr10	133769746	133769748	NM_018461	0	+	3UTRd
chr10	134019132	134019134	NM_006426	0	+	3UTRd
chr10	134188961	134188963	NM_001143757	0	+	3UTRd
chr10	134188961	134188963	NM_030626	0	+	3UTRd
chr10	134596449	134596451	NM_005539	0	+	3UTRd
chr10	134944932	134944934	NM_001083909	0	+	3UTRd
chr10	135038664	135038666	NM_152643	0	+	3UTRd
chr10	135166049	135166051	NM_001145201	0	+	3UTRd
chr10	135166049	135166051	NM_145202	0	+	3UTRd
chr10	135205040	135205042	NM_152911	0	+	3UTRd
chr10	135205040	135205042	NM_207127	0	+	3UTRd
chr10	135233990	135233992	NM_138384	0	+	3UTRd
chr10	135352594	135352596	NM_000773	0	+	3UTRd
chr11	214587	214589	NM_021932	0	+	3UTRd
chr11	295258	295260	NM_025092	0	+	3UTRd
chr11	612055	612057	NM_020901	0	+	3UTRd
chr11	727049	727051	NM_022772	0	+	3UTRd
chr11	825222	825224	NM_020376	0	+	3UTRd
chr11	1010924	1010926	NM_001242837	0	+	3UTRd
chr11	1010924	1010926	NM_012305	0	+	3UTRd
chr11	1482970	1482972	NM_001256627	0	+	3UTRd
chr11	1482970	1482972	NM_001256629	0	+	3UTRd
chr11	1482970	1482972	NM_001256630	0	+	3UTRd
chr11	1482970	1482972	NM_003957	0	+	3UTRd
chr11	2418624	2418626	NM_004356	0	+	3UTRd
chr11	2870221	2870223	NM_000218	0	+	3UTRd
chr11	3847001	3847003	NM_001145438	0	+	3UTRd
chr11	3847001	3847003	NM_001256235	0	+	3UTRd
chr11	3847001	3847003	NM_001256236	0	+	3UTRd
chr11	3847001	3847003	NM_001256237	0	+	3UTRd
chr11	3847001	3847003	NM_001256238	0	+	3UTRd
chr11	3847001	3847003	NM_001256239	0	+	3UTRd
chr11	3847001	3847003	NM_001256240	0	+	3UTRd
chr11	3847001	3847003	NM_014489	0	+	3UTRd
chr11	4674807	4674809	NM_152430	0	+	3UTRd
chr11	5633687	5633689	NM_001003818	0	+	3UTRd
chr11	5633687	5633689	NM_001198644	0	+	3UTRd
chr11	5633687	5633689	NM_001198645	0	+	3UTRd
chr11	5633687	5633689	NM_058166	0	+	3UTRd
chr11	5731996	5731998	NM_001199573	0	+	3UTRd
chr11	5731996	5731998	NM_006074	0	+	3UTRd
chr11	6503561	6503563	NM_012192	0	+	3UTRd
chr11	6979068	6979070	NM_013250	0	+	3UTRd
chr11	7111762	7111764	NM_014469	0	+	3UTRd
chr11	7532564	7532566	NM_198474	0	+	3UTRd
chr11	8127081	8127083	NM_003320	0	+	3UTRd
chr11	8127081	8127083	NM_177972	0	+	3UTRd
chr11	8707393	8707395	NM_000990	0	+	3UTRd
chr11	8941099	8941101	NM_001206646	0	+	3UTRd
chr11	8941099	8941101	NM_001206647	0	+	3UTRd
chr11	8941099	8941101	NM_001206648	0	+	3UTRd
chr11	8941099	8941101	NM_020642	0	+	3UTRd
chr11	9467017	9467019	NM_006391	0	+	3UTRd
chr11	9549528	9549530	NM_003442	0	+	3UTRd
chr11	9610478	9610480	NM_001143976	0	+	3UTRd
chr11	9610478	9610480	NM_003390	0	+	3UTRd
chr11	9773363	9773365	NM_015055	0	+	3UTRd
chr11	10328588	10328590	NM_001124	0	+	3UTRd
chr11	10527611	10527613	NM_000480	0	+	3UTRd
chr11	10527611	10527613	NM_001025389	0	+	3UTRd
chr11	10527611	10527613	NM_001025390	0	+	3UTRd
chr11	10527611	10527613	NM_001172430	0	+	3UTRd
chr11	10527611	10527613	NM_001172431	0	+	3UTRd
chr11	11977985	11977987	NM_017944	0	+	3UTRd
chr11	12380178	12380180	NM_032867	0	+	3UTRd
chr11	12549812	12549814	NM_018222	0	+	3UTRd
chr11	12965027	12965029	NM_021961	0	+	3UTRd
chr11	13033183	13033185	NM_001080521	0	+	3UTRd
chr11	13408729	13408731	NM_001030272	0	+	3UTRd
chr11	13408729	13408731	NM_001030273	0	+	3UTRd
chr11	13408729	13408731	NM_001178	0	+	3UTRd
chr11	13750433	13750435	NM_032228	0	+	3UTRd
chr11	14287937	14287939	NM_006108	0	+	3UTRd
chr11	14892406	14892408	NM_000922	0	+	3UTRd
chr11	15267746	15267748	NM_001031853	0	+	3UTRd
chr11	15267746	15267748	NM_001042536	0	+	3UTRd
chr11	16776882	16776884	NM_014267	0	+	3UTRd
chr11	17803642	17803644	NM_001112741	0	+	3UTRd
chr11	18387797	18387799	NM_001142307	0	+	3UTRd
chr11	18387797	18387799	NM_005316	0	+	3UTRd
chr11	18429390	18429392	NM_001135239	0	+	3UTRd
chr11	18429390	18429392	NM_001165414	0	+	3UTRd
chr11	18429390	18429392	NM_001165415	0	+	3UTRd
chr11	18429390	18429392	NM_001165416	0	+	3UTRd
chr11	18429390	18429392	NM_005566	0	+	3UTRd
chr11	18724068	18724070	NM_153347	0	+	3UTRd
chr11	20140428	20140430	NM_001111018	0	+	3UTRd
chr11	20140428	20140430	NM_001244963	0	+	3UTRd
chr11	20140428	20140430	NM_145117	0	+	3UTRd
chr11	20140428	20140430	NM_182964	0	+	3UTRd
chr11	20404974	20404976	NM_001098520	0	+	3UTRd
chr11	20404974	20404976	NM_001098521	0	+	3UTRd
chr11	20404974	20404976	NM_001098522	0	+	3UTRd
chr11	20404974	20404976	NM_006410	0	+	3UTRd
chr11	20530773	20530775	NM_001145166	0	+	3UTRd
chr11	20530773	20530775	NM_001145167	0	+	3UTRd
chr11	20530773	20530775	NM_005788	0	+	3UTRd
chr11	21597001	21597003	NM_006157	0	+	3UTRd
chr11	21597001	21597003	NM_201551	0	+	3UTRd
chr11	27016869	27016871	NM_203371	0	+	3UTRd
chr11	27149220	27149222	NM_003986	0	+	3UTRd
chr11	28353187	28353189	NM_001113528	0	+	3UTRd
chr11	28353187	28353189	NM_152636	0	+	3UTRd
chr11	30358356	30358358	NM_152316	0	+	3UTRd
chr11	32126229	32126231	NM_002901	0	+	3UTRd
chr11	32998549	32998551	NM_001076786	0	+	3UTRd
chr11	33094389	33094391	NM_001145541	0	+	3UTRd
chr11	33094389	33094391	NM_018393	0	+	3UTRd
chr11	33691486	33691488	NM_012194	0	+	3UTRd
chr11	34119454	34119456	NM_203364	0	+	3UTRd
chr11	34121077	34121079	NM_005898	0	+	3UTRd
chr11	34493360	34493362	NM_001752	0	+	3UTRd
chr11	34680659	34680661	NM_001206615	0	+	3UTRd
chr11	34680659	34680661	NM_001206616	0	+	3UTRd
chr11	34680659	34680661	NM_012153	0	+	3UTRd
chr11	35016941	35016943	NM_001135024	0	+	3UTRd
chr11	35016941	35016943	NM_001166158	0	+	3UTRd
chr11	35016941	35016943	NM_003477	0	+	3UTRd
chr11	35251015	35251017	NM_000610	0	+	3UTRd
chr11	35251015	35251017	NM_001001389	0	+	3UTRd
chr11	35251015	35251017	NM_001001390	0	+	3UTRd
chr11	35251015	35251017	NM_001001391	0	+	3UTRd
chr11	35251015	35251017	NM_001001392	0	+	3UTRd
chr11	35251015	35251017	NM_001202555	0	+	3UTRd
chr11	35251015	35251017	NM_001202556	0	+	3UTRd
chr11	35828663	35828665	NM_017583	0	+	3UTRd
chr11	36484476	36484478	NM_001160167	0	+	3UTRd
chr11	36484476	36484478	NM_001160168	0	+	3UTRd
chr11	36484476	36484478	NM_001160169	0	+	3UTRd
chr11	36484476	36484478	NM_024841	0	+	3UTRd
chr11	36680745	36680747	NM_138787	0	+	3UTRd
chr11	43364338	43364340	NM_001142930	0	+	3UTRd
chr11	43364338	43364340	NM_001142931	0	+	3UTRd
chr11	43364338	43364340	NM_001243747	0	+	3UTRd
chr11	43364338	43364340	NM_006595	0	+	3UTRd
chr11	43515598	43515600	NM_018259	0	+	3UTRd
chr11	43878022	43878024	NM_016142	0	+	3UTRd
chr11	43941719	43941721	NM_139178	0	+	3UTRd
chr11	44266480	44266482	NM_000401	0	+	3UTRd
chr11	44266480	44266482	NM_001178083	0	+	3UTRd
chr11	44266480	44266482	NM_207122	0	+	3UTRd
chr11	44952068	44952070	NM_130783	0	+	3UTRd
chr11	45833118	45833120	NM_001145265	0	+	3UTRd
chr11	45833118	45833120	NM_001145266	0	+	3UTRd
chr11	45833118	45833120	NM_018389	0	+	3UTRd
chr11	45927460	45927462	NM_005456	0	+	3UTRd
chr11	46694590	46694592	NM_001142673	0	+	3UTRd
chr11	46694590	46694592	NM_001205119	0	+	3UTRd
chr11	46694590	46694592	NM_001205120	0	+	3UTRd
chr11	46694590	46694592	NM_001205121	0	+	3UTRd
chr11	46694590	46694592	NM_001205122	0	+	3UTRd
chr11	46694590	46694592	NM_014741	0	+	3UTRd
chr11	47290396	47290398	NM_001130101	0	+	3UTRd
chr11	47290396	47290398	NM_001130102	0	+	3UTRd
chr11	47290396	47290398	NM_001251934	0	+	3UTRd
chr11	47290396	47290398	NM_001251935	0	+	3UTRd
chr11	47290396	47290398	NM_005693	0	+	3UTRd
chr11	47593321	47593323	NM_001143984	0	+	3UTRd
chr11	47593321	47593323	NM_175732	0	+	3UTRd
chr11	48153182	48153184	NM_001098503	0	+	3UTRd
chr11	57467826	57467828	NM_015457	0	+	3UTRd
chr11	57507774	57507776	NM_001144012	0	+	3UTRd
chr11	57507774	57507776	NM_015959	0	+	3UTRd
chr11	57510508	57510510	NM_170746	0	+	3UTRd
chr11	57583837	57583839	NM_001085458	0	+	3UTRd
chr11	57583837	57583839	NM_001085459	0	+	3UTRd
chr11	57583837	57583839	NM_001085460	0	+	3UTRd
chr11	57583837	57583839	NM_001085461	0	+	3UTRd
chr11	57583837	57583839	NM_001085462	0	+	3UTRd
chr11	57583837	57583839	NM_001085463	0	+	3UTRd
chr11	57583837	57583839	NM_001085464	0	+	3UTRd
chr11	57583837	57583839	NM_001085465	0	+	3UTRd
chr11	57583837	57583839	NM_001085466	0	+	3UTRd
chr11	57583837	57583839	NM_001085467	0	+	3UTRd
chr11	57583837	57583839	NM_001085468	0	+	3UTRd
chr11	57583837	57583839	NM_001085469	0	+	3UTRd
chr11	57583837	57583839	NM_001206883	0	+	3UTRd
chr11	57583837	57583839	NM_001206884	0	+	3UTRd
chr11	57583837	57583839	NM_001206885	0	+	3UTRd
chr11	57583837	57583839	NM_001206886	0	+	3UTRd
chr11	57583837	57583839	NM_001206887	0	+	3UTRd
chr11	57583837	57583839	NM_001206888	0	+	3UTRd
chr11	57583837	57583839	NM_001206889	0	+	3UTRd
chr11	57583837	57583839	NM_001206890	0	+	3UTRd
chr11	57583837	57583839	NM_001206891	0	+	3UTRd
chr11	57583837	57583839	NM_001331	0	+	3UTRd
chr11	58385270	58385272	NM_001197051	0	+	3UTRd
chr11	58385270	58385272	NM_053023	0	+	3UTRd
chr11	58723875	58723877	NM_001220494	0	+	3UTRd
chr11	58723875	58723877	NM_001220496	0	+	3UTRd
chr11	58723875	58723877	NM_080661	0	+	3UTRd
chr11	58975634	58975636	NM_015177	0	+	3UTRd
chr11	59570171	59570173	NM_001178040	0	+	3UTRd
chr11	59570171	59570173	NM_004177	0	+	3UTRd
chr11	59814644	59814646	NM_173801	0	+	3UTRd
chr11	59863444	59863446	NM_000139	0	+	3UTRd
chr11	59863444	59863446	NM_001256916	0	+	3UTRd
chr11	60075925	60075927	NM_001243266	0	+	3UTRd
chr11	60075925	60075927	NM_024021	0	+	3UTRd
chr11	60075925	60075927	NM_148975	0	+	3UTRd
chr11	60161462	60161464	NM_021201	0	+	3UTRd
chr11	60161462	60161464	NM_206938	0	+	3UTRd
chr11	60161462	60161464	NM_206939	0	+	3UTRd
chr11	60161462	60161464	NM_206940	0	+	3UTRd
chr11	60185161	60185163	NM_001079692	0	+	3UTRd
chr11	60185161	60185163	NM_032597	0	+	3UTRd
chr11	60237531	60237533	NM_021950	0	+	3UTRd
chr11	60237531	60237533	NM_152866	0	+	3UTRd
chr11	60894567	60894569	NM_014207	0	+	3UTRd
chr11	61114386	61114388	NM_015533	0	+	3UTRd
chr11	61136679	61136681	NM_016464	0	+	3UTRd
chr11	61213715	61213717	NM_017841	0	+	3UTRd
chr11	61563994	61563996	NM_004111	0	+	3UTRd
chr11	61633819	61633821	NM_004265	0	+	3UTRd
chr11	61731755	61731757	NM_004183	0	+	3UTRd
chr11	61919798	61919800	NM_001040694	0	+	3UTRd
chr11	61919798	61919800	NM_020238	0	+	3UTRd
chr11	62159862	62159864	NM_001083926	0	+	3UTRd
chr11	62159862	62159864	NM_025080	0	+	3UTRd
chr11	62434536	62434538	NM_001043229	0	+	3UTRd
chr11	62439849	62439851	NM_001085372	0	+	3UTRd
chr11	62506073	62506075	NM_173810	0	+	3UTRd
chr11	62557713	62557715	NM_199337	0	+	3UTRd
chr11	62656332	62656334	NM_001012662	0	+	3UTRd
chr11	62656332	62656334	NM_001012664	0	+	3UTRd
chr11	62656332	62656334	NM_001013251	0	+	3UTRd
chr11	62656332	62656334	NM_002394	0	+	3UTRd
chr11	63177415	63177417	NM_080866	0	+	3UTRd
chr11	63284178	63284180	NM_001142535	0	+	3UTRd
chr11	63284178	63284180	NM_001142536	0	+	3UTRd
chr11	63284178	63284180	NM_001142537	0	+	3UTRd
chr11	63284178	63284180	NM_001142538	0	+	3UTRd
chr11	63284178	63284180	NM_033101	0	+	3UTRd
chr11	63525772	63525774	NM_006054	0	+	3UTRd
chr11	63525772	63525774	NM_201428	0	+	3UTRd
chr11	63525772	63525774	NM_201429	0	+	3UTRd
chr11	63525772	63525774	NM_201430	0	+	3UTRd
chr11	63722752	63722754	NM_024771	0	+	3UTRd
chr11	63765170	63765172	NM_017670	0	+	3UTRd
chr11	63886419	63886421	NM_013280	0	+	3UTRd
chr11	64006259	64006261	NM_001243733	0	+	3UTRd
chr11	64006259	64006261	NM_003377	0	+	3UTRd
chr11	64035395	64035397	NM_000932	0	+	3UTRd
chr11	64035395	64035397	NM_001184883	0	+	3UTRd
chr11	64067478	64067480	NM_033310	0	+	3UTRd
chr11	64855844	64855846	NM_006782	0	+	3UTRd
chr11	65089562	65089564	NM_006779	0	+	3UTRd
chr11	65563483	65563485	NM_004561	0	+	3UTRd
chr11	65633628	65633630	NM_025128	0	+	3UTRd
chr11	65689025	65689027	NM_006442	0	+	3UTRd
chr11	65746565	65746567	NM_005146	0	+	3UTRd
chr11	66044939	66044941	NM_030981	0	+	3UTRd
chr11	66244092	66244094	NM_001098510	0	+	3UTRd
chr11	66244092	66244094	NM_001243135	0	+	3UTRd
chr11	66244092	66244094	NM_001243136	0	+	3UTRd
chr11	66244092	66244094	NM_145065	0	+	3UTRd
chr11	66394810	66394812	NM_001198836	0	+	3UTRd
chr11	66394810	66394812	NM_001198837	0	+	3UTRd
chr11	66394810	66394812	NM_006328	0	+	3UTRd
chr11	66610791	66610793	NM_024650	0	+	3UTRd
chr11	66818313	66818315	NM_001177880	0	+	3UTRd
chr11	66818313	66818315	NM_177963	0	+	3UTRd
chr11	67025132	67025134	NM_001256405	0	+	3UTRd
chr11	67025132	67025134	NM_012308	0	+	3UTRd
chr11	67052962	67052964	NM_001619	0	+	3UTRd
chr11	67227784	67227786	NM_145200	0	+	3UTRd
chr11	68216651	68216653	NM_002335	0	+	3UTRd
chr11	68380930	68380932	NM_001164160	0	+	3UTRd
chr11	68380930	68380932	NM_001164161	0	+	3UTRd
chr11	68380930	68380932	NM_001164162	0	+	3UTRd
chr11	68380930	68380932	NM_001164163	0	+	3UTRd
chr11	68380930	68380932	NM_018312	0	+	3UTRd
chr11	68855872	68855874	NM_139075	0	+	3UTRd
chr11	69466237	69466239	NM_053056	0	+	3UTRd
chr11	70035149	70035151	NM_018043	0	+	3UTRd
chr11	70053482	70053484	NM_003824	0	+	3UTRd
chr11	70224458	70224460	NM_177423	0	+	3UTRd
chr11	70229528	70229530	NM_003626	0	+	3UTRd
chr11	70281510	70281512	NM_005231	0	+	3UTRd
chr11	70281510	70281512	NM_138565	0	+	3UTRd
chr11	71707600	71707602	NM_018320	0	+	3UTRd
chr11	71713571	71713573	NM_005699	0	+	3UTRd
chr11	71713571	71713573	NM_173044	0	+	3UTRd
chr11	71806643	71806645	NM_001205138	0	+	3UTRd
chr11	71806643	71806645	NM_145309	0	+	3UTRd
chr11	71907343	71907345	NM_000802	0	+	3UTRd
chr11	71907343	71907345	NM_016724	0	+	3UTRd
chr11	71907343	71907345	NM_016725	0	+	3UTRd
chr11	71907343	71907345	NM_016729	0	+	3UTRd
chr11	71949491	71949493	NM_001567	0	+	3UTRd
chr11	72540606	72540608	NM_033388	0	+	3UTRd
chr11	72946976	72946978	NM_002564	0	+	3UTRd
chr11	72946976	72946978	NM_176071	0	+	3UTRd
chr11	72946976	72946978	NM_176072	0	+	3UTRd
chr11	73008847	73008849	NM_004154	0	+	3UTRd
chr11	73080128	73080130	NM_014786	0	+	3UTRd
chr11	73107685	73107687	NM_032871	0	+	3UTRd
chr11	73107685	73107687	NM_152222	0	+	3UTRd
chr11	74352356	74352358	NM_006591	0	+	3UTRd
chr11	74548277	74548279	NM_001098638	0	+	3UTRd
chr11	74688103	74688105	NM_014752	0	+	3UTRd
chr11	74915762	74915764	NM_001145211	0	+	3UTRd
chr11	74915762	74915764	NM_001145212	0	+	3UTRd
chr11	74915762	74915764	NM_007256	0	+	3UTRd
chr11	75116729	75116731	NM_001005	0	+	3UTRd
chr11	75132994	75132996	NM_001256802	0	+	3UTRd
chr11	75283828	75283830	NM_001207014	0	+	3UTRd
chr11	75283828	75283830	NM_001235	0	+	3UTRd
chr11	75511673	75511675	NM_001253891	0	+	3UTRd
chr11	75511673	75511675	NM_032564	0	+	3UTRd
chr11	75852812	75852814	NM_003369	0	+	3UTRd
chr11	76261705	76261707	NM_020193	0	+	3UTRd
chr11	76508912	76508914	NM_015516	0	+	3UTRd
chr11	76731445	76731447	NM_018367	0	+	3UTRd
chr11	76835541	76835543	NM_004055	0	+	3UTRd
chr11	77320693	77320695	NM_173039	0	+	3UTRd
chr11	82896244	82896246	NM_015885	0	+	3UTRd
chr11	82959585	82959587	NM_182603	0	+	3UTRd
chr11	85347454	85347456	NM_001193537	0	+	3UTRd
chr11	85347454	85347456	NM_001193538	0	+	3UTRd
chr11	85347454	85347456	NM_001256546	0	+	3UTRd
chr11	85347454	85347456	NM_001256547	0	+	3UTRd
chr11	85347454	85347456	NM_018480	0	+	3UTRd
chr11	85367575	85367577	NM_001244735	0	+	3UTRd
chr11	85367575	85367577	NM_032273	0	+	3UTRd
chr11	86056705	86056707	NM_016401	0	+	3UTRd
chr11	86520125	86520127	NM_007173	0	+	3UTRd
chr11	87033392	87033394	NM_001168724	0	+	3UTRd
chr11	87033392	87033394	NM_022918	0	+	3UTRd
chr11	89028838	89028840	NM_000372	0	+	3UTRd
chr11	92624863	92624865	NM_001008781	0	+	3UTRd
chr11	93494879	93494881	NM_014039	0	+	3UTRd
chr11	93546454	93546456	NM_004268	0	+	3UTRd
chr11	93845614	93845616	NM_001098672	0	+	3UTRd
chr11	93914147	93914149	NM_015368	0	+	3UTRd
chr11	94232022	94232024	NM_017704	0	+	3UTRd
chr11	94279771	94279773	NM_002033	0	+	3UTRd
chr11	94604309	94604311	NM_130847	0	+	3UTRd
chr11	94802278	94802280	NM_032102	0	+	3UTRd
chr11	94863192	94863194	NM_015036	0	+	3UTRd
chr11	95564711	95564713	NM_001243776	0	+	3UTRd
chr11	95564711	95564713	NM_001243777	0	+	3UTRd
chr11	95564711	95564713	NM_014679	0	+	3UTRd
chr11	96126414	96126416	NM_003772	0	+	3UTRd
chr11	100227369	100227371	NM_001243270	0	+	3UTRd
chr11	100227369	100227371	NM_014361	0	+	3UTRd
chr11	100227369	100227371	NM_175566	0	+	3UTRd
chr11	100859714	100859716	NM_152432	0	+	3UTRd
chr11	100863494	100863496	NM_032021	0	+	3UTRd
chr11	101868757	101868759	NM_020802	0	+	3UTRd
chr11	101954311	101954313	NM_032930	0	+	3UTRd
chr11	102101168	102101170	NM_001130145	0	+	3UTRd
chr11	102101168	102101170	NM_001195044	0	+	3UTRd
chr11	102101168	102101170	NM_001195045	0	+	3UTRd
chr11	102101168	102101170	NM_006106	0	+	3UTRd
chr11	102207895	102207897	NM_001165	0	+	3UTRd
chr11	102207895	102207897	NM_182962	0	+	3UTRd
chr11	103350312	103350314	NM_001080463	0	+	3UTRd
chr11	103350312	103350314	NM_001377	0	+	3UTRd
chr11	103908850	103908852	NM_001001711	0	+	3UTRd
chr11	105783836	105783838	NM_001077244	0	+	3UTRd
chr11	105783836	105783838	NM_001112812	0	+	3UTRd
chr11	105851438	105851440	NM_000829	0	+	3UTRd
chr11	105851438	105851440	NM_001077243	0	+	3UTRd
chr11	105967711	105967713	NM_015423	0	+	3UTRd
chr11	107833777	107833779	NM_017516	0	+	3UTRd
chr11	107975248	107975250	NM_003478	0	+	3UTRd
chr11	108018321	108018323	NM_000019	0	+	3UTRd
chr11	109296323	109296325	NM_207645	0	+	3UTRd
chr11	110041323	110041325	NM_033390	0	+	3UTRd
chr11	110333284	110333286	NM_004109	0	+	3UTRd
chr11	111431455	111431457	NM_178834	0	+	3UTRd
chr11	111595873	111595875	NM_015191	0	+	3UTRd
chr11	111891590	111891592	NM_001037954	0	+	3UTRd
chr11	111891590	111891592	NM_033425	0	+	3UTRd
chr11	111933284	111933286	NM_001931	0	+	3UTRd
chr11	111954393	111954395	NM_001082969	0	+	3UTRd
chr11	111954393	111954395	NM_001082970	0	+	3UTRd
chr11	111954393	111954395	NM_018195	0	+	3UTRd
chr11	111966414	111966416	NM_003002	0	+	3UTRd
chr11	112088687	112088689	NM_001037290	0	+	3UTRd
chr11	112088687	112088689	NM_001256397	0	+	3UTRd
chr11	112088687	112088689	NM_001256398	0	+	3UTRd
chr11	112088687	112088689	NM_001256400	0	+	3UTRd
chr11	112088687	112088689	NM_031938	0	+	3UTRd
chr11	112104533	112104535	NM_000317	0	+	3UTRd
chr11	113133892	113133894	NM_001076682	0	+	3UTRd
chr11	113133892	113133894	NM_001242608	0	+	3UTRd
chr11	113147321	113147323	NM_000615	0	+	3UTRd
chr11	113147321	113147323	NM_001242607	0	+	3UTRd
chr11	113147321	113147323	NM_181351	0	+	3UTRd
chr11	114278674	114278676	NM_016090	0	+	3UTRd
chr11	114320979	114320981	NM_015523	0	+	3UTRd
chr11	117038748	117038750	NM_002572	0	+	3UTRd
chr11	117047104	117047106	NM_001184746	0	+	3UTRd
chr11	117047104	117047106	NM_001184747	0	+	3UTRd
chr11	117047104	117047106	NM_001184748	0	+	3UTRd
chr11	117156054	117156056	NM_001077239	0	+	3UTRd
chr11	117156054	117156056	NM_207343	0	+	3UTRd
chr11	117283060	117283062	NM_014956	0	+	3UTRd
chr11	117989093	117989095	NM_001083947	0	+	3UTRd
chr11	117989093	117989095	NM_001173551	0	+	3UTRd
chr11	117989093	117989095	NM_001173552	0	+	3UTRd
chr11	117989093	117989095	NM_019894	0	+	3UTRd
chr11	118268526	118268528	NM_001204077	0	+	3UTRd
chr11	118268526	118268528	NM_004788	0	+	3UTRd
chr11	118279911	118279913	NM_006476	0	+	3UTRd
chr11	118394631	118394633	NM_001197104	0	+	3UTRd
chr11	118394631	118394633	NM_005933	0	+	3UTRd
chr11	118401708	118401710	NM_001080441	0	+	3UTRd
chr11	118471521	118471523	NM_001142281	0	+	3UTRd
chr11	118471521	118471523	NM_001655	0	+	3UTRd
chr11	118765675	118765677	NM_001716	0	+	3UTRd
chr11	118765675	118765677	NM_032966	0	+	3UTRd
chr11	119005531	119005533	NM_001243259	0	+	3UTRd
chr11	119005531	119005533	NM_015517	0	+	3UTRd
chr11	119005531	119005533	NM_198971	0	+	3UTRd
chr11	119060658	119060660	NM_001168468	0	+	3UTRd
chr11	119060658	119060660	NM_024791	0	+	3UTRd
chr11	120189423	120189425	NM_001244682	0	+	3UTRd
chr11	120189423	120189425	NM_014352	0	+	3UTRd
chr11	120201343	120201345	NM_001198670	0	+	3UTRd
chr11	120201343	120201345	NM_001198671	0	+	3UTRd
chr11	120201343	120201345	NM_001198672	0	+	3UTRd
chr11	120201343	120201345	NM_001198673	0	+	3UTRd
chr11	120201343	120201345	NM_001198674	0	+	3UTRd
chr11	120201343	120201345	NM_001198675	0	+	3UTRd
chr11	120201343	120201345	NM_174926	0	+	3UTRd
chr11	120356065	120356067	NM_001198665	0	+	3UTRd
chr11	120356065	120356067	NM_015313	0	+	3UTRd
chr11	120958629	120958631	NM_001130047	0	+	3UTRd
chr11	120958629	120958631	NM_152715	0	+	3UTRd
chr11	121178751	121178753	NM_001024956	0	+	3UTRd
chr11	121178751	121178753	NM_006918	0	+	3UTRd
chr11	121500349	121500351	NM_003105	0	+	3UTRd
chr11	122680611	122680613	NM_032873	0	+	3UTRd
chr11	122742527	122742529	NM_019604	0	+	3UTRd
chr11	123995491	123995493	NM_198315	0	+	3UTRd
chr11	124016787	124016789	NM_001130142	0	+	3UTRd
chr11	124016787	124016789	NM_014622	0	+	3UTRd
chr11	124502336	124502338	NM_032811	0	+	3UTRd
chr11	124564464	124564466	NM_017425	0	+	3UTRd
chr11	124959131	124959133	NM_001145290	0	+	3UTRd
chr11	124959131	124959133	NM_198277	0	+	3UTRd
chr11	125303055	125303057	NM_022062	0	+	3UTRd
chr11	125453955	125453957	NM_001007277	0	+	3UTRd
chr11	125453955	125453957	NM_004879	0	+	3UTRd
chr11	125490823	125490825	NM_152713	0	+	3UTRd
chr11	125525452	125525454	NM_001114122	0	+	3UTRd
chr11	125525452	125525454	NM_001244846	0	+	3UTRd
chr11	125525452	125525454	NM_001274	0	+	3UTRd
chr11	125708528	125708530	NM_001144874	0	+	3UTRd
chr11	125792920	125792922	NM_013264	0	+	3UTRd
chr11	126132461	126132463	NM_024556	0	+	3UTRd
chr11	126164193	126164195	NM_001039661	0	+	3UTRd
chr11	128681773	128681775	NM_001167681	0	+	3UTRd
chr11	128681773	128681775	NM_002017	0	+	3UTRd
chr11	128787478	128787480	NM_000890	0	+	3UTRd
chr11	129728655	129728657	NM_138788	0	+	3UTRd
chr11	130013692	130013694	NM_001142276	0	+	3UTRd
chr11	130013692	130013694	NM_001142277	0	+	3UTRd
chr11	130013692	130013694	NM_001142278	0	+	3UTRd
chr11	130013692	130013694	NM_001243299	0	+	3UTRd
chr11	130013692	130013694	NM_001642	0	+	3UTRd
chr11	132205140	132205142	NM_001048209	0	+	3UTRd
chr11	132205140	132205142	NM_001144058	0	+	3UTRd
chr11	132205140	132205142	NM_016522	0	+	3UTRd
chr11	134019823	134019825	NM_001205329	0	+	3UTRd
chr11	134019823	134019825	NM_032801	0	+	3UTRd
chr11	134115613	134115615	NM_052875	0	+	3UTRd
chr11	134135555	134135557	NM_014384	0	+	3UTRd
chr12	284343	284345	NM_001170738	0	+	3UTRd
chr12	1018805	1018807	NM_001184985	0	+	3UTRd
chr12	1018805	1018807	NM_014823	0	+	3UTRd
chr12	1018805	1018807	NM_018979	0	+	3UTRd
chr12	1018805	1018807	NM_213655	0	+	3UTRd
chr12	1755493	1755495	NM_030775	0	+	3UTRd
chr12	1755493	1755495	NM_032642	0	+	3UTRd
chr12	1895429	1895431	NM_024551	0	+	3UTRd
chr12	2801328	2801330	NM_000719	0	+	3UTRd
chr12	2801328	2801330	NM_001129827	0	+	3UTRd
chr12	2801328	2801330	NM_001129829	0	+	3UTRd
chr12	2801328	2801330	NM_001129830	0	+	3UTRd
chr12	2801328	2801330	NM_001129831	0	+	3UTRd
chr12	2801328	2801330	NM_001129832	0	+	3UTRd
chr12	2801328	2801330	NM_001129833	0	+	3UTRd
chr12	2801328	2801330	NM_001129834	0	+	3UTRd
chr12	2801328	2801330	NM_001129835	0	+	3UTRd
chr12	2801328	2801330	NM_001129836	0	+	3UTRd
chr12	2801328	2801330	NM_001129837	0	+	3UTRd
chr12	2801328	2801330	NM_001129838	0	+	3UTRd
chr12	2801328	2801330	NM_001129839	0	+	3UTRd
chr12	2801328	2801330	NM_001129840	0	+	3UTRd
chr12	2801328	2801330	NM_001129841	0	+	3UTRd
chr12	2801328	2801330	NM_001129842	0	+	3UTRd
chr12	2801328	2801330	NM_001129843	0	+	3UTRd
chr12	2801328	2801330	NM_001129844	0	+	3UTRd
chr12	2801328	2801330	NM_001129846	0	+	3UTRd
chr12	2801328	2801330	NM_001167623	0	+	3UTRd
chr12	2801328	2801330	NM_001167624	0	+	3UTRd
chr12	2801328	2801330	NM_001167625	0	+	3UTRd
chr12	2801328	2801330	NM_199460	0	+	3UTRd
chr12	2912519	2912521	NM_002014	0	+	3UTRd
chr12	2933831	2933833	NM_018463	0	+	3UTRd
chr12	2997694	2997696	NM_001252499	0	+	3UTRd
chr12	2997694	2997696	NM_001252500	0	+	3UTRd
chr12	2997694	2997696	NM_001257097	0	+	3UTRd
chr12	2997694	2997696	NM_001257098	0	+	3UTRd
chr12	3050218	3050220	NM_001160408	0	+	3UTRd
chr12	3050218	3050220	NM_003324	0	+	3UTRd
chr12	3392844	3392846	NM_001168320	0	+	3UTRd
chr12	3392844	3392846	NM_006675	0	+	3UTRd
chr12	4409373	4409375	NM_001759	0	+	3UTRd
chr12	4462336	4462338	NM_020375	0	+	3UTRd
chr12	4668791	4668793	NM_001130862	0	+	3UTRd
chr12	4668791	4668793	NM_006479	0	+	3UTRd
chr12	4722991	4722993	NM_003845	0	+	3UTRd
chr12	4796396	4796398	NM_005002	0	+	3UTRd
chr12	6347135	6347137	NM_001769	0	+	3UTRd
chr12	6571464	6571466	NM_018009	0	+	3UTRd
chr12	6979995	6979997	NM_000365	0	+	3UTRd
chr12	6979995	6979997	NM_001159287	0	+	3UTRd
chr12	7085139	7085141	NM_006331	0	+	3UTRd
chr12	8673990	8673992	NM_080387	0	+	3UTRd
chr12	8927001	8927003	NM_020734	0	+	3UTRd
chr12	9847725	9847727	NM_001004419	0	+	3UTRd
chr12	9847725	9847727	NM_001197317	0	+	3UTRd
chr12	9847725	9847727	NM_001197318	0	+	3UTRd
chr12	9847725	9847727	NM_001197319	0	+	3UTRd
chr12	9847725	9847727	NM_013269	0	+	3UTRd
chr12	10375146	10375148	NM_031412	0	+	3UTRd
chr12	11086401	11086403	NM_001110213	0	+	3UTRd
chr12	11086401	11086403	NM_005042	0	+	3UTRd
chr12	12044401	12044403	NM_001987	0	+	3UTRd
chr12	12252306	12252308	NM_030766	0	+	3UTRd
chr12	12252306	12252308	NM_138722	0	+	3UTRd
chr12	12252306	12252308	NM_138723	0	+	3UTRd
chr12	12618973	12618975	NM_058169	0	+	3UTRd
chr12	12795073	12795075	NM_001310	0	+	3UTRd
chr12	12874876	12874878	NM_004064	0	+	3UTRd
chr12	12942675	12942677	NM_001130415	0	+	3UTRd
chr12	12942675	12942677	NM_030817	0	+	3UTRd
chr12	13066573	13066575	NM_003979	0	+	3UTRd
chr12	13368769	13368771	NM_001423	0	+	3UTRd
chr12	14651178	14651180	NM_018179	0	+	3UTRd
chr12	14927957	14927959	NM_177925	0	+	3UTRd
chr12	15749529	15749531	NM_002848	0	+	3UTRd
chr12	15749529	15749531	NM_030667	0	+	3UTRd
chr12	15749529	15749531	NM_030668	0	+	3UTRd
chr12	15749529	15749531	NM_030669	0	+	3UTRd
chr12	15749529	15749531	NM_030670	0	+	3UTRd
chr12	15749529	15749531	NM_030671	0	+	3UTRd
chr12	16190213	16190215	NM_015954	0	+	3UTRd
chr12	18801225	18801227	NM_004570	0	+	3UTRd
chr12	19354590	19354592	NM_001190860	0	+	3UTRd
chr12	19673040	19673042	NM_001114176	0	+	3UTRd
chr12	19673040	19673042	NM_153207	0	+	3UTRd
chr12	20833624	20833626	NM_000921	0	+	3UTRd
chr12	20833624	20833626	NM_001244683	0	+	3UTRd
chr12	20905538	20905540	NM_001145944	0	+	3UTRd
chr12	20905538	20905540	NM_001145945	0	+	3UTRd
chr12	20905538	20905540	NM_001145946	0	+	3UTRd
chr12	20905538	20905540	NM_017435	0	+	3UTRd
chr12	21069652	21069654	NM_019844	0	+	3UTRd
chr12	21531563	21531565	NM_000415	0	+	3UTRd
chr12	21622128	21622130	NM_024854	0	+	3UTRd
chr12	21669006	21669008	NM_016072	0	+	3UTRd
chr12	22838030	22838032	NM_018638	0	+	3UTRd
chr12	26225678	26225680	NM_001164746	0	+	3UTRd
chr12	26225678	26225680	NM_001164747	0	+	3UTRd
chr12	26225678	26225680	NM_001164748	0	+	3UTRd
chr12	27118862	27118864	NM_001171887	0	+	3UTRd
chr12	27118862	27118864	NM_015633	0	+	3UTRd
chr12	27181514	27181516	NM_004264	0	+	3UTRd
chr12	27475655	27475657	NM_015000	0	+	3UTRd
chr12	27573523	27573525	NM_001248002	0	+	3UTRd
chr12	27573523	27573525	NM_001248003	0	+	3UTRd
chr12	27573523	27573525	NM_001248004	0	+	3UTRd
chr12	27573523	27573525	NM_001248005	0	+	3UTRd
chr12	27573523	27573525	NM_020183	0	+	3UTRd
chr12	27846087	27846089	NM_001198915	0	+	3UTRd
chr12	27846087	27846089	NM_001198916	0	+	3UTRd
chr12	27846087	27846089	NM_003622	0	+	3UTRd
chr12	27846087	27846089	NM_177444	0	+	3UTRd
chr12	27908400	27908402	NM_001190864	0	+	3UTRd
chr12	27908400	27908402	NM_021821	0	+	3UTRd
chr12	27955335	27955337	NM_020782	0	+	3UTRd
chr12	28702125	28702127	NM_018318	0	+	3UTRd
chr12	31147721	31147723	NM_001080509	0	+	3UTRd
chr12	31821052	31821054	NM_001135863	0	+	3UTRd
chr12	31821052	31821054	NM_001135864	0	+	3UTRd
chr12	31821052	31821054	NM_173802	0	+	3UTRd
chr12	32793677	32793679	NM_139241	0	+	3UTRd
chr12	32896549	32896551	NM_005690	0	+	3UTRd
chr12	32896549	32896551	NM_012062	0	+	3UTRd
chr12	32896549	32896551	NM_012063	0	+	3UTRd
chr12	34180089	34180091	NM_032834	0	+	3UTRd
chr12	38719158	38719160	NM_001013620	0	+	3UTRd
chr12	40762099	40762101	NM_198578	0	+	3UTRd
chr12	41366235	41366237	NM_001256063	0	+	3UTRd
chr12	41366235	41366237	NM_001256064	0	+	3UTRd
chr12	41465455	41465457	NM_001843	0	+	3UTRd
chr12	41465455	41465457	NM_175038	0	+	3UTRd
chr12	42841129	42841131	NM_001143787	0	+	3UTRd
chr12	42841129	42841131	NM_016488	0	+	3UTRd
chr12	44180678	44180680	NM_001114182	0	+	3UTRd
chr12	44180678	44180680	NM_001145256	0	+	3UTRd
chr12	44180678	44180680	NM_001145257	0	+	3UTRd
chr12	44180678	44180680	NM_001145258	0	+	3UTRd
chr12	44180678	44180680	NM_016123	0	+	3UTRd
chr12	46300323	46300325	NM_152641	0	+	3UTRd
chr12	48175449	48175451	NM_017842	0	+	3UTRd
chr12	48362271	48362273	NM_001143841	0	+	3UTRd
chr12	48362271	48362273	NM_001143842	0	+	3UTRd
chr12	48362271	48362273	NM_001143843	0	+	3UTRd
chr12	48362271	48362273	NM_024056	0	+	3UTRd
chr12	48539885	48539887	NM_000289	0	+	3UTRd
chr12	48539885	48539887	NM_001166686	0	+	3UTRd
chr12	48539885	48539887	NM_001166687	0	+	3UTRd
chr12	48539885	48539887	NM_001166688	0	+	3UTRd
chr12	48890167	48890169	NM_152319	0	+	3UTRd
chr12	49222534	49222536	NM_000725	0	+	3UTRd
chr12	49222534	49222536	NM_001206915	0	+	3UTRd
chr12	49222534	49222536	NM_001206916	0	+	3UTRd
chr12	49222534	49222536	NM_001206917	0	+	3UTRd
chr12	49920154	49920156	NM_023071	0	+	3UTRd
chr12	50156792	50156794	NM_001098576	0	+	3UTRd
chr12	50156792	50156794	NM_003217	0	+	3UTRd
chr12	50349963	50349965	NM_000486	0	+	3UTRd
chr12	50476510	50476512	NM_001095	0	+	3UTRd
chr12	50476510	50476512	NM_001256830	0	+	3UTRd
chr12	50476510	50476512	NM_020039	0	+	3UTRd
chr12	50494425	50494427	NM_003076	0	+	3UTRd
chr12	50494425	50494427	NM_139071	0	+	3UTRd
chr12	50503872	50503874	NM_005276	0	+	3UTRd
chr12	50869748	50869750	NM_001170803	0	+	3UTRd
chr12	50869748	50869750	NM_001170808	0	+	3UTRd
chr12	50869748	50869750	NM_052879	0	+	3UTRd
chr12	50869748	50869750	NM_199188	0	+	3UTRd
chr12	50869748	50869750	NM_199190	0	+	3UTRd
chr12	51138879	51138881	NM_173602	0	+	3UTRd
chr12	51214005	51214007	NM_005171	0	+	3UTRd
chr12	51453633	51453635	NM_001243689	0	+	3UTRd
chr12	51453633	51453635	NM_015416	0	+	3UTRd
chr12	51636573	51636575	NM_001136264	0	+	3UTRd
chr12	51636573	51636575	NM_001136266	0	+	3UTRd
chr12	51636573	51636575	NM_001136267	0	+	3UTRd
chr12	51636573	51636575	NM_001136268	0	+	3UTRd
chr12	51636573	51636575	NM_014764	0	+	3UTRd
chr12	51640081	51640083	NM_001136269	0	+	3UTRd
chr12	52285438	52285440	NM_001130015	0	+	3UTRd
chr12	52285438	52285440	NM_182608	0	+	3UTRd
chr12	52314849	52314851	NM_000020	0	+	3UTRd
chr12	52314849	52314851	NM_001077401	0	+	3UTRd
chr12	53434079	53434081	NM_001417	0	+	3UTRd
chr12	53583009	53583011	NM_001004304	0	+	3UTRd
chr12	53806946	53806948	NM_001251825	0	+	3UTRd
chr12	53806946	53806948	NM_003109	0	+	3UTRd
chr12	53806946	53806948	NM_138473	0	+	3UTRd
chr12	53873398	53873400	NM_001098620	0	+	3UTRd
chr12	53873398	53873400	NM_001128911	0	+	3UTRd
chr12	53873398	53873400	NM_001128912	0	+	3UTRd
chr12	53873398	53873400	NM_001128913	0	+	3UTRd
chr12	53873398	53873400	NM_001128914	0	+	3UTRd
chr12	53873398	53873400	NM_005016	0	+	3UTRd
chr12	53873398	53873400	NM_031989	0	+	3UTRd
chr12	54396552	54396554	NM_006897	0	+	3UTRd
chr12	54678665	54678667	NM_002136	0	+	3UTRd
chr12	54678665	54678667	NM_031157	0	+	3UTRd
chr12	54744658	54744660	NM_016057	0	+	3UTRd
chr12	54936746	54936748	NM_001184976	0	+	3UTRd
chr12	54936746	54936748	NM_005337	0	+	3UTRd
chr12	55421594	55421596	NM_021191	0	+	3UTRd
chr12	56118489	56118491	NM_001199771	0	+	3UTRd
chr12	56118489	56118491	NM_002905	0	+	3UTRd
chr12	56214249	56214251	NM_014182	0	+	3UTRd
chr12	56386297	56386299	NM_001252036	0	+	3UTRd
chr12	56386297	56386299	NM_001252037	0	+	3UTRd
chr12	56386297	56386299	NM_002868	0	+	3UTRd
chr12	56399144	56399146	NM_000456	0	+	3UTRd
chr12	56399144	56399146	NM_001032386	0	+	3UTRd
chr12	56399144	56399146	NM_001032387	0	+	3UTRd
chr12	56496003	56496005	NM_001982	0	+	3UTRd
chr12	56538007	56538009	NM_001184796	0	+	3UTRd
chr12	56538007	56538009	NM_015292	0	+	3UTRd
chr12	56863798	56863800	NM_207344	0	+	3UTRd
chr12	56983189	56983191	NM_002898	0	+	3UTRd
chr12	57606486	57606488	NM_002332	0	+	3UTRd
chr12	57628509	57628511	NM_001166356	0	+	3UTRd
chr12	57628509	57628511	NM_001166357	0	+	3UTRd
chr12	57628509	57628511	NM_001166358	0	+	3UTRd
chr12	57628509	57628511	NM_001166359	0	+	3UTRd
chr12	57628509	57628511	NM_005412	0	+	3UTRd
chr12	57978166	57978168	NM_004984	0	+	3UTRd
chr12	57997031	57997033	NM_001146258	0	+	3UTRd
chr12	57997031	57997033	NM_001146259	0	+	3UTRd
chr12	57997031	57997033	NM_001146260	0	+	3UTRd
chr12	57997031	57997033	NM_024779	0	+	3UTRd
chr12	58114806	58114808	NM_001017956	0	+	3UTRd
chr12	58114806	58114808	NM_001017957	0	+	3UTRd
chr12	58114806	58114808	NM_001017958	0	+	3UTRd
chr12	58114806	58114808	NM_006812	0	+	3UTRd
chr12	58141258	58141260	NM_005981	0	+	3UTRd
chr12	58153196	58153198	NM_138396	0	+	3UTRd
chr12	58176186	58176188	NM_015433	0	+	3UTRd
chr12	58176186	58176188	NM_206914	0	+	3UTRd
chr12	58190514	58190516	NM_001172695	0	+	3UTRd
chr12	58190514	58190516	NM_001172696	0	+	3UTRd
chr12	58190514	58190516	NM_005726	0	+	3UTRd
chr12	58350923	58350925	NM_033276	0	+	3UTRd
chr12	62729157	62729159	NM_001252079	0	+	3UTRd
chr12	62798423	62798425	NM_001252078	0	+	3UTRd
chr12	62798423	62798425	NM_006313	0	+	3UTRd
chr12	62986866	62986868	NM_015026	0	+	3UTRd
chr12	64895775	64895777	NM_013254	0	+	3UTRd
chr12	65272102	65272104	NM_015279	0	+	3UTRd
chr12	65641042	65641044	NM_001167614	0	+	3UTRd
chr12	65641042	65641044	NM_014319	0	+	3UTRd
chr12	65857169	65857171	NM_001031679	0	+	3UTRd
chr12	65857169	65857171	NM_001193460	0	+	3UTRd
chr12	65857169	65857171	NM_001193461	0	+	3UTRd
chr12	65857169	65857171	NM_198080	0	+	3UTRd
chr12	66642423	66642425	NM_001142523	0	+	3UTRd
chr12	66642423	66642425	NM_007199	0	+	3UTRd
chr12	67706962	67706964	NM_018448	0	+	3UTRd
chr12	68052684	68052686	NM_003583	0	+	3UTRd
chr12	68052684	68052686	NM_006482	0	+	3UTRd
chr12	69054244	69054246	NM_001010942	0	+	3UTRd
chr12	69054244	69054246	NM_001251917	0	+	3UTRd
chr12	69054244	69054246	NM_001251918	0	+	3UTRd
chr12	69054244	69054246	NM_001251921	0	+	3UTRd
chr12	69054244	69054246	NM_001251922	0	+	3UTRd
chr12	69054244	69054246	NM_015646	0	+	3UTRd
chr12	69235550	69235552	NM_002392	0	+	3UTRd
chr12	69663452	69663454	NM_007007	0	+	3UTRd
chr12	69969834	69969836	NM_001042555	0	+	3UTRd
chr12	69969834	69969836	NM_006654	0	+	3UTRd
chr12	69995188	69995190	NM_001198842	0	+	3UTRd
chr12	69995188	69995190	NM_006431	0	+	3UTRd
chr12	70209382	70209384	NM_001024647	0	+	3UTRd
chr12	70209382	70209384	NM_022456	0	+	3UTRd
chr12	70209382	70209384	NM_175623	0	+	3UTRd
chr12	70209382	70209384	NM_175624	0	+	3UTRd
chr12	70209382	70209384	NM_175625	0	+	3UTRd
chr12	70748124	70748126	NM_001199302	0	+	3UTRd
chr12	70748124	70748126	NM_001199303	0	+	3UTRd
chr12	70748124	70748126	NM_014515	0	+	3UTRd
chr12	70824799	70824801	NM_014505	0	+	3UTRd
chr12	72070999	72071001	NM_031435	0	+	3UTRd
chr12	72095491	72095493	NM_018279	0	+	3UTRd
chr12	72180358	72180360	NM_014999	0	+	3UTRd
chr12	72317142	72317144	NM_001146213	0	+	3UTRd
chr12	72317142	72317144	NM_001146214	0	+	3UTRd
chr12	72317142	72317144	NM_022771	0	+	3UTRd
chr12	73057925	73057927	NM_013381	0	+	3UTRd
chr12	75764017	75764019	NM_152779	0	+	3UTRd
chr12	75892787	75892789	NM_006851	0	+	3UTRd
chr12	77246171	77246173	NM_015336	0	+	3UTRd
chr12	78605825	78605827	NM_014903	0	+	3UTRd
chr12	79844053	79844055	NM_001135805	0	+	3UTRd
chr12	79844053	79844055	NM_001135806	0	+	3UTRd
chr12	79844053	79844055	NM_005639	0	+	3UTRd
chr12	80772731	80772733	NM_173591	0	+	3UTRd
chr12	81648808	81648810	NM_024560	0	+	3UTRd
chr12	82872943	82872945	NM_032230	0	+	3UTRd
chr12	86276180	86276182	NM_006183	0	+	3UTRd
chr12	88442226	88442228	NM_001009894	0	+	3UTRd
chr12	88589749	88589751	NM_181783	0	+	3UTRd
chr12	93793616	93793618	NM_019094	0	+	3UTRd
chr12	93793616	93793618	NM_199040	0	+	3UTRd
chr12	93895116	93895118	NM_014050	0	+	3UTRd
chr12	93895116	93895118	NM_172177	0	+	3UTRd
chr12	93969223	93969225	NM_003877	0	+	3UTRd
chr12	94244248	94244250	NM_003805	0	+	3UTRd
chr12	95694692	95694694	NM_017599	0	+	3UTRd
chr12	95908119	95908121	NM_006838	0	+	3UTRd
chr12	96259912	96259914	NM_003095	0	+	3UTRd
chr12	96361729	96361731	NM_152435	0	+	3UTRd
chr12	97346041	97346043	NM_001135175	0	+	3UTRd
chr12	97346041	97346043	NM_001135176	0	+	3UTRd
chr12	97346041	97346043	NM_001135177	0	+	3UTRd
chr12	97346041	97346043	NM_152905	0	+	3UTRd
chr12	98941748	98941750	NM_001032283	0	+	3UTRd
chr12	98941748	98941750	NM_001032284	0	+	3UTRd
chr12	98995485	98995487	NM_002635	0	+	3UTRd
chr12	98995485	98995487	NM_005888	0	+	3UTRd
chr12	98995485	98995487	NM_213611	0	+	3UTRd
chr12	100043827	100043829	NM_153364	0	+	3UTRd
chr12	100617967	100617969	NM_022496	0	+	3UTRd
chr12	100733861	100733863	NM_017988	0	+	3UTRd
chr12	102315343	102315345	NM_018370	0	+	3UTRd
chr12	104381992	104381994	NM_003211	0	+	3UTRd
chr12	104497234	104497236	NM_013320	0	+	3UTRd
chr12	104742611	104742613	NM_001093771	0	+	3UTRd
chr12	104742611	104742613	NM_003330	0	+	3UTRd
chr12	104742611	104742613	NM_182729	0	+	3UTRd
chr12	104742611	104742613	NM_182742	0	+	3UTRd
chr12	104742611	104742613	NM_182743	0	+	3UTRd
chr12	105151662	105151664	NM_001173982	0	+	3UTRd
chr12	105151662	105151664	NM_018413	0	+	3UTRd
chr12	105561821	105561823	NM_015275	0	+	3UTRd
chr12	105764772	105764774	NM_001145199	0	+	3UTRd
chr12	106903827	106903829	NM_001160708	0	+	3UTRd
chr12	106903827	106903829	NM_018082	0	+	3UTRd
chr12	107156277	107156279	NM_001206691	0	+	3UTRd
chr12	107156277	107156279	NM_032491	0	+	3UTRd
chr12	107156277	107156279	NM_213594	0	+	3UTRd
chr12	107281062	107281064	NM_018157	0	+	3UTRd
chr12	107366435	107366437	NM_152261	0	+	3UTRd
chr12	108643891	108643893	NM_014653	0	+	3UTRd
chr12	108963136	108963138	NM_014301	0	+	3UTRd
chr12	108963136	108963138	NM_213595	0	+	3UTRd
chr12	109524028	109524030	NM_032663	0	+	3UTRd
chr12	109704358	109704360	NM_001093	0	+	3UTRd
chr12	109972828	109972830	NM_130466	0	+	3UTRd
chr12	109972828	109972830	NM_183415	0	+	3UTRd
chr12	110784467	110784469	NM_170665	0	+	3UTRd
[truncated: 6,047 more rows]
