# Supplementary material for: Aire-dependent genes undergo Clp1-mediated 3’UTR shortening associated with higher transcript stability in the thymus
Source: eLife. 2020 Apr 29;9:e52985. doi: 10.7554/eLife.52985 (PMC7205469; doi:10.7554/eLife.52985)
Supplement: Figure 2—source data 1. — The four files (3UTRd+_const.xlsx, 3UTRd+_alt.xlsx, 3UTRd-_const.xlsx and 3UTRd-_alt.xlsx) were generated parsing the PolyA_DB 2 database for alternative (proximal) pAs and constitutive (distal) pAs. Alternative pAs with their genomic location are listed in two files according to the orientation of the genes (3UTRd+_alt.xlsx and 3UTRd-_alt.xlsx). Constitutive pAs with their genomic location are also listed in two different files (3UTRd+_const.xlsx and 3UTRd-_const.xlsx). These files are used to generate bed files of proximal and distal pA location at Aire-sensitive and neutral-genes for CLIP-seq analysis using the sitepro program (CEAS distribution). [file elife-52985-fig2-data1.zip › Figure_2_source_data_1_REVISION/3UTRd+_const.xlsx]

## Sheet: Sheet1
chr1	879959	879961	NM_152486	0	+	3UTRd
chr1	1170418	1170420	NM_080605	0	+	3UTRd
chr1	1378260	1378262	NM_022834	0	+	3UTRd
chr1	1378260	1378262	NM_199121	0	+	3UTRd
chr1	2336883	2336885	NM_007033	0	+	3UTRd
chr1	3355183	3355185	NM_022114	0	+	3UTRd
chr1	3355183	3355185	NM_199454	0	+	3UTRd
chr1	3546692	3546694	NM_182752	0	+	3UTRd
chr1	3692544	3692546	NM_001163724	0	+	3UTRd
chr1	6281357	6281359	NM_207396	0	+	3UTRd
chr1	6521002	6521004	NM_031475	0	+	3UTRd
chr1	6684091	6684093	NM_153812	0	+	3UTRd
chr1	6932105	6932107	NM_001195563	0	+	3UTRd
chr1	7829764	7829766	NM_015215	0	+	3UTRd
chr1	7841490	7841492	NM_004781	0	+	3UTRd
chr1	7905235	7905237	NM_016831	0	+	3UTRd
chr1	9331392	9331394	NM_004285	0	+	3UTRd
chr1	9429588	9429590	NM_025106	0	+	3UTRd
chr1	9642829	9642831	NM_032315	0	+	3UTRd
chr1	9789170	9789172	NM_005026	0	+	3UTRd
chr1	10241294	10241296	NM_001105562	0	+	3UTRd
chr1	10241294	10241296	NM_006048	0	+	3UTRd
chr1	10368653	10368655	NM_183416	0	+	3UTRd
chr1	10441659	10441661	NM_015074	0	+	3UTRd
chr1	10502870	10502872	NM_199294	0	+	3UTRd
chr1	10512058	10512060	NM_001243768	0	+	3UTRd
chr1	10512058	10512060	NM_001302	0	+	3UTRd
chr1	10512058	10512060	NM_198544	0	+	3UTRd
chr1	10512058	10512060	NM_199006	0	+	3UTRd
chr1	11085547	11085549	NM_007375	0	+	3UTRd
chr1	11256036	11256038	NM_021146	0	+	3UTRd
chr1	11348489	11348491	NM_013319	0	+	3UTRd
chr1	11597638	11597640	NM_020780	0	+	3UTRd
chr1	11723382	11723384	NM_001014765	0	+	3UTRd
chr1	11723382	11723384	NM_033182	0	+	3UTRd
chr1	11723382	11723384	NM_183412	0	+	3UTRd
chr1	11723382	11723384	NM_183413	0	+	3UTRd
chr1	11734407	11734409	NM_018438	0	+	3UTRd
chr1	11903199	11903201	NM_001256959	0	+	3UTRd
chr1	11903199	11903201	NM_001286	0	+	3UTRd
chr1	12572096	12572098	NM_015378	0	+	3UTRd
chr1	12572096	12572098	NM_018156	0	+	3UTRd
chr1	13944450	13944452	NM_001006624	0	+	3UTRd
chr1	13944450	13944452	NM_001006625	0	+	3UTRd
chr1	13944450	13944452	NM_006474	0	+	3UTRd
chr1	13944450	13944452	NM_198389	0	+	3UTRd
chr1	14114572	14114574	NM_001007257	0	+	3UTRd
chr1	14114572	14114574	NM_015866	0	+	3UTRd
chr1	14151572	14151574	NM_001135610	0	+	3UTRd
chr1	14151572	14151574	NM_012231	0	+	3UTRd
chr1	15394649	15394651	NM_001017999	0	+	3UTRd
chr1	15394649	15394651	NM_001018000	0	+	3UTRd
chr1	15394649	15394651	NM_001018001	0	+	3UTRd
chr1	15394649	15394651	NM_015209	0	+	3UTRd
chr1	15724620	15724622	NM_052929	0	+	3UTRd
chr1	15756837	15756839	NM_024329	0	+	3UTRd
chr1	15898226	15898228	NM_015291	0	+	3UTRd
chr1	16113082	16113084	NM_001024216	0	+	3UTRd
chr1	16113082	16113084	NM_017556	0	+	3UTRd
chr1	16266948	16266950	NM_015001	0	+	3UTRd
chr1	16724638	16724640	NM_001114600	0	+	3UTRd
chr1	16724638	16724640	NM_015609	0	+	3UTRd
chr1	16786582	16786584	NM_001145277	0	+	3UTRd
chr1	16786582	16786584	NM_001145278	0	+	3UTRd
chr1	16786582	16786584	NM_018090	0	+	3UTRd
chr1	19586620	19586622	NM_016183	0	+	3UTRd
chr1	19956313	19956315	NM_001032363	0	+	3UTRd
chr1	19956313	19956315	NM_001204082	0	+	3UTRd
chr1	19956313	19956315	NM_001204083	0	+	3UTRd
chr1	19984947	19984949	NM_001204084	0	+	3UTRd
chr1	19984947	19984949	NM_001204085	0	+	3UTRd
chr1	19984947	19984949	NM_001204086	0	+	3UTRd
chr1	19984947	19984949	NM_001204088	0	+	3UTRd
chr1	19984947	19984949	NM_001204089	0	+	3UTRd
chr1	19984947	19984949	NM_005380	0	+	3UTRd
chr1	19984947	19984949	NM_182744	0	+	3UTRd
chr1	20239435	20239437	NM_015207	0	+	3UTRd
chr1	20418392	20418394	NM_000929	0	+	3UTRd
chr1	20519940	20519942	NM_152376	0	+	3UTRd
chr1	20978002	20978004	NM_032409	0	+	3UTRd
chr1	22417294	22417296	NM_044472	0	+	3UTRd
chr1	22419434	22419436	NM_001039802	0	+	3UTRd
chr1	22419434	22419436	NM_001791	0	+	3UTRd
chr1	22857648	22857650	NM_001083621	0	+	3UTRd
chr1	22857648	22857650	NM_014870	0	+	3UTRd
chr1	22966173	22966175	NM_015991	0	+	3UTRd
chr1	23241821	23241823	NM_004442	0	+	3UTRd
chr1	23241821	23241823	NM_017449	0	+	3UTRd
chr1	24088547	24088549	NM_003198	0	+	3UTRd
chr1	24114720	24114722	NM_020362	0	+	3UTRd
chr1	24289947	24289949	NM_017761	0	+	3UTRd
chr1	24799471	24799473	NM_020448	0	+	3UTRd
chr1	24863508	24863510	NM_001251977	0	+	3UTRd
chr1	24863508	24863510	NM_001251978	0	+	3UTRd
chr1	24863508	24863510	NM_001251979	0	+	3UTRd
chr1	24863508	24863510	NM_001251980	0	+	3UTRd
chr1	24863508	24863510	NM_001251981	0	+	3UTRd
chr1	24863508	24863510	NM_001251982	0	+	3UTRd
chr1	24863508	24863510	NM_001251983	0	+	3UTRd
chr1	24863508	24863510	NM_001251984	0	+	3UTRd
chr1	24863508	24863510	NM_001251985	0	+	3UTRd
chr1	24863508	24863510	NM_013441	0	+	3UTRd
chr1	24999770	24999772	NM_005839	0	+	3UTRd
chr1	25170813	25170815	NM_013943	0	+	3UTRd
chr1	25688850	25688852	NM_014313	0	+	3UTRd
chr1	26111256	26111258	NM_020379	0	+	3UTRd
chr1	26144711	26144713	NM_020451	0	+	3UTRd
chr1	26144711	26144713	NM_206926	0	+	3UTRd
chr1	26159431	26159433	NM_001099625	0	+	3UTRd
chr1	26159431	26159433	NM_001099626	0	+	3UTRd
chr1	26159431	26159433	NM_001099627	0	+	3UTRd
chr1	26159431	26159433	NM_019557	0	+	3UTRd
chr1	26362952	26362954	NM_004455	0	+	3UTRd
chr1	26797793	26797795	NM_001243564	0	+	3UTRd
chr1	26797793	26797795	NM_001243565	0	+	3UTRd
chr1	26797793	26797795	NM_024887	0	+	3UTRd
chr1	26797793	26797795	NM_205861	0	+	3UTRd
chr1	26803131	26803133	NM_005517	0	+	3UTRd
chr1	27108599	27108601	NM_006015	0	+	3UTRd
chr1	27108599	27108601	NM_139135	0	+	3UTRd
chr1	27124892	27124894	NM_001202554	0	+	3UTRd
chr1	27124892	27124894	NM_017837	0	+	3UTRd
chr1	27273360	27273362	NM_006600	0	+	3UTRd
chr1	27327375	27327377	NM_001013642	0	+	3UTRd
chr1	27635108	27635110	NM_015023	0	+	3UTRd
chr1	28089421	28089423	NM_001143912	0	+	3UTRd
chr1	28089421	28089423	NM_001143913	0	+	3UTRd
chr1	28089421	28089423	NM_001143914	0	+	3UTRd
chr1	28089421	28089423	NM_001143915	0	+	3UTRd
chr1	28089421	28089423	NM_152660	0	+	3UTRd
chr1	28150961	28150963	NM_177424	0	+	3UTRd
chr1	28178181	28178183	NM_002713	0	+	3UTRd
chr1	28178181	28178183	NM_014110	0	+	3UTRd
chr1	28178181	28178183	NM_138558	0	+	3UTRd
chr1	28826879	28826881	NM_001048183	0	+	3UTRd
chr1	28826879	28826881	NM_023923	0	+	3UTRd
chr1	28865706	28865708	NM_001048194	0	+	3UTRd
chr1	28865706	28865708	NM_001048195	0	+	3UTRd
chr1	28865706	28865708	NM_001048199	0	+	3UTRd
chr1	28865706	28865708	NM_001269	0	+	3UTRd
chr1	28905055	28905057	NM_017846	0	+	3UTRd
chr1	29042113	29042115	NM_006582	0	+	3UTRd
chr1	29042113	29042115	NM_024482	0	+	3UTRd
chr1	29446556	29446558	NM_001166005	0	+	3UTRd
chr1	29446556	29446558	NM_001166007	0	+	3UTRd
chr1	29446556	29446558	NM_004437	0	+	3UTRd
chr1	29446556	29446558	NM_203342	0	+	3UTRd
chr1	29446556	29446558	NM_203343	0	+	3UTRd
chr1	32092917	32092919	NM_001525	0	+	3UTRd
chr1	32642166	32642168	NM_012316	0	+	3UTRd
chr1	32799222	32799224	NM_004964	0	+	3UTRd
chr1	33071540	33071542	NM_001040441	0	+	3UTRd
chr1	33151810	33151812	NM_001135255	0	+	3UTRd
chr1	33151810	33151812	NM_001135256	0	+	3UTRd
chr1	33151810	33151812	NM_005610	0	+	3UTRd
chr1	33324478	33324480	NM_001256121	0	+	3UTRd
chr1	33324478	33324480	NM_022753	0	+	3UTRd
chr1	33766318	33766320	NM_152493	0	+	3UTRd
chr1	33961993	33961995	NM_145238	0	+	3UTRd
chr1	35229323	35229325	NM_153212	0	+	3UTRd
chr1	35581453	35581455	NM_024772	0	+	3UTRd
chr1	35887543	35887545	NM_005095	0	+	3UTRd
chr1	36323488	36323490	NM_017629	0	+	3UTRd
chr1	36389897	36389899	NM_012199	0	+	3UTRd
chr1	36522061	36522063	NM_024852	0	+	3UTRd
chr1	36522061	36522063	NM_177422	0	+	3UTRd
chr1	36786946	36786948	NM_001162530	0	+	3UTRd
chr1	36786946	36786948	NM_024676	0	+	3UTRd
chr1	38032456	38032458	NM_003462	0	+	3UTRd
chr1	38175389	38175391	NM_001256875	0	+	3UTRd
chr1	38175389	38175391	NM_018101	0	+	3UTRd
chr1	38267276	38267278	NM_001031740	0	+	3UTRd
chr1	38267276	38267278	NM_001113482	0	+	3UTRd
chr1	38267276	38267278	NM_152496	0	+	3UTRd
chr1	38490495	38490497	NM_016037	0	+	3UTRd
chr1	39471735	39471737	NM_001136275	0	+	3UTRd
chr1	39471735	39471737	NM_024595	0	+	3UTRd
chr1	39952808	39952810	NM_012090	0	+	3UTRd
chr1	40222439	40222441	NM_006112	0	+	3UTRd
chr1	40435626	40435628	NM_001136493	0	+	3UTRd
chr1	40435626	40435628	NM_032793	0	+	3UTRd
chr1	40538319	40538321	NM_001105530	0	+	3UTRd
chr1	40538319	40538321	NM_006367	0	+	3UTRd
chr1	40706591	40706593	NM_012421	0	+	3UTRd
chr1	40759854	40759856	NM_005857	0	+	3UTRd
chr1	40888996	40888998	NM_001198978	0	+	3UTRd
chr1	40888996	40888998	NM_001198979	0	+	3UTRd
chr1	40888996	40888998	NM_001198980	0	+	3UTRd
chr1	40888996	40888998	NM_022733	0	+	3UTRd
chr1	40962013	40962015	NM_198494	0	+	3UTRd
chr1	40982212	40982214	NM_022774	0	+	3UTRd
chr1	41237273	41237275	NM_001142587	0	+	3UTRd
chr1	41237273	41237275	NM_001142588	0	+	3UTRd
chr1	41237273	41237275	NM_001142589	0	+	3UTRd
chr1	41237273	41237275	NM_001142590	0	+	3UTRd
chr1	41237273	41237275	NM_014223	0	+	3UTRd
chr1	41478233	41478235	NM_001905	0	+	3UTRd
chr1	42889898	42889900	NM_173642	0	+	3UTRd
chr1	42926084	42926086	NM_001077447	0	+	3UTRd
chr1	42926084	42926086	NM_024664	0	+	3UTRd
chr1	43120333	43120335	NM_001080850	0	+	3UTRd
chr1	43241411	43241413	NM_024097	0	+	3UTRd
chr1	43739671	43739673	NM_144626	0	+	3UTRd
chr1	43919916	43919918	NM_015284	0	+	3UTRd
chr1	44089341	44089343	NM_002840	0	+	3UTRd
chr1	44089341	44089343	NM_130440	0	+	3UTRd
chr1	44171187	44171189	NM_014663	0	+	3UTRd
chr1	44433692	44433694	NM_014652	0	+	3UTRd
chr1	44439041	44439043	NM_001039589	0	+	3UTRd
chr1	44439041	44439043	NM_001384	0	+	3UTRd
chr1	44600807	44600809	NM_173484	0	+	3UTRd
chr1	45233436	45233438	NM_006845	0	+	3UTRd
chr1	45481339	45481341	NM_000374	0	+	3UTRd
chr1	45794344	45794346	NM_032756	0	+	3UTRd
chr1	45976737	45976739	NM_015506	0	+	3UTRd
chr1	46084576	46084578	NM_001195193	0	+	3UTRd
chr1	46084576	46084578	NM_002482	0	+	3UTRd
chr1	46084576	46084578	NM_152298	0	+	3UTRd
chr1	46160106	46160108	NM_016486	0	+	3UTRd
chr1	46686926	46686928	NM_001013615	0	+	3UTRd
chr1	46830822	46830824	NM_001256127	0	+	3UTRd
chr1	46830822	46830824	NM_001256128	0	+	3UTRd
chr1	46830822	46830824	NM_199044	0	+	3UTRd
chr1	47285019	47285021	NM_000779	0	+	3UTRd
chr1	47285019	47285021	NM_001099772	0	+	3UTRd
chr1	47844509	47844511	NM_001136140	0	+	3UTRd
chr1	47844509	47844511	NM_016308	0	+	3UTRd
chr1	51440304	51440306	NM_001262	0	+	3UTRd
chr1	51440307	51440309	NM_078626	0	+	3UTRd
chr1	51613752	51613754	NM_001136508	0	+	3UTRd
chr1	51739117	51739119	NM_014372	0	+	3UTRd
chr1	52254889	52254891	NM_024586	0	+	3UTRd
chr1	52254889	52254891	NM_148904	0	+	3UTRd
chr1	52254889	52254891	NM_148905	0	+	3UTRd
chr1	52254889	52254891	NM_148906	0	+	3UTRd
chr1	52254889	52254891	NM_148907	0	+	3UTRd
chr1	52254889	52254891	NM_148908	0	+	3UTRd
chr1	52254889	52254891	NM_148909	0	+	3UTRd
chr1	52556386	52556388	NM_001136497	0	+	3UTRd
chr1	52556386	52556388	NM_001243767	0	+	3UTRd
chr1	52556386	52556388	NM_152265	0	+	3UTRd
chr1	52812356	52812358	NM_004799	0	+	3UTRd
chr1	52812356	52812358	NM_007324	0	+	3UTRd
chr1	52883990	52883992	NM_032864	0	+	3UTRd
chr1	53074721	53074723	NM_015696	0	+	3UTRd
chr1	53293011	53293013	NM_024646	0	+	3UTRd
chr1	53517287	53517289	NM_001007099	0	+	3UTRd
chr1	53517287	53517289	NM_001007100	0	+	3UTRd
chr1	53517287	53517289	NM_001007250	0	+	3UTRd
chr1	53517287	53517289	NM_001193599	0	+	3UTRd
chr1	53517287	53517289	NM_001193600	0	+	3UTRd
chr1	53517287	53517289	NM_001193617	0	+	3UTRd
chr1	53517287	53517289	NM_002979	0	+	3UTRd
chr1	54565414	54565416	NM_153035	0	+	3UTRd
chr1	55076003	55076005	NM_147161	0	+	3UTRd
chr1	55208326	55208328	NM_004623	0	+	3UTRd
chr1	57181006	57181008	NM_006252	0	+	3UTRd
chr1	57383892	57383894	NM_000562	0	+	3UTRd
chr1	61928458	61928460	NM_001134673	0	+	3UTRd
chr1	61928458	61928460	NM_001145511	0	+	3UTRd
chr1	61928458	61928460	NM_001145512	0	+	3UTRd
chr1	61928458	61928460	NM_005595	0	+	3UTRd
chr1	62629589	62629591	NM_176877	0	+	3UTRd
chr1	62917473	62917475	NM_001017415	0	+	3UTRd
chr1	62917473	62917475	NM_001017416	0	+	3UTRd
chr1	62917473	62917475	NM_003368	0	+	3UTRd
chr1	63071178	63071180	NM_014495	0	+	3UTRd
chr1	63330939	63330941	NM_032852	0	+	3UTRd
chr1	63330939	63330941	NM_178221	0	+	3UTRd
chr1	63904231	63904233	NM_013339	0	+	3UTRd
chr1	65298912	65298914	NM_018211	0	+	3UTRd
chr1	65697826	65697828	NM_001005353	0	+	3UTRd
chr1	65697826	65697828	NM_013410	0	+	3UTRd
chr1	65697826	65697828	NM_203464	0	+	3UTRd
chr1	65881550	65881552	NM_001256864	0	+	3UTRd
chr1	65881550	65881552	NM_001256865	0	+	3UTRd
chr1	65881550	65881552	NM_014787	0	+	3UTRd
chr1	66103174	66103176	NM_002303	0	+	3UTRd
chr1	66840260	66840262	NM_001037339	0	+	3UTRd
chr1	66840260	66840262	NM_001037340	0	+	3UTRd
chr1	66840260	66840262	NM_001037341	0	+	3UTRd
chr1	66840260	66840262	NM_002600	0	+	3UTRd
chr1	67210766	67210768	NM_032291	0	+	3UTRd
chr1	67244728	67244730	NM_152665	0	+	3UTRd
chr1	67454300	67454302	NM_001077700	0	+	3UTRd
chr1	67454300	67454302	NM_001077701	0	+	3UTRd
chr1	67454300	67454302	NM_001146110	0	+	3UTRd
chr1	67454300	67454302	NM_001146112	0	+	3UTRd
chr1	67454300	67454302	NM_020948	0	+	3UTRd
chr1	67454300	67454302	NM_001077702	0	+	3UTRd
chr1	67454300	67454302	NM_001077703	0	+	3UTRd
chr1	67454300	67454302	NM_001077704	0	+	3UTRd
chr1	67454300	67454302	NM_001146111	0	+	3UTRd
chr1	67454300	67454302	NM_001146113	0	+	3UTRd
chr1	67862581	67862583	NM_001559	0	+	3UTRd
chr1	68154019	68154021	NM_001199741	0	+	3UTRd
chr1	68154019	68154021	NM_001199742	0	+	3UTRd
chr1	68154019	68154021	NM_001924	0	+	3UTRd
chr1	70717699	70717701	NM_001190987	0	+	3UTRd
chr1	70717699	70717701	NM_004768	0	+	3UTRd
chr1	70905532	70905534	NM_001190463	0	+	3UTRd
chr1	70905532	70905534	NM_001902	0	+	3UTRd
chr1	70905532	70905534	NM_153742	0	+	3UTRd
chr1	74674146	74674148	NM_001199329	0	+	3UTRd
chr1	74674146	74674148	NM_001199328	0	+	3UTRd
chr1	74674146	74674148	NM_003838	0	+	3UTRd
chr1	75232358	75232360	NM_001162916	0	+	3UTRd
chr1	75232358	75232360	NM_138467	0	+	3UTRd
chr1	76229353	76229355	NM_000016	0	+	3UTRd
chr1	76229353	76229355	NM_001127328	0	+	3UTRd
chr1	76260762	76260764	NM_004582	0	+	3UTRd
chr1	77042890	77042892	NM_001160011	0	+	3UTRd
chr1	77096667	77096669	NM_152996	0	+	3UTRd
chr1	78025652	78025654	NM_012093	0	+	3UTRd
chr1	78025652	78025654	NM_174858	0	+	3UTRd
chr1	78482993	78482995	NM_007034	0	+	3UTRd
chr1	78603110	78603112	NM_017655	0	+	3UTRd
chr1	79006384	79006386	NM_000959	0	+	3UTRd
chr1	79006384	79006386	NM_001039585	0	+	3UTRd
chr1	79111828	79111830	NM_006820	0	+	3UTRd
chr1	82458105	82458107	NM_012302	0	+	3UTRd
chr1	84816479	84816481	NM_001010971	0	+	3UTRd
chr1	84816479	84816481	NM_001134663	0	+	3UTRd
chr1	84816479	84816481	NM_001134664	0	+	3UTRd
chr1	84964031	84964033	NM_025065	0	+	3UTRd
chr1	86049646	86049648	NM_001554	0	+	3UTRd
chr1	86922238	86922240	NM_006536	0	+	3UTRd
chr1	86965972	86965974	NM_001285	0	+	3UTRd
chr1	87213865	87213867	NM_001206651	0	+	3UTRd
chr1	87213865	87213867	NM_001206652	0	+	3UTRd
chr1	87213865	87213867	NM_001206653	0	+	3UTRd
chr1	87213865	87213867	NM_016009	0	+	3UTRd
chr1	87575679	87575681	NM_012262	0	+	3UTRd
chr1	87814605	87814607	NM_006769	0	+	3UTRd
chr1	89301936	89301938	NM_006256	0	+	3UTRd
chr1	89853717	89853719	NM_198460	0	+	3UTRd
chr1	90063418	90063420	NM_001134476	0	+	3UTRd
chr1	90063418	90063420	NM_015350	0	+	3UTRd
chr1	90185092	90185094	NM_032270	0	+	3UTRd
chr1	90401987	90401989	NM_001134479	0	+	3UTRd
chr1	90401987	90401989	NM_018103	0	+	3UTRd
chr1	90471998	90472000	NM_182975	0	+	3UTRd
chr1	90494092	90494094	NM_182976	0	+	3UTRd
chr1	92711365	92711367	NM_001012425	0	+	3UTRd
chr1	92853730	92853732	NM_024813	0	+	3UTRd
chr1	93604636	93604638	NM_001164391	0	+	3UTRd
chr1	93604636	93604638	NM_001164392	0	+	3UTRd
chr1	93604636	93604638	NM_001164393	0	+	3UTRd
chr1	93604636	93604638	NM_007358	0	+	3UTRd
chr1	93828146	93828148	NM_001938	0	+	3UTRd
chr1	94984217	94984219	NM_002858	0	+	3UTRd
chr1	95360800	95360802	NM_001114106	0	+	3UTRd
chr1	95360800	95360802	NM_152369	0	+	3UTRd
chr1	95663159	95663161	NM_001199679	0	+	3UTRd
chr1	95663159	95663161	NM_152487	0	+	3UTRd
chr1	97280603	97280605	NM_021190	0	+	3UTRd
chr1	100160095	100160097	NM_017734	0	+	3UTRd
chr1	100389577	100389579	NM_000028	0	+	3UTRd
chr1	100389577	100389579	NM_000642	0	+	3UTRd
chr1	100389577	100389579	NM_000643	0	+	3UTRd
chr1	100389577	100389579	NM_000644	0	+	3UTRd
chr1	100389577	100389579	NM_000645	0	+	3UTRd
chr1	100389577	100389579	NM_000646	0	+	3UTRd
chr1	100489004	100489006	NM_012243	0	+	3UTRd
chr1	100548927	100548929	NM_033055	0	+	3UTRd
chr1	100758323	100758325	NM_001130841	0	+	3UTRd
chr1	100758323	100758325	NM_003729	0	+	3UTRd
chr1	100950924	100950926	NM_033313	0	+	3UTRd
chr1	101204599	101204601	NM_001078	0	+	3UTRd
chr1	101204599	101204601	NM_001199834	0	+	3UTRd
chr1	101204599	101204601	NM_080682	0	+	3UTRd
chr1	101707074	101707076	NM_001400	0	+	3UTRd
chr1	107601914	107601916	NM_018137	0	+	3UTRd
chr1	109181947	109181949	NM_001010883	0	+	3UTRd
chr1	109244420	109244422	NM_018061	0	+	3UTRd
chr1	109473042	109473044	NM_013296	0	+	3UTRd
chr1	109639552	109639554	NM_020141	0	+	3UTRd
chr1	109749401	109749403	NM_020775	0	+	3UTRd
chr1	109780802	109780804	NM_006513	0	+	3UTRd
chr1	110035418	110035420	NM_153340	0	+	3UTRd
chr1	110138450	110138452	NM_006496	0	+	3UTRd
chr1	110217906	110217908	NM_000848	0	+	3UTRd
chr1	110236365	110236367	NM_000561	0	+	3UTRd
chr1	110236365	110236367	NM_146421	0	+	3UTRd
chr1	110260888	110260890	NM_000851	0	+	3UTRd
chr1	110469363	110469365	NM_172212	0	+	3UTRd
chr1	110566362	110566364	NM_001242673	0	+	3UTRd
chr1	110566362	110566364	NM_001242674	0	+	3UTRd
chr1	110566362	110566364	NM_001242675	0	+	3UTRd
chr1	110566362	110566364	NM_001242676	0	+	3UTRd
chr1	110566362	110566364	NM_006621	0	+	3UTRd
chr1	110597261	110597263	NM_033088	0	+	3UTRd
chr1	110656567	110656569	NM_203412	0	+	3UTRd
chr1	110744821	110744823	NM_001010898	0	+	3UTRd
chr1	110776672	110776674	NM_001039574	0	+	3UTRd
chr1	110776672	110776674	NM_004978	0	+	3UTRd
chr1	110889301	110889303	NM_001201545	0	+	3UTRd
chr1	110889301	110889303	NM_022768	0	+	3UTRd
chr1	110999974	110999976	NM_032414	0	+	3UTRd
chr1	111442556	111442558	NM_000560	0	+	3UTRd
chr1	111442556	111442558	NM_001040033	0	+	3UTRd
chr1	111727722	111727724	NM_001007794	0	+	3UTRd
chr1	111727722	111727724	NM_006090	0	+	3UTRd
chr1	111895637	111895639	NM_181643	0	+	3UTRd
chr1	112004523	112004525	NM_001688	0	+	3UTRd
chr1	112021132	112021134	NM_174896	0	+	3UTRd
chr1	112256099	112256101	NM_001010935	0	+	3UTRd
chr1	112256099	112256101	NM_002884	0	+	3UTRd
chr1	112310197	112310199	NM_007204	0	+	3UTRd
chr1	113003784	113003786	NM_018704	0	+	3UTRd
chr1	113063908	113063910	NM_004185	0	+	3UTRd
chr1	113063908	113063910	NM_024494	0	+	3UTRd
chr1	113214239	113214241	NM_006135	0	+	3UTRd
chr1	114228543	114228545	NM_152900	0	+	3UTRd
chr1	114228543	114228545	NM_001142782	0	+	3UTRd
chr1	114456706	114456708	NM_022836	0	+	3UTRd
chr1	114520489	114520491	NM_181358	0	+	3UTRd
chr1	114520489	114520491	NM_198268	0	+	3UTRd
chr1	114520489	114520491	NM_198269	0	+	3UTRd
chr1	116240843	116240845	NM_001172411	0	+	3UTRd
chr1	116240843	116240845	NM_001172412	0	+	3UTRd
chr1	116240843	116240845	NM_138959	0	+	3UTRd
chr1	116612673	116612675	NM_018420	0	+	3UTRd
chr1	117532970	117532972	NM_020440	0	+	3UTRd
chr1	117645489	117645491	NM_003594	0	+	3UTRd
chr1	118068318	118068320	NM_006699	0	+	3UTRd
chr1	118171009	118171011	NM_017709	0	+	3UTRd
chr1	118503047	118503049	NM_006784	0	+	3UTRd
chr1	119936749	119936751	NM_001005783	0	+	3UTRd
chr1	119936749	119936751	NM_016527	0	+	3UTRd
chr1	120855679	120855681	NM_001100910	0	+	3UTRd
chr1	145116920	145116922	NM_004892	0	+	3UTRd
chr1	145285910	145285912	NM_203458	0	+	3UTRd
chr1	145513533	145513535	NM_005105	0	+	3UTRd
chr1	145543866	145543868	NM_003637	0	+	3UTRd
chr1	147098013	147098015	NM_004326	0	+	3UTRd
chr1	147465751	147465753	NM_016334	0	+	3UTRd
chr1	148596265	148596267	NM_001170755	0	+	3UTRd
chr1	148596265	148596267	NM_173638	0	+	3UTRd
chr1	149764072	149764074	NM_000566	0	+	3UTRd
chr1	149858959	149858961	NM_003517	0	+	3UTRd
chr1	150117503	150117505	NM_007259	0	+	3UTRd
chr1	150280817	150280819	NM_018997	0	+	3UTRd
chr1	150280817	150280819	NM_031901	0	+	3UTRd
chr1	150325702	150325704	NM_004698	0	+	3UTRd
chr1	150449039	150449041	NM_015203	0	+	3UTRd
chr1	150486263	150486265	NM_001202858	0	+	3UTRd
chr1	150486263	150486265	NM_004425	0	+	3UTRd
chr1	150486263	150486265	NM_022664	0	+	3UTRd
chr1	150937218	150937220	NM_001145415	0	+	3UTRd
chr1	150937218	150937220	NM_012432	0	+	3UTRd
chr1	151023869	151023871	NM_017860	0	+	3UTRd
chr1	151040971	151040973	NM_006818	0	+	3UTRd
chr1	151142771	151142773	NM_001204848	0	+	3UTRd
chr1	151142771	151142773	NM_001204856	0	+	3UTRd
chr1	151142771	151142773	NM_024041	0	+	3UTRd
chr1	153618780	153618782	NM_001244664	0	+	3UTRd
chr1	153618780	153618782	NM_001206612	0	+	3UTRd
chr1	153618780	153618782	NM_015607	0	+	3UTRd
chr1	154323778	154323780	NM_020452	0	+	3UTRd
chr1	154990999	154991001	NM_001252406	0	+	3UTRd
chr1	154990999	154991001	NM_001256455	0	+	3UTRd
chr1	154990999	154991001	NM_015872	0	+	3UTRd
chr1	155107384	155107386	NM_004428	0	+	3UTRd
chr1	155107384	155107386	NM_182685	0	+	3UTRd
chr1	155259636	155259638	NM_020897	0	+	3UTRd
chr1	155300907	155300909	NM_001105203	0	+	3UTRd
chr1	155300907	155300909	NM_001105204	0	+	3UTRd
chr1	155300907	155300909	NM_001105205	0	+	3UTRd
chr1	155300907	155300909	NM_014328	0	+	3UTRd
chr1	155584756	155584758	NM_001256532	0	+	3UTRd
chr1	155584756	155584758	NM_001256533	0	+	3UTRd
chr1	155584756	155584758	NM_018116	0	+	3UTRd
chr1	155708798	155708800	NM_001199849	0	+	3UTRd
chr1	155708798	155708800	NM_001199850	0	+	3UTRd
chr1	155708798	155708800	NM_001199851	0	+	3UTRd
chr1	155708798	155708800	NM_004632	0	+	3UTRd
chr1	155708798	155708800	NM_033657	0	+	3UTRd
chr1	155854988	155854990	NM_152280	0	+	3UTRd
chr1	156109876	156109878	NM_170707	0	+	3UTRd
chr1	156109876	156109878	NM_170708	0	+	3UTRd
chr1	156182585	156182587	NM_014655	0	+	3UTRd
chr1	156209866	156209868	NM_001199653	0	+	3UTRd
chr1	156209866	156209868	NM_001199654	0	+	3UTRd
chr1	156209866	156209868	NM_007221	0	+	3UTRd
chr1	156564089	156564091	NM_144772	0	+	3UTRd
chr1	158156214	158156216	NM_001766	0	+	3UTRd
chr1	158264562	158264564	NM_001765	0	+	3UTRd
chr1	158819268	158819270	NM_002432	0	+	3UTRd
chr1	159172930	159172932	NM_001127173	0	+	3UTRd
chr1	159172930	159172932	NM_021189	0	+	3UTRd
chr1	159807280	159807282	NM_020125	0	+	3UTRd
chr1	160156765	160156767	NM_001001734	0	+	3UTRd
chr1	160156765	160156767	NM_144699	0	+	3UTRd
chr1	160185160	160185162	NM_003768	0	+	3UTRd
chr1	160724599	160724601	NM_021181	0	+	3UTRd
chr1	161090982	161090984	NM_001185093	0	+	3UTRd
chr1	161090982	161090984	NM_001185094	0	+	3UTRd
chr1	161090982	161090984	NM_005600	0	+	3UTRd
chr1	161334533	161334535	NM_001035511	0	+	3UTRd
chr1	161334533	161334535	NM_001035512	0	+	3UTRd
chr1	161334533	161334535	NM_001035513	0	+	3UTRd
chr1	161334533	161334535	NM_003001	0	+	3UTRd
chr1	161489358	161489360	NM_001136219	0	+	3UTRd
chr1	161489358	161489360	NM_021642	0	+	3UTRd
chr1	161496685	161496687	NM_002155	0	+	3UTRd
chr1	161648442	161648444	NM_001002273	0	+	3UTRd
chr1	161648442	161648444	NM_001002274	0	+	3UTRd
chr1	161648442	161648444	NM_001002275	0	+	3UTRd
chr1	161648442	161648444	NM_001190828	0	+	3UTRd
chr1	161648442	161648444	NM_004001	0	+	3UTRd
chr1	161684140	161684142	NM_001184866	0	+	3UTRd
chr1	161684140	161684142	NM_001184867	0	+	3UTRd
chr1	161684140	161684142	NM_001184870	0	+	3UTRd
chr1	161684140	161684142	NM_001184871	0	+	3UTRd
chr1	161684140	161684142	NM_001184872	0	+	3UTRd
chr1	161684140	161684142	NM_001184873	0	+	3UTRd
chr1	161684140	161684142	NM_032738	0	+	3UTRd
chr1	161697931	161697933	NM_001002901	0	+	3UTRd
chr1	161933858	161933860	NM_007348	0	+	3UTRd
chr1	162499417	162499419	NM_001184763	0	+	3UTRd
chr1	162499417	162499419	NM_144624	0	+	3UTRd
chr1	162499417	162499419	NM_175866	0	+	3UTRd
chr1	162569631	162569633	NM_003115	0	+	3UTRd
chr1	162782606	162782608	NM_016371	0	+	3UTRd
chr1	163046590	163046592	NM_001102445	0	+	3UTRd
chr1	163046590	163046592	NM_001113380	0	+	3UTRd
chr1	163046590	163046592	NM_001113381	0	+	3UTRd
chr1	163046590	163046592	NM_005613	0	+	3UTRd
chr1	163325551	163325553	NM_031423	0	+	3UTRd
chr1	163325551	163325553	NM_145697	0	+	3UTRd
chr1	164821058	164821060	NM_001204961	0	+	3UTRd
chr1	164821058	164821060	NM_002585	0	+	3UTRd
chr1	165625370	165625372	NM_004528	0	+	3UTRd
chr1	165880853	165880855	NM_012474	0	+	3UTRd
chr1	166823707	166823709	NM_017542	0	+	3UTRd
chr1	166991445	166991447	NM_032858	0	+	3UTRd
chr1	167396580	167396582	NM_001198783	0	+	3UTRd
chr1	167396580	167396582	NM_001198786	0	+	3UTRd
chr1	167396580	167396582	NM_002697	0	+	3UTRd
chr1	167675484	167675486	NM_052862	0	+	3UTRd
chr1	167761154	167761156	NM_001146191	0	+	3UTRd
chr1	167761154	167761156	NM_003953	0	+	3UTRd
chr1	167761154	167761156	NM_024569	0	+	3UTRd
chr1	168045081	168045083	NM_001017977	0	+	3UTRd
chr1	168045081	168045083	NM_001198956	0	+	3UTRd
chr1	168045081	168045083	NM_001198957	0	+	3UTRd
chr1	168045081	168045083	NM_018442	0	+	3UTRd
chr1	168551313	168551315	NM_002995	0	+	3UTRd
chr1	169101958	169101960	NM_001677	0	+	3UTRd
chr1	169365778	169365780	NM_003666	0	+	3UTRd
chr1	170522972	170522974	NM_152281	0	+	3UTRd
chr1	170708539	170708541	NM_006902	0	+	3UTRd
chr1	170708539	170708541	NM_022716	0	+	3UTRd
chr1	171181820	171181822	NM_001460	0	+	3UTRd
chr1	171562648	171562650	NM_015172	0	+	3UTRd
chr1	171766854	171766856	NM_001007239	0	+	3UTRd
chr1	171766854	171766856	NM_014955	0	+	3UTRd
chr1	171766854	171766856	NM_015935	0	+	3UTRd
chr1	172381855	172381857	NM_001136127	0	+	3UTRd
chr1	172381855	172381857	NM_015569	0	+	3UTRd
chr1	173457944	173457946	NM_004905	0	+	3UTRd
chr1	173827680	173827682	NM_018122	0	+	3UTRd
chr1	174981161	174981163	NM_001007214	0	+	3UTRd
chr1	174981161	174981163	NM_014412	0	+	3UTRd
chr1	175117200	175117202	NM_022093	0	+	3UTRd
chr1	177251556	177251558	NM_021165	0	+	3UTRd
chr1	178448646	178448648	NM_004841	0	+	3UTRd
chr1	178448646	178448648	NM_170692	0	+	3UTRd
chr1	178492633	178492635	NM_001170722	0	+	3UTRd
chr1	178492633	178492635	NM_001170724	0	+	3UTRd
chr1	178889235	178889237	NM_152663	0	+	3UTRd
chr1	179045700	179045702	NM_014864	0	+	3UTRd
chr1	179065127	179065129	NM_022371	0	+	3UTRd
chr1	179327812	179327814	NM_001252511	0	+	3UTRd
chr1	179327812	179327814	NM_001252512	0	+	3UTRd
chr1	179327812	179327814	NM_003101	0	+	3UTRd
chr1	179889209	179889211	NM_015602	0	+	3UTRd
chr1	180084013	180084015	NM_014810	0	+	3UTRd
chr1	180167167	180167169	NM_001004128	0	+	3UTRd
chr1	180167167	180167169	NM_002826	0	+	3UTRd
chr1	180859413	180859415	NM_001135669	0	+	3UTRd
chr1	180859413	180859415	NM_004736	0	+	3UTRd
chr1	181031072	181031074	NM_001194999	0	+	3UTRd
chr1	181031072	181031074	NM_001195000	0	+	3UTRd
chr1	181031072	181031074	NM_001195035	0	+	3UTRd
chr1	181031072	181031074	NM_001531	0	+	3UTRd
chr1	181775919	181775921	NM_000721	0	+	3UTRd
chr1	181775919	181775921	NM_001205293	0	+	3UTRd
chr1	181775919	181775921	NM_001205294	0	+	3UTRd
chr1	182799517	182799519	NM_001200050	0	+	3UTRd
chr1	182799517	182799519	NM_001200052	0	+	3UTRd
chr1	182799517	182799519	NM_030769	0	+	3UTRd
chr1	182799517	182799519	NM_001200051	0	+	3UTRd
chr1	182799517	182799519	NM_001200056	0	+	3UTRd
chr1	182857115	182857117	NM_001357	0	+	3UTRd
chr1	183114725	183114727	NM_002293	0	+	3UTRd
chr1	183214260	183214262	NM_005562	0	+	3UTRd
chr1	183523326	183523328	NM_001174061	0	+	3UTRd
chr1	183523326	183523328	NM_173156	0	+	3UTRd
chr1	183523326	183523328	NM_201568	0	+	3UTRd
chr1	183897664	183897666	NM_015149	0	+	3UTRd
chr1	184043342	184043344	NM_001127394	0	+	3UTRd
chr1	184043342	184043344	NM_052965	0	+	3UTRd
chr1	185071738	185071740	NM_007212	0	+	3UTRd
chr1	185260911	185260913	NM_001105518	0	+	3UTRd
chr1	185260911	185260913	NM_017673	0	+	3UTRd
chr1	186160083	186160085	NM_031935	0	+	3UTRd
chr1	186283686	186283688	NM_001127708	0	+	3UTRd
chr1	186283686	186283688	NM_001127709	0	+	3UTRd
chr1	186283686	186283688	NM_001127710	0	+	3UTRd
chr1	186283686	186283688	NM_005807	0	+	3UTRd
chr1	186390501	186390503	NM_001164245	0	+	3UTRd
chr1	186390501	186390503	NM_001164246	0	+	3UTRd
chr1	186390501	186390503	NM_017847	0	+	3UTRd
chr1	192549157	192549159	NM_002922	0	+	3UTRd
chr1	192629438	192629440	NM_002927	0	+	3UTRd
chr1	192629438	192629440	NM_144766	0	+	3UTRd
chr1	193055113	193055115	NM_001173524	0	+	3UTRd
chr1	193055113	193055115	NM_004600	0	+	3UTRd
chr1	193060904	193060906	NM_001042369	0	+	3UTRd
chr1	193060904	193060906	NM_001042370	0	+	3UTRd
chr1	193060904	193060906	NM_001173525	0	+	3UTRd
chr1	193223940	193223942	NM_024529	0	+	3UTRd
chr1	196716632	196716634	NM_000186	0	+	3UTRd
chr1	196763201	196763203	NM_001166624	0	+	3UTRd
chr1	196763201	196763203	NM_021023	0	+	3UTRd
chr1	196887841	196887843	NM_001201550	0	+	3UTRd
chr1	196887841	196887843	NM_001201551	0	+	3UTRd
chr1	196887841	196887843	NM_006684	0	+	3UTRd
chr1	197447583	197447585	NM_001193640	0	+	3UTRd
chr1	197447583	197447585	NM_201253	0	+	3UTRd
chr1	198726543	198726545	NM_002838	0	+	3UTRd
chr1	198726543	198726545	NM_080921	0	+	3UTRd
chr1	200146548	200146550	NM_003822	0	+	3UTRd
chr1	200146548	200146550	NM_205860	0	+	3UTRd
chr1	200829829	200829831	NM_203459	0	+	3UTRd
chr1	201796100	201796102	NM_001167738	0	+	3UTRd
chr1	201796100	201796102	NM_020443	0	+	3UTRd
chr1	201853420	201853422	NM_018085	0	+	3UTRd
chr1	201861713	201861715	NM_198149	0	+	3UTRd
chr1	201939787	201939789	NM_006335	0	+	3UTRd
chr1	201986313	201986315	NM_001114309	0	+	3UTRd
chr1	201986313	201986315	NM_004433	0	+	3UTRd
chr1	202288887	202288889	NM_001017403	0	+	3UTRd
chr1	202288887	202288889	NM_001017404	0	+	3UTRd
chr1	202288887	202288889	NM_021636	0	+	3UTRd
chr1	202557695	202557697	NM_001197131	0	+	3UTRd
chr1	202557695	202557697	NM_002481	0	+	3UTRd
chr1	202557695	202557697	NM_032103	0	+	3UTRd
chr1	202557695	202557697	NM_032104	0	+	3UTRd
chr1	202992666	202992668	NM_001079809	0	+	3UTRd
chr1	202993195	202993197	NM_138391	0	+	3UTRd
chr1	203278727	203278729	NM_006763	0	+	3UTRd
chr1	203460477	203460479	NM_002725	0	+	3UTRd
chr1	203460477	203460479	NM_201348	0	+	3UTRd
chr1	203478075	203478077	NM_014359	0	+	3UTRd
chr1	203713207	203713209	NM_001001396	0	+	3UTRd
chr1	203713207	203713209	NM_001684	0	+	3UTRd
chr1	203823254	203823256	NM_014827	0	+	3UTRd
chr1	203840278	203840280	NM_003094	0	+	3UTRd
chr1	204096869	204096871	NM_005686	0	+	3UTRd
chr1	204527246	204527248	NM_001204171	0	+	3UTRd
chr1	204527246	204527248	NM_001204172	0	+	3UTRd
chr1	204527246	204527248	NM_002393	0	+	3UTRd
chr1	204991948	204991950	NM_001005388	0	+	3UTRd
chr1	204991948	204991950	NM_001160331	0	+	3UTRd
chr1	204991948	204991950	NM_001160332	0	+	3UTRd
chr1	204991948	204991950	NM_015090	0	+	3UTRd
chr1	205047169	205047171	NM_005076	0	+	3UTRd
chr1	205572044	205572046	NM_181644	0	+	3UTRd
chr1	206332102	206332104	NM_001910	0	+	3UTRd
chr1	206332102	206332104	NM_148964	0	+	3UTRd
chr1	206637781	206637783	NM_001170637	0	+	3UTRd
chr1	206637781	206637783	NM_015326	0	+	3UTRd
chr1	206670221	206670223	NM_001193321	0	+	3UTRd
chr1	206670221	206670223	NM_001193322	0	+	3UTRd
chr1	206670221	206670223	NM_014002	0	+	3UTRd
chr1	206907628	206907630	NM_004759	0	+	3UTRd
chr1	206907628	206907630	NM_032960	0	+	3UTRd
chr1	207077482	207077484	NM_001185156	0	+	3UTRd
chr1	207077482	207077484	NM_001185157	0	+	3UTRd
chr1	207077482	207077484	NM_001185158	0	+	3UTRd
chr1	207077482	207077484	NM_006850	0	+	3UTRd
chr1	207251160	207251162	NM_006212	0	+	3UTRd
chr1	207254366	207254368	NM_001018053	0	+	3UTRd
chr1	207534309	207534311	NM_000574	0	+	3UTRd
chr1	207534309	207534311	NM_001114752	0	+	3UTRd
chr1	207968859	207968861	NM_002389	0	+	3UTRd
chr1	207968859	207968861	NM_153826	0	+	3UTRd
chr1	207968859	207968861	NM_172350	0	+	3UTRd
chr1	207968859	207968861	NM_172351	0	+	3UTRd
chr1	207968859	207968861	NM_172352	0	+	3UTRd
chr1	207968859	207968861	NM_172353	0	+	3UTRd
chr1	207968859	207968861	NM_172359	0	+	3UTRd
chr1	207968859	207968861	NM_172361	0	+	3UTRd
chr1	209908293	209908295	NM_001206741	0	+	3UTRd
chr1	209908293	209908295	NM_005525	0	+	3UTRd
chr1	209908293	209908295	NM_181755	0	+	3UTRd
chr1	210030908	210030910	NM_014388	0	+	3UTRd
chr1	210416438	210416440	NM_019605	0	+	3UTRd
chr1	211489723	211489725	NM_001136223	0	+	3UTRd
chr1	211489723	211489725	NM_001136224	0	+	3UTRd
chr1	211489723	211489725	NM_018254	0	+	3UTRd
chr1	211548284	211548286	NM_001033910	0	+	3UTRd
chr1	211548284	211548286	NM_004619	0	+	3UTRd
chr1	211548284	211548286	NM_145759	0	+	3UTRd
chr1	212278185	212278187	NM_016448	0	+	3UTRd
chr1	212535203	212535205	NM_001199756	0	+	3UTRd
chr1	212535203	212535205	NM_006243	0	+	3UTRd
chr1	212619719	212619721	NM_013349	0	+	3UTRd
chr1	212794117	212794119	NM_001030287	0	+	3UTRd
chr1	212794117	212794119	NM_001040619	0	+	3UTRd
chr1	212794117	212794119	NM_001206484	0	+	3UTRd
chr1	212794117	212794119	NM_001206486	0	+	3UTRd
chr1	212794117	212794119	NM_001206488	0	+	3UTRd
chr1	212794117	212794119	NM_001674	0	+	3UTRd
chr1	212990165	212990167	NM_001042552	0	+	3UTRd
chr1	212990165	212990167	NM_001042553	0	+	3UTRd
chr1	212990165	212990167	NM_001146169	0	+	3UTRd
chr1	212990165	212990167	NM_001146170	0	+	3UTRd
chr1	212990165	212990167	NM_001146171	0	+	3UTRd
chr1	213072703	213072705	NM_014053	0	+	3UTRd
chr1	214837912	214837914	NM_016343	0	+	3UTRd
chr1	215410434	215410436	NM_001017424	0	+	3UTRd
chr1	215410434	215410436	NM_001017425	0	+	3UTRd
chr1	215410434	215410436	NM_014217	0	+	3UTRd
chr1	215795147	215795149	NM_016121	0	+	3UTRd
chr1	218511323	218511325	NM_016052	0	+	3UTRd
chr1	218617959	218617961	NM_001135599	0	+	3UTRd
chr1	218617959	218617961	NM_003238	0	+	3UTRd
chr1	219386205	219386207	NM_138794	0	+	3UTRd
chr1	220837797	220837799	NM_018650	0	+	3UTRd
chr1	220872497	220872499	NM_024709	0	+	3UTRd
chr1	222841349	222841351	NM_198551	0	+	3UTRd
chr1	223963718	223963720	NM_001146068	0	+	3UTRd
chr1	223963718	223963720	NM_001748	0	+	3UTRd
chr1	224349747	224349749	NM_001136115	0	+	3UTRd
chr1	224349747	224349749	NM_015176	0	+	3UTRd
chr1	225978166	225978168	NM_001130440	0	+	3UTRd
chr1	225978166	225978168	NM_003133	0	+	3UTRd
chr1	226033260	226033262	NM_000120	0	+	3UTRd
chr1	226033260	226033262	NM_001136018	0	+	3UTRd
chr1	226259701	226259703	NM_002107	0	+	3UTRd
chr1	226796913	226796915	NM_001003665	0	+	3UTRd
chr1	227175244	227175246	NM_020247	0	+	3UTRd
chr1	228286911	228286913	NM_001024226	0	+	3UTRd
chr1	228286911	228286913	NM_001024227	0	+	3UTRd
chr1	228286911	228286913	NM_001024228	0	+	3UTRd
chr1	228286911	228286913	NM_001658	0	+	3UTRd
chr1	228369956	228369958	NM_001010867	0	+	3UTRd
chr1	228683887	228683889	NM_001010858	0	+	3UTRd
chr1	228882414	228882416	NM_021205	0	+	3UTRd
chr1	229440516	229440518	NM_004578	0	+	3UTRd
chr1	229795944	229795946	NM_014777	0	+	3UTRd
chr1	230417873	230417875	NM_004481	0	+	3UTRd
chr1	230937747	230937749	NM_016452	0	+	3UTRd
chr1	231136477	231136479	NM_022786	0	+	3UTRd
chr1	231413717	231413719	NM_014236	0	+	3UTRd
chr1	231489987	231489989	NM_001010984	0	+	3UTRd
chr1	232177017	232177019	NM_001012957	0	+	3UTRd
chr1	232177017	232177019	NM_001164537	0	+	3UTRd
chr1	232177017	232177019	NM_001164540	0	+	3UTRd
chr1	232177017	232177019	NM_018662	0	+	3UTRd
chr1	232946090	232946092	NM_019090	0	+	3UTRd
chr1	233808256	233808258	NM_002245	0	+	3UTRd
chr1	235507842	235507844	NM_001037277	0	+	3UTRd
chr1	236372207	236372209	NM_003272	0	+	3UTRd
chr1	236716277	236716279	NM_006499	0	+	3UTRd
chr1	236716277	236716279	NM_201543	0	+	3UTRd
chr1	236716277	236716279	NM_201544	0	+	3UTRd
chr1	236716277	236716279	NM_201545	0	+	3UTRd
chr1	236927556	236927558	NM_001103	0	+	3UTRd
chr1	237067279	237067281	NM_000254	0	+	3UTRd
chr1	237997286	237997288	NM_001035	0	+	3UTRd
chr1	241758947	241758949	NM_003679	0	+	3UTRd
chr1	242053239	242053241	NM_003686	0	+	3UTRd
chr1	242053239	242053241	NM_006027	0	+	3UTRd
chr1	242053239	242053241	NM_130398	0	+	3UTRd
chr1	244872332	244872334	NM_016076	0	+	3UTRd
chr1	245008357	245008359	NM_198076	0	+	3UTRd
chr1	245251146	245251148	NM_032328	0	+	3UTRd
chr1	246831882	246831884	NM_152609	0	+	3UTRd
chr1	246931438	246931440	NM_016002	0	+	3UTRd
chr1	247612404	247612406	NM_001079821	0	+	3UTRd
chr1	247612404	247612406	NM_001127461	0	+	3UTRd
chr1	247612404	247612406	NM_001127462	0	+	3UTRd
chr1	247612404	247612406	NM_001243133	0	+	3UTRd
chr1	247612404	247612406	NM_004895	0	+	3UTRd
chr1	247612404	247612406	NM_183395	0	+	3UTRd
chr1	248043436	248043438	NM_015431	0	+	3UTRd
chr1	249213343	249213345	NM_001017434	0	+	3UTRd
chr1	249213343	249213345	NM_170725	0	+	3UTRd
chr10	295727	295729	NM_001202467	0	+	3UTRd
chr10	295727	295729	NM_001202468	0	+	3UTRd
chr10	295727	295729	NM_212479	0	+	3UTRd
chr10	300575	300577	NM_001202464	0	+	3UTRd
chr10	300575	300577	NM_001202465	0	+	3UTRd
chr10	300575	300577	NM_001202466	0	+	3UTRd
chr10	300575	300577	NM_006624	0	+	3UTRd
chr10	1063706	1063708	NM_012341	0	+	3UTRd
chr10	1178235	1178237	NM_014023	0	+	3UTRd
chr10	5500424	5500426	NM_001047160	0	+	3UTRd
chr10	5500424	5500426	NM_005863	0	+	3UTRd
chr10	5805701	5805703	NM_017782	0	+	3UTRd
chr10	6159420	6159422	NM_001145547	0	+	3UTRd
chr10	6159420	6159422	NM_032905	0	+	3UTRd
chr10	6277505	6277507	NM_001145443	0	+	3UTRd
chr10	6277505	6277507	NM_004566	0	+	3UTRd
chr10	8117162	8117164	NM_001002295	0	+	3UTRd
chr10	8117162	8117164	NM_002051	0	+	3UTRd
chr10	11374603	11374605	NM_001025077	0	+	3UTRd
chr10	11374603	11374605	NM_001025076	0	+	3UTRd
chr10	11374603	11374605	NM_001083591	0	+	3UTRd
chr10	11374603	11374605	NM_006561	0	+	3UTRd
chr10	11378670	11378672	NM_001025076	0	+	3UTRd
chr10	11378670	11378672	NM_001025077	0	+	3UTRd
chr10	11378670	11378672	NM_001083591	0	+	3UTRd
chr10	11378670	11378672	NM_006561	0	+	3UTRd
chr10	11914274	11914276	NM_153256	0	+	3UTRd
chr10	12165222	12165224	NM_018706	0	+	3UTRd
chr10	12207401	12207403	NM_001142628	0	+	3UTRd
chr10	12207401	12207403	NM_018144	0	+	3UTRd
chr10	12871731	12871733	NM_153498	0	+	3UTRd
chr10	13180274	13180276	NM_001008211	0	+	3UTRd
chr10	13180274	13180276	NM_001008212	0	+	3UTRd
chr10	13180274	13180276	NM_001008213	0	+	3UTRd
chr10	13180274	13180276	NM_021980	0	+	3UTRd
chr10	13253102	13253104	NM_018518	0	+	3UTRd
chr10	13253102	13253104	NM_182751	0	+	3UTRd
chr10	13672866	13672868	NM_003675	0	+	3UTRd
chr10	14913738	14913740	NM_016299	0	+	3UTRd
chr10	14946302	14946304	NM_001193424	0	+	3UTRd
chr10	14946302	14946304	NM_001193425	0	+	3UTRd
chr10	14946302	14946304	NM_001193426	0	+	3UTRd
chr10	14946302	14946304	NM_001193427	0	+	3UTRd
chr10	14946302	14946304	NM_024670	0	+	3UTRd
chr10	15115849	15115851	NM_001039702	0	+	3UTRd
chr10	15115849	15115851	NM_018324	0	+	3UTRd
chr10	16555734	16555736	NM_001001484	0	+	3UTRd
chr10	16555734	16555736	NM_030664	0	+	3UTRd
chr10	17758819	17758821	NM_003473	0	+	3UTRd
chr10	17953176	17953178	NM_002438	0	+	3UTRd
chr10	18200089	18200091	NM_002438	0	+	3UTRd
chr10	18830686	18830688	NM_000724	0	+	3UTRd
chr10	18830686	18830688	NM_001167945	0	+	3UTRd
chr10	18830686	18830688	NM_201570	0	+	3UTRd
chr10	18830686	18830688	NM_201571	0	+	3UTRd
chr10	18830686	18830688	NM_201572	0	+	3UTRd
chr10	18830686	18830688	NM_201590	0	+	3UTRd
chr10	18830686	18830688	NM_201593	0	+	3UTRd
chr10	18830686	18830688	NM_201596	0	+	3UTRd
chr10	18830686	18830688	NM_201597	0	+	3UTRd
chr10	18966938	18966940	NM_178815	0	+	3UTRd
chr10	22032557	22032559	NM_001195626	0	+	3UTRd
chr10	22032557	22032559	NM_004641	0	+	3UTRd
chr10	22620412	22620414	NM_001204062	0	+	3UTRd
chr10	22620412	22620414	NM_005180	0	+	3UTRd
chr10	22706537	22706539	NM_001253854	0	+	3UTRd
chr10	22706537	22706539	NM_001253855	0	+	3UTRd
chr10	22706537	22706539	NM_012443	0	+	3UTRd
chr10	22706537	22706539	NM_172242	0	+	3UTRd
chr10	23410940	23410942	NM_012228	0	+	3UTRd
chr10	23731308	23731310	NM_001145373	0	+	3UTRd
chr10	24836770	24836772	NM_001098500	0	+	3UTRd
chr10	24836770	24836772	NM_001098501	0	+	3UTRd
chr10	24836770	24836772	NM_019590	0	+	3UTRd
chr10	25315591	25315593	NM_024838	0	+	3UTRd
chr10	27475846	27475848	NM_001172303	0	+	3UTRd
chr10	27475846	27475848	NM_001172304	0	+	3UTRd
chr10	27475846	27475848	NM_032844	0	+	3UTRd
chr10	27831164	27831166	NM_001256410	0	+	3UTRd
chr10	27831164	27831166	NM_001256411	0	+	3UTRd
chr10	27831164	27831166	NM_001256412	0	+	3UTRd
chr10	27831164	27831166	NM_001256415	0	+	3UTRd
chr10	27831164	27831166	NM_021252	0	+	3UTRd
chr10	28912039	28912041	NM_016628	0	+	3UTRd
chr10	28912039	28912041	NM_100486	0	+	3UTRd
chr10	28971866	28971868	NM_012342	0	+	3UTRd
chr10	30750760	30750762	NM_001244134	0	+	3UTRd
chr10	30750760	30750762	NM_005204	0	+	3UTRd
chr10	31818740	31818742	NM_001128128	0	+	3UTRd
chr10	31818740	31818742	NM_001174093	0	+	3UTRd
chr10	31818740	31818742	NM_001174094	0	+	3UTRd
chr10	31818740	31818742	NM_001174095	0	+	3UTRd
chr10	31818740	31818742	NM_001174096	0	+	3UTRd
chr10	31818740	31818742	NM_030751	0	+	3UTRd
chr10	35501884	35501886	NM_181571	0	+	3UTRd
chr10	35501884	35501886	NM_182717	0	+	3UTRd
chr10	35501884	35501886	NM_182718	0	+	3UTRd
chr10	35501884	35501886	NM_182719	0	+	3UTRd
chr10	35501884	35501886	NM_182720	0	+	3UTRd
chr10	35501884	35501886	NM_182721	0	+	3UTRd
chr10	35501884	35501886	NM_182722	0	+	3UTRd
chr10	35501884	35501886	NM_182723	0	+	3UTRd
chr10	35501884	35501886	NM_182724	0	+	3UTRd
chr10	35501884	35501886	NM_182725	0	+	3UTRd
chr10	35501884	35501886	NM_182769	0	+	3UTRd
chr10	35501884	35501886	NM_182770	0	+	3UTRd
chr10	35501884	35501886	NM_182771	0	+	3UTRd
chr10	35501884	35501886	NM_182772	0	+	3UTRd
chr10	35501884	35501886	NM_182850	0	+	3UTRd
chr10	35501884	35501886	NM_182853	0	+	3UTRd
chr10	35501884	35501886	NM_183011	0	+	3UTRd
chr10	35501884	35501886	NM_183012	0	+	3UTRd
chr10	35501884	35501886	NM_183013	0	+	3UTRd
chr10	35501884	35501886	NM_183060	0	+	3UTRd
chr10	35860845	35860847	NM_145012	0	+	3UTRd
chr10	35860845	35860847	NM_181698	0	+	3UTRd
chr10	38348993	38348995	NM_006954	0	+	3UTRd
chr10	38348993	38348995	NM_006974	0	+	3UTRd
chr10	38412276	38412278	NM_001007094	0	+	3UTRd
chr10	38412276	38412278	NM_001178101	0	+	3UTRd
chr10	38412276	38412278	NM_003421	0	+	3UTRd
chr10	43330383	43330385	NM_014753	0	+	3UTRd
chr10	43622950	43622952	NM_020630	0	+	3UTRd
chr10	45500775	45500777	NM_006963	0	+	3UTRd
chr10	46288410	46288412	NM_001169106	0	+	3UTRd
chr10	46288410	46288412	NM_001169107	0	+	3UTRd
chr10	46288410	46288412	NM_015262	0	+	3UTRd
chr10	51590732	51590734	NM_001145260	0	+	3UTRd
chr10	51590732	51590734	NM_001145261	0	+	3UTRd
chr10	51590732	51590734	NM_001145262	0	+	3UTRd
chr10	51590732	51590734	NM_001145263	0	+	3UTRd
chr10	51590732	51590734	NM_005437	0	+	3UTRd
chr10	51893267	51893269	NM_001005751	0	+	3UTRd
chr10	54058108	54058110	NM_001098512	0	+	3UTRd
chr10	54058108	54058110	NM_006258	0	+	3UTRd
chr10	54077415	54077417	NM_012242	0	+	3UTRd
chr10	60049017	60049019	NM_018464	0	+	3UTRd
chr10	60130511	60130513	NM_001204880	0	+	3UTRd
chr10	60130511	60130513	NM_003338	0	+	3UTRd
chr10	60155895	60155897	NM_003201	0	+	3UTRd
chr10	61007532	61007534	NM_001143774	0	+	3UTRd
chr10	61007532	61007534	NM_032439	0	+	3UTRd
chr10	62554608	62554610	NM_001786	0	+	3UTRd
chr10	62554608	62554610	NM_033379	0	+	3UTRd
chr10	63856705	63856707	NM_001244638	0	+	3UTRd
chr10	63856705	63856707	NM_032199	0	+	3UTRd
chr10	64162215	64162217	NM_014951	0	+	3UTRd
chr10	64431769	64431771	NM_199451	0	+	3UTRd
chr10	64431769	64431771	NM_199452	0	+	3UTRd
chr10	64568237	64568239	NM_032804	0	+	3UTRd
chr10	64914784	64914786	NM_030759	0	+	3UTRd
chr10	65384881	65384883	NM_001001330	0	+	3UTRd
chr10	68860865	68860867	NM_178011	0	+	3UTRd
chr10	69678145	69678147	NM_001142498	0	+	3UTRd
chr10	69678145	69678147	NM_012238	0	+	3UTRd
chr10	69971771	69971773	NM_001256267	0	+	3UTRd
chr10	69971771	69971773	NM_001256268	0	+	3UTRd
chr10	69971771	69971773	NM_032578	0	+	3UTRd
chr10	70102951	70102953	NM_012207	0	+	3UTRd
chr10	70102951	70102953	NM_021644	0	+	3UTRd
chr10	70454237	70454239	NM_030625	0	+	3UTRd
chr10	70551307	70551309	NM_018237	0	+	3UTRd
chr10	70652814	70652816	NM_001130159	0	+	3UTRd
chr10	70652814	70652816	NM_001130160	0	+	3UTRd
chr10	70652814	70652816	NM_001130162	0	+	3UTRd
chr10	70652814	70652816	NM_152709	0	+	3UTRd
chr10	70655207	70655209	NM_001130161	0	+	3UTRd
chr10	70744823	70744825	NM_001256910	0	+	3UTRd
chr10	70744823	70744825	NM_004728	0	+	3UTRd
chr10	70776737	70776739	NM_015634	0	+	3UTRd
chr10	70864565	70864567	NM_002727	0	+	3UTRd
chr10	70932614	70932616	NM_001035260	0	+	3UTRd
chr10	70932614	70932616	NM_004896	0	+	3UTRd
chr10	71718902	71718904	NM_001130103	0	+	3UTRd
chr10	71718902	71718904	NM_080798	0	+	3UTRd
chr10	71718902	71718904	NM_080800	0	+	3UTRd
chr10	71718902	71718904	NM_080801	0	+	3UTRd
chr10	71718902	71718904	NM_080802	0	+	3UTRd
chr10	71718902	71718904	NM_080805	0	+	3UTRd
chr10	71872038	71872040	NM_018649	0	+	3UTRd
chr10	72188372	72188374	NM_004096	0	+	3UTRd
chr10	72640930	72640932	NM_003901	0	+	3UTRd
chr10	73407217	73407219	NM_052836	0	+	3UTRd
chr10	73575702	73575704	NM_001171933	0	+	3UTRd
chr10	73575702	73575704	NM_001171934	0	+	3UTRd
chr10	73575702	73575704	NM_001171935	0	+	3UTRd
chr10	73575702	73575704	NM_001171936	0	+	3UTRd
chr10	73575702	73575704	NM_022124	0	+	3UTRd
chr10	73773320	73773322	NM_004273	0	+	3UTRd
chr10	73995616	73995618	NM_001242546	0	+	3UTRd
chr10	73995616	73995618	NM_001242547	0	+	3UTRd
chr10	73995616	73995618	NM_001242548	0	+	3UTRd
chr10	73995616	73995618	NM_173473	0	+	3UTRd
chr10	74891579	74891581	NM_015901	0	+	3UTRd
chr10	75001937	75001939	NM_173348	0	+	3UTRd
chr10	75535974	75535976	NM_173540	0	+	3UTRd
chr10	75543404	75543406	NM_203298	0	+	3UTRd
chr10	75677256	75677258	NM_001145031	0	+	3UTRd
chr10	75677256	75677258	NM_002658	0	+	3UTRd
chr10	75879912	75879914	NM_003373	0	+	3UTRd
chr10	75879912	75879914	NM_014000	0	+	3UTRd
chr10	76469059	76469061	NM_001123	0	+	3UTRd
chr10	76469059	76469061	NM_001202449	0	+	3UTRd
chr10	76469059	76469061	NM_001202450	0	+	3UTRd
chr10	76469059	76469061	NM_006721	0	+	3UTRd
chr10	76792378	76792380	NM_001256468	0	+	3UTRd
chr10	76792378	76792380	NM_001256469	0	+	3UTRd
chr10	76792378	76792380	NM_012330	0	+	3UTRd
chr10	76941879	76941881	NM_001174156	0	+	3UTRd
chr10	76941879	76941881	NM_144660	0	+	3UTRd
chr10	76991205	76991207	NM_001184783	0	+	3UTRd
chr10	76991205	76991207	NM_001184823	0	+	3UTRd
chr10	76991205	76991207	NM_003375	0	+	3UTRd
chr10	81076283	81076285	NM_020338	0	+	3UTRd
chr10	81115087	81115089	NM_005729	0	+	3UTRd
chr10	81375197	81375199	NM_001093770	0	+	3UTRd
chr10	81375197	81375199	NM_001164644	0	+	3UTRd
chr10	81375197	81375199	NM_001164645	0	+	3UTRd
chr10	81375197	81375199	NM_001164646	0	+	3UTRd
chr10	81375197	81375199	NM_001164647	0	+	3UTRd
chr10	81375197	81375199	NM_005411	0	+	3UTRd
chr10	81852305	81852307	NM_025125	0	+	3UTRd
chr10	82127827	82127829	NM_032372	0	+	3UTRd
chr10	82282389	82282391	NM_001128309	0	+	3UTRd
chr10	82282389	82282391	NM_030927	0	+	3UTRd
chr10	84746933	84746935	NM_001010848	0	+	3UTRd
chr10	84746933	84746935	NM_001165972	0	+	3UTRd
chr10	84746933	84746935	NM_001165973	0	+	3UTRd
chr10	85913309	85913311	NM_014394	0	+	3UTRd
chr10	85977119	85977121	NM_033100	0	+	3UTRd
chr10	86018942	86018944	NM_001012720	0	+	3UTRd
chr10	86018942	86018944	NM_001012722	0	+	3UTRd
chr10	86018942	86018944	NM_002921	0	+	3UTRd
chr10	86278274	86278276	NM_018999	0	+	3UTRd
chr10	88495822	88495824	NM_001080114	0	+	3UTRd
chr10	88495822	88495824	NM_001171610	0	+	3UTRd
chr10	88495822	88495824	NM_007078	0	+	3UTRd
chr10	88684943	88684945	NM_004329	0	+	3UTRd
chr10	88730664	88730666	NM_006829	0	+	3UTRd
chr10	88769958	88769960	NM_133447	0	+	3UTRd
chr10	88951220	88951222	NM_019054	0	+	3UTRd
chr10	89313216	89313218	NM_001178117	0	+	3UTRd
chr10	89313216	89313218	NM_001178118	0	+	3UTRd
chr10	89313216	89313218	NM_004897	0	+	3UTRd
chr10	89507460	89507462	NM_001015880	0	+	3UTRd
chr10	89507460	89507462	NM_004670	0	+	3UTRd
chr10	89728530	89728532	NM_000314	0	+	3UTRd
chr10	90775540	90775542	NM_000043	0	+	3UTRd
chr10	90775540	90775542	NM_152871	0	+	3UTRd
chr10	90775540	90775542	NM_152872	0	+	3UTRd
chr10	91069031	91069033	NM_001547	0	+	3UTRd
chr10	91163742	91163744	NM_001548	0	+	3UTRd
chr10	91180757	91180759	NM_012420	0	+	3UTRd
chr10	91534698	91534700	NM_016195	0	+	3UTRd
chr10	92661945	92661947	NM_006413	0	+	3UTRd
chr10	92668310	92668312	NM_001104546	0	+	3UTRd
chr10	93044086	93044088	NM_001256549	0	+	3UTRd
chr10	93044086	93044088	NM_001257101	0	+	3UTRd
chr10	93044086	93044088	NM_032373	0	+	3UTRd
chr10	93274518	93274520	NM_182765	0	+	3UTRd
chr10	93625230	93625232	NM_025235	0	+	3UTRd
chr10	93790078	93790080	NM_003972	0	+	3UTRd
chr10	94113719	94113721	NM_017824	0	+	3UTRd
chr10	94415150	94415152	NM_004523	0	+	3UTRd
chr10	94837639	94837641	NM_000783	0	+	3UTRd
chr10	94837639	94837641	NM_057157	0	+	3UTRd
chr10	97637021	97637023	NM_001098175	0	+	3UTRd
chr10	97637021	97637023	NM_001164178	0	+	3UTRd
chr10	97637021	97637023	NM_001164179	0	+	3UTRd
chr10	97637021	97637023	NM_001164181	0	+	3UTRd
chr10	97637021	97637023	NM_001164182	0	+	3UTRd
chr10	97637021	97637023	NM_001164183	0	+	3UTRd
chr10	97637021	97637023	NM_001776	0	+	3UTRd
chr10	97698413	97698415	NM_001130446	0	+	3UTRd
chr10	97820623	97820625	NM_001134375	0	+	3UTRd
chr10	97820623	97820625	NM_001134376	0	+	3UTRd
chr10	97820623	97820625	NM_019084	0	+	3UTRd
chr10	97923515	97923517	NM_014803	0	+	3UTRd
chr10	98724196	98724198	NM_001170765	0	+	3UTRd
chr10	98724196	98724198	NM_032440	0	+	3UTRd
chr10	99081670	99081672	NM_005479	0	+	3UTRd
chr10	99193196	99193198	NM_002629	0	+	3UTRd
chr10	99436185	99436187	NM_018425	0	+	3UTRd
chr10	99520662	99520664	NM_001002261	0	+	3UTRd
chr10	99520662	99520664	NM_001002262	0	+	3UTRd
chr10	99520662	99520664	NM_001174119	0	+	3UTRd
chr10	99520662	99520664	NM_001174120	0	+	3UTRd
chr10	99520662	99520664	NM_001174121	0	+	3UTRd
chr10	99520662	99520664	NM_001174122	0	+	3UTRd
chr10	99520662	99520664	NM_144588	0	+	3UTRd
chr10	99631333	99631335	NM_001010917	0	+	3UTRd
chr10	101471000	101471002	NM_020354	0	+	3UTRd
chr10	101611660	101611662	NM_000392	0	+	3UTRd
chr10	102124586	102124588	NM_005063	0	+	3UTRd
chr10	102313679	102313681	NM_017902	0	+	3UTRd
chr10	102589696	102589698	NM_000278	0	+	3UTRd
chr10	102589696	102589698	NM_003987	0	+	3UTRd
chr10	102589696	102589698	NM_003988	0	+	3UTRd
chr10	102589696	102589698	NM_003989	0	+	3UTRd
chr10	102589696	102589698	NM_003990	0	+	3UTRd
chr10	102724889	102724891	NM_018121	0	+	3UTRd
chr10	103317076	103317078	NM_001256856	0	+	3UTRd
chr10	103317076	103317078	NM_003939	0	+	3UTRd
chr10	103317076	103317078	NM_033637	0	+	3UTRd
chr10	103910088	103910090	NM_015062	0	+	3UTRd
chr10	103923625	103923627	NM_004741	0	+	3UTRd
chr10	104393212	104393214	NM_016169	0	+	3UTRd
chr10	104418074	104418076	NM_030912	0	+	3UTRd
chr10	104576019	104576021	NM_001083913	0	+	3UTRd
chr10	104576019	104576021	NM_017787	0	+	3UTRd
chr10	104624716	104624718	NM_001136200	0	+	3UTRd
chr10	104624716	104624718	NM_144591	0	+	3UTRd
chr10	104838342	104838344	NM_017649	0	+	3UTRd
chr10	104838342	104838344	NM_199076	0	+	3UTRd
chr10	105007771	105007773	NM_001143909	0	+	3UTRd
chr10	105050106	105050108	NM_032727	0	+	3UTRd
chr10	105148820	105148822	NM_006951	0	+	3UTRd
chr10	105206017	105206019	NM_014976	0	+	3UTRd
chr10	105352307	105352309	NM_004210	0	+	3UTRd
chr10	105787340	105787342	NM_014720	0	+	3UTRd
chr10	105886141	105886143	NM_001002759	0	+	3UTRd
chr10	105886141	105886143	NM_145247	0	+	3UTRd
chr10	111895321	111895323	NM_001121	0	+	3UTRd
chr10	111895321	111895323	NM_016824	0	+	3UTRd
chr10	111895321	111895323	NM_019903	0	+	3UTRd
chr10	112047121	112047123	NM_001008541	0	+	3UTRd
chr10	112047121	112047123	NM_005962	0	+	3UTRd
chr10	112047121	112047123	NM_130439	0	+	3UTRd
chr10	112271300	112271302	NM_004419	0	+	3UTRd
chr10	112659762	112659764	NM_001199492	0	+	3UTRd
chr10	112659762	112659764	NM_014456	0	+	3UTRd
chr10	112659762	112659764	NM_145341	0	+	3UTRd
chr10	112773423	112773425	NM_007373	0	+	3UTRd
chr10	112840660	112840662	NM_000681	0	+	3UTRd
chr10	114188136	114188138	NM_016234	0	+	3UTRd
chr10	114188136	114188138	NM_203379	0	+	3UTRd
chr10	114188136	114188138	NM_203380	0	+	3UTRd
chr10	114578502	114578504	NM_145206	0	+	3UTRd
chr10	114927434	114927436	NM_001146274	0	+	3UTRd
chr10	114927434	114927436	NM_001146283	0	+	3UTRd
chr10	114927434	114927436	NM_001146284	0	+	3UTRd
chr10	114927434	114927436	NM_001146285	0	+	3UTRd
chr10	114927434	114927436	NM_001146286	0	+	3UTRd
chr10	114927434	114927436	NM_001198525	0	+	3UTRd
chr10	114927434	114927436	NM_001198526	0	+	3UTRd
chr10	114927434	114927436	NM_001198527	0	+	3UTRd
chr10	114927434	114927436	NM_001198528	0	+	3UTRd
chr10	114927434	114927436	NM_001198529	0	+	3UTRd
chr10	114927434	114927436	NM_001198530	0	+	3UTRd
chr10	114927434	114927436	NM_001198531	0	+	3UTRd
chr10	114927434	114927436	NM_030756	0	+	3UTRd
chr10	115349358	115349360	NM_001177660	0	+	3UTRd
chr10	115349358	115349360	NM_004132	0	+	3UTRd
chr10	115542190	115542192	NM_001193434	0	+	3UTRd
chr10	115542190	115542192	NM_001193435	0	+	3UTRd
chr10	115542190	115542192	NM_024889	0	+	3UTRd
chr10	115672263	115672265	NM_198514	0	+	3UTRd
chr10	116624472	116624474	NM_020940	0	+	3UTRd
chr10	116737437	116737439	NM_139169	0	+	3UTRd
chr10	117708494	117708496	NM_207303	0	+	3UTRd
chr10	118642110	118642112	NM_001242699	0	+	3UTRd
chr10	119309055	119309057	NM_001165924	0	+	3UTRd
chr10	119309055	119309057	NM_004098	0	+	3UTRd
chr10	120793852	120793854	NM_199461	0	+	3UTRd
chr10	120897221	120897223	NM_207009	0	+	3UTRd
chr10	121215129	121215131	NM_005308	0	+	3UTRd
chr10	121437327	121437329	NM_004281	0	+	3UTRd
chr10	121588660	121588662	NM_001243194	0	+	3UTRd
chr10	121588660	121588662	NM_014937	0	+	3UTRd
chr10	121704168	121704170	NM_007190	0	+	3UTRd
chr10	124014055	124014057	NM_006997	0	+	3UTRd
chr10	124014055	124014057	NM_206860	0	+	3UTRd
chr10	124014055	124014057	NM_206861	0	+	3UTRd
chr10	124014055	124014057	NM_206862	0	+	3UTRd
chr10	124191869	124191871	NM_001001974	0	+	3UTRd
chr10	124191869	124191871	NM_001195608	0	+	3UTRd
chr10	124191869	124191871	NM_021622	0	+	3UTRd
chr10	124817804	124817806	NM_001609	0	+	3UTRd
chr10	124924884	124924886	NM_004725	0	+	3UTRd
chr10	126525237	126525239	NM_032182	0	+	3UTRd
chr10	126676003	126676005	NM_017580	0	+	3UTRd
chr10	127452710	127452712	NM_001202438	0	+	3UTRd
chr10	127452710	127452712	NM_015608	0	+	3UTRd
chr10	127531374	127531376	NM_078469	0	+	3UTRd
chr10	127542262	127542264	NM_016567	0	+	3UTRd
chr10	129250778	129250780	NM_001380	0	+	3UTRd
chr10	129884162	129884164	NM_006504	0	+	3UTRd
chr10	129884162	129884164	NM_130435	0	+	3UTRd
chr10	131565781	131565783	NM_002412	0	+	3UTRd
chr10	131977930	131977932	NM_006541	0	+	3UTRd
chr10	133770051	133770053	NM_018461	0	+	3UTRd
chr10	134019278	134019280	NM_006426	0	+	3UTRd
chr10	134195008	134195010	NM_001143757	0	+	3UTRd
chr10	134195008	134195010	NM_030626	0	+	3UTRd
chr10	134596982	134596984	NM_005539	0	+	3UTRd
chr10	134945177	134945179	NM_001083909	0	+	3UTRd
chr10	135039914	135039916	NM_152643	0	+	3UTRd
chr10	135166185	135166187	NM_001145201	0	+	3UTRd
chr10	135166185	135166187	NM_145202	0	+	3UTRd
chr10	135205196	135205198	NM_152911	0	+	3UTRd
chr10	135205196	135205198	NM_207127	0	+	3UTRd
chr10	135234172	135234174	NM_138384	0	+	3UTRd
chr10	135352618	135352620	NM_000773	0	+	3UTRd
chr11	215108	215110	NM_021932	0	+	3UTRd
chr11	295686	295688	NM_025092	0	+	3UTRd
chr11	612220	612222	NM_020901	0	+	3UTRd
chr11	727725	727727	NM_022772	0	+	3UTRd
chr11	825569	825571	NM_020376	0	+	3UTRd
chr11	1012243	1012245	NM_001242837	0	+	3UTRd
chr11	1012243	1012245	NM_012305	0	+	3UTRd
chr11	1483917	1483919	NM_001256627	0	+	3UTRd
chr11	1483917	1483919	NM_001256629	0	+	3UTRd
chr11	1483917	1483919	NM_001256630	0	+	3UTRd
chr11	1483917	1483919	NM_003957	0	+	3UTRd
chr11	2418647	2418649	NM_004356	0	+	3UTRd
chr11	2870338	2870340	NM_000218	0	+	3UTRd
chr11	3847599	3847601	NM_001145438	0	+	3UTRd
chr11	3847599	3847601	NM_001256235	0	+	3UTRd
chr11	3847599	3847601	NM_001256236	0	+	3UTRd
chr11	3847599	3847601	NM_001256237	0	+	3UTRd
chr11	3847599	3847601	NM_001256238	0	+	3UTRd
chr11	3847599	3847601	NM_001256239	0	+	3UTRd
chr11	3847599	3847601	NM_001256240	0	+	3UTRd
chr11	3847599	3847601	NM_014489	0	+	3UTRd
chr11	4676714	4676716	NM_152430	0	+	3UTRd
chr11	5634186	5634188	NM_001003818	0	+	3UTRd
chr11	5634186	5634188	NM_001198644	0	+	3UTRd
chr11	5634186	5634188	NM_001198645	0	+	3UTRd
chr11	5634186	5634188	NM_058166	0	+	3UTRd
chr11	5732091	5732093	NM_001199573	0	+	3UTRd
chr11	5732091	5732093	NM_006074	0	+	3UTRd
chr11	6505909	6505911	NM_012192	0	+	3UTRd
chr11	6979276	6979278	NM_013250	0	+	3UTRd
chr11	7112377	7112379	NM_014469	0	+	3UTRd
chr11	7532604	7532606	NM_198474	0	+	3UTRd
chr11	8127652	8127654	NM_003320	0	+	3UTRd
chr11	8127652	8127654	NM_177972	0	+	3UTRd
chr11	8711417	8711419	NM_000990	0	+	3UTRd
chr11	8941624	8941626	NM_001206646	0	+	3UTRd
chr11	8941624	8941626	NM_001206647	0	+	3UTRd
chr11	8941624	8941626	NM_001206648	0	+	3UTRd
chr11	8941624	8941626	NM_020642	0	+	3UTRd
chr11	9469672	9469674	NM_006391	0	+	3UTRd
chr11	9550069	9550071	NM_003442	0	+	3UTRd
chr11	9611311	9611313	NM_001143976	0	+	3UTRd
chr11	9611311	9611313	NM_003390	0	+	3UTRd
chr11	9774505	9774507	NM_015055	0	+	3UTRd
chr11	10328921	10328923	NM_001124	0	+	3UTRd
chr11	10529124	10529126	NM_000480	0	+	3UTRd
chr11	10529124	10529126	NM_001025389	0	+	3UTRd
chr11	10529124	10529126	NM_001025390	0	+	3UTRd
chr11	10529124	10529126	NM_001172430	0	+	3UTRd
chr11	10529124	10529126	NM_001172431	0	+	3UTRd
chr11	11980870	11980872	NM_017944	0	+	3UTRd
chr11	12380689	12380691	NM_032867	0	+	3UTRd
chr11	12556901	12556903	NM_018222	0	+	3UTRd
chr11	12966282	12966284	NM_021961	0	+	3UTRd
chr11	13033651	13033653	NM_001080521	0	+	3UTRd
chr11	13408810	13408812	NM_001030272	0	+	3UTRd
chr11	13408810	13408812	NM_001030273	0	+	3UTRd
chr11	13408810	13408812	NM_001178	0	+	3UTRd
chr11	13753891	13753893	NM_032228	0	+	3UTRd
chr11	14289677	14289679	NM_006108	0	+	3UTRd
chr11	14893602	14893604	NM_000922	0	+	3UTRd
chr11	15268752	15268754	NM_001031853	0	+	3UTRd
chr11	15268752	15268754	NM_001042536	0	+	3UTRd
chr11	16779899	16779901	NM_014267	0	+	3UTRd
chr11	17804600	17804602	NM_001112741	0	+	3UTRd
chr11	18388588	18388590	NM_001142307	0	+	3UTRd
chr11	18388588	18388590	NM_005316	0	+	3UTRd
chr11	18429763	18429765	NM_001135239	0	+	3UTRd
chr11	18429763	18429765	NM_001165414	0	+	3UTRd
chr11	18429763	18429765	NM_001165415	0	+	3UTRd
chr11	18429763	18429765	NM_001165416	0	+	3UTRd
chr11	18429763	18429765	NM_005566	0	+	3UTRd
chr11	18726330	18726332	NM_153347	0	+	3UTRd
chr11	20143145	20143147	NM_001111018	0	+	3UTRd
chr11	20143145	20143147	NM_001244963	0	+	3UTRd
chr11	20143145	20143147	NM_145117	0	+	3UTRd
chr11	20143145	20143147	NM_182964	0	+	3UTRd
chr11	20405327	20405329	NM_001098520	0	+	3UTRd
chr11	20405327	20405329	NM_001098521	0	+	3UTRd
chr11	20405327	20405329	NM_001098522	0	+	3UTRd
chr11	20405327	20405329	NM_006410	0	+	3UTRd
chr11	20530877	20530879	NM_001145166	0	+	3UTRd
chr11	20530877	20530879	NM_001145167	0	+	3UTRd
chr11	20530877	20530879	NM_005788	0	+	3UTRd
chr11	21597227	21597229	NM_006157	0	+	3UTRd
chr11	21597227	21597229	NM_201551	0	+	3UTRd
chr11	27018630	27018632	NM_203371	0	+	3UTRd
chr11	27149352	27149354	NM_003986	0	+	3UTRd
chr11	28355052	28355054	NM_001113528	0	+	3UTRd
chr11	28355052	28355054	NM_152636	0	+	3UTRd
chr11	30359163	30359165	NM_152316	0	+	3UTRd
chr11	32127270	32127272	NM_002901	0	+	3UTRd
chr11	33001812	33001814	NM_001076786	0	+	3UTRd
chr11	33095107	33095109	NM_001145541	0	+	3UTRd
chr11	33095107	33095109	NM_018393	0	+	3UTRd
chr11	33695644	33695646	NM_012194	0	+	3UTRd
chr11	34120605	34120607	NM_203364	0	+	3UTRd
chr11	34124155	34124157	NM_005898	0	+	3UTRd
chr11	34493605	34493607	NM_001752	0	+	3UTRd
chr11	34684832	34684834	NM_001206615	0	+	3UTRd
chr11	34684832	34684834	NM_001206616	0	+	3UTRd
chr11	34684832	34684834	NM_012153	0	+	3UTRd
chr11	35017673	35017675	NM_001135024	0	+	3UTRd
chr11	35017673	35017675	NM_001166158	0	+	3UTRd
chr11	35017673	35017675	NM_003477	0	+	3UTRd
chr11	35253947	35253949	NM_000610	0	+	3UTRd
chr11	35253947	35253949	NM_001001389	0	+	3UTRd
chr11	35253947	35253949	NM_001001390	0	+	3UTRd
chr11	35253947	35253949	NM_001001391	0	+	3UTRd
chr11	35253947	35253949	NM_001001392	0	+	3UTRd
chr11	35253947	35253949	NM_001202555	0	+	3UTRd
chr11	35253947	35253949	NM_001202556	0	+	3UTRd
chr11	35830928	35830930	NM_017583	0	+	3UTRd
chr11	36486752	36486754	NM_001160167	0	+	3UTRd
chr11	36486752	36486754	NM_001160168	0	+	3UTRd
chr11	36486752	36486754	NM_001160169	0	+	3UTRd
chr11	36486752	36486754	NM_024841	0	+	3UTRd
chr11	36680815	36680817	NM_138787	0	+	3UTRd
chr11	43366078	43366080	NM_001142930	0	+	3UTRd
chr11	43366078	43366080	NM_001142931	0	+	3UTRd
chr11	43366078	43366080	NM_001243747	0	+	3UTRd
chr11	43366078	43366080	NM_006595	0	+	3UTRd
chr11	43516481	43516483	NM_018259	0	+	3UTRd
chr11	43878167	43878169	NM_016142	0	+	3UTRd
chr11	43941823	43941825	NM_139178	0	+	3UTRd
chr11	44266978	44266980	NM_000401	0	+	3UTRd
chr11	44266978	44266980	NM_001178083	0	+	3UTRd
chr11	44266978	44266980	NM_207122	0	+	3UTRd
chr11	44953975	44953977	NM_130783	0	+	3UTRd
chr11	45834565	45834567	NM_001145265	0	+	3UTRd
chr11	45834565	45834567	NM_001145266	0	+	3UTRd
chr11	45834565	45834567	NM_018389	0	+	3UTRd
chr11	45928014	45928016	NM_005456	0	+	3UTRd
chr11	46697566	46697568	NM_001142673	0	+	3UTRd
chr11	46697566	46697568	NM_001205119	0	+	3UTRd
chr11	46697566	46697568	NM_001205120	0	+	3UTRd
chr11	46697566	46697568	NM_001205121	0	+	3UTRd
chr11	46697566	46697568	NM_001205122	0	+	3UTRd
chr11	46697566	46697568	NM_014741	0	+	3UTRd
chr11	47290582	47290584	NM_001130101	0	+	3UTRd
chr11	47290582	47290584	NM_001130102	0	+	3UTRd
chr11	47290582	47290584	NM_001251934	0	+	3UTRd
chr11	47290582	47290584	NM_001251935	0	+	3UTRd
chr11	47290582	47290584	NM_005693	0	+	3UTRd
chr11	47595011	47595013	NM_001143984	0	+	3UTRd
chr11	47595011	47595013	NM_175732	0	+	3UTRd
chr11	48154264	48154266	NM_001098503	0	+	3UTRd
chr11	57468657	57468659	NM_015457	0	+	3UTRd
chr11	57508443	57508445	NM_001144012	0	+	3UTRd
chr11	57508443	57508445	NM_015959	0	+	3UTRd
chr11	57510881	57510883	NM_170746	0	+	3UTRd
chr11	57586650	57586652	NM_001085458	0	+	3UTRd
chr11	57586650	57586652	NM_001085459	0	+	3UTRd
chr11	57586650	57586652	NM_001085460	0	+	3UTRd
chr11	57586650	57586652	NM_001085461	0	+	3UTRd
chr11	57586650	57586652	NM_001085462	0	+	3UTRd
chr11	57586650	57586652	NM_001085463	0	+	3UTRd
chr11	57586650	57586652	NM_001085464	0	+	3UTRd
chr11	57586650	57586652	NM_001085465	0	+	3UTRd
chr11	57586650	57586652	NM_001085466	0	+	3UTRd
chr11	57586650	57586652	NM_001085467	0	+	3UTRd
chr11	57586650	57586652	NM_001085468	0	+	3UTRd
chr11	57586650	57586652	NM_001085469	0	+	3UTRd
chr11	57586650	57586652	NM_001206883	0	+	3UTRd
chr11	57586650	57586652	NM_001206884	0	+	3UTRd
chr11	57586650	57586652	NM_001206885	0	+	3UTRd
chr11	57586650	57586652	NM_001206886	0	+	3UTRd
chr11	57586650	57586652	NM_001206887	0	+	3UTRd
chr11	57586650	57586652	NM_001206888	0	+	3UTRd
chr11	57586650	57586652	NM_001206889	0	+	3UTRd
chr11	57586650	57586652	NM_001206890	0	+	3UTRd
chr11	57586650	57586652	NM_001206891	0	+	3UTRd
chr11	57586650	57586652	NM_001331	0	+	3UTRd
chr11	58389021	58389023	NM_001197051	0	+	3UTRd
chr11	58389021	58389023	NM_053023	0	+	3UTRd
chr11	58724541	58724543	NM_001220494	0	+	3UTRd
chr11	58724541	58724543	NM_001220496	0	+	3UTRd
chr11	58724541	58724543	NM_080661	0	+	3UTRd
chr11	58976058	58976060	NM_015177	0	+	3UTRd
chr11	59573353	59573355	NM_001178040	0	+	3UTRd
chr11	59573353	59573355	NM_004177	0	+	3UTRd
chr11	59815514	59815516	NM_173801	0	+	3UTRd
chr11	59865938	59865940	NM_000139	0	+	3UTRd
chr11	59865938	59865940	NM_001256916	0	+	3UTRd
chr11	60076443	60076445	NM_001243266	0	+	3UTRd
chr11	60076443	60076445	NM_024021	0	+	3UTRd
chr11	60076443	60076445	NM_148975	0	+	3UTRd
chr11	60163424	60163426	NM_021201	0	+	3UTRd
chr11	60163424	60163426	NM_206938	0	+	3UTRd
chr11	60163424	60163426	NM_206939	0	+	3UTRd
chr11	60163424	60163426	NM_206940	0	+	3UTRd
chr11	60185226	60185228	NM_001079692	0	+	3UTRd
chr11	60185226	60185228	NM_032597	0	+	3UTRd
chr11	60238223	60238225	NM_021950	0	+	3UTRd
chr11	60238223	60238225	NM_152866	0	+	3UTRd
chr11	60895321	60895323	NM_014207	0	+	3UTRd
chr11	61116229	61116231	NM_015533	0	+	3UTRd
chr11	61136973	61136975	NM_016464	0	+	3UTRd
chr11	61214237	61214239	NM_017841	0	+	3UTRd
chr11	61564712	61564714	NM_004111	0	+	3UTRd
chr11	61634823	61634825	NM_004265	0	+	3UTRd
chr11	61731933	61731935	NM_004183	0	+	3UTRd
chr11	61920633	61920635	NM_001040694	0	+	3UTRd
chr11	61920633	61920635	NM_020238	0	+	3UTRd
chr11	62160885	62160887	NM_001083926	0	+	3UTRd
chr11	62160885	62160887	NM_025080	0	+	3UTRd
chr11	62434921	62434923	NM_001043229	0	+	3UTRd
chr11	62441160	62441162	NM_001085372	0	+	3UTRd
chr11	62506106	62506108	NM_173810	0	+	3UTRd
chr11	62557870	62557872	NM_199337	0	+	3UTRd
chr11	62656353	62656355	NM_001012662	0	+	3UTRd
chr11	62656353	62656355	NM_001012664	0	+	3UTRd
chr11	62656353	62656355	NM_001013251	0	+	3UTRd
chr11	62656353	62656355	NM_002394	0	+	3UTRd
chr11	63177710	63177712	NM_080866	0	+	3UTRd
chr11	63284244	63284246	NM_001142535	0	+	3UTRd
chr11	63284244	63284246	NM_001142536	0	+	3UTRd
chr11	63284244	63284246	NM_001142537	0	+	3UTRd
chr11	63284244	63284246	NM_001142538	0	+	3UTRd
chr11	63284244	63284246	NM_033101	0	+	3UTRd
chr11	63527340	63527342	NM_006054	0	+	3UTRd
chr11	63527361	63527363	NM_201428	0	+	3UTRd
chr11	63527361	63527363	NM_201429	0	+	3UTRd
chr11	63527361	63527363	NM_201430	0	+	3UTRd
chr11	63724444	63724446	NM_024771	0	+	3UTRd
chr11	63765890	63765892	NM_017670	0	+	3UTRd
chr11	63886643	63886645	NM_013280	0	+	3UTRd
chr11	64006734	64006736	NM_001243733	0	+	3UTRd
chr11	64006734	64006736	NM_003377	0	+	3UTRd
chr11	64036922	64036924	NM_000932	0	+	3UTRd
chr11	64036922	64036924	NM_001184883	0	+	3UTRd
chr11	64067501	64067503	NM_033310	0	+	3UTRd
chr11	64855872	64855874	NM_006782	0	+	3UTRd
chr11	65089898	65089900	NM_006779	0	+	3UTRd
chr11	65564688	65564690	NM_004561	0	+	3UTRd
chr11	65633912	65633914	NM_025128	0	+	3UTRd
chr11	65689046	65689048	NM_006442	0	+	3UTRd
chr11	65747605	65747607	NM_005146	0	+	3UTRd
chr11	66044961	66044963	NM_030981	0	+	3UTRd
chr11	66244806	66244808	NM_001098510	0	+	3UTRd
chr11	66244806	66244808	NM_001243135	0	+	3UTRd
chr11	66244806	66244808	NM_001243136	0	+	3UTRd
chr11	66244806	66244808	NM_145065	0	+	3UTRd
chr11	66397395	66397397	NM_001198836	0	+	3UTRd
chr11	66397395	66397397	NM_001198837	0	+	3UTRd
chr11	66397395	66397397	NM_006328	0	+	3UTRd
chr11	66610985	66610987	NM_024650	0	+	3UTRd
chr11	66818332	66818334	NM_001177880	0	+	3UTRd
chr11	66818332	66818334	NM_177963	0	+	3UTRd
chr11	67025548	67025550	NM_001256405	0	+	3UTRd
chr11	67025548	67025550	NM_012308	0	+	3UTRd
chr11	67054027	67054029	NM_001619	0	+	3UTRd
chr11	67229243	67229245	NM_145200	0	+	3UTRd
chr11	68216741	68216743	NM_002335	0	+	3UTRd
chr11	68382799	68382801	NM_001164160	0	+	3UTRd
chr11	68382799	68382801	NM_001164161	0	+	3UTRd
chr11	68382799	68382801	NM_001164162	0	+	3UTRd
chr11	68382799	68382801	NM_001164163	0	+	3UTRd
chr11	68382799	68382801	NM_018312	0	+	3UTRd
chr11	68858070	68858072	NM_139075	0	+	3UTRd
chr11	69469240	69469242	NM_053056	0	+	3UTRd
chr11	70035650	70035652	NM_018043	0	+	3UTRd
chr11	70053506	70053508	NM_003824	0	+	3UTRd
chr11	70224596	70224598	NM_177423	0	+	3UTRd
chr11	70230605	70230607	NM_003626	0	+	3UTRd
chr11	70282688	70282690	NM_005231	0	+	3UTRd
chr11	70282688	70282690	NM_138565	0	+	3UTRd
chr11	71708641	71708643	NM_018320	0	+	3UTRd
chr11	71713963	71713965	NM_005699	0	+	3UTRd
chr11	71713848	71713850	NM_173044	0	+	3UTRd
chr11	71807936	71807938	NM_001205138	0	+	3UTRd
chr11	71807936	71807938	NM_145309	0	+	3UTRd
chr11	71907365	71907367	NM_000802	0	+	3UTRd
chr11	71907365	71907367	NM_016724	0	+	3UTRd
chr11	71907365	71907367	NM_016725	0	+	3UTRd
chr11	71907365	71907367	NM_016729	0	+	3UTRd
chr11	71950186	71950188	NM_001567	0	+	3UTRd
chr11	72540678	72540680	NM_033388	0	+	3UTRd
chr11	72947393	72947395	NM_002564	0	+	3UTRd
chr11	72947393	72947395	NM_176071	0	+	3UTRd
chr11	72947393	72947395	NM_176072	0	+	3UTRd
chr11	73009662	73009664	NM_004154	0	+	3UTRd
chr11	73080423	73080425	NM_014786	0	+	3UTRd
chr11	73108517	73108519	NM_032871	0	+	3UTRd
chr11	73108517	73108519	NM_152222	0	+	3UTRd
chr11	74354103	74354105	NM_006591	0	+	3UTRd
chr11	74553456	74553458	NM_001098638	0	+	3UTRd
chr11	74690074	74690076	NM_014752	0	+	3UTRd
chr11	74917443	74917445	NM_001145211	0	+	3UTRd
chr11	74917443	74917445	NM_001145212	0	+	3UTRd
chr11	74917443	74917445	NM_007256	0	+	3UTRd
chr11	75117955	75117957	NM_001005	0	+	3UTRd
chr11	75133343	75133345	NM_001256802	0	+	3UTRd
chr11	75283847	75283849	NM_001207014	0	+	3UTRd
chr11	75283847	75283849	NM_001235	0	+	3UTRd
chr11	75512579	75512581	NM_001253891	0	+	3UTRd
chr11	75512579	75512581	NM_032564	0	+	3UTRd
chr11	75855280	75855282	NM_003369	0	+	3UTRd
chr11	76262587	76262589	NM_020193	0	+	3UTRd
chr11	76509196	76509198	NM_015516	0	+	3UTRd
chr11	76734848	76734850	NM_018367	0	+	3UTRd
chr11	76837196	76837198	NM_004055	0	+	3UTRd
chr11	77321399	77321401	NM_173039	0	+	3UTRd
chr11	82896833	82896835	NM_015885	0	+	3UTRd
chr11	82960011	82960013	NM_182603	0	+	3UTRd
chr11	85347581	85347583	NM_001193537	0	+	3UTRd
chr11	85347581	85347583	NM_001193538	0	+	3UTRd
chr11	85347581	85347583	NM_001256546	0	+	3UTRd
chr11	85347581	85347583	NM_001256547	0	+	3UTRd
chr11	85347581	85347583	NM_018480	0	+	3UTRd
chr11	85367595	85367597	NM_001244735	0	+	3UTRd
chr11	85367595	85367597	NM_032273	0	+	3UTRd
chr11	86056983	86056985	NM_016401	0	+	3UTRd
chr11	86522271	86522273	NM_007173	0	+	3UTRd
chr11	87039874	87039876	NM_001168724	0	+	3UTRd
chr11	87039874	87039876	NM_022918	0	+	3UTRd
chr11	89028925	89028927	NM_000372	0	+	3UTRd
chr11	92629633	92629635	NM_001008781	0	+	3UTRd
chr11	93496245	93496247	NM_014039	0	+	3UTRd
chr11	93546494	93546496	NM_004268	0	+	3UTRd
chr11	93847372	93847374	NM_001098672	0	+	3UTRd
chr11	93915135	93915137	NM_015368	0	+	3UTRd
chr11	94232742	94232744	NM_017704	0	+	3UTRd
chr11	94283062	94283064	NM_002033	0	+	3UTRd
chr11	94609916	94609918	NM_130847	0	+	3UTRd
chr11	94804386	94804388	NM_032102	0	+	3UTRd
chr11	94865813	94865815	NM_015036	0	+	3UTRd
chr11	95565855	95565857	NM_001243776	0	+	3UTRd
chr11	95565855	95565857	NM_001243777	0	+	3UTRd
chr11	95565855	95565857	NM_014679	0	+	3UTRd
chr11	96126725	96126727	NM_003772	0	+	3UTRd
chr11	100229614	100229616	NM_001243270	0	+	3UTRd
chr11	100229614	100229616	NM_014361	0	+	3UTRd
chr11	100229614	100229616	NM_175566	0	+	3UTRd
chr11	100861654	100861656	NM_152432	0	+	3UTRd
chr11	100864664	100864666	NM_032021	0	+	3UTRd
chr11	101871791	101871793	NM_020802	0	+	3UTRd
chr11	101955289	101955291	NM_032930	0	+	3UTRd
chr11	102104152	102104154	NM_001130145	0	+	3UTRd
chr11	102104152	102104154	NM_001195044	0	+	3UTRd
chr11	102104152	102104154	NM_001195045	0	+	3UTRd
chr11	102104152	102104154	NM_006106	0	+	3UTRd
chr11	102210133	102210135	NM_001165	0	+	3UTRd
chr11	102210133	102210135	NM_182962	0	+	3UTRd
chr11	103350589	103350591	NM_001080463	0	+	3UTRd
chr11	103350589	103350591	NM_001377	0	+	3UTRd
chr11	103909920	103909922	NM_001001711	0	+	3UTRd
chr11	105784229	105784231	NM_001077244	0	+	3UTRd
chr11	105784229	105784231	NM_001112812	0	+	3UTRd
chr11	105852817	105852819	NM_000829	0	+	3UTRd
chr11	105852817	105852819	NM_001077243	0	+	3UTRd
chr11	105969417	105969419	NM_015423	0	+	3UTRd
chr11	107834206	107834208	NM_017516	0	+	3UTRd
chr11	107978486	107978488	NM_003478	0	+	3UTRd
chr11	108018889	108018891	NM_000019	0	+	3UTRd
chr11	109299891	109299893	NM_207645	0	+	3UTRd
chr11	110042564	110042566	NM_033390	0	+	3UTRd
chr11	110335606	110335608	NM_004109	0	+	3UTRd
chr11	111431786	111431788	NM_178834	0	+	3UTRd
chr11	111597630	111597632	NM_015191	0	+	3UTRd
chr11	111893305	111893307	NM_001037954	0	+	3UTRd
chr11	111893305	111893307	NM_033425	0	+	3UTRd
chr11	111935000	111935002	NM_001931	0	+	3UTRd
chr11	111955872	111955874	NM_001082969	0	+	3UTRd
chr11	111955872	111955874	NM_001082970	0	+	3UTRd
chr11	111955872	111955874	NM_018195	0	+	3UTRd
chr11	111966516	111966518	NM_003002	0	+	3UTRd
chr11	112089647	112089649	NM_001037290	0	+	3UTRd
chr11	112089647	112089649	NM_001256397	0	+	3UTRd
chr11	112089647	112089649	NM_001256398	0	+	3UTRd
chr11	112089647	112089649	NM_001256400	0	+	3UTRd
chr11	112089647	112089649	NM_031938	0	+	3UTRd
chr11	112104693	112104695	NM_000317	0	+	3UTRd
chr11	113135917	113135919	NM_001076682	0	+	3UTRd
chr11	113135917	113135919	NM_001242608	0	+	3UTRd
chr11	113149156	113149158	NM_000615	0	+	3UTRd
chr11	113149156	113149158	NM_001242607	0	+	3UTRd
chr11	113149156	113149158	NM_181351	0	+	3UTRd
chr11	114279633	114279635	NM_016090	0	+	3UTRd
chr11	114320998	114321000	NM_015523	0	+	3UTRd
chr11	117041759	117041761	NM_002572	0	+	3UTRd
chr11	117047129	117047131	NM_001184746	0	+	3UTRd
chr11	117047129	117047131	NM_001184747	0	+	3UTRd
chr11	117047590	117047592	NM_001184748	0	+	3UTRd
chr11	117156402	117156404	NM_001077239	0	+	3UTRd
chr11	117156402	117156404	NM_207343	0	+	3UTRd
chr11	117283980	117283982	NM_014956	0	+	3UTRd
chr11	117990554	117990556	NM_001083947	0	+	3UTRd
chr11	117990554	117990556	NM_001173551	0	+	3UTRd
chr11	117990554	117990556	NM_001173552	0	+	3UTRd
chr11	117990554	117990556	NM_019894	0	+	3UTRd
chr11	118269924	118269926	NM_001204077	0	+	3UTRd
chr11	118269924	118269926	NM_004788	0	+	3UTRd
chr11	118280560	118280562	NM_006476	0	+	3UTRd
chr11	118397537	118397539	NM_001197104	0	+	3UTRd
chr11	118397537	118397539	NM_005933	0	+	3UTRd
chr11	118401738	118401740	NM_001080441	0	+	3UTRd
chr11	118473745	118473747	NM_001142281	0	+	3UTRd
chr11	118473745	118473747	NM_001655	0	+	3UTRd
chr11	118766978	118766980	NM_001716	0	+	3UTRd
chr11	118766978	118766980	NM_032966	0	+	3UTRd
chr11	119005763	119005765	NM_001243259	0	+	3UTRd
chr11	119005763	119005765	NM_015517	0	+	3UTRd
chr11	119005763	119005765	NM_198971	0	+	3UTRd
chr11	119060930	119060932	NM_001168468	0	+	3UTRd
chr11	119060930	119060932	NM_024791	0	+	3UTRd
chr11	120190651	120190653	NM_001244682	0	+	3UTRd
chr11	120190651	120190653	NM_014352	0	+	3UTRd
chr11	120204386	120204388	NM_001198670	0	+	3UTRd
chr11	120204386	120204388	NM_001198671	0	+	3UTRd
chr11	120204386	120204388	NM_001198672	0	+	3UTRd
chr11	120204386	120204388	NM_001198673	0	+	3UTRd
chr11	120204386	120204388	NM_001198674	0	+	3UTRd
chr11	120204386	120204388	NM_001198675	0	+	3UTRd
chr11	120204386	120204388	NM_174926	0	+	3UTRd
chr11	120360643	120360645	NM_001198665	0	+	3UTRd
chr11	120360643	120360645	NM_015313	0	+	3UTRd
chr11	120960352	120960354	NM_001130047	0	+	3UTRd
chr11	120960352	120960354	NM_152715	0	+	3UTRd
chr11	121184117	121184119	NM_001024956	0	+	3UTRd
chr11	121184117	121184119	NM_006918	0	+	3UTRd
chr11	121504469	121504471	NM_003105	0	+	3UTRd
chr11	122685185	122685187	NM_032873	0	+	3UTRd
chr11	122743345	122743347	NM_019604	0	+	3UTRd
chr11	123995541	123995543	NM_198315	0	+	3UTRd
chr11	124017616	124017618	NM_001130142	0	+	3UTRd
chr11	124017616	124017618	NM_014622	0	+	3UTRd
chr11	124505820	124505822	NM_032811	0	+	3UTRd
chr11	124564685	124564687	NM_017425	0	+	3UTRd
chr11	124960410	124960412	NM_001145290	0	+	3UTRd
chr11	124960410	124960412	NM_198277	0	+	3UTRd
chr11	125303283	125303285	NM_022062	0	+	3UTRd
chr11	125454573	125454575	NM_001007277	0	+	3UTRd
chr11	125454573	125454575	NM_004879	0	+	3UTRd
chr11	125491278	125491280	NM_152713	0	+	3UTRd
chr11	125527040	125527042	NM_001114122	0	+	3UTRd
chr11	125527040	125527042	NM_001244846	0	+	3UTRd
chr11	125527040	125527042	NM_001274	0	+	3UTRd
chr11	125709965	125709967	NM_001144874	0	+	3UTRd
chr11	125793003	125793005	NM_013264	0	+	3UTRd
chr11	126132877	126132879	NM_024556	0	+	3UTRd
chr11	126164826	126164828	NM_001039661	0	+	3UTRd
chr11	128683160	128683162	NM_001167681	0	+	3UTRd
chr11	128683160	128683162	NM_002017	0	+	3UTRd
chr11	128787949	128787951	NM_000890	0	+	3UTRd
chr11	129729896	129729898	NM_138788	0	+	3UTRd
chr11	130014704	130014706	NM_001142276	0	+	3UTRd
chr11	130014704	130014706	NM_001142277	0	+	3UTRd
chr11	130014704	130014706	NM_001142278	0	+	3UTRd
chr11	130014704	130014706	NM_001243299	0	+	3UTRd
chr11	130014704	130014706	NM_001642	0	+	3UTRd
chr11	132206714	132206716	NM_001048209	0	+	3UTRd
chr11	132206714	132206716	NM_001144058	0	+	3UTRd
chr11	132206714	132206716	NM_016522	0	+	3UTRd
chr11	134021650	134021652	NM_001205329	0	+	3UTRd
chr11	134021650	134021652	NM_032801	0	+	3UTRd
chr11	134117684	134117686	NM_052875	0	+	3UTRd
chr11	134135744	134135746	NM_014384	0	+	3UTRd
chr12	287623	287625	NM_001170738	0	+	3UTRd
chr12	1020616	1020618	NM_001184985	0	+	3UTRd
chr12	1020616	1020618	NM_014823	0	+	3UTRd
chr12	1020616	1020618	NM_018979	0	+	3UTRd
chr12	1020616	1020618	NM_213655	0	+	3UTRd
chr12	1756375	1756377	NM_030775	0	+	3UTRd
chr12	1756376	1756378	NM_032642	0	+	3UTRd
chr12	1897843	1897845	NM_024551	0	+	3UTRd
chr12	2807113	2807115	NM_000719	0	+	3UTRd
chr12	2807113	2807115	NM_001129827	0	+	3UTRd
chr12	2807113	2807115	NM_001129829	0	+	3UTRd
chr12	2807113	2807115	NM_001129830	0	+	3UTRd
chr12	2807113	2807115	NM_001129831	0	+	3UTRd
chr12	2807113	2807115	NM_001129832	0	+	3UTRd
chr12	2807113	2807115	NM_001129833	0	+	3UTRd
chr12	2807113	2807115	NM_001129834	0	+	3UTRd
chr12	2807113	2807115	NM_001129835	0	+	3UTRd
chr12	2807113	2807115	NM_001129836	0	+	3UTRd
chr12	2807113	2807115	NM_001129837	0	+	3UTRd
chr12	2807113	2807115	NM_001129838	0	+	3UTRd
chr12	2807113	2807115	NM_001129839	0	+	3UTRd
chr12	2807113	2807115	NM_001129840	0	+	3UTRd
chr12	2807113	2807115	NM_001129841	0	+	3UTRd
chr12	2807113	2807115	NM_001129842	0	+	3UTRd
chr12	2807113	2807115	NM_001129843	0	+	3UTRd
chr12	2807113	2807115	NM_001129844	0	+	3UTRd
chr12	2807113	2807115	NM_001129846	0	+	3UTRd
chr12	2807113	2807115	NM_001167623	0	+	3UTRd
chr12	2807113	2807115	NM_001167624	0	+	3UTRd
chr12	2807113	2807115	NM_001167625	0	+	3UTRd
chr12	2807113	2807115	NM_199460	0	+	3UTRd
chr12	2914585	2914587	NM_002014	0	+	3UTRd
chr12	2934235	2934237	NM_018463	0	+	3UTRd
chr12	2998689	2998691	NM_001252499	0	+	3UTRd
chr12	2998689	2998691	NM_001252500	0	+	3UTRd
chr12	2998689	2998691	NM_001257097	0	+	3UTRd
chr12	2998689	2998691	NM_001257098	0	+	3UTRd
chr12	3050304	3050306	NM_001160408	0	+	3UTRd
chr12	3050304	3050306	NM_003324	0	+	3UTRd
chr12	3395728	3395730	NM_001168320	0	+	3UTRd
chr12	3395728	3395730	NM_006675	0	+	3UTRd
chr12	4414520	4414522	NM_001759	0	+	3UTRd
chr12	4469188	4469190	NM_020375	0	+	3UTRd
chr12	4669211	4669213	NM_001130862	0	+	3UTRd
chr12	4669211	4669213	NM_006479	0	+	3UTRd
chr12	4723039	4723041	NM_003845	0	+	3UTRd
chr12	4796718	4796720	NM_005002	0	+	3UTRd
chr12	6347435	6347437	NM_001769	0	+	3UTRd
chr12	6571486	6571488	NM_018009	0	+	3UTRd
chr12	6980108	6980110	NM_000365	0	+	3UTRd
chr12	6980108	6980110	NM_001159287	0	+	3UTRd
chr12	7085163	7085165	NM_006331	0	+	3UTRd
chr12	8674958	8674960	NM_080387	0	+	3UTRd
chr12	8929785	8929787	NM_020734	0	+	3UTRd
chr12	9852149	9852151	NM_001004419	0	+	3UTRd
chr12	9852149	9852151	NM_001197317	0	+	3UTRd
chr12	9852149	9852151	NM_001197318	0	+	3UTRd
chr12	9852149	9852151	NM_001197319	0	+	3UTRd
chr12	9852149	9852151	NM_013269	0	+	3UTRd
chr12	10375722	10375724	NM_031412	0	+	3UTRd
chr12	11087442	11087444	NM_001110213	0	+	3UTRd
chr12	11087442	11087444	NM_005042	0	+	3UTRd
chr12	12048323	12048325	NM_001987	0	+	3UTRd
chr12	12252625	12252627	NM_030766	0	+	3UTRd
chr12	12252625	12252627	NM_138722	0	+	3UTRd
chr12	12252625	12252627	NM_138723	0	+	3UTRd
chr12	12619836	12619838	NM_058169	0	+	3UTRd
chr12	12798039	12798041	NM_001310	0	+	3UTRd
chr12	12875303	12875305	NM_004064	0	+	3UTRd
chr12	12944397	12944399	NM_001130415	0	+	3UTRd
chr12	12944397	12944399	NM_030817	0	+	3UTRd
chr12	13066598	13066600	NM_003979	0	+	3UTRd
chr12	13369706	13369708	NM_001423	0	+	3UTRd
chr12	14651695	14651697	NM_018179	0	+	3UTRd
chr12	14930934	14930936	NM_177925	0	+	3UTRd
chr12	15751263	15751265	NM_002848	0	+	3UTRd
chr12	15751263	15751265	NM_030667	0	+	3UTRd
chr12	15751263	15751265	NM_030668	0	+	3UTRd
chr12	15751263	15751265	NM_030669	0	+	3UTRd
chr12	15751263	15751265	NM_030670	0	+	3UTRd
chr12	15751263	15751265	NM_030671	0	+	3UTRd
chr12	16190313	16190315	NM_015954	0	+	3UTRd
chr12	18801350	18801352	NM_004570	0	+	3UTRd
chr12	19354935	19354937	NM_001190860	0	+	3UTRd
chr12	19675171	19675173	NM_001114176	0	+	3UTRd
chr12	19675171	19675173	NM_153207	0	+	3UTRd
chr12	20837039	20837041	NM_000921	0	+	3UTRd
chr12	20837039	20837041	NM_001244683	0	+	3UTRd
chr12	20906318	20906320	NM_001145944	0	+	3UTRd
chr12	20906318	20906320	NM_001145945	0	+	3UTRd
chr12	20906318	20906320	NM_001145946	0	+	3UTRd
chr12	20906318	20906320	NM_017435	0	+	3UTRd
chr12	21069841	21069843	NM_019844	0	+	3UTRd
chr12	21532912	21532914	NM_000415	0	+	3UTRd
chr12	21624180	21624182	NM_024854	0	+	3UTRd
chr12	21671335	21671337	NM_016072	0	+	3UTRd
chr12	22843606	22843608	NM_018638	0	+	3UTRd
chr12	26225805	26225807	NM_001164746	0	+	3UTRd
chr12	26225805	26225807	NM_001164747	0	+	3UTRd
chr12	26225805	26225807	NM_001164748	0	+	3UTRd
chr12	27119579	27119581	NM_001171887	0	+	3UTRd
chr12	27119579	27119581	NM_015633	0	+	3UTRd
chr12	27182680	27182682	NM_004264	0	+	3UTRd
chr12	27478888	27478890	NM_015000	0	+	3UTRd
chr12	27578744	27578746	NM_001248002	0	+	3UTRd
chr12	27578744	27578746	NM_001248003	0	+	3UTRd
chr12	27578744	27578746	NM_001248004	0	+	3UTRd
chr12	27578744	27578746	NM_001248005	0	+	3UTRd
chr12	27578744	27578746	NM_020183	0	+	3UTRd
chr12	27848495	27848497	NM_001198915	0	+	3UTRd
chr12	27848495	27848497	NM_001198916	0	+	3UTRd
chr12	27848495	27848497	NM_003622	0	+	3UTRd
chr12	27848495	27848497	NM_177444	0	+	3UTRd
chr12	27909235	27909237	NM_001190864	0	+	3UTRd
chr12	27909235	27909237	NM_021821	0	+	3UTRd
chr12	27955971	27955973	NM_020782	0	+	3UTRd
chr12	28703097	28703099	NM_018318	0	+	3UTRd
chr12	31149535	31149537	NM_001080509	0	+	3UTRd
chr12	31822014	31822016	NM_001135863	0	+	3UTRd
chr12	31822014	31822016	NM_001135864	0	+	3UTRd
chr12	31822014	31822016	NM_173802	0	+	3UTRd
chr12	32798982	32798984	NM_139241	0	+	3UTRd
chr12	32898582	32898584	NM_005690	0	+	3UTRd
chr12	32898582	32898584	NM_012062	0	+	3UTRd
chr12	32898582	32898584	NM_012063	0	+	3UTRd
chr12	34181234	34181236	NM_032834	0	+	3UTRd
chr12	38723526	38723528	NM_001013620	0	+	3UTRd
chr12	40763084	40763086	NM_198578	0	+	3UTRd
chr12	41366517	41366519	NM_001256063	0	+	3UTRd
chr12	41366517	41366519	NM_001256064	0	+	3UTRd
chr12	41466211	41466213	NM_001843	0	+	3UTRd
chr12	41466211	41466213	NM_175038	0	+	3UTRd
chr12	42842420	42842422	NM_001143787	0	+	3UTRd
chr12	42842420	42842422	NM_016488	0	+	3UTRd
chr12	44183344	44183346	NM_001114182	0	+	3UTRd
chr12	44183344	44183346	NM_001145256	0	+	3UTRd
chr12	44183344	44183346	NM_001145257	0	+	3UTRd
chr12	44183344	44183346	NM_001145258	0	+	3UTRd
chr12	44183344	44183346	NM_016123	0	+	3UTRd
chr12	46301817	46301819	NM_152641	0	+	3UTRd
chr12	48176534	48176536	NM_017842	0	+	3UTRd
chr12	48362659	48362661	NM_001143841	0	+	3UTRd
chr12	48362659	48362661	NM_001143842	0	+	3UTRd
chr12	48362659	48362661	NM_001143843	0	+	3UTRd
chr12	48362659	48362661	NM_024056	0	+	3UTRd
chr12	48540185	48540187	NM_000289	0	+	3UTRd
chr12	48540185	48540187	NM_001166686	0	+	3UTRd
chr12	48540185	48540187	NM_001166687	0	+	3UTRd
chr12	48540185	48540187	NM_001166688	0	+	3UTRd
chr12	48890295	48890297	NM_152319	0	+	3UTRd
chr12	49222724	49222726	NM_000725	0	+	3UTRd
chr12	49222724	49222726	NM_001206915	0	+	3UTRd
chr12	49222724	49222726	NM_001206916	0	+	3UTRd
chr12	49222724	49222726	NM_001206917	0	+	3UTRd
chr12	49921205	49921207	NM_023071	0	+	3UTRd
chr12	50158715	50158717	NM_001098576	0	+	3UTRd
chr12	50158715	50158717	NM_003217	0	+	3UTRd
chr12	50352662	50352664	NM_000486	0	+	3UTRd
chr12	50477403	50477405	NM_001095	0	+	3UTRd
chr12	50477403	50477405	NM_001256830	0	+	3UTRd
chr12	50477403	50477405	NM_020039	0	+	3UTRd
chr12	50494492	50494494	NM_003076	0	+	3UTRd
chr12	50494492	50494494	NM_139071	0	+	3UTRd
chr12	50505093	50505095	NM_005276	0	+	3UTRd
chr12	50873786	50873788	NM_001170803	0	+	3UTRd
chr12	50873786	50873788	NM_001170808	0	+	3UTRd
chr12	50873786	50873788	NM_052879	0	+	3UTRd
chr12	50873786	50873788	NM_199188	0	+	3UTRd
chr12	50873786	50873788	NM_199190	0	+	3UTRd
chr12	51142448	51142450	NM_173602	0	+	3UTRd
chr12	51214941	51214943	NM_005171	0	+	3UTRd
chr12	51454205	51454207	NM_001243689	0	+	3UTRd
chr12	51454205	51454207	NM_015416	0	+	3UTRd
chr12	51637715	51637717	NM_001136264	0	+	3UTRd
chr12	51637715	51637717	NM_001136266	0	+	3UTRd
chr12	51637715	51637717	NM_001136267	0	+	3UTRd
chr12	51637715	51637717	NM_001136268	0	+	3UTRd
chr12	51637715	51637717	NM_014764	0	+	3UTRd
chr12	51640499	51640501	NM_001136269	0	+	3UTRd
chr12	52285503	52285505	NM_001130015	0	+	3UTRd
chr12	52285503	52285505	NM_182608	0	+	3UTRd
chr12	52317143	52317145	NM_000020	0	+	3UTRd
chr12	52317143	52317145	NM_001077401	0	+	3UTRd
chr12	53435991	53435993	NM_001417	0	+	3UTRd
chr12	53584652	53584654	NM_001004304	0	+	3UTRd
chr12	53810224	53810226	NM_001251825	0	+	3UTRd
chr12	53810224	53810226	NM_003109	0	+	3UTRd
chr12	53810224	53810226	NM_138473	0	+	3UTRd
chr12	53874944	53874946	NM_001098620	0	+	3UTRd
chr12	53874944	53874946	NM_001128911	0	+	3UTRd
chr12	53874944	53874946	NM_001128912	0	+	3UTRd
chr12	53874944	53874946	NM_001128913	0	+	3UTRd
chr12	53874944	53874946	NM_001128914	0	+	3UTRd
chr12	53874944	53874946	NM_005016	0	+	3UTRd
chr12	53874944	53874946	NM_031989	0	+	3UTRd
chr12	54397118	54397120	NM_006897	0	+	3UTRd
chr12	54679028	54679030	NM_002136	0	+	3UTRd
chr12	54679028	54679030	NM_031157	0	+	3UTRd
chr12	54745631	54745633	NM_016057	0	+	3UTRd
chr12	54936897	54936899	NM_001184976	0	+	3UTRd
chr12	54936897	54936899	NM_005337	0	+	3UTRd
chr12	55423799	55423801	NM_021191	0	+	3UTRd
chr12	56118524	56118526	NM_001199771	0	+	3UTRd
chr12	56118524	56118526	NM_002905	0	+	3UTRd
chr12	56214957	56214959	NM_014182	0	+	3UTRd
chr12	56390465	56390467	NM_001252036	0	+	3UTRd
chr12	56390465	56390467	NM_001252037	0	+	3UTRd
chr12	56390465	56390467	NM_002868	0	+	3UTRd
chr12	56399307	56399309	NM_000456	0	+	3UTRd
chr12	56399307	56399309	NM_001032386	0	+	3UTRd
chr12	56399307	56399309	NM_001032387	0	+	3UTRd
chr12	56497289	56497291	NM_001982	0	+	3UTRd
chr12	56538458	56538460	NM_001184796	0	+	3UTRd
chr12	56538458	56538460	NM_015292	0	+	3UTRd
chr12	56864765	56864767	NM_207344	0	+	3UTRd
chr12	56989978	56989980	NM_002898	0	+	3UTRd
chr12	57607123	57607125	NM_002332	0	+	3UTRd
chr12	57628716	57628718	NM_001166356	0	+	3UTRd
chr12	57628716	57628718	NM_001166357	0	+	3UTRd
chr12	57628716	57628718	NM_001166358	0	+	3UTRd
chr12	57628716	57628718	NM_001166359	0	+	3UTRd
chr12	57628716	57628718	NM_005412	0	+	3UTRd
chr12	57978552	57978554	NM_004984	0	+	3UTRd
chr12	57997209	57997211	NM_001146258	0	+	3UTRd
chr12	57997209	57997211	NM_001146259	0	+	3UTRd
chr12	57997209	57997211	NM_001146260	0	+	3UTRd
chr12	57997209	57997211	NM_024779	0	+	3UTRd
chr12	58115338	58115340	NM_001017956	0	+	3UTRd
chr12	58115338	58115340	NM_001017957	0	+	3UTRd
chr12	58115338	58115340	NM_001017958	0	+	3UTRd
chr12	58115338	58115340	NM_006812	0	+	3UTRd
chr12	58142024	58142026	NM_005981	0	+	3UTRd
chr12	58154191	58154193	NM_138396	0	+	3UTRd
chr12	58176322	58176324	NM_015433	0	+	3UTRd
chr12	58176322	58176324	NM_206914	0	+	3UTRd
chr12	58191368	58191370	NM_001172695	0	+	3UTRd
chr12	58191368	58191370	NM_001172696	0	+	3UTRd
chr12	58191368	58191370	NM_005726	0	+	3UTRd
chr12	58351050	58351052	NM_033276	0	+	3UTRd
chr12	62730472	62730474	NM_001252079	0	+	3UTRd
chr12	62803499	62803501	NM_001252078	0	+	3UTRd
chr12	62803499	62803501	NM_006313	0	+	3UTRd
chr12	62991361	62991363	NM_015026	0	+	3UTRd
chr12	64895897	64895899	NM_013254	0	+	3UTRd
chr12	65274796	65274798	NM_015279	0	+	3UTRd
chr12	65642139	65642141	NM_001167614	0	+	3UTRd
chr12	65642139	65642141	NM_014319	0	+	3UTRd
chr12	65860685	65860687	NM_001031679	0	+	3UTRd
chr12	65860685	65860687	NM_001193460	0	+	3UTRd
chr12	65860685	65860687	NM_001193461	0	+	3UTRd
chr12	65860685	65860687	NM_198080	0	+	3UTRd
chr12	66648392	66648394	NM_001142523	0	+	3UTRd
chr12	66648392	66648394	NM_007199	0	+	3UTRd
chr12	67708386	67708388	NM_018448	0	+	3UTRd
chr12	68056442	68056444	NM_003583	0	+	3UTRd
chr12	68056442	68056444	NM_006482	0	+	3UTRd
chr12	69054383	69054385	NM_001010942	0	+	3UTRd
chr12	69054383	69054385	NM_001251917	0	+	3UTRd
chr12	69054383	69054385	NM_001251918	0	+	3UTRd
chr12	69054383	69054385	NM_001251921	0	+	3UTRd
chr12	69054383	69054385	NM_001251922	0	+	3UTRd
chr12	69054383	69054385	NM_015646	0	+	3UTRd
chr12	69239210	69239212	NM_002392	0	+	3UTRd
chr12	69668136	69668138	NM_007007	0	+	3UTRd
chr12	69973560	69973562	NM_001042555	0	+	3UTRd
chr12	69973560	69973562	NM_006654	0	+	3UTRd
chr12	69995355	69995357	NM_001198842	0	+	3UTRd
chr12	69995355	69995357	NM_006431	0	+	3UTRd
chr12	70216982	70216984	NM_001024647	0	+	3UTRd
chr12	70216982	70216984	NM_022456	0	+	3UTRd
chr12	70216982	70216984	NM_175623	0	+	3UTRd
chr12	70216982	70216984	NM_175624	0	+	3UTRd
chr12	70216982	70216984	NM_175625	0	+	3UTRd
chr12	70748771	70748773	NM_001199302	0	+	3UTRd
chr12	70748771	70748773	NM_001199303	0	+	3UTRd
chr12	70748771	70748773	NM_014515	0	+	3UTRd
chr12	70828070	70828072	NM_014505	0	+	3UTRd
chr12	72074426	72074428	NM_031435	0	+	3UTRd
chr12	72097837	72097839	NM_018279	0	+	3UTRd
chr12	72181148	72181150	NM_014999	0	+	3UTRd
chr12	72320627	72320629	NM_001146213	0	+	3UTRd
chr12	72320627	72320629	NM_001146214	0	+	3UTRd
chr12	72320627	72320629	NM_022771	0	+	3UTRd
chr12	73059420	73059422	NM_013381	0	+	3UTRd
chr12	75764167	75764169	NM_152779	0	+	3UTRd
chr12	75895714	75895716	NM_006851	0	+	3UTRd
chr12	77247472	77247474	NM_015336	0	+	3UTRd
chr12	78606788	78606790	NM_014903	0	+	3UTRd
chr12	79845786	79845788	NM_001135805	0	+	3UTRd
chr12	79845786	79845788	NM_001135806	0	+	3UTRd
chr12	79845786	79845788	NM_005639	0	+	3UTRd
chr12	80772868	80772870	NM_173591	0	+	3UTRd
chr12	81649580	81649582	NM_024560	0	+	3UTRd
chr12	82873014	82873016	NM_032230	0	+	3UTRd
chr12	86276768	86276770	NM_006183	0	+	3UTRd
chr12	88443935	88443937	NM_001009894	0	+	3UTRd
chr12	88593662	88593664	NM_181783	0	+	3UTRd
chr12	93797022	93797024	NM_019094	0	+	3UTRd
chr12	93797022	93797024	NM_199040	0	+	3UTRd
chr12	93897546	93897548	NM_014050	0	+	3UTRd
chr12	93897546	93897548	NM_172177	0	+	3UTRd
chr12	93969976	93969978	NM_003877	0	+	3UTRd
chr12	94244529	94244531	NM_003805	0	+	3UTRd
chr12	95696564	95696566	NM_017599	0	+	3UTRd
chr12	95909611	95909613	NM_006838	0	+	3UTRd
chr12	96260236	96260238	NM_003095	0	+	3UTRd
chr12	96362368	96362370	NM_152435	0	+	3UTRd
chr12	97347467	97347469	NM_001135175	0	+	3UTRd
chr12	97347467	97347469	NM_001135176	0	+	3UTRd
chr12	97347467	97347469	NM_001135177	0	+	3UTRd
chr12	97347467	97347469	NM_152905	0	+	3UTRd
chr12	98944155	98944157	NM_001032283	0	+	3UTRd
chr12	98944155	98944157	NM_001032284	0	+	3UTRd
chr12	98995776	98995778	NM_002635	0	+	3UTRd
chr12	98995776	98995778	NM_005888	0	+	3UTRd
chr12	98995776	98995778	NM_213611	0	+	3UTRd
chr12	100043890	100043892	NM_153364	0	+	3UTRd
chr12	100618199	100618201	NM_022496	0	+	3UTRd
chr12	100733912	100733914	NM_017988	0	+	3UTRd
chr12	102317399	102317401	NM_018370	0	+	3UTRd
chr12	104382654	104382656	NM_003211	0	+	3UTRd
chr12	104500302	104500304	NM_013320	0	+	3UTRd
chr12	104744060	104744062	NM_001093771	0	+	3UTRd
chr12	104744060	104744062	NM_003330	0	+	3UTRd
chr12	104744060	104744062	NM_182729	0	+	3UTRd
chr12	104744060	104744062	NM_182742	0	+	3UTRd
chr12	104744060	104744062	NM_182743	0	+	3UTRd
chr12	105155790	105155792	NM_001173982	0	+	3UTRd
chr12	105155790	105155792	NM_018413	0	+	3UTRd
chr12	105562904	105562906	NM_015275	0	+	3UTRd
chr12	105765294	105765296	NM_001145199	0	+	3UTRd
chr12	106903974	106903976	NM_001160708	0	+	3UTRd
chr12	106903974	106903976	NM_018082	0	+	3UTRd
chr12	107156580	107156582	NM_001206691	0	+	3UTRd
chr12	107156580	107156582	NM_032491	0	+	3UTRd
chr12	107156580	107156582	NM_213594	0	+	3UTRd
chr12	107283092	107283094	NM_018157	0	+	3UTRd
chr12	107367811	107367813	NM_152261	0	+	3UTRd
chr12	108644311	108644313	NM_014653	0	+	3UTRd
chr12	108963158	108963160	NM_014301	0	+	3UTRd
chr12	108963158	108963160	NM_213595	0	+	3UTRd
chr12	109525829	109525831	NM_032663	0	+	3UTRd
chr12	109706028	109706030	NM_001093	0	+	3UTRd
chr12	109974505	109974507	NM_130466	0	+	3UTRd
chr12	109974505	109974507	NM_183415	0	+	3UTRd
chr12	110788895	110788897	NM_170665	0	+	3UTRd
[truncated: 6,047 more rows]
