# Supplementary material for: Aire-dependent genes undergo Clp1-mediated 3’UTR shortening associated with higher transcript stability in the thymus
Source: eLife. 2020 Apr 29;9:e52985. doi: 10.7554/eLife.52985 (PMC7205469; doi:10.7554/eLife.52985)
Supplement: Figure 2—source data 1. — The four files (3UTRd+_const.xlsx, 3UTRd+_alt.xlsx, 3UTRd-_const.xlsx and 3UTRd-_alt.xlsx) were generated parsing the PolyA_DB 2 database for alternative (proximal) pAs and constitutive (distal) pAs. Alternative pAs with their genomic location are listed in two files according to the orientation of the genes (3UTRd+_alt.xlsx and 3UTRd-_alt.xlsx). Constitutive pAs with their genomic location are also listed in two different files (3UTRd+_const.xlsx and 3UTRd-_const.xlsx). These files are used to generate bed files of proximal and distal pA location at Aire-sensitive and neutral-genes for CLIP-seq analysis using the sitepro program (CEAS distribution). [file elife-52985-fig2-data1.zip › Figure_2_source_data_1_REVISION/3UTRd-_alt.xlsx]

## Sheet: Sheet1
chr1	14406	14408	NR_024540	0	-	3UTRd
chr1	134918	134920	NR_039983	0	-	3UTRd
chr1	1152457	1152459	NM_016176	0	-	3UTRd
chr1	1152457	1152459	NM_016547	0	-	3UTRd
chr1	1190279	1190281	NM_058167	0	-	3UTRd
chr1	1190279	1190281	NM_194315	0	-	3UTRd
chr1	1190279	1190281	NM_194457	0	-	3UTRd
chr1	1190279	1190281	NM_194458	0	-	3UTRd
chr1	1228252	1228254	NM_030649	0	-	3UTRd
chr1	1270715	1270717	NM_004421	0	-	3UTRd
chr1	1337296	1337298	NM_017971	0	-	3UTRd
chr1	1683952	1683954	NM_001198993	0	-	3UTRd
chr1	1683952	1683954	NM_001198994	0	-	3UTRd
chr1	1683952	1683954	NM_001198995	0	-	3UTRd
chr1	1683952	1683954	NM_023018	0	-	3UTRd
chr1	1718266	1718268	NM_002074	0	-	3UTRd
chr1	2116010	2116012	NM_001146310	0	-	3UTRd
chr1	2116010	2116012	NM_001256945	0	-	3UTRd
chr1	2116010	2116012	NR_046425	0	-	3UTRd
chr1	2116010	2116012	NR_046426	0	-	3UTRd
chr1	2123356	2123358	NM_001256946	0	-	3UTRd
chr1	2336806	2336808	NM_002617	0	-	3UTRd
chr1	2336806	2336808	NM_153818	0	-	3UTRd
chr1	3406486	3406488	NM_001409	0	-	3UTRd
chr1	3654040	3654042	NR_033708	0	-	3UTRd
chr1	3654040	3654042	NR_033709	0	-	3UTRd
chr1	3654040	3654042	NR_033710	0	-	3UTRd
chr1	3654040	3654042	NR_033711	0	-	3UTRd
chr1	3654040	3654042	NR_033712	0	-	3UTRd
chr1	3731347	3731349	NM_014704	0	-	3UTRd
chr1	5922988	5922990	NM_015102	0	-	3UTRd
chr1	6246673	6246675	NM_000983	0	-	3UTRd
chr1	6284683	6284685	NM_012405	0	-	3UTRd
chr1	6308854	6308856	NM_207370	0	-	3UTRd
chr1	6478027	6478029	NM_019089	0	-	3UTRd
chr1	6527185	6527187	NM_001042663	0	-	3UTRd
chr1	6527185	6527187	NM_001042664	0	-	3UTRd
chr1	6527185	6527187	NM_001042665	0	-	3UTRd
chr1	6527185	6527187	NM_020631	0	-	3UTRd
chr1	6527185	6527187	NM_198681	0	-	3UTRd
chr1	6585774	6585776	NM_024654	0	-	3UTRd
chr1	6695674	6695676	NM_018198	0	-	3UTRd
chr1	7979905	7979907	NM_001561	0	-	3UTRd
chr1	8072288	8072290	NM_018948	0	-	3UTRd
chr1	8414588	8414590	NM_001042681	0	-	3UTRd
chr1	8414588	8414590	NM_001042682	0	-	3UTRd
chr1	8414588	8414590	NM_012102	0	-	3UTRd
chr1	9097530	9097532	NM_003039	0	-	3UTRd
chr1	9790050	9790052	NM_001009566	0	-	3UTRd
chr1	9790050	9790052	NM_014944	0	-	3UTRd
chr1	9910166	9910168	NM_001012329	0	-	3UTRd
chr1	9910166	9910168	NM_020248	0	-	3UTRd
chr1	9990316	9990318	NM_032368	0	-	3UTRd
chr1	10521322	10521324	NM_004401	0	-	3UTRd
chr1	10522959	10522961	NM_213566	0	-	3UTRd
chr1	11708445	11708447	NM_012168	0	-	3UTRd
chr1	11850081	11850083	NM_005957	0	-	3UTRd
chr1	11980120	11980122	NM_138346	0	-	3UTRd
chr1	15442447	15442449	NR_027136	0	-	3UTRd
chr1	15900048	15900050	NM_024758	0	-	3UTRd
chr1	16161661	16161663	NR_024279	0	-	3UTRd
chr1	16341405	16341407	NM_014424	0	-	3UTRd
chr1	16577152	16577154	NM_018994	0	-	3UTRd
chr1	16945039	16945041	NR_026752	0	-	3UTRd
chr1	17345259	17345261	NM_003000	0	-	3UTRd
chr1	17394641	17394643	NM_007365	0	-	3UTRd
chr1	17735480	17735482	NM_001136204	0	-	3UTRd
chr1	17735480	17735482	NM_018715	0	-	3UTRd
chr1	19234783	19234785	NM_001136265	0	-	3UTRd
chr1	19545456	19545458	NM_015047	0	-	3UTRd
chr1	19593628	19593630	NR_040288	0	-	3UTRd
chr1	19593628	19593630	NR_040289	0	-	3UTRd
chr1	19630464	19630466	NM_003689	0	-	3UTRd
chr1	19665852	19665854	NM_001206540	0	-	3UTRd
chr1	19665852	19665854	NM_004930	0	-	3UTRd
chr1	19665852	19665854	NR_038125	0	-	3UTRd
chr1	20008734	20008736	NM_181719	0	-	3UTRd
chr1	20440222	20440224	NM_012400	0	-	3UTRd
chr1	20687070	20687072	NR_033887	0	-	3UTRd
chr1	20810077	20810079	NM_018584	0	-	3UTRd
chr1	20978679	20978681	NM_005216	0	-	3UTRd
chr1	21071135	21071137	NM_016287	0	-	3UTRd
chr1	21132970	21132972	NM_001198801	0	-	3UTRd
chr1	21132970	21132972	NM_001198802	0	-	3UTRd
chr1	21132970	21132972	NM_003760	0	-	3UTRd
chr1	21546052	21546054	NM_001113347	0	-	3UTRd
chr1	21546052	21546054	NM_001113348	0	-	3UTRd
chr1	21546052	21546054	NM_001113349	0	-	3UTRd
chr1	21546052	21546054	NM_001397	0	-	3UTRd
chr1	22005718	22005720	NM_032236	0	-	3UTRd
chr1	22149716	22149718	NM_005529	0	-	3UTRd
chr1	22446463	22446465	NM_030761	0	-	3UTRd
chr1	23414191	23414193	NM_001142546	0	-	3UTRd
chr1	23414191	23414193	NM_033631	0	-	3UTRd
chr1	23636691	23636693	NM_001102397	0	-	3UTRd
chr1	23636691	23636693	NM_001102398	0	-	3UTRd
chr1	23636691	23636693	NM_001102399	0	-	3UTRd
chr1	23636691	23636693	NM_005826	0	-	3UTRd
chr1	23686466	23686468	NM_001077195	0	-	3UTRd
chr1	23686466	23686468	NM_030634	0	-	3UTRd
chr1	23707860	23707862	NM_003196	0	-	3UTRd
chr1	24172053	24172055	NM_000147	0	-	3UTRd
chr1	25227502	25227504	NM_001031680	0	-	3UTRd
chr1	25227502	25227504	NM_004350	0	-	3UTRd
chr1	25549599	25549601	NM_015484	0	-	3UTRd
chr1	25549599	25549601	NM_207170	0	-	3UTRd
chr1	25569076	25569078	NM_020317	0	-	3UTRd
chr1	25688852	25688854	NM_020485	0	-	3UTRd
chr1	25688852	25688854	NM_138616	0	-	3UTRd
chr1	25688852	25688854	NM_138617	0	-	3UTRd
chr1	25688852	25688854	NM_138618	0	-	3UTRd
chr1	26161314	26161316	NM_024037	0	-	3UTRd
chr1	26189185	26189187	NM_178422	0	-	3UTRd
chr1	26227056	26227058	NM_005563	0	-	3UTRd
chr1	26227056	26227058	NM_203399	0	-	3UTRd
chr1	26227056	26227058	NM_203401	0	-	3UTRd
chr1	26287954	26287956	NM_000437	0	-	3UTRd
chr1	26365430	26365432	NM_001004434	0	-	3UTRd
chr1	26365430	26365432	NM_032513	0	-	3UTRd
chr1	27705664	27705666	NM_207397	0	-	3UTRd
chr1	27734299	27734301	NM_001201404	0	-	3UTRd
chr1	27734299	27734301	NM_006990	0	-	3UTRd
chr1	27939094	27939096	NM_001042729	0	-	3UTRd
chr1	27939094	27939096	NM_001042747	0	-	3UTRd
chr1	27939094	27939096	NM_005248	0	-	3UTRd
chr1	28527390	28527392	NM_014280	0	-	3UTRd
chr1	28929863	28929865	NM_001135218	0	-	3UTRd
chr1	28929863	28929865	NM_005644	0	-	3UTRd
chr1	29474521	29474523	NM_005626	0	-	3UTRd
chr1	29520327	29520329	NM_001024732	0	-	3UTRd
chr1	29520327	29520329	NM_016011	0	-	3UTRd
chr1	31186002	31186004	NM_002379	0	-	3UTRd
chr1	31206281	31206283	NM_006762	0	-	3UTRd
chr1	31345432	31345434	NM_014654	0	-	3UTRd
chr1	31653916	31653918	NM_024522	0	-	3UTRd
chr1	31732526	31732528	NM_004814	0	-	3UTRd
chr1	31838503	31838505	NM_004102	0	-	3UTRd
chr1	32095509	32095511	NM_012392	0	-	3UTRd
chr1	32095509	32095511	NR_033686	0	-	3UTRd
chr1	32095509	32095511	NR_033688	0	-	3UTRd
chr1	32118188	32118190	NM_001856	0	-	3UTRd
chr1	32374251	32374253	NM_001195100	0	-	3UTRd
chr1	32374251	32374253	NM_001195101	0	-	3UTRd
chr1	32374251	32374253	NM_080391	0	-	3UTRd
chr1	32799680	32799682	NM_023009	0	-	3UTRd
chr1	32830873	32830875	NM_001143888	0	-	3UTRd
chr1	32830873	32830875	NM_001143889	0	-	3UTRd
chr1	32830873	32830875	NM_001143890	0	-	3UTRd
chr1	32830873	32830875	NM_018045	0	-	3UTRd
chr1	33087432	33087434	NM_178547	0	-	3UTRd
chr1	33146568	33146570	NM_001161708	0	-	3UTRd
chr1	33146568	33146570	NM_030786	0	-	3UTRd
chr1	33241279	33241281	NM_003680	0	-	3UTRd
chr1	33402147	33402149	NM_001127361	0	-	3UTRd
chr1	33402147	33402149	NM_153341	0	-	3UTRd
chr1	33476271	33476273	NM_001199199	0	-	3UTRd
chr1	33476271	33476273	NM_013411	0	-	3UTRd
chr1	33476432	33476434	NR_037591	0	-	3UTRd
chr1	33478644	33478646	NM_001625	0	-	3UTRd
chr1	33479001	33479003	NR_037592	0	-	3UTRd
chr1	33479001	33479003	NR_037591	0	-	3UTRd
chr1	33480193	33480195	NR_037591	0	-	3UTRd
chr1	33480193	33480195	NR_037592	0	-	3UTRd
chr1	33487060	33487062	NR_037591	0	-	3UTRd
chr1	33487060	33487062	NR_037592	0	-	3UTRd
chr1	33487241	33487243	NR_037591	0	-	3UTRd
chr1	33487241	33487243	NR_037592	0	-	3UTRd
chr1	33789947	33789949	NM_004427	0	-	3UTRd
chr1	33789947	33789949	NM_198040	0	-	3UTRd
chr1	35320646	35320648	NM_001164824	0	-	3UTRd
chr1	35320646	35320648	NM_001164825	0	-	3UTRd
chr1	35320646	35320648	NM_138428	0	-	3UTRd
chr1	35447170	35447172	NM_001195156	0	-	3UTRd
chr1	35452583	35452585	NM_007167	0	-	3UTRd
chr1	35649722	35649724	NM_005066	0	-	3UTRd
chr1	36068740	36068742	NM_001199779	0	-	3UTRd
chr1	36068740	36068742	NM_001199780	0	-	3UTRd
chr1	36068740	36068742	NM_002794	0	-	3UTRd
chr1	36200567	36200569	NM_001190481	0	-	3UTRd
chr1	36200567	36200569	NM_022111	0	-	3UTRd
chr1	36563042	36563044	NM_005202	0	-	3UTRd
chr1	36602643	36602645	NM_014408	0	-	3UTRd
chr1	36807131	36807133	NM_032017	0	-	3UTRd
chr1	36931677	36931679	NM_000760	0	-	3UTRd
chr1	36931677	36931679	NM_156039	0	-	3UTRd
chr1	36931677	36931679	NM_172313	0	-	3UTRd
chr1	37958910	37958912	NM_022756	0	-	3UTRd
chr1	38002497	38002499	NM_024700	0	-	3UTRd
chr1	38269322	38269324	NM_024640	0	-	3UTRd
chr1	38280483	38280485	NM_005955	0	-	3UTRd
chr1	38327755	38327757	NM_005540	0	-	3UTRd
chr1	38423627	38423629	NM_006802	0	-	3UTRd
chr1	39330172	39330174	NM_012333	0	-	3UTRd
chr1	39330172	39330174	NR_037632	0	-	3UTRd
chr1	39330384	39330386	NR_037633	0	-	3UTRd
chr1	39330384	39330386	NR_037634	0	-	3UTRd
chr1	39330172	39330174	NR_037635	0	-	3UTRd
chr1	39330172	39330174	NR_037636	0	-	3UTRd
chr1	39330172	39330174	NR_037637	0	-	3UTRd
chr1	39332679	39332681	NR_037633	0	-	3UTRd
chr1	39332679	39332681	NR_037634	0	-	3UTRd
chr1	39333280	39333282	NR_037633	0	-	3UTRd
chr1	39333280	39333282	NR_037634	0	-	3UTRd
chr1	39338760	39338762	NR_037633	0	-	3UTRd
chr1	39338760	39338762	NR_037634	0	-	3UTRd
chr1	39341315	39341317	NR_037633	0	-	3UTRd
chr1	39339579	39339581	NR_037634	0	-	3UTRd
chr1	39341315	39341317	NR_037634	0	-	3UTRd
chr1	40089831	40089833	NM_014571	0	-	3UTRd
chr1	40365400	40365402	NM_005376	0	-	3UTRd
chr1	40766543	40766545	NM_001852	0	-	3UTRd
chr1	41091925	41091927	NM_014747	0	-	3UTRd
chr1	41975878	41975880	NM_001127714	0	-	3UTRd
chr1	41975878	41975880	NM_024503	0	-	3UTRd
chr1	42645002	42645004	NM_001198850	0	-	3UTRd
chr1	42645002	42645004	NM_001198851	0	-	3UTRd
chr1	42645002	42645004	NM_001198852	0	-	3UTRd
chr1	42645002	42645004	NM_014947	0	-	3UTRd
chr1	42896092	42896094	NM_001146192	0	-	3UTRd
chr1	42896092	42896094	NM_032257	0	-	3UTRd
chr1	43200664	43200666	NM_001123395	0	-	3UTRd
chr1	43200664	43200666	NM_001185117	0	-	3UTRd
chr1	43200664	43200666	NM_148960	0	-	3UTRd
chr1	43212044	43212046	NM_001146289	0	-	3UTRd
chr1	43212044	43212046	NM_001243246	0	-	3UTRd
chr1	43212044	43212046	NM_022356	0	-	3UTRd
chr1	43392468	43392470	NM_006516	0	-	3UTRd
chr1	43629982	43629984	NM_001159936	0	-	3UTRd
chr1	43629982	43629984	NM_006824	0	-	3UTRd
chr1	43748211	43748213	NM_001164829	0	-	3UTRd
chr1	43748211	43748213	NM_182517	0	-	3UTRd
chr1	43850597	43850599	NM_201542	0	-	3UTRd
chr1	43916827	43916829	NM_001190880	0	-	3UTRd
chr1	43916827	43916829	NM_001243526	0	-	3UTRd
chr1	43916827	43916829	NM_031207	0	-	3UTRd
chr1	44686763	44686765	NM_024066	0	-	3UTRd
chr1	45120172	45120174	NM_024587	0	-	3UTRd
chr1	45316514	45316516	NM_020365	0	-	3UTRd
chr1	45976727	45976729	NM_001202431	0	-	3UTRd
chr1	45976727	45976729	NM_002574	0	-	3UTRd
chr1	45976727	45976729	NM_181696	0	-	3UTRd
chr1	45976727	45976729	NM_181697	0	-	3UTRd
chr1	46093842	46093844	NM_021639	0	-	3UTRd
chr1	46508364	46508366	NM_001114172	0	-	3UTRd
chr1	46508364	46508366	NM_003629	0	-	3UTRd
chr1	46654712	46654714	NM_017739	0	-	3UTRd
chr1	47143963	47143965	NM_014774	0	-	3UTRd
chr1	47395240	47395242	NM_000778	0	-	3UTRd
chr1	47684358	47684360	NM_003189	0	-	3UTRd
chr1	48763151	48763153	NM_019073	0	-	3UTRd
chr1	51753480	51753482	NM_001080494	0	-	3UTRd
chr1	51753480	51753482	NM_001144832	0	-	3UTRd
chr1	51821625	51821627	NM_001159969	0	-	3UTRd
chr1	51821625	51821627	NM_001981	0	-	3UTRd
chr1	52486324	52486326	NM_015913	0	-	3UTRd
chr1	52818759	52818761	NM_032449	0	-	3UTRd
chr1	52889070	52889072	NM_001009881	0	-	3UTRd
chr1	52889070	52889072	NM_015269	0	-	3UTRd
chr1	53153143	53153145	NM_023077	0	-	3UTRd
chr1	53361900	53361902	NM_001198961	0	-	3UTRd
chr1	53361900	53361902	NM_001198962	0	-	3UTRd
chr1	53361900	53361902	NM_018281	0	-	3UTRd
chr1	53680145	53680147	NM_017887	0	-	3UTRd
chr1	53692596	53692598	NM_002370	0	-	3UTRd
chr1	53711216	53711218	NM_001018054	0	-	3UTRd
chr1	53711216	53711218	NM_004631	0	-	3UTRd
chr1	53711216	53711218	NM_017522	0	-	3UTRd
chr1	53711216	53711218	NM_033300	0	-	3UTRd
chr1	54233392	54233394	NM_001168551	0	-	3UTRd
chr1	54233392	54233394	NM_018087	0	-	3UTRd
chr1	54233392	54233394	NR_033142	0	-	3UTRd
chr1	54317769	54317771	NM_018982	0	-	3UTRd
chr1	54317769	54317771	NR_036639	0	-	3UTRd
chr1	54317769	54317771	NR_036640	0	-	3UTRd
chr1	54497686	54497688	NM_004872	0	-	3UTRd
chr1	54692594	54692596	NM_001009955	0	-	3UTRd
chr1	54692594	54692596	NM_018070	0	-	3UTRd
chr1	54692594	54692596	NM_145716	0	-	3UTRd
chr1	55317628	55317630	NM_014762	0	-	3UTRd
chr1	55534252	55534254	NM_015306	0	-	3UTRd
chr1	59247160	59247162	NM_002228	0	-	3UTRd
chr1	62920680	62920682	NM_033407	0	-	3UTRd
chr1	65300150	65300152	NM_002227	0	-	3UTRd
chr1	65523470	65523472	NR_037443	0	-	3UTRd
chr1	67279653	67279655	NM_024763	0	-	3UTRd
chr1	67469849	67469851	NM_015139	0	-	3UTRd
chr1	67558076	67558078	NM_001013674	0	-	3UTRd
chr1	67878767	67878769	NM_001018067	0	-	3UTRd
chr1	67878767	67878769	NM_001018068	0	-	3UTRd
chr1	67878767	67878769	NM_001018069	0	-	3UTRd
chr1	67878767	67878769	NM_015640	0	-	3UTRd
chr1	68170404	68170406	NM_018841	0	-	3UTRd
chr1	68511983	68511985	NM_004675	0	-	3UTRd
chr1	68591503	68591505	NM_001193334	0	-	3UTRd
chr1	68591503	68591505	NM_024911	0	-	3UTRd
chr1	68941263	68941265	NM_001114120	0	-	3UTRd
chr1	68941263	68941265	NM_017779	0	-	3UTRd
chr1	70610919	70610921	NM_017768	0	-	3UTRd
chr1	70728358	70728360	NM_030816	0	-	3UTRd
chr1	71318305	71318307	NM_198714	0	-	3UTRd
chr1	71318305	71318307	NM_198716	0	-	3UTRd
chr1	71318305	71318307	NM_198717	0	-	3UTRd
chr1	71318305	71318307	NR_028292	0	-	3UTRd
chr1	71318305	71318307	NR_028293	0	-	3UTRd
chr1	71318305	71318307	NR_028294	0	-	3UTRd
chr1	71529680	71529682	NM_005455	0	-	3UTRd
chr1	71529680	71529682	NM_203350	0	-	3UTRd
chr1	71871178	71871180	NM_173808	0	-	3UTRd
chr1	74491924	74491926	NM_001105659	0	-	3UTRd
chr1	75035499	75035501	NM_001002912	0	-	3UTRd
chr1	75171652	75171654	NM_001130042	0	-	3UTRd
chr1	75171652	75171654	NM_001130043	0	-	3UTRd
chr1	75171652	75171654	NM_001134759	0	-	3UTRd
chr1	75171652	75171654	NM_001889	0	-	3UTRd
chr1	75672278	75672280	NM_152697	0	-	3UTRd
chr1	77557911	77557913	NM_005482	0	-	3UTRd
chr1	78414088	78414090	NM_003902	0	-	3UTRd
chr1	79356292	79356294	NM_022159	0	-	3UTRd
chr1	84335441	84335443	NM_024686	0	-	3UTRd
chr1	85020542	85020544	NM_004388	0	-	3UTRd
chr1	85113020	85113022	NM_001166293	0	-	3UTRd
chr1	85113020	85113022	NM_001166294	0	-	3UTRd
chr1	85113020	85113022	NM_001166295	0	-	3UTRd
chr1	85113020	85113022	NM_001166417	0	-	3UTRd
chr1	85113020	85113022	NM_014021	0	-	3UTRd
chr1	85717875	85717877	NM_198077	0	-	3UTRd
chr1	85717875	85717877	NR_024113	0	-	3UTRd
chr1	85732014	85732016	NM_003921	0	-	3UTRd
chr1	86118491	86118493	NM_001170670	0	-	3UTRd
chr1	86118491	86118493	NM_017953	0	-	3UTRd
chr1	86814418	86814420	NM_001184765	0	-	3UTRd
chr1	86814418	86814420	NM_001184766	0	-	3UTRd
chr1	86817587	86817589	NM_001007022	0	-	3UTRd
chr1	86817587	86817589	NM_020729	0	-	3UTRd
chr1	87328404	87328406	NM_004261	0	-	3UTRd
chr1	87328404	87328406	NM_203341	0	-	3UTRd
chr1	89318617	89318619	NM_001514	0	-	3UTRd
chr1	89401537	89401539	NM_001008661	0	-	3UTRd
chr1	89401537	89401539	NM_001008662	0	-	3UTRd
chr1	89448147	89448149	NM_001162536	0	-	3UTRd
chr1	89448147	89448149	NM_019610	0	-	3UTRd
chr1	89472479	89472481	NM_018284	0	-	3UTRd
chr1	89573751	89573753	NM_004120	0	-	3UTRd
chr1	89726263	89726265	NM_001134486	0	-	3UTRd
chr1	89726263	89726265	NM_052942	0	-	3UTRd
chr1	91382060	91382062	NM_016620	0	-	3UTRd
chr1	91382060	91382062	NM_032186	0	-	3UTRd
chr1	91382060	91382062	NM_201269	0	-	3UTRd
chr1	92712051	92712053	NM_053274	0	-	3UTRd
chr1	92978025	92978027	NM_005665	0	-	3UTRd
chr1	93298451	93298453	NM_001252273	0	-	3UTRd
chr1	93308123	93308125	NM_001006605	0	-	3UTRd
chr1	93308123	93308125	NM_001252269	0	-	3UTRd
chr1	93308123	93308125	NM_001252270	0	-	3UTRd
chr1	93308123	93308125	NM_001252271	0	-	3UTRd
chr1	93619905	93619907	NM_001167830	0	-	3UTRd
chr1	93619905	93619907	NM_016040	0	-	3UTRd
chr1	93619905	93619907	NR_030761	0	-	3UTRd
chr1	94027643	94027645	NM_003567	0	-	3UTRd
chr1	94335334	94335336	NM_014597	0	-	3UTRd
chr1	94354012	94354014	NM_002061	0	-	3UTRd
chr1	94638213	94638215	NM_004815	0	-	3UTRd
chr1	94995699	94995701	NM_001178096	0	-	3UTRd
chr1	94995699	94995701	NM_001993	0	-	3UTRd
chr1	95362957	95362959	NM_001839	0	-	3UTRd
chr1	95448475	95448477	NM_144988	0	-	3UTRd
chr1	98186029	98186031	NM_001160301	0	-	3UTRd
chr1	99357922	99357924	NM_001010861	0	-	3UTRd
chr1	99357922	99357924	NM_001037317	0	-	3UTRd
chr1	100550274	100550276	NM_194292	0	-	3UTRd
chr1	100614403	100614405	NM_001256385	0	-	3UTRd
chr1	100614403	100614405	NM_001256386	0	-	3UTRd
chr1	100614403	100614405	NM_001256387	0	-	3UTRd
chr1	100614403	100614405	NM_144620	0	-	3UTRd
chr1	100660873	100660875	NM_001918	0	-	3UTRd
chr1	101337969	101337971	NM_001033025	0	-	3UTRd
chr1	101337969	101337971	NM_001439	0	-	3UTRd
chr1	101455617	101455619	NM_001077394	0	-	3UTRd
chr1	101455617	101455619	NM_001077395	0	-	3UTRd
chr1	101455617	101455619	NM_015958	0	-	3UTRd
chr1	102269136	102269138	NM_058170	0	-	3UTRd
chr1	103343041	103343043	NM_001190709	0	-	3UTRd
chr1	103343041	103343043	NM_001854	0	-	3UTRd
chr1	103343041	103343043	NM_080629	0	-	3UTRd
chr1	103343041	103343043	NM_080630	0	-	3UTRd
chr1	108114259	108114261	NM_001079874	0	-	3UTRd
chr1	108114259	108114261	NM_006113	0	-	3UTRd
chr1	109474916	109474918	NM_001048210	0	-	3UTRd
chr1	109474916	109474918	NM_015127	0	-	3UTRd
chr1	109822491	109822493	NM_001005290	0	-	3UTRd
chr1	109822491	109822493	NM_001032291	0	-	3UTRd
chr1	109822491	109822493	NM_032636	0	-	3UTRd
chr1	109856562	109856564	NM_001205228	0	-	3UTRd
chr1	109856562	109856564	NM_002959	0	-	3UTRd
chr1	109944470	109944472	NM_001199772	0	-	3UTRd
chr1	109944470	109944472	NM_001199773	0	-	3UTRd
chr1	109944470	109944472	NM_001199774	0	-	3UTRd
chr1	109944470	109944472	NM_002790	0	-	3UTRd
chr1	110279595	110279597	NM_000849	0	-	3UTRd
chr1	110279595	110279597	NR_024537	0	-	3UTRd
chr1	111215085	111215087	NM_002232	0	-	3UTRd
chr1	111660525	111660527	NM_178454	0	-	3UTRd
chr1	111983831	111983833	NM_024102	0	-	3UTRd
chr1	112269126	112269128	NM_019099	0	-	3UTRd
chr1	112269126	112269128	NM_198926	0	-	3UTRd
chr1	113068498	113068500	NM_017744	0	-	3UTRd
chr1	113068498	113068500	NM_138727	0	-	3UTRd
chr1	113068498	113068500	NM_138728	0	-	3UTRd
chr1	113455781	113455783	NM_001166496	0	-	3UTRd
chr1	113455781	113455783	NM_003051	0	-	3UTRd
chr1	114308465	114308467	NM_018364	0	-	3UTRd
chr1	114357293	114357295	NM_001193431	0	-	3UTRd
chr1	114357293	114357295	NM_012411	0	-	3UTRd
chr1	114357293	114357295	NM_015967	0	-	3UTRd
chr1	114423635	114423637	NM_001010922	0	-	3UTRd
chr1	114437679	114437681	NM_001253852	0	-	3UTRd
chr1	114437679	114437681	NM_001253853	0	-	3UTRd
chr1	114437679	114437681	NM_006594	0	-	3UTRd
chr1	114938539	114938541	NM_015906	0	-	3UTRd
chr1	114938539	114938541	NM_033020	0	-	3UTRd
chr1	115110363	115110365	NM_005872	0	-	3UTRd
chr1	115249724	115249726	NM_002524	0	-	3UTRd
chr1	115260603	115260605	NM_001007553	0	-	3UTRd
chr1	115260603	115260605	NM_001130523	0	-	3UTRd
chr1	115260603	115260605	NM_001242891	0	-	3UTRd
chr1	115260603	115260605	NM_001242892	0	-	3UTRd
chr1	115260603	115260605	NM_001242893	0	-	3UTRd
chr1	115260603	115260605	NM_007158	0	-	3UTRd
chr1	115316757	115316759	NM_001102396	0	-	3UTRd
chr1	115316757	115316759	NM_025073	0	-	3UTRd
chr1	115593002	115593004	NM_005725	0	-	3UTRd
chr1	117119397	117119399	NM_001007237	0	-	3UTRd
chr1	117119397	117119399	NM_001542	0	-	3UTRd
chr1	117654805	117654807	NM_001145635	0	-	3UTRd
chr1	117654805	117654807	NM_025188	0	-	3UTRd
chr1	117687745	117687747	NM_001253849	0	-	3UTRd
chr1	117687745	117687747	NM_001253850	0	-	3UTRd
chr1	117687745	117687747	NM_024626	0	-	3UTRd
chr1	117687745	117687747	NR_045603	0	-	3UTRd
chr1	117687745	117687747	NR_045604	0	-	3UTRd
chr1	118412777	118412779	NM_017686	0	-	3UTRd
chr1	118496485	118496487	NM_206996	0	-	3UTRd
chr1	119425876	119425878	NM_152380	0	-	3UTRd
chr1	119575299	119575301	NM_015836	0	-	3UTRd
chr1	119575299	119575301	NM_201263	0	-	3UTRd
chr1	120163809	120163811	NM_001080470	0	-	3UTRd
chr1	120291015	120291017	NM_001166107	0	-	3UTRd
chr1	120291015	120291017	NM_005518	0	-	3UTRd
chr1	120336708	120336710	NM_001159352	0	-	3UTRd
chr1	120336708	120336710	NM_032044	0	-	3UTRd
chr1	120457090	120457092	NM_024408	0	-	3UTRd
chr1	120926979	120926981	NM_001004340	0	-	3UTRd
chr1	120926979	120926981	NM_001017986	0	-	3UTRd
chr1	120926979	120926981	NR_045213	0	-	3UTRd
chr1	145586544	145586546	NM_001012758	0	-	3UTRd
chr1	145695930	145695932	NM_007053	0	-	3UTRd
chr1	146629212	146629214	NM_005399	0	-	3UTRd
chr1	147229315	147229317	NM_005266	0	-	3UTRd
chr1	147229315	147229317	NM_181703	0	-	3UTRd
chr1	149821827	149821829	NR_036461	0	-	3UTRd
chr1	149915333	149915335	NM_020205	0	-	3UTRd
chr1	150192678	150192680	NM_001136478	0	-	3UTRd
chr1	150192678	150192680	NM_001136479	0	-	3UTRd
chr1	150192678	150192680	NM_030920	0	-	3UTRd
chr1	150549670	150549672	NM_001197320	0	-	3UTRd
chr1	150549670	150549672	NM_021960	0	-	3UTRd
chr1	150549670	150549672	NM_182763	0	-	3UTRd
chr1	150620787	150620789	NM_018178	0	-	3UTRd
chr1	150670639	150670641	NM_001199829	0	-	3UTRd
chr1	150670639	150670641	NM_032132	0	-	3UTRd
chr1	150704856	150704858	NM_001199739	0	-	3UTRd
chr1	150704856	150704858	NM_004079	0	-	3UTRd
chr1	150768702	150768704	NM_000396	0	-	3UTRd
chr1	150784396	150784398	NM_001197325	0	-	3UTRd
chr1	150784396	150784398	NM_001668	0	-	3UTRd
chr1	150784396	150784398	NM_178427	0	-	3UTRd
chr1	150937733	150937735	NM_022075	0	-	3UTRd
chr1	150937733	150937735	NM_181746	0	-	3UTRd
chr1	151025450	151025452	NM_001038707	0	-	3UTRd
chr1	151025450	151025452	NM_020239	0	-	3UTRd
chr1	151104530	151104532	NM_001178061	0	-	3UTRd
chr1	151104530	151104532	NM_001178062	0	-	3UTRd
chr1	151104530	151104532	NM_030913	0	-	3UTRd
chr1	151264607	151264609	NM_001198773	0	-	3UTRd
chr1	151264607	151264609	NM_001198774	0	-	3UTRd
chr1	151264607	151264609	NM_001198775	0	-	3UTRd
chr1	151264607	151264609	NM_002651	0	-	3UTRd
chr1	151314437	151314439	NM_000449	0	-	3UTRd
chr1	151314437	151314439	NM_001025603	0	-	3UTRd
chr1	151375831	151375833	NM_001194937	0	-	3UTRd
chr1	151375831	151375833	NM_001194938	0	-	3UTRd
chr1	151375831	151375833	NM_015100	0	-	3UTRd
chr1	151375831	151375833	NM_145796	0	-	3UTRd
chr1	151375831	151375833	NM_207171	0	-	3UTRd
chr1	151674878	151674880	NM_001172648	0	-	3UTRd
chr1	151674878	151674880	NM_001172649	0	-	3UTRd
chr1	151674878	151674880	NM_007185	0	-	3UTRd
chr1	151744265	151744267	NM_006862	0	-	3UTRd
chr1	151746730	151746732	NM_001083963	0	-	3UTRd
chr1	151746730	151746732	NM_001083964	0	-	3UTRd
chr1	151746730	151746732	NM_001083965	0	-	3UTRd
chr1	151779433	151779435	NM_001001523	0	-	3UTRd
chr1	151779433	151779435	NM_005060	0	-	3UTRd
chr1	151846529	151846531	NM_053055	0	-	3UTRd
chr1	152079572	152079574	NM_007113	0	-	3UTRd
chr1	153302784	153302786	NM_020393	0	-	3UTRd
chr1	153533820	153533822	NM_005978	0	-	3UTRd
chr1	153587286	153587288	NM_020672	0	-	3UTRd
chr1	153779044	153779046	NM_020699	0	-	3UTRd
chr1	153931672	153931674	NM_014437	0	-	3UTRd
chr1	153946987	153946989	NM_006694	0	-	3UTRd
chr1	153954440	153954442	NM_002870	0	-	3UTRd
chr1	154129848	154129850	NM_001043351	0	-	3UTRd
chr1	154131086	154131088	NM_001043352	0	-	3UTRd
chr1	154131086	154131088	NM_001043353	0	-	3UTRd
chr1	154129848	154129850	NM_153649	0	-	3UTRd
chr1	154140226	154140228	NM_152263	0	-	3UTRd
chr1	154179321	154179323	NM_001098616	0	-	3UTRd
chr1	154179321	154179323	NM_015449	0	-	3UTRd
chr1	154179321	154179323	NM_138740	0	-	3UTRd
chr1	154455561	154455563	NM_001010846	0	-	3UTRd
chr1	154522460	154522462	NM_017582	0	-	3UTRd
chr1	154557139	154557141	NM_001025107	0	-	3UTRd
chr1	154557139	154557141	NM_001111	0	-	3UTRd
chr1	154557139	154557141	NM_001193495	0	-	3UTRd
chr1	154557139	154557141	NM_015840	0	-	3UTRd
chr1	154557139	154557141	NM_015841	0	-	3UTRd
chr1	154680423	154680425	NM_001204087	0	-	3UTRd
chr1	154680423	154680425	NM_002249	0	-	3UTRd
chr1	154680423	154680425	NM_170782	0	-	3UTRd
chr1	154917317	154917319	NM_020524	0	-	3UTRd
chr1	154930494	154930496	NM_138300	0	-	3UTRd
chr1	154935833	154935835	NM_001130040	0	-	3UTRd
chr1	154935833	154935835	NM_001130041	0	-	3UTRd
chr1	154935833	154935835	NM_001202859	0	-	3UTRd
chr1	154935833	154935835	NM_003029	0	-	3UTRd
chr1	154935833	154935835	NM_183001	0	-	3UTRd
chr1	155184094	155184096	NR_002188	0	-	3UTRd
chr1	155204723	155204725	NM_000157	0	-	3UTRd
chr1	155204723	155204725	NM_001005741	0	-	3UTRd
chr1	155204723	155204725	NM_001005742	0	-	3UTRd
chr1	155204723	155204725	NM_001171811	0	-	3UTRd
chr1	155204723	155204725	NM_001171812	0	-	3UTRd
chr1	155217292	155217294	NM_006589	0	-	3UTRd
chr1	155217292	155217294	NM_198264	0	-	3UTRd
chr1	155260042	155260044	NM_000298	0	-	3UTRd
chr1	155260042	155260044	NM_181871	0	-	3UTRd
chr1	155869959	155869961	NM_001256820	0	-	3UTRd
chr1	155869959	155869961	NM_001256821	0	-	3UTRd
chr1	155869959	155869961	NM_006912	0	-	3UTRd
chr1	156041950	156041952	NM_001093725	0	-	3UTRd
chr1	156436007	156436009	NM_005920	0	-	3UTRd
chr1	156564986	156564988	NM_015590	0	-	3UTRd
chr1	156564986	156564988	NM_182679	0	-	3UTRd
chr1	156692983	156692985	NM_030980	0	-	3UTRd
chr1	156905313	156905315	NM_014784	0	-	3UTRd
chr1	156905313	156905315	NM_198236	0	-	3UTRd
chr1	157544296	157544298	NM_031282	0	-	3UTRd
chr1	157648109	157648111	NM_052939	0	-	3UTRd
chr1	157716281	157716283	NM_030764	0	-	3UTRd
chr1	157765323	157765325	NM_001159397	0	-	3UTRd
chr1	157765323	157765325	NM_001159398	0	-	3UTRd
chr1	157765323	157765325	NM_052938	0	-	3UTRd
chr1	157801316	157801318	NM_005894	0	-	3UTRd
chr1	160000007	160000009	NM_145167	0	-	3UTRd
chr1	160010259	160010261	NM_002241	0	-	3UTRd
chr1	160186526	160186528	NM_015726	0	-	3UTRd
chr1	160186526	160186528	NR_028103	0	-	3UTRd
chr1	160186526	160186528	NR_028104	0	-	3UTRd
chr1	160249007	160249009	NM_001193644	0	-	3UTRd
chr1	160249007	160249009	NM_002857	0	-	3UTRd
chr1	160249007	160249009	NR_036492	0	-	3UTRd
chr1	160249007	160249009	NR_036493	0	-	3UTRd
chr1	160259752	160259754	NM_001098398	0	-	3UTRd
chr1	160259752	160259754	NM_004371	0	-	3UTRd
chr1	160516161	160516163	NM_001184879	0	-	3UTRd
chr1	160516161	160516163	NM_001184881	0	-	3UTRd
chr1	160516161	160516163	NM_001184882	0	-	3UTRd
chr1	160516161	160516163	NM_003874	0	-	3UTRd
chr1	160579966	160579968	NM_003037	0	-	3UTRd
chr1	160800971	160800973	NM_001166663	0	-	3UTRd
chr1	160800971	160800973	NM_001166664	0	-	3UTRd
chr1	160800971	160800973	NM_016382	0	-	3UTRd
chr1	160846349	160846351	NM_017625	0	-	3UTRd
chr1	160967486	160967488	NM_016946	0	-	3UTRd
chr1	161091436	161091438	NM_001039711	0	-	3UTRd
chr1	161091436	161091438	NM_001039712	0	-	3UTRd
chr1	161091436	161091438	NM_032998	0	-	3UTRd
chr1	161512517	161512519	NM_000569	0	-	3UTRd
chr1	161512517	161512519	NM_001127592	0	-	3UTRd
chr1	161512517	161512519	NM_001127593	0	-	3UTRd
chr1	161512517	161512519	NM_001127595	0	-	3UTRd
chr1	161512517	161512519	NM_001127596	0	-	3UTRd
chr1	161953341	161953343	NM_015441	0	-	3UTRd
chr1	162343805	162343807	NM_182581	0	-	3UTRd
chr1	162365739	162365741	NM_053282	0	-	3UTRd
chr1	163116637	163116639	NM_001195303	0	-	3UTRd
chr1	163116637	163116639	NM_001254748	0	-	3UTRd
chr1	163116637	163116639	NM_001254749	0	-	3UTRd
chr1	163116637	163116639	NM_003617	0	-	3UTRd
chr1	165172645	165172647	NM_001174069	0	-	3UTRd
chr1	165172645	165172647	NM_177398	0	-	3UTRd
chr1	165370353	165370355	NM_001256570	0	-	3UTRd
chr1	165370353	165370355	NM_001256571	0	-	3UTRd
chr1	165370353	165370355	NM_006917	0	-	3UTRd
chr1	165696780	165696782	NM_001256164	0	-	3UTRd
chr1	165696780	165696782	NM_001256165	0	-	3UTRd
chr1	165696780	165696782	NM_019026	0	-	3UTRd
chr1	165696780	165696782	NR_045818	0	-	3UTRd
chr1	166883627	166883629	NM_199351	0	-	3UTRd
chr1	167511283	167511285	NM_003851	0	-	3UTRd
chr1	167778880	167778882	NM_001167749	0	-	3UTRd
chr1	167778880	167778882	NM_018417	0	-	3UTRd
chr1	167887308	167887310	NM_001143674	0	-	3UTRd
chr1	167887308	167887310	NM_015415	0	-	3UTRd
chr1	167887308	167887310	NR_026550	0	-	3UTRd
chr1	168510063	168510065	NM_003175	0	-	3UTRd
chr1	168665586	168665588	NM_001937	0	-	3UTRd
chr1	169101898	169101900	NM_013330	0	-	3UTRd
chr1	169101898	169101900	NM_197972	0	-	3UTRd
chr1	169364248	169364250	NM_021179	0	-	3UTRd
chr1	169434160	169434162	NM_006996	0	-	3UTRd
chr1	169483403	169483405	NM_000130	0	-	3UTRd
chr1	169660634	169660636	NM_000655	0	-	3UTRd
chr1	169660634	169660636	NR_029467	0	-	3UTRd
chr1	169822230	169822232	NM_020423	0	-	3UTRd
chr1	169822230	169822232	NM_181093	0	-	3UTRd
chr1	170240906	170240908	NR_026957	0	-	3UTRd
chr1	171604845	171604847	NM_000261	0	-	3UTRd
chr1	171673088	171673090	NM_001185127	0	-	3UTRd
chr1	171673088	171673090	NM_003762	0	-	3UTRd
chr1	171670602	171670604	NR_033704	0	-	3UTRd
chr1	173155297	173155299	NM_003326	0	-	3UTRd
chr1	173578699	173578701	NM_198493	0	-	3UTRd
chr1	173834523	173834525	NR_003939	0	-	3UTRd
chr1	173907835	173907837	NM_172071	0	-	3UTRd
chr1	174983652	174983654	NM_022100	0	-	3UTRd
chr1	174983652	174983654	NR_037606	0	-	3UTRd
chr1	175129105	175129107	NM_001162893	0	-	3UTRd
chr1	175129105	175129107	NM_001162894	0	-	3UTRd
chr1	175129105	175129107	NM_001162895	0	-	3UTRd
chr1	175129105	175129107	NM_014656	0	-	3UTRd
chr1	175292371	175292373	NM_003285	0	-	3UTRd
chr1	177977194	177977196	NR_037167	0	-	3UTRd
chr1	178819759	178819761	NM_004673	0	-	3UTRd
chr1	179076747	179076749	NM_001136000	0	-	3UTRd
chr1	179076747	179076749	NM_001168236	0	-	3UTRd
chr1	179076747	179076749	NM_001168237	0	-	3UTRd
chr1	179076747	179076749	NM_001168238	0	-	3UTRd
chr1	179076747	179076749	NM_001168239	0	-	3UTRd
chr1	179076747	179076749	NM_005158	0	-	3UTRd
chr1	179076747	179076749	NM_007314	0	-	3UTRd
chr1	179813958	179813960	NM_001199260	0	-	3UTRd
chr1	179813958	179813960	NM_145034	0	-	3UTRd
chr1	180239847	180239849	NR_037642	0	-	3UTRd
chr1	180945117	180945119	NM_005819	0	-	3UTRd
chr1	182353415	182353417	NM_001033044	0	-	3UTRd
chr1	182353415	182353417	NM_001033056	0	-	3UTRd
chr1	182353415	182353417	NM_002065	0	-	3UTRd
chr1	182367420	182367422	NM_172000	0	-	3UTRd
chr1	182543305	182543307	NM_021133	0	-	3UTRd
chr1	183218914	183218916	NM_015039	0	-	3UTRd
chr1	183218914	183218916	NM_170706	0	-	3UTRd
chr1	183596461	183596463	NM_005717	0	-	3UTRd
chr1	183615539	183615541	NM_203454	0	-	3UTRd
chr1	183907824	183907826	NM_015101	0	-	3UTRd
chr1	184763055	184763057	NM_052966	0	-	3UTRd
chr1	185089021	185089023	NM_001202423	0	-	3UTRd
chr1	185089021	185089023	NM_030934	0	-	3UTRd
chr1	185267140	185267142	NM_006469	0	-	3UTRd
chr1	186282956	186282958	NM_003292	0	-	3UTRd
chr1	186643243	186643245	NM_000963	0	-	3UTRd
chr1	190066883	190066885	NM_199051	0	-	3UTRd
chr1	192984897	192984899	NM_001199261	0	-	3UTRd
chr1	192984897	192984899	NM_015984	0	-	3UTRd
chr1	192987734	192987736	NM_001199262	0	-	3UTRd
chr1	192987734	192987736	NM_001199263	0	-	3UTRd
chr1	193065738	193065740	NM_001243399	0	-	3UTRd
chr1	193065738	193065740	NM_016066	0	-	3UTRd
chr1	193065738	193065740	NM_197962	0	-	3UTRd
chr1	197053387	197053389	NM_001206846	0	-	3UTRd
chr1	197053387	197053389	NM_018136	0	-	3UTRd
chr1	197124252	197124254	NM_194314	0	-	3UTRd
chr1	200375902	200375904	NM_012482	0	-	3UTRd
chr1	200613251	200613253	NM_001031725	0	-	3UTRd
chr1	200942405	200942407	NM_001252100	0	-	3UTRd
chr1	200942405	200942407	NM_001252102	0	-	3UTRd
chr1	200942405	200942407	NM_001252103	0	-	3UTRd
chr1	200942405	200942407	NM_017596	0	-	3UTRd
chr1	201104643	201104645	NM_016456	0	-	3UTRd
chr1	201350344	201350346	NM_005558	0	-	3UTRd
chr1	201378199	201378201	NM_003281	0	-	3UTRd
chr1	201866769	201866771	NM_012134	0	-	3UTRd
chr1	202103387	202103389	NM_001256129	0	-	3UTRd
chr1	202103387	202103389	NM_138795	0	-	3UTRd
chr1	202117116	202117118	NM_001199797	0	-	3UTRd
chr1	202117116	202117118	NM_002832	0	-	3UTRd
chr1	202117116	202117118	NM_080588	0	-	3UTRd
chr1	202117116	202117118	NR_037663	0	-	3UTRd
chr1	202117116	202117118	NR_037664	0	-	3UTRd
chr1	202300864	202300866	NM_014176	0	-	3UTRd
chr1	202697822	202697824	NM_006618	0	-	3UTRd
chr1	202850051	202850053	NM_002871	0	-	3UTRd
chr1	202861530	202861532	NM_021633	0	-	3UTRd
chr1	202910629	202910631	NM_015999	0	-	3UTRd
chr1	202910629	202910631	NR_046083	0	-	3UTRd
chr1	202931337	202931339	NM_016243	0	-	3UTRd
chr1	203185795	203185797	NM_001256125	0	-	3UTRd
chr1	203185795	203185797	NM_003465	0	-	3UTRd
chr1	203185795	203185797	NR_045784	0	-	3UTRd
chr1	203185795	203185797	NR_045785	0	-	3UTRd
chr1	203269640	203269642	NR_034150	0	-	3UTRd
chr1	203269640	203269642	NR_034151	0	-	3UTRd
chr1	204189855	204189857	NM_014935	0	-	3UTRd
chr1	204374135	204374137	NM_032833	0	-	3UTRd
chr1	204586323	204586325	NM_006338	0	-	3UTRd
chr1	204586323	204586325	NM_201630	0	-	3UTRd
chr1	205116384	205116386	NM_015375	0	-	3UTRd
chr1	205116384	205116386	NM_199462	0	-	3UTRd
chr1	205524164	205524166	NR_027086	0	-	3UTRd
chr1	205585233	205585235	NM_001973	0	-	3UTRd
chr1	205588827	205588829	NM_021795	0	-	3UTRd
chr1	205627962	205627964	NM_033102	0	-	3UTRd
chr1	205687113	205687115	NM_022731	0	-	3UTRd
chr1	205760290	205760292	NM_173854	0	-	3UTRd
chr1	206238904	206238906	NM_001007544	0	-	3UTRd
chr1	207077745	207077747	NM_001142473	0	-	3UTRd
chr1	207077745	207077747	NM_001193338	0	-	3UTRd
chr1	207077745	207077747	NM_005449	0	-	3UTRd
chr1	207195156	207195158	NM_001083924	0	-	3UTRd
chr1	207195156	207195158	NM_023938	0	-	3UTRd
chr1	207219785	207219787	NM_018566	0	-	3UTRd
chr1	208060630	208060632	NM_001025109	0	-	3UTRd
chr1	208060630	208060632	NM_001773	0	-	3UTRd
chr1	208200169	208200171	NM_025179	0	-	3UTRd
chr1	209788238	209788240	NM_000228	0	-	3UTRd
chr1	209788238	209788240	NM_001017402	0	-	3UTRd
chr1	209788238	209788240	NM_001127641	0	-	3UTRd
chr1	209961593	209961595	NM_001206696	0	-	3UTRd
chr1	209961593	209961595	NM_006147	0	-	3UTRd
chr1	210404901	210404903	NR_024337	0	-	3UTRd
chr1	211923133	211923135	NM_014873	0	-	3UTRd
chr1	212115062	212115064	NM_001199809	0	-	3UTRd
chr1	212115062	212115064	NM_001199811	0	-	3UTRd
chr1	212115062	212115064	NM_001199812	0	-	3UTRd
chr1	212115062	212115064	NM_015434	0	-	3UTRd
chr1	212115062	212115064	NR_037667	0	-	3UTRd
chr1	212538304	212538306	NM_001198862	0	-	3UTRd
chr1	212538304	212538306	NM_018252	0	-	3UTRd
chr1	212859812	212859814	NM_018664	0	-	3UTRd
chr1	212911097	212911099	NM_001042549	0	-	3UTRd
chr1	212911097	212911099	NM_015471	0	-	3UTRd
chr1	213003537	213003539	NM_001024601	0	-	3UTRd
chr1	213168182	213168184	NM_144567	0	-	3UTRd
chr1	213991349	213991351	NR_037850	0	-	3UTRd
chr1	213995225	213995227	NR_037850	0	-	3UTRd
chr1	220087625	220087627	NM_018713	0	-	3UTRd
chr1	220231071	220231073	NM_006085	0	-	3UTRd
chr1	220324434	220324436	NM_012414	0	-	3UTRd
chr1	221875488	221875490	NM_007207	0	-	3UTRd
chr1	221875488	221875490	NM_144728	0	-	3UTRd
chr1	221875488	221875490	NM_144729	0	-	3UTRd
chr1	222695670	222695672	NM_024746	0	-	3UTRd
chr1	222842870	222842872	NM_022831	0	-	3UTRd
chr1	223394356	223394358	NM_017982	0	-	3UTRd
chr1	223967788	223967790	NM_001031685	0	-	3UTRd
chr1	223967788	223967790	NM_005426	0	-	3UTRd
chr1	224577159	224577161	NM_001115113	0	-	3UTRd
chr1	224577159	224577161	NM_025160	0	-	3UTRd
chr1	225590227	225590229	NM_002296	0	-	3UTRd
chr1	225590227	225590229	NM_194442	0	-	3UTRd
chr1	225684794	225684796	NM_001008493	0	-	3UTRd
chr1	225684794	225684796	NM_018212	0	-	3UTRd
chr1	226034330	226034332	NM_014698	0	-	3UTRd
chr1	226107976	226107978	NM_013328	0	-	3UTRd
chr1	226333992	226333994	NM_022735	0	-	3UTRd
chr1	226548996	226548998	NM_001618	0	-	3UTRd
chr1	226820282	226820284	NM_002221	0	-	3UTRd
chr1	227181330	227181332	NM_003607	0	-	3UTRd
chr1	227181330	227181332	NM_014826	0	-	3UTRd
chr1	227920002	227920004	NM_001161465	0	-	3UTRd
chr1	227920002	227920004	NM_023007	0	-	3UTRd
chr1	229460210	229460212	NM_145257	0	-	3UTRd
chr1	229577632	229577634	NM_018230	0	-	3UTRd
chr1	229653548	229653550	NM_012089	0	-	3UTRd
chr1	230458456	230458458	NM_024554	0	-	3UTRd
chr1	230838476	230838478	NM_000029	0	-	3UTRd
chr1	230974211	230974213	NM_001136494	0	-	3UTRd
chr1	230974211	230974213	NM_001136495	0	-	3UTRd
chr1	230974211	230974213	NM_032800	0	-	3UTRd
chr1	231155162	231155164	NM_198552	0	-	3UTRd
chr1	231468855	231468857	NM_175876	0	-	3UTRd
chr1	231502087	231502089	NM_022051	0	-	3UTRd
chr1	232534439	232534441	NM_020808	0	-	3UTRd
chr1	234527092	234527094	NM_005646	0	-	3UTRd
chr1	234663796	234663798	NR_038426	0	-	3UTRd
chr1	234742494	234742496	NM_001077397	0	-	3UTRd
chr1	234742494	234742496	NM_182972	0	-	3UTRd
chr1	235275338	235275340	NM_014765	0	-	3UTRd
chr1	235294962	235294964	NM_015014	0	-	3UTRd
chr1	235294962	235294964	NR_027762	0	-	3UTRd
chr1	235331062	235331064	NM_001206794	0	-	3UTRd
chr1	235331062	235331064	NM_016374	0	-	3UTRd
chr1	235331062	235331064	NM_031371	0	-	3UTRd
chr1	235613242	235613244	NM_152490	0	-	3UTRd
chr1	235714894	235714896	NM_001098721	0	-	3UTRd
chr1	235714894	235714896	NM_001098722	0	-	3UTRd
chr1	235714894	235714896	NM_004485	0	-	3UTRd
chr1	236139678	236139680	NM_002508	0	-	3UTRd
chr1	236381683	236381685	NM_019891	0	-	3UTRd
chr1	236713968	236713970	NM_018072	0	-	3UTRd
chr1	238041680	238041682	NM_021186	0	-	3UTRd
chr1	238045703	238045705	NM_021186	0	-	3UTRd
chr1	240655028	240655030	NM_022469	0	-	3UTRd
chr1	240938869	240938871	NM_002924	0	-	3UTRd
chr1	241660917	241660919	NM_000143	0	-	3UTRd
chr1	241756913	241756915	NM_014322	0	-	3UTRd
chr1	241796551	241796553	NM_001821	0	-	3UTRd
chr1	242252040	242252042	NM_001195811	0	-	3UTRd
chr1	242252040	242252042	NM_001195812	0	-	3UTRd
chr1	242252040	242252042	NM_152666	0	-	3UTRd
chr1	243289645	243289647	NM_001042404	0	-	3UTRd
chr1	243289645	243289647	NM_001042405	0	-	3UTRd
chr1	243289645	243289647	NM_014812	0	-	3UTRd
chr1	243667191	243667193	NM_005465	0	-	3UTRd
chr1	244572774	244572776	NM_001126	0	-	3UTRd
chr1	245017436	245017438	NM_004501	0	-	3UTRd
chr1	245017436	245017438	NM_031844	0	-	3UTRd
chr1	246704114	246704116	NM_022366	0	-	3UTRd
chr1	247003842	247003844	NM_015446	0	-	3UTRd
chr1	247108975	247108977	NM_001204221	0	-	3UTRd
chr1	247108975	247108977	NR_037892	0	-	3UTRd
chr1	247108975	247108977	NR_037894	0	-	3UTRd
chr1	247200085	247200087	NM_001204220	0	-	3UTRd
chr1	247200085	247200087	NM_033213	0	-	3UTRd
chr10	322896	322898	NM_014974	0	-	3UTRd
chr10	857744	857746	NM_015155	0	-	3UTRd
chr10	1086836	1086838	NM_004508	0	-	3UTRd
chr10	1228979	1228981	NM_018702	0	-	3UTRd
chr10	3818746	3818748	NM_001160124	0	-	3UTRd
chr10	3818746	3818748	NM_001160125	0	-	3UTRd
chr10	3818746	3818748	NM_001300	0	-	3UTRd
chr10	3818746	3818748	NR_027653	0	-	3UTRd
chr10	5031976	5031978	NM_001354	0	-	3UTRd
chr10	5031976	5031978	NM_205845	0	-	3UTRd
chr10	5807837	5807839	NM_001115156	0	-	3UTRd
chr10	5807837	5807839	NM_001494	0	-	3UTRd
chr10	6054517	6054519	NM_000417	0	-	3UTRd
chr10	6470074	6470076	NM_001242413	0	-	3UTRd
chr10	6470074	6470076	NM_006257	0	-	3UTRd
chr10	7204233	7204235	NM_001018039	0	-	3UTRd
chr10	7204233	7204235	NM_001029880	0	-	3UTRd
chr10	7604689	7604691	NM_030569	0	-	3UTRd
chr10	7604689	7604691	NM_032817	0	-	3UTRd
chr10	7613678	7613680	NM_001001851	0	-	3UTRd
chr10	7797996	7797998	NM_012311	0	-	3UTRd
chr10	7795560	7795562	NR_045609	0	-	3UTRd
chr10	7796030	7796032	NR_045609	0	-	3UTRd
chr10	7801951	7801953	NR_045609	0	-	3UTRd
chr10	7804517	7804519	NR_045609	0	-	3UTRd
chr10	7805752	7805754	NR_045609	0	-	3UTRd
chr10	7808064	7808066	NR_045609	0	-	3UTRd
chr10	7811223	7811225	NR_045609	0	-	3UTRd
chr10	11504050	11504052	NM_001080491	0	-	3UTRd
chr10	11504050	11504052	NM_014688	0	-	3UTRd
chr10	12939301	12939303	NM_031455	0	-	3UTRd
chr10	13320035	13320037	NM_001037537	0	-	3UTRd
chr10	13320035	13320037	NM_006214	0	-	3UTRd
chr10	13361055	13361057	NM_001195602	0	-	3UTRd
chr10	13361055	13361057	NM_001195604	0	-	3UTRd
chr10	13361055	13361057	NM_012247	0	-	3UTRd
chr10	13483353	13483355	NM_001100912	0	-	3UTRd
chr10	13687899	13687901	NM_018027	0	-	3UTRd
chr10	14561510	14561512	NM_031453	0	-	3UTRd
chr10	14861528	14861530	NM_001029954	0	-	3UTRd
chr10	15150564	15150566	NM_004808	0	-	3UTRd
chr10	15820851	15820853	NM_024948	0	-	3UTRd
chr10	16635293	16635295	NM_012425	0	-	3UTRd
chr10	16635293	16635295	NM_152724	0	-	3UTRd
chr10	17190871	17190873	NM_004412	0	-	3UTRd
chr10	17632272	17632274	NM_014241	0	-	3UTRd
chr10	18834820	18834822	NM_182543	0	-	3UTRd
chr10	21072493	21072495	NM_001173484	0	-	3UTRd
chr10	21072493	21072495	NM_006393	0	-	3UTRd
chr10	21072493	21072495	NM_213569	0	-	3UTRd
chr10	22825820	22825822	NM_005028	0	-	3UTRd
chr10	23606530	23606532	NM_153714	0	-	3UTRd
chr10	25138528	25138530	NM_020200	0	-	3UTRd
chr10	27037109	27037111	NM_001012750	0	-	3UTRd
chr10	27037109	27037111	NM_001012751	0	-	3UTRd
chr10	27037109	27037111	NM_001012752	0	-	3UTRd
chr10	27037109	27037111	NM_001178116	0	-	3UTRd
chr10	27037109	27037111	NM_001178119	0	-	3UTRd
chr10	27037109	27037111	NM_001178120	0	-	3UTRd
chr10	27037109	27037111	NM_001178121	0	-	3UTRd
chr10	27037109	27037111	NM_001178122	0	-	3UTRd
chr10	27037109	27037111	NM_001178123	0	-	3UTRd
chr10	27037109	27037111	NM_001178124	0	-	3UTRd
chr10	27037109	27037111	NM_001178125	0	-	3UTRd
chr10	27037109	27037111	NM_005470	0	-	3UTRd
chr10	27294439	27294441	NM_001256053	0	-	3UTRd
chr10	27294439	27294441	NM_014915	0	-	3UTRd
chr10	27400661	27400663	NM_001253866	0	-	3UTRd
chr10	27400661	27400663	NM_014263	0	-	3UTRd
chr10	27400661	27400663	NM_139312	0	-	3UTRd
chr10	27485930	27485932	NM_001042473	0	-	3UTRd
chr10	27485930	27485932	NM_145698	0	-	3UTRd
chr10	27485930	27485932	NR_024150	0	-	3UTRd
chr10	27962273	27962275	NM_001242702	0	-	3UTRd
chr10	27962273	27962275	NM_173576	0	-	3UTRd
chr10	28342988	28342990	NM_173496	0	-	3UTRd
chr10	28811605	28811607	NR_033805	0	-	3UTRd
chr10	29746370	29746372	NM_003174	0	-	3UTRd
chr10	29746370	29746372	NM_021738	0	-	3UTRd
chr10	30306215	30306217	NM_020848	0	-	3UTRd
chr10	30601753	30601755	NM_018109	0	-	3UTRd
chr10	31133708	31133710	NM_001143766	0	-	3UTRd
chr10	31133708	31133710	NM_001143767	0	-	3UTRd
chr10	31133708	31133710	NM_001143768	0	-	3UTRd
chr10	31133708	31133710	NM_001143769	0	-	3UTRd
chr10	31133708	31133710	NM_001143770	0	-	3UTRd
chr10	31133708	31133710	NM_001143771	0	-	3UTRd
chr10	31133708	31133710	NM_182755	0	-	3UTRd
chr10	31133708	31133710	NR_026560	0	-	3UTRd
chr10	31607044	31607046	NR_024284	0	-	3UTRd
chr10	32300325	32300327	NM_004521	0	-	3UTRd
chr10	33190304	33190306	NM_002211	0	-	3UTRd
chr10	33190304	33190306	NM_033668	0	-	3UTRd
chr10	33190304	33190306	NM_133376	0	-	3UTRd
chr10	33467880	33467882	NM_001244972	0	-	3UTRd
chr10	33467880	33467882	NM_001244973	0	-	3UTRd
chr10	33467880	33467882	NM_003873	0	-	3UTRd
chr10	33467880	33467882	NR_045259	0	-	3UTRd
chr10	34400042	34400044	NM_001184785	0	-	3UTRd
chr10	34400042	34400044	NM_001184786	0	-	3UTRd
chr10	34400042	34400044	NM_001184787	0	-	3UTRd
chr10	34400042	34400044	NM_001184788	0	-	3UTRd
chr10	34400042	34400044	NM_001184789	0	-	3UTRd
chr10	34400042	34400044	NM_001184790	0	-	3UTRd
chr10	34400042	34400044	NM_001184791	0	-	3UTRd
chr10	34400042	34400044	NM_019619	0	-	3UTRd
chr10	35298992	35298994	NM_001198777	0	-	3UTRd
chr10	35298992	35298994	NM_001198778	0	-	3UTRd
chr10	35298992	35298994	NM_001198779	0	-	3UTRd
chr10	35298992	35298994	NM_003591	0	-	3UTRd
chr10	35927543	35927545	NM_031866	0	-	3UTRd
chr10	38120387	38120389	NM_021045	0	-	3UTRd
chr10	42830734	42830736	NR_024380	0	-	3UTRd
chr10	43016269	43016271	NR_026777	0	-	3UTRd
chr10	43087676	43087678	NM_006955	0	-	3UTRd
chr10	43691537	43691539	NM_145313	0	-	3UTRd
chr10	43881940	43881942	NM_001098204	0	-	3UTRd
chr10	43881940	43881942	NM_001098205	0	-	3UTRd
chr10	43881940	43881942	NM_001098206	0	-	3UTRd
chr10	43881940	43881942	NM_001098207	0	-	3UTRd
chr10	43881940	43881942	NM_001098208	0	-	3UTRd
chr10	43881940	43881942	NM_004966	0	-	3UTRd
chr10	44868000	44868002	NM_000609	0	-	3UTRd
chr10	44872579	44872581	NM_001178134	0	-	3UTRd
chr10	44872579	44872581	NM_199168	0	-	3UTRd
chr10	45472808	45472810	NM_007021	0	-	3UTRd
chr10	45495688	45495690	NM_001039380	0	-	3UTRd
chr10	45952958	45952960	NM_001002265	0	-	3UTRd
chr10	45952958	45952960	NM_001002266	0	-	3UTRd
chr10	45952958	45952960	NM_145021	0	-	3UTRd
chr10	48381641	48381643	NM_002900	0	-	3UTRd
chr10	49364812	49364814	NM_001018071	0	-	3UTRd
chr10	49364812	49364814	NM_001042512	0	-	3UTRd
chr10	50226488	50226490	NM_001031746	0	-	3UTRd
chr10	50666701	50666703	NM_000124	0	-	3UTRd
chr10	50723242	50723244	NM_170753	0	-	3UTRd
chr10	51026641	51026643	NM_003631	0	-	3UTRd
chr10	51592233	51592235	NM_006327	0	-	3UTRd
chr10	52066703	52066705	NM_147156	0	-	3UTRd
chr10	52566416	52566418	NM_001198818	0	-	3UTRd
chr10	52566416	52566418	NM_001198819	0	-	3UTRd
chr10	52566416	52566418	NM_001198820	0	-	3UTRd
chr10	52566416	52566418	NM_014576	0	-	3UTRd
chr10	52566416	52566418	NM_138932	0	-	3UTRd
chr10	52566416	52566418	NM_138933	0	-	3UTRd
chr10	53457017	53457019	NM_015235	0	-	3UTRd
chr10	55581051	55581053	NM_001142763	0	-	3UTRd
chr10	55581051	55581053	NM_001142764	0	-	3UTRd
chr10	55581051	55581053	NM_001142765	0	-	3UTRd
chr10	55581051	55581053	NM_001142766	0	-	3UTRd
chr10	55581051	55581053	NM_001142767	0	-	3UTRd
chr10	55581051	55581053	NM_001142768	0	-	3UTRd
chr10	55581051	55581053	NM_001142773	0	-	3UTRd
chr10	55581051	55581053	NM_033056	0	-	3UTRd
chr10	58117820	58117822	NM_001005413	0	-	3UTRd
chr10	58117820	58117822	NM_007057	0	-	3UTRd
chr10	58118153	58118155	NM_032997	0	-	3UTRd
chr10	61007310	61007312	NM_001001971	0	-	3UTRd
chr10	61007310	61007312	NM_001143773	0	-	3UTRd
chr10	61007310	61007312	NM_001166698	0	-	3UTRd
chr10	61007310	61007312	NM_198215	0	-	3UTRd
chr10	61412081	61412083	NM_194298	0	-	3UTRd
chr10	61552480	61552482	NM_005436	0	-	3UTRd
chr10	61718118	61718120	NR_024340	0	-	3UTRd
chr10	61789155	61789157	NM_001149	0	-	3UTRd
chr10	61789155	61789157	NM_001204403	0	-	3UTRd
chr10	61789155	61789157	NM_001204404	0	-	3UTRd
chr10	61789155	61789157	NM_020987	0	-	3UTRd
chr10	62630553	62630555	NM_001242359	0	-	3UTRd
chr10	62630553	62630555	NM_014836	0	-	3UTRd
chr10	62630553	62630555	NR_024554	0	-	3UTRd
chr10	62630553	62630555	NR_024555	0	-	3UTRd
chr10	63169201	63169203	NM_178505	0	-	3UTRd
chr10	63956428	63956430	NM_145307	0	-	3UTRd
chr10	64572228	64572230	NM_000399	0	-	3UTRd
chr10	64572228	64572230	NM_001136177	0	-	3UTRd
chr10	64572228	64572230	NM_001136178	0	-	3UTRd
chr10	64572228	64572230	NM_001136179	0	-	3UTRd
chr10	64927489	64927491	NM_004241	0	-	3UTRd
chr10	64927489	64927491	NM_032776	0	-	3UTRd
chr10	67679998	67680000	NM_001127384	0	-	3UTRd
chr10	67679998	67680000	NM_013266	0	-	3UTRd
chr10	69556642	69556644	NM_021800	0	-	3UTRd
chr10	69571085	69571087	NM_201262	0	-	3UTRd
chr10	69682508	69682510	NM_015601	0	-	3UTRd
chr10	69682508	69682510	NM_022079	0	-	3UTRd
chr10	70105464	70105466	NM_017987	0	-	3UTRd
chr10	70137758	70137760	NM_001042417	0	-	3UTRd
chr10	70174412	70174414	NM_001080449	0	-	3UTRd
chr10	70242780	70242782	NM_152707	0	-	3UTRd
chr10	71164427	71164429	NM_001057	0	-	3UTRd
chr10	71873740	71873742	NM_001198696	0	-	3UTRd
chr10	71873740	71873742	NM_032797	0	-	3UTRd
chr10	71898961	71898963	NM_001040273	0	-	3UTRd
chr10	71898961	71898963	NM_173555	0	-	3UTRd
chr10	71912194	71912196	NM_001142648	0	-	3UTRd
chr10	71912194	71912196	NM_020150	0	-	3UTRd
chr10	71962773	71962775	NM_021129	0	-	3UTRd
chr10	72192217	72192219	NM_018055	0	-	3UTRd
chr10	73510077	73510079	NM_022153	0	-	3UTRd
chr10	73577110	73577112	NM_001042465	0	-	3UTRd
chr10	73577110	73577112	NM_001042466	0	-	3UTRd
chr10	73577110	73577112	NM_002778	0	-	3UTRd
chr10	73822157	73822159	NM_001244950	0	-	3UTRd
chr10	73822157	73822159	NM_014767	0	-	3UTRd
chr10	73846073	73846075	NM_001134434	0	-	3UTRd
chr10	73856800	73856802	NM_001198798	0	-	3UTRd
chr10	73856800	73856802	NM_001198799	0	-	3UTRd
chr10	73856800	73856802	NM_001198800	0	-	3UTRd
chr10	73856800	73856802	NR_045564	0	-	3UTRd
chr10	74094284	74094286	NM_001002762	0	-	3UTRd
chr10	74094284	74094286	NM_017626	0	-	3UTRd
chr10	74127324	74127326	NM_001195518	0	-	3UTRd
chr10	74127324	74127326	NM_001195519	0	-	3UTRd
chr10	74127324	74127326	NM_006077	0	-	3UTRd
chr10	74767360	74767362	NM_000917	0	-	3UTRd
chr10	74767360	74767362	NM_001017962	0	-	3UTRd
chr10	74767360	74767362	NM_001142595	0	-	3UTRd
chr10	74767360	74767362	NM_001142596	0	-	3UTRd
chr10	75010499	75010501	NM_016065	0	-	3UTRd
chr10	75135539	75135541	NM_001156	0	-	3UTRd
chr10	75135539	75135541	NM_004034	0	-	3UTRd
chr10	75197674	75197676	NM_001142353	0	-	3UTRd
chr10	75197674	75197676	NM_001142354	0	-	3UTRd
chr10	75197674	75197676	NM_021132	0	-	3UTRd
chr10	75572405	75572407	NM_001204492	0	-	3UTRd
chr10	75572405	75572407	NM_001222	0	-	3UTRd
chr10	75572405	75572407	NM_172169	0	-	3UTRd
chr10	75572405	75572407	NM_172170	0	-	3UTRd
chr10	75572405	75572407	NM_172171	0	-	3UTRd
chr10	75572405	75572407	NM_172173	0	-	3UTRd
chr10	75882709	75882711	NM_012095	0	-	3UTRd
chr10	75882709	75882711	NM_207012	0	-	3UTRd
chr10	77158018	77158020	NM_032772	0	-	3UTRd
chr10	78637356	78637358	NM_001014797	0	-	3UTRd
chr10	78646104	78646106	NM_001161352	0	-	3UTRd
chr10	78646104	78646106	NM_001161353	0	-	3UTRd
chr10	78646104	78646106	NM_002247	0	-	3UTRd
chr10	79551905	79551907	NM_004747	0	-	3UTRd
chr10	79737201	79737203	NM_007055	0	-	3UTRd
chr10	80703731	80703733	NR_015429	0	-	3UTRd
chr10	80703731	80703733	NR_024429	0	-	3UTRd
chr10	80703731	80703733	NR_024431	0	-	3UTRd
chr10	81143039	81143041	NM_153367	0	-	3UTRd
chr10	81316000	81316002	NM_001098668	0	-	3UTRd
chr10	81915345	81915347	NM_001157	0	-	3UTRd
chr10	81915345	81915347	NM_145868	0	-	3UTRd
chr10	81915345	81915347	NM_145869	0	-	3UTRd
chr10	85980325	85980327	NM_001017924	0	-	3UTRd
chr10	87361801	87361803	NM_017551	0	-	3UTRd
chr10	88196769	88196771	NM_015045	0	-	3UTRd
chr10	88695593	88695595	NM_024756	0	-	3UTRd
chr10	88811238	88811240	NM_005271	0	-	3UTRd
chr10	89514417	89514419	NM_032810	0	-	3UTRd
chr10	89620521	89620523	NM_001126049	0	-	3UTRd
chr10	90045095	90045097	NM_001031709	0	-	3UTRd
chr10	90582101	90582103	NM_144590	0	-	3UTRd
chr10	91343026	91343028	NM_138316	0	-	3UTRd
chr10	91343026	91343028	NM_148977	0	-	3UTRd
chr10	91343026	91343028	NM_148978	0	-	3UTRd
chr10	92672480	92672482	NM_014391	0	-	3UTRd
chr10	92911908	92911910	NR_002779	0	-	3UTRd
chr10	93667515	93667517	NM_152429	0	-	3UTRd
chr10	93808613	93808615	NM_001178137	0	-	3UTRd
chr10	93808613	93808615	NM_014912	0	-	3UTRd
chr10	94214028	94214030	NM_001165946	0	-	3UTRd
chr10	94214028	94214030	NM_004969	0	-	3UTRd
chr10	95429437	95429439	NM_145246	0	-	3UTRd
chr10	95717946	95717948	NR_002319	0	-	3UTRd
chr10	97074607	97074609	NM_001034954	0	-	3UTRd
chr10	97074607	97074609	NM_001034955	0	-	3UTRd
chr10	97074607	97074609	NM_001034956	0	-	3UTRd
chr10	97074607	97074609	NM_001034957	0	-	3UTRd
chr10	97074607	97074609	NM_006434	0	-	3UTRd
chr10	97074607	97074609	NM_015385	0	-	3UTRd
chr10	97074607	97074609	NM_024991	0	-	3UTRd
chr10	97366085	97366087	NM_001017423	0	-	3UTRd
chr10	97366085	97366087	NM_002860	0	-	3UTRd
chr10	97423637	97423639	NM_001143973	0	-	3UTRd
chr10	97423637	97423639	NM_015631	0	-	3UTRd
chr10	98281336	98281338	NM_020123	0	-	3UTRd
chr10	98354963	98354965	NM_152309	0	-	3UTRd
chr10	98758035	98758037	NM_003061	0	-	3UTRd
chr10	98912976	98912978	NR_037909	0	-	3UTRd
chr10	98917644	98917646	NR_037909	0	-	3UTRd
chr10	98923206	98923208	NR_037909	0	-	3UTRd
chr10	98924645	98924647	NR_037909	0	-	3UTRd
chr10	98985137	98985139	NM_001204300	0	-	3UTRd
chr10	98985137	98985139	NM_001256423	0	-	3UTRd
chr10	98985137	98985139	NM_032900	0	-	3UTRd
chr10	98988980	98988982	NR_037909	0	-	3UTRd
chr10	98989589	98989591	NR_037909	0	-	3UTRd
chr10	99092274	99092276	NM_012083	0	-	3UTRd
chr10	99195996	99195998	NM_016046	0	-	3UTRd
chr10	99639405	99639407	NM_001206528	0	-	3UTRd
chr10	100007549	100007551	NM_032211	0	-	3UTRd
chr10	100176784	100176786	NM_000195	0	-	3UTRd
chr10	100189017	100189019	NM_182639	0	-	3UTRd
chr10	100218873	100218875	NM_001166244	0	-	3UTRd
chr10	100218873	100218875	NM_001166245	0	-	3UTRd
chr10	100218873	100218875	NM_001166246	0	-	3UTRd
chr10	100218873	100218875	NM_021828	0	-	3UTRd
chr10	101157042	101157044	NM_002079	0	-	3UTRd
chr10	101473028	101473030	NM_004376	0	-	3UTRd
chr10	101474072	101474074	NM_078470	0	-	3UTRd
chr10	101911563	101911565	NM_001100626	0	-	3UTRd
chr10	101911563	101911565	NM_006459	0	-	3UTRd
chr10	101992154	101992156	NM_018294	0	-	3UTRd
chr10	102034760	102034762	NM_173809	0	-	3UTRd
chr10	102034760	102034762	NR_046296	0	-	3UTRd
chr10	102034760	102034762	NR_046314	0	-	3UTRd
chr10	102034760	102034762	NR_046315	0	-	3UTRd
chr10	102767588	102767590	NM_001195263	0	-	3UTRd
chr10	102777119	102777121	NM_024895	0	-	3UTRd
chr10	103545898	103545900	NM_001142434	0	-	3UTRd
chr10	103545898	103545900	NM_012215	0	-	3UTRd
chr10	103606184	103606186	NM_024541	0	-	3UTRd
chr10	104240564	104240566	NM_005736	0	-	3UTRd
chr10	104436423	104436425	NM_004311	0	-	3UTRd
chr10	104848983	104848985	NM_001134373	0	-	3UTRd
chr10	104848983	104848985	NM_012229	0	-	3UTRd
chr10	105360047	105360049	NM_014631	0	-	3UTRd
chr10	105642298	105642300	NM_024928	0	-	3UTRd
chr10	105889694	105889696	NM_025145	0	-	3UTRd
chr10	108333661	108333663	NM_001013031	0	-	3UTRd
chr10	108333661	108333663	NM_001206570	0	-	3UTRd
chr10	108333661	108333663	NM_001206572	0	-	3UTRd
chr10	108333661	108333663	NM_052918	0	-	3UTRd
chr10	111705875	111705877	NR_038943	0	-	3UTRd
chr10	112053662	112053664	NM_005871	0	-	3UTRd
chr10	112659974	112659976	NM_001195304	0	-	3UTRd
chr10	112659974	112659976	NM_001195305	0	-	3UTRd
chr10	112659974	112659976	NM_001195306	0	-	3UTRd
chr10	112659974	112659976	NM_001195307	0	-	3UTRd
chr10	112659974	112659976	NM_001243783	0	-	3UTRd
chr10	113912997	113912999	NM_001244949	0	-	3UTRd
chr10	113912997	113912999	NM_020918	0	-	3UTRd
chr10	114190480	114190482	NM_022494	0	-	3UTRd
chr10	115883788	115883790	NM_018017	0	-	3UTRd
chr10	116055002	116055004	NM_001001936	0	-	3UTRd
chr10	116055002	116055004	NM_032550	0	-	3UTRd
chr10	116195671	116195673	NM_001003407	0	-	3UTRd
chr10	116195671	116195673	NM_001003408	0	-	3UTRd
chr10	116195671	116195673	NM_002313	0	-	3UTRd
chr10	116195671	116195673	NM_006720	0	-	3UTRd
chr10	117823864	117823866	NM_001145453	0	-	3UTRd
chr10	117823864	117823866	NM_005264	0	-	3UTRd
chr10	117823864	117823866	NM_145793	0	-	3UTRd
chr10	118423308	118423310	NM_144661	0	-	3UTRd
chr10	118433210	118433212	NM_025015	0	-	3UTRd
chr10	118644733	118644735	NM_001127211	0	-	3UTRd
chr10	118644733	118644735	NM_018330	0	-	3UTRd
chr10	119250158	119250160	NR_002791	0	-	3UTRd
chr10	119766124	119766126	NM_014904	0	-	3UTRd
chr10	120070236	120070238	NM_001134672	0	-	3UTRd
chr10	120070236	120070238	NM_022063	0	-	3UTRd
chr10	120445282	120445284	NM_153810	0	-	3UTRd
chr10	120795258	120795260	NM_003750	0	-	3UTRd
chr10	120927632	120927634	NM_006793	0	-	3UTRd
chr10	120927632	120927634	NM_014098	0	-	3UTRd
chr10	121259428	121259430	NM_001005339	0	-	3UTRd
chr10	121259428	121259430	NM_002925	0	-	3UTRd
chr10	121334923	121334925	NM_001033925	0	-	3UTRd
chr10	121334923	121334925	NM_003252	0	-	3UTRd
chr10	121590710	121590712	NM_001256378	0	-	3UTRd
chr10	121590710	121590712	NM_001256379	0	-	3UTRd
chr10	121590710	121590712	NM_024834	0	-	3UTRd
chr10	123238938	123238940	NM_000141	0	-	3UTRd
chr10	123238938	123238940	NM_001144914	0	-	3UTRd
chr10	123238938	123238940	NM_001144915	0	-	3UTRd
chr10	123238938	123238940	NM_001144916	0	-	3UTRd
chr10	123238938	123238940	NM_001144917	0	-	3UTRd
chr10	123238938	123238940	NM_001144918	0	-	3UTRd
chr10	123238938	123238940	NM_022970	0	-	3UTRd
chr10	124691874	124691876	NM_024942	0	-	3UTRd
chr10	125506213	125506215	NM_198148	0	-	3UTRd
chr10	125767914	125767916	NM_015892	0	-	3UTRd
chr10	125780322	125780324	NM_014863	0	-	3UTRd
chr10	126086312	126086314	NM_000274	0	-	3UTRd
chr10	126086312	126086314	NM_001171814	0	-	3UTRd
chr10	126310235	126310237	NM_014661	0	-	3UTRd
chr10	126448878	126448880	NM_212554	0	-	3UTRd
chr10	126677700	126677702	NM_001083914	0	-	3UTRd
chr10	126677700	126677702	NM_001329	0	-	3UTRd
chr10	126677700	126677702	NM_022802	0	-	3UTRd
chr10	127525089	127525091	NM_018180	0	-	3UTRd
chr10	127705708	127705710	NM_003474	0	-	3UTRd
chr10	128114335	128114337	NM_001004298	0	-	3UTRd
chr10	129897404	129897406	NM_001145966	0	-	3UTRd
chr10	129897404	129897406	NM_002417	0	-	3UTRd
chr10	131634527	131634529	NM_001005463	0	-	3UTRd
chr10	133781877	133781879	NM_004052	0	-	3UTRd
chr10	135093142	135093144	NM_001256617	0	-	3UTRd
chr10	135093142	135093144	NM_001256618	0	-	3UTRd
chr10	135093142	135093144	NM_006659	0	-	3UTRd
chr10	135093142	135093144	NR_046330	0	-	3UTRd
chr10	135168680	135168682	NM_198472	0	-	3UTRd
chr10	135368492	135368494	NM_001143764	0	-	3UTRd
chr11	127111	127113	NR_028326	0	-	3UTRd
chr11	205197	205199	NM_001098787	0	-	3UTRd
chr11	205197	205199	NM_016526	0	-	3UTRd
chr11	216653	216655	NM_001017524	0	-	3UTRd
chr11	216653	216655	NM_012239	0	-	3UTRd
chr11	567043	567045	NR_038262	0	-	3UTRd
chr11	575213	575215	NR_026967	0	-	3UTRd
chr11	617254	617256	NM_001171968	0	-	3UTRd
chr11	617254	617256	NM_021924	0	-	3UTRd
chr11	617254	617256	NM_031264	0	-	3UTRd
chr11	770871	770873	NM_182612	0	-	3UTRd
chr11	787704	787706	NM_016564	0	-	3UTRd
chr11	790540	790542	NM_001191060	0	-	3UTRd
chr11	790540	790542	NM_001191061	0	-	3UTRd
chr11	790540	790542	NM_024698	0	-	3UTRd
chr11	840202	840204	NM_021128	0	-	3UTRd
chr11	869768	869770	NM_001142674	0	-	3UTRd
chr11	869768	869770	NM_001142675	0	-	3UTRd
chr11	869768	869770	NM_001142676	0	-	3UTRd
chr11	869768	869770	NM_001142677	0	-	3UTRd
chr11	869768	869770	NM_023947	0	-	3UTRd
chr11	1297856	1297858	NM_019009	0	-	3UTRd
chr11	1577614	1577616	NM_004420	0	-	3UTRd
chr11	1756028	1756030	NM_001170820	0	-	3UTRd
chr11	2289926	2289928	NM_005170	0	-	3UTRd
chr11	2949648	2949650	NM_003311	0	-	3UTRd
chr11	2966645	2966647	NM_005969	0	-	3UTRd
chr11	3108614	3108616	NM_001144063	0	-	3UTRd
chr11	3108614	3108616	NM_020896	0	-	3UTRd
chr11	3108614	3108616	NM_145638	0	-	3UTRd
chr11	3380320	3380322	NM_001130519	0	-	3UTRd
chr11	3380320	3380322	NM_001130520	0	-	3UTRd
chr11	3380320	3380322	NM_001242841	0	-	3UTRd
chr11	3380320	3380322	NM_001242842	0	-	3UTRd
chr11	3380320	3380322	NM_001242843	0	-	3UTRd
chr11	3381561	3381563	NM_001256823	0	-	3UTRd
chr11	3380320	3380322	NM_001256824	0	-	3UTRd
chr11	3380320	3380322	NM_001256825	0	-	3UTRd
chr11	3380320	3380322	NM_007152	0	-	3UTRd
chr11	3381561	3381563	NR_040083	0	-	3UTRd
chr11	3381561	3381563	NR_046381	0	-	3UTRd
chr11	3381561	3381563	NR_046382	0	-	3UTRd
chr11	3697104	3697106	NM_016320	0	-	3UTRd
chr11	3697104	3697106	NM_139132	0	-	3UTRd
chr11	3733443	3733445	NM_005387	0	-	3UTRd
chr11	3733443	3733445	NM_139131	0	-	3UTRd
chr11	5684832	5684834	NM_033034	0	-	3UTRd
chr11	5686648	5686650	NM_033092	0	-	3UTRd
chr11	5684832	5684834	NM_033093	0	-	3UTRd
chr11	6340326	6340328	NM_145040	0	-	3UTRd
chr11	6498248	6498250	NM_001242854	0	-	3UTRd
chr11	6498248	6498250	NM_001242855	0	-	3UTRd
chr11	6498248	6498250	NM_001242856	0	-	3UTRd
chr11	6498248	6498250	NM_012402	0	-	3UTRd
chr11	6632073	6632075	NM_006284	0	-	3UTRd
chr11	6635530	6635532	NM_000391	0	-	3UTRd
chr11	6703165	6703167	NM_022061	0	-	3UTRd
chr11	6737520	6737522	NR_003945	0	-	3UTRd
chr11	7020818	7020820	NM_013249	0	-	3UTRd
chr11	8130986	8130988	NM_001135109	0	-	3UTRd
chr11	8130986	8130988	NM_001206671	0	-	3UTRd
chr11	8130986	8130988	NM_001206672	0	-	3UTRd
chr11	8130986	8130988	NM_024557	0	-	3UTRd
chr11	8130986	8130988	NR_045405	0	-	3UTRd
chr11	8245913	8245915	NM_002315	0	-	3UTRd
chr11	8413595	8413597	NM_030906	0	-	3UTRd
chr11	8639269	8639271	NM_014818	0	-	3UTRd
chr11	8969600	8969602	NM_020644	0	-	3UTRd
chr11	9004838	9004840	NM_020645	0	-	3UTRd
chr11	9042432	9042434	NM_001170690	0	-	3UTRd
chr11	9042432	9042434	NM_020974	0	-	3UTRd
chr11	9161053	9161055	NM_001243254	0	-	3UTRd
chr11	9161053	9161055	NM_015213	0	-	3UTRd
chr11	9302945	9302947	NM_015012	0	-	3UTRd
chr11	9302586	9302588	NR_028491	0	-	3UTRd
chr11	9305138	9305140	NR_028491	0	-	3UTRd
chr11	9308042	9308044	NR_028491	0	-	3UTRd
chr11	9481271	9481273	NR_036539	0	-	3UTRd
chr11	9800687	9800689	NM_030962	0	-	3UTRd
chr11	10536287	10536289	NM_016422	0	-	3UTRd
chr11	10579875	10579877	NM_006691	0	-	3UTRd
chr11	10596580	10596582	NM_001098579	0	-	3UTRd
chr11	10596580	10596582	NM_001100163	0	-	3UTRd
chr11	10596580	10596582	NM_001100167	0	-	3UTRd
chr11	10596580	10596582	NM_001206880	0	-	3UTRd
chr11	10596580	10596582	NM_001206881	0	-	3UTRd
chr11	10596580	10596582	NM_130385	0	-	3UTRd
chr11	10874407	10874409	NM_001143667	0	-	3UTRd
chr11	10874407	10874409	NM_021211	0	-	3UTRd
chr11	11985958	11985960	NM_001018057	0	-	3UTRd
chr11	11985958	11985960	NM_013253	0	-	3UTRd
chr11	11985958	11985960	NM_015881	0	-	3UTRd
chr11	13001163	13001165	NR_038904	0	-	3UTRd
chr11	14300390	14300392	NM_001102669	0	-	3UTRd
chr11	14300390	14300392	NM_001177314	0	-	3UTRd
chr11	14300390	14300392	NM_001177315	0	-	3UTRd
chr11	14300390	14300392	NM_012250	0	-	3UTRd
chr11	14479098	14479100	NM_001144061	0	-	3UTRd
chr11	14479098	14479100	NM_001144062	0	-	3UTRd
chr11	14479098	14479100	NM_016451	0	-	3UTRd
chr11	14526647	14526649	NM_002786	0	-	3UTRd
chr11	14526647	14526649	NM_148976	0	-	3UTRd
chr11	15994252	15994254	NM_001145811	0	-	3UTRd
chr11	15994252	15994254	NM_001145819	0	-	3UTRd
chr11	15994252	15994254	NM_017508	0	-	3UTRd
chr11	15994252	15994254	NM_033326	0	-	3UTRd
chr11	17110412	17110414	NM_002645	0	-	3UTRd
chr11	17407404	17407406	NM_000525	0	-	3UTRd
chr11	17407404	17407406	NM_001166290	0	-	3UTRd
chr11	18260586	18260588	NM_001127380	0	-	3UTRd
chr11	18300595	18300597	NM_007216	0	-	3UTRd
chr11	18300595	18300597	NM_181507	0	-	3UTRd
chr11	18300595	18300597	NM_181508	0	-	3UTRd
chr11	18553513	18553515	NM_001040697	0	-	3UTRd
chr11	18553513	18553515	NM_018314	0	-	3UTRd
chr11	18630926	18630928	NM_194285	0	-	3UTRd
chr11	19203958	19203960	NM_001127656	0	-	3UTRd
chr11	19203958	19203960	NM_003476	0	-	3UTRd
chr11	19733288	19733290	NR_015384	0	-	3UTRd
chr11	22646159	22646161	NM_022725	0	-	3UTRd
chr11	22844462	22844464	NM_148893	0	-	3UTRd
chr11	22868899	22868901	NM_001195637	0	-	3UTRd
chr11	26582259	26582261	NM_001135091	0	-	3UTRd
chr11	26582259	26582261	NM_001135092	0	-	3UTRd
chr11	26582259	26582261	NM_145650	0	-	3UTRd
chr11	26692373	26692375	NM_178498	0	-	3UTRd
chr11	27388247	27388249	NM_018490	0	-	3UTRd
chr11	27518433	27518435	NM_018362	0	-	3UTRd
chr11	27679056	27679058	NM_001143805	0	-	3UTRd
chr11	27679056	27679058	NM_001143806	0	-	3UTRd
chr11	27679056	27679058	NM_001143807	0	-	3UTRd
chr11	27679056	27679058	NM_001143808	0	-	3UTRd
chr11	27679056	27679058	NM_001143809	0	-	3UTRd
chr11	27679056	27679058	NM_001143810	0	-	3UTRd
chr11	27679056	27679058	NM_001143811	0	-	3UTRd
chr11	27679056	27679058	NM_001143812	0	-	3UTRd
chr11	27679056	27679058	NM_001143813	0	-	3UTRd
chr11	27679056	27679058	NM_001143814	0	-	3UTRd
chr11	27679056	27679058	NM_001143816	0	-	3UTRd
chr11	27679056	27679058	NM_001709	0	-	3UTRd
chr11	27679056	27679058	NM_170731	0	-	3UTRd
chr11	27679056	27679058	NM_170732	0	-	3UTRd
chr11	27679056	27679058	NM_170733	0	-	3UTRd
chr11	27679056	27679058	NM_170734	0	-	3UTRd
chr11	27679056	27679058	NM_170735	0	-	3UTRd
chr11	28042544	28042546	NM_031217	0	-	3UTRd
chr11	30432329	30432331	NM_001584	0	-	3UTRd
chr11	30886487	30886489	NM_020869	0	-	3UTRd
chr11	31810741	31810743	NM_000280	0	-	3UTRd
chr11	31810741	31810743	NM_001127612	0	-	3UTRd
chr11	31810741	31810743	NM_001604	0	-	3UTRd
chr11	32624269	32624271	NM_001008391	0	-	3UTRd
chr11	33719826	33719828	NM_001166692	0	-	3UTRd
chr11	33731535	33731537	NM_000611	0	-	3UTRd
chr11	33731535	33731537	NM_001127223	0	-	3UTRd
chr11	33731535	33731537	NM_001127225	0	-	3UTRd
chr11	33731535	33731537	NM_001127226	0	-	3UTRd
chr11	33731535	33731537	NM_001127227	0	-	3UTRd
chr11	33731535	33731537	NM_203329	0	-	3UTRd
chr11	33731535	33731537	NM_203330	0	-	3UTRd
chr11	33731535	33731537	NM_203331	0	-	3UTRd
chr11	33762700	33762702	NM_012175	0	-	3UTRd
chr11	34904043	34904045	NM_015957	0	-	3UTRd
chr11	35280895	35280897	NM_001195728	0	-	3UTRd
chr11	35280895	35280897	NM_001252652	0	-	3UTRd
chr11	35280895	35280897	NM_004171	0	-	3UTRd
chr11	36295509	36295511	NM_001101653	0	-	3UTRd
chr11	36295509	36295511	NM_014186	0	-	3UTRd
chr11	36511014	36511016	NM_004620	0	-	3UTRd
chr11	36511014	36511016	NM_145803	0	-	3UTRd
chr11	43931901	43931903	NR_038907	0	-	3UTRd
chr11	45264365	45264367	NM_001247987	0	-	3UTRd
chr11	45264365	45264367	NM_020826	0	-	3UTRd
chr11	45670430	45670432	NM_003654	0	-	3UTRd
chr11	45931725	45931727	NM_004813	0	-	3UTRd
chr11	45955230	45955232	NM_001101802	0	-	3UTRd
chr11	45955230	45955232	NM_016621	0	-	3UTRd
chr11	46765565	46765567	NM_001008938	0	-	3UTRd
chr11	46765565	46765567	NM_014756	0	-	3UTRd
chr11	46878418	46878420	NM_002334	0	-	3UTRd
chr11	47261317	47261319	NM_001610	0	-	3UTRd
chr11	47489943	47489945	NM_001025596	0	-	3UTRd
chr11	47491916	47491918	NM_001172639	0	-	3UTRd
chr11	47491916	47491918	NM_001172640	0	-	3UTRd
chr11	47489943	47489945	NM_006560	0	-	3UTRd
chr11	47489943	47489945	NM_198700	0	-	3UTRd
chr11	47640264	47640266	NM_014342	0	-	3UTRd
chr11	47799915	47799917	NM_015231	0	-	3UTRd
chr11	57296108	57296110	NM_012456	0	-	3UTRd
chr11	57471839	57471841	NM_153450	0	-	3UTRd
chr11	58294779	58294781	NM_001143995	0	-	3UTRd
chr11	58294779	58294781	NM_004811	0	-	3UTRd
chr11	58477136	58477138	NM_201648	0	-	3UTRd
chr11	58977848	58977850	NM_001039396	0	-	3UTRd
chr11	59343419	59343421	NM_002556	0	-	3UTRd
chr11	59405186	59405188	NM_152716	0	-	3UTRd
chr11	59939490	59939492	NM_152851	0	-	3UTRd
chr11	59939490	59939492	NM_152852	0	-	3UTRd
chr11	60658200	60658202	NM_014502	0	-	3UTRd
chr11	60898712	60898714	NM_017966	0	-	3UTRd
chr11	61116280	61116282	NM_001161452	0	-	3UTRd
chr11	61116280	61116282	NM_001161454	0	-	3UTRd
chr11	61116280	61116282	NM_153611	0	-	3UTRd
chr11	61170199	61170201	NM_001136040	0	-	3UTRd
chr11	61170199	61170201	NM_001142565	0	-	3UTRd
chr11	61170199	61170201	NM_024811	0	-	3UTRd
chr11	61285550	61285552	NM_001252065	0	-	3UTRd
chr11	61285550	61285552	NM_004200	0	-	3UTRd
chr11	61569743	61569745	NM_013402	0	-	3UTRd
chr11	62283521	62283523	NM_001620	0	-	3UTRd
chr11	62360738	62360740	NM_004739	0	-	3UTRd
chr11	62392542	62392544	NM_198334	0	-	3UTRd
chr11	62392542	62392544	NM_198335	0	-	3UTRd
chr11	62454978	62454980	NM_203422	0	-	3UTRd
chr11	62457991	62457993	NR_037946	0	-	3UTRd
chr11	62458162	62458164	NR_037946	0	-	3UTRd
chr11	62458337	62458339	NR_037946	0	-	3UTRd
chr11	62458611	62458613	NR_037946	0	-	3UTRd
chr11	62458891	62458893	NR_037946	0	-	3UTRd
chr11	62459943	62459945	NR_037946	0	-	3UTRd
chr11	62460267	62460269	NR_037946	0	-	3UTRd
chr11	62462181	62462183	NR_037946	0	-	3UTRd
chr11	62470019	62470021	NR_037946	0	-	3UTRd
chr11	62473087	62473089	NR_037946	0	-	3UTRd
chr11	62474794	62474796	NR_037946	0	-	3UTRd
chr11	62482517	62482519	NM_001079559	0	-	3UTRd
chr11	62483077	62483079	NR_037946	0	-	3UTRd
chr11	62483407	62483409	NR_037946	0	-	3UTRd
chr11	62484659	62484661	NR_037946	0	-	3UTRd
chr11	62487572	62487574	NR_037946	0	-	3UTRd
chr11	62574977	62574979	NM_001244666	0	-	3UTRd
chr11	62574371	62574373	NM_003164	0	-	3UTRd
chr11	63230796	63230798	NM_001146728	0	-	3UTRd
chr11	63230796	63230798	NM_001146729	0	-	3UTRd
chr11	63230796	63230798	NM_054108	0	-	3UTRd
chr11	63342275	63342277	NM_001128203	0	-	3UTRd
chr11	63342275	63342277	NM_007069	0	-	3UTRd
chr11	63396634	63396636	NM_015459	0	-	3UTRd
chr11	63991307	63991309	NM_001033678	0	-	3UTRd
chr11	63991307	63991309	NM_001160389	0	-	3UTRd
chr11	63991307	63991309	NM_001160390	0	-	3UTRd
chr11	63991307	63991309	NM_001160392	0	-	3UTRd
chr11	63991307	63991309	NM_001160393	0	-	3UTRd
chr11	63991307	63991309	NM_031472	0	-	3UTRd
chr11	64532275	64532277	NM_001178030	0	-	3UTRd
chr11	64533251	64533253	NM_001178031	0	-	3UTRd
chr11	64533251	64533253	NM_004630	0	-	3UTRd
chr11	64532275	64532277	NM_201995	0	-	3UTRd
chr11	64532275	64532277	NM_201997	0	-	3UTRd
chr11	64532275	64532277	NM_201998	0	-	3UTRd
chr11	64532275	64532277	NR_033649	0	-	3UTRd
chr11	64532275	64532277	NR_033650	0	-	3UTRd
chr11	64621577	64621579	NM_006795	0	-	3UTRd
chr11	64658896	64658898	NR_029829	0	-	3UTRd
chr11	65306288	65306290	NM_001130144	0	-	3UTRd
chr11	65306288	65306290	NM_001164266	0	-	3UTRd
chr11	65306288	65306290	NM_021070	0	-	3UTRd
chr11	65421689	65421691	NM_001145138	0	-	3UTRd
chr11	65421689	65421691	NM_001243984	0	-	3UTRd
chr11	65421689	65421691	NM_001243985	0	-	3UTRd
chr11	65421689	65421691	NM_021975	0	-	3UTRd
chr11	65487155	65487157	NM_032193	0	-	3UTRd
chr11	65545091	65545093	NM_138368	0	-	3UTRd
chr11	65622391	65622393	NM_005507	0	-	3UTRd
chr11	65634294	65634296	NM_016938	0	-	3UTRd
chr11	65651393	65651395	NM_004214	0	-	3UTRd
chr11	65651393	65651395	NM_198897	0	-	3UTRd
chr11	65765898	65765900	NM_001242481	0	-	3UTRd
chr11	65765898	65765900	NM_001242482	0	-	3UTRd
chr11	65765898	65765900	NM_001242483	0	-	3UTRd
chr11	65765898	65765900	NM_001242484	0	-	3UTRd
chr11	65765898	65765900	NM_001242485	0	-	3UTRd
chr11	65765898	65765900	NM_001242486	0	-	3UTRd
chr11	65765898	65765900	NM_032325	0	-	3UTRd
chr11	65809423	65809425	NM_033036	0	-	3UTRd
chr11	66113182	66113184	NM_006876	0	-	3UTRd
chr11	66203306	66203308	NM_016050	0	-	3UTRd
chr11	66203306	66203308	NM_170738	0	-	3UTRd
chr11	66203306	66203308	NM_170739	0	-	3UTRd
chr11	66432923	66432925	NM_031492	0	-	3UTRd
chr11	67119020	67119022	NM_001256870	0	-	3UTRd
chr11	67119020	67119022	NM_021173	0	-	3UTRd
chr11	67119020	67119022	NR_046411	0	-	3UTRd
chr11	67119020	67119022	NR_046412	0	-	3UTRd
chr11	67119020	67119022	NR_046413	0	-	3UTRd
chr11	67560372	67560374	NR_024249	0	-	3UTRd
chr11	67821285	67821287	NM_001277	0	-	3UTRd
chr11	67821285	67821287	NM_212469	0	-	3UTRd
chr11	67924401	67924403	NM_017635	0	-	3UTRd
chr11	67933758	67933760	NM_016028	0	-	3UTRd
chr11	68028931	68028933	NM_022338	0	-	3UTRd
chr11	68506059	68506061	NM_001039656	0	-	3UTRd
chr11	68524980	68524982	NM_001876	0	-	3UTRd
chr11	70316013	70316015	NM_012309	0	-	3UTRd
chr11	70316013	70316015	NM_133266	0	-	3UTRd
chr11	71146003	71146005	NM_001163817	0	-	3UTRd
chr11	71146003	71146005	NM_001360	0	-	3UTRd
chr11	71808409	71808411	NM_017907	0	-	3UTRd
chr11	72004351	72004353	NM_030813	0	-	3UTRd
chr11	72549612	72549614	NM_014824	0	-	3UTRd
chr11	73117237	73117239	NM_015159	0	-	3UTRd
chr11	73387729	73387731	NM_001243718	0	-	3UTRd
chr11	73387729	73387731	NM_001243719	0	-	3UTRd
chr11	73387729	73387731	NM_002869	0	-	3UTRd
chr11	73387729	73387731	NM_198896	0	-	3UTRd
chr11	73583805	73583807	NM_016565	0	-	3UTRd
chr11	74044720	74044722	NM_173582	0	-	3UTRd
chr11	74168024	74168026	NM_005472	0	-	3UTRd
chr11	74554014	74554016	NM_182969	0	-	3UTRd
chr11	74976766	74976768	NM_004041	0	-	3UTRd
chr11	74976766	74976768	NM_020251	0	-	3UTRd
chr11	75133477	75133479	NM_001039548	0	-	3UTRd
chr11	75897514	75897516	NM_004626	0	-	3UTRd
chr11	77034027	77034029	NM_001128620	0	-	3UTRd
chr11	77034027	77034029	NM_002576	0	-	3UTRd
chr11	77377676	77377678	NM_016578	0	-	3UTRd
chr11	77589808	77589810	NM_033547	0	-	3UTRd
chr11	77780901	77780903	NM_001204054	0	-	3UTRd
chr11	77780901	77780903	NM_001204055	0	-	3UTRd
chr11	77780901	77780903	NM_004549	0	-	3UTRd
chr11	77928646	77928648	NM_012296	0	-	3UTRd
chr11	77928646	77928648	NM_080491	0	-	3UTRd
chr11	78147312	78147314	NM_001243251	0	-	3UTRd
chr11	78147312	78147314	NM_024678	0	-	3UTRd
chr11	78368850	78368852	NM_001098816	0	-	3UTRd
chr11	82972808	82972810	NM_021825	0	-	3UTRd
chr11	83170394	83170396	NM_001142699	0	-	3UTRd
chr11	83170394	83170396	NM_001142700	0	-	3UTRd
chr11	83170394	83170396	NM_001142702	0	-	3UTRd
chr11	83170394	83170396	NM_001206769	0	-	3UTRd
chr11	83170394	83170396	NM_001364	0	-	3UTRd
chr11	85373422	85373424	NM_001039618	0	-	3UTRd
chr11	85373422	85373424	NR_028024	0	-	3UTRd
chr11	85373422	85373424	NR_028025	0	-	3UTRd
chr11	85371368	85371370	NR_028026	0	-	3UTRd
chr11	85371368	85371370	NR_028027	0	-	3UTRd
chr11	85395907	85395909	NM_152723	0	-	3UTRd
chr11	85406099	85406101	NM_001162951	0	-	3UTRd
chr11	85406099	85406101	NM_001162952	0	-	3UTRd
chr11	85406099	85406101	NM_001162953	0	-	3UTRd
chr11	85406099	85406101	NM_032379	0	-	3UTRd
chr11	85406099	85406101	NM_032943	0	-	3UTRd
chr11	85406099	85406101	NM_206927	0	-	3UTRd
chr11	85406099	85406101	NM_206928	0	-	3UTRd
chr11	85406099	85406101	NM_206929	0	-	3UTRd
chr11	85406099	85406101	NM_206930	0	-	3UTRd
chr11	85668725	85668727	NM_001008660	0	-	3UTRd
chr11	85668725	85668727	NM_001206946	0	-	3UTRd
chr11	85668725	85668727	NM_001206947	0	-	3UTRd
chr11	85668725	85668727	NM_007166	0	-	3UTRd
chr11	86152238	86152240	NM_001014811	0	-	3UTRd
chr11	86152238	86152240	NM_001161586	0	-	3UTRd
chr11	86152238	86152240	NM_006680	0	-	3UTRd
chr11	86661653	86661655	NM_012193	0	-	3UTRd
chr11	87846815	87846817	NM_022337	0	-	3UTRd
chr11	88059257	88059259	NM_001114173	0	-	3UTRd
chr11	88059257	88059259	NM_148170	0	-	3UTRd
chr11	88237946	88237948	NM_000842	0	-	3UTRd
chr11	88237946	88237948	NM_001143831	0	-	3UTRd
chr11	89059659	89059661	NM_001143836	0	-	3UTRd
chr11	89059659	89059661	NM_001143837	0	-	3UTRd
chr11	89059659	89059661	NM_016931	0	-	3UTRd
chr11	89059659	89059661	NR_026571	0	-	3UTRd
chr11	89935234	89935236	NM_001144073	0	-	3UTRd
chr11	89935234	89935236	NM_012124	0	-	3UTRd
chr11	92881678	92881680	NM_152313	0	-	3UTRd
chr11	93211999	93212001	NM_020179	0	-	3UTRd
chr11	94153040	94153042	NM_005590	0	-	3UTRd
chr11	94153040	94153042	NM_005591	0	-	3UTRd
chr11	94696505	94696507	NM_016403	0	-	3UTRd
chr11	95504526	95504528	NM_144664	0	-	3UTRd
chr11	95568198	95568200	NM_001243571	0	-	3UTRd
chr11	95568198	95568200	NM_016156	0	-	3UTRd
chr11	95568198	95568200	NM_201278	0	-	3UTRd
chr11	95568198	95568200	NM_201281	0	-	3UTRd
chr11	95711769	95711771	NM_032427	0	-	3UTRd
chr11	96086617	96086619	NM_024725	0	-	3UTRd
chr11	101323423	101323425	NM_004621	0	-	3UTRd
chr11	101761765	101761767	NM_178127	0	-	3UTRd
chr11	102269391	102269393	NM_052932	0	-	3UTRd
chr11	102391331	102391333	NM_002423	0	-	3UTRd
chr11	102562475	102562477	NM_022122	0	-	3UTRd
chr11	102733658	102733660	NM_002426	0	-	3UTRd
chr11	102814485	102814487	NM_002427	0	-	3UTRd
chr11	102932813	102932815	NM_032299	0	-	3UTRd
chr11	103779717	103779719	NM_025208	0	-	3UTRd
chr11	103779717	103779719	NM_033135	0	-	3UTRd
chr11	104912119	104912121	NM_001017534	0	-	3UTRd
chr11	104912296	104912298	NM_052889	0	-	3UTRd
chr11	105008667	105008669	NM_021571	0	-	3UTRd
chr11	105879064	105879066	NM_032424	0	-	3UTRd
chr11	106558076	106558078	NM_000855	0	-	3UTRd
chr11	106558076	106558078	NM_001256424	0	-	3UTRd
chr11	107578261	107578263	NM_003063	0	-	3UTRd
chr11	108029352	108029354	NM_002519	0	-	3UTRd
chr11	108343949	108343951	NM_153705	0	-	3UTRd
chr11	108377882	108377884	NM_015065	0	-	3UTRd
chr11	110102287	110102289	NM_002906	0	-	3UTRd
chr11	111169066	111169068	NR_034154	0	-	3UTRd
chr11	111223979	111223981	NM_006235	0	-	3UTRd
chr11	111612137	111612139	NM_001177562	0	-	3UTRd
chr11	111612137	111612139	NM_001177563	0	-	3UTRd
chr11	111612137	111612139	NM_002716	0	-	3UTRd
chr11	111657006	111657008	NM_001077690	0	-	3UTRd
chr11	111657006	111657008	NM_001077691	0	-	3UTRd
chr11	111657006	111657008	NM_001077692	0	-	3UTRd
chr11	111657006	111657008	NM_024740	0	-	3UTRd
chr11	111744921	111744923	NM_138378	0	-	3UTRd
chr11	111746064	111746066	NR_038364	0	-	3UTRd
chr11	111955875	111955877	NM_012459	0	-	3UTRd
chr11	111955875	111955877	NR_028383	0	-	3UTRd
chr11	113280544	113280546	NM_000795	0	-	3UTRd
chr11	113280544	113280546	NM_016574	0	-	3UTRd
chr11	113669778	113669780	NM_020886	0	-	3UTRd
chr11	114441647	114441649	NM_001077639	0	-	3UTRd
chr11	114441647	114441649	NM_017678	0	-	3UTRd
chr11	115047123	115047125	NM_001098517	0	-	3UTRd
chr11	115047123	115047125	NM_014333	0	-	3UTRd
chr11	115627563	115627565	NR_034148	0	-	3UTRd
chr11	116649391	116649393	NM_003904	0	-	3UTRd
chr11	116660627	116660629	NM_001166598	0	-	3UTRd
chr11	116660627	116660629	NM_052968	0	-	3UTRd
chr11	116716225	116716227	NM_025164	0	-	3UTRd
chr11	117160080	117160082	NM_001207048	0	-	3UTRd
chr11	117160080	117160082	NM_001207049	0	-	3UTRd
chr11	117160080	117160082	NM_012104	0	-	3UTRd
chr11	117160080	117160082	NM_138971	0	-	3UTRd
chr11	117160080	117160082	NM_138972	0	-	3UTRd
chr11	117160080	117160082	NM_138973	0	-	3UTRd
chr11	117690868	117690870	NM_001204268	0	-	3UTRd
chr11	117690868	117690870	NM_001243598	0	-	3UTRd
chr11	117690868	117690870	NM_001680	0	-	3UTRd
chr11	117690868	117690870	NM_021603	0	-	3UTRd
chr11	118064681	118064683	NM_001098526	0	-	3UTRd
chr11	118064681	118064683	NM_153206	0	-	3UTRd
chr11	118125598	118125600	NM_005797	0	-	3UTRd
chr11	118127704	118127706	NM_144765	0	-	3UTRd
chr11	118415441	118415443	NM_001168618	0	-	3UTRd
chr11	118415441	118415443	NM_020153	0	-	3UTRd
chr11	118622531	118622533	NM_004397	0	-	3UTRd
chr11	118768518	118768520	NM_182557	0	-	3UTRd
chr11	119226950	119226952	NM_001243759	0	-	3UTRd
chr11	119226950	119226952	NM_004205	0	-	3UTRd
chr11	119226950	119226952	NM_171997	0	-	3UTRd
chr11	119289887	119289889	NM_006288	0	-	3UTRd
chr11	121961946	121961948	NR_024430	0	-	3UTRd
chr11	122943696	122943698	NM_024769	0	-	3UTRd
chr11	123501920	123501922	NM_001040151	0	-	3UTRd
chr11	123501920	123501922	NM_018400	0	-	3UTRd
chr11	123595933	123595935	NM_003455	0	-	3UTRd
chr11	124636616	124636618	NM_024631	0	-	3UTRd
chr11	124966929	124966931	NM_001080546	0	-	3UTRd
chr11	125827346	125827348	NM_001243597	0	-	3UTRd
chr11	125827346	125827348	NM_016952	0	-	3UTRd
chr11	126072307	126072309	NM_001144827	0	-	3UTRd
chr11	126072307	126072309	NM_032795	0	-	3UTRd
chr11	126133168	126133170	NM_001177842	0	-	3UTRd
chr11	126133168	126133170	NM_003139	0	-	3UTRd
chr11	128331659	128331661	NM_001143820	0	-	3UTRd
chr11	128331659	128331661	NM_001162422	0	-	3UTRd
chr11	128331659	128331661	NM_005238	0	-	3UTRd
chr11	128772243	128772245	NM_001256088	0	-	3UTRd
chr11	128772243	128772245	NM_145013	0	-	3UTRd
chr11	128772243	128772245	NR_045767	0	-	3UTRd
chr11	128838659	128838661	NM_001142685	0	-	3UTRd
chr11	128838659	128838661	NM_014715	0	-	3UTRd
chr11	129734105	129734107	NM_001143835	0	-	3UTRd
chr11	129734105	129734107	NM_006165	0	-	3UTRd
chr11	130104080	130104082	NM_014155	0	-	3UTRd
chr11	130746877	130746879	NM_014758	0	-	3UTRd
chr11	132288074	132288076	NM_001012393	0	-	3UTRd
chr11	132288074	132288076	NM_002545	0	-	3UTRd
chr11	133767607	133767609	NR_024344	0	-	3UTRd
chr11	134022441	134022443	NM_015261	0	-	3UTRd
chr11	134249472	134249474	NM_018644	0	-	3UTRd
chr11	134249472	134249474	NM_054025	0	-	3UTRd
chr12	246624	246626	NR_033859	0	-	3UTRd
chr12	368273	368275	NM_001243392	0	-	3UTRd
chr12	392952	392954	NM_001042603	0	-	3UTRd
chr12	1021990	1021992	NM_134424	0	-	3UTRd
chr12	1901966	1901968	NM_172364	0	-	3UTRd
chr12	2967434	2967436	NM_001243088	0	-	3UTRd
chr12	2967434	2967436	NM_001243089	0	-	3UTRd
chr12	2967434	2967436	NM_021953	0	-	3UTRd
chr12	2967434	2967436	NM_202002	0	-	3UTRd
chr12	2967434	2967436	NM_202003	0	-	3UTRd
chr12	3921135	3921137	NM_020367	0	-	3UTRd
chr12	4598774	4598776	NM_020374	0	-	3UTRd
chr12	6548329	6548331	NR_015382	0	-	3UTRd
chr12	6679509	6679511	NM_001273	0	-	3UTRd
chr12	6728764	6728766	NM_001142961	0	-	3UTRd
chr12	6728764	6728766	NM_020400	0	-	3UTRd
chr12	6759756	6759758	NM_001127582	0	-	3UTRd
chr12	6759756	6759758	NM_001127583	0	-	3UTRd
chr12	6759756	6759758	NM_001127584	0	-	3UTRd
chr12	6759756	6759758	NM_001127585	0	-	3UTRd
chr12	6759756	6759758	NM_001127586	0	-	3UTRd
chr12	6759756	6759758	NM_016162	0	-	3UTRd
chr12	6775959	6775961	NM_001039920	0	-	3UTRd
chr12	6775959	6775961	NM_001135734	0	-	3UTRd
chr12	6775959	6775961	NM_133476	0	-	3UTRd
chr12	6957994	6957996	NM_031299	0	-	3UTRd
chr12	7187722	7187724	NM_001733	0	-	3UTRd
chr12	7248412	7248414	NM_016546	0	-	3UTRd
chr12	7623774	7623776	NM_004244	0	-	3UTRd
chr12	7623774	7623776	NM_203416	0	-	3UTRd
chr12	7882039	7882041	NM_130441	0	-	3UTRd
chr12	7882039	7882041	NM_203503	0	-	3UTRd
chr12	8073139	8073141	NM_006931	0	-	3UTRd
chr12	8687078	8687080	NM_014358	0	-	3UTRd
chr12	8800471	8800473	NM_003480	0	-	3UTRd
chr12	9094242	9094244	NM_001207024	0	-	3UTRd
chr12	9094242	9094244	NM_002355	0	-	3UTRd
chr12	9570307	9570309	NR_033399	0	-	3UTRd
chr12	10005804	10005806	NM_005127	0	-	3UTRd
chr12	10312188	10312190	NM_001172632	0	-	3UTRd
chr12	10312188	10312190	NM_001172633	0	-	3UTRd
chr12	10312188	10312190	NM_002543	0	-	3UTRd
chr12	10758869	10758871	NM_018048	0	-	3UTRd
chr12	10772321	10772323	NM_018423	0	-	3UTRd
chr12	10852221	10852223	NM_001145426	0	-	3UTRd
chr12	10852221	10852223	NM_003651	0	-	3UTRd
chr12	12273040	12273042	NM_002336	0	-	3UTRd
chr12	12628827	12628829	NM_030640	0	-	3UTRd
chr12	13237759	13237761	NM_001080554	0	-	3UTRd
chr12	13237759	13237761	NM_001080555	0	-	3UTRd
chr12	13237759	13237761	NM_001206842	0	-	3UTRd
chr12	13237759	13237761	NM_001206843	0	-	3UTRd
chr12	13237759	13237761	NM_001206845	0	-	3UTRd
chr12	13237759	13237761	NM_031289	0	-	3UTRd
chr12	13237759	13237761	NM_153823	0	-	3UTRd
chr12	14939618	14939620	NM_016312	0	-	3UTRd
chr12	14958590	14958592	NM_001013698	0	-	3UTRd
chr12	15034829	15034831	NM_000900	0	-	3UTRd
chr12	15034829	15034831	NM_001190839	0	-	3UTRd
chr12	15773098	15773100	NM_004447	0	-	3UTRd
chr12	16703939	16703941	NM_001001395	0	-	3UTRd
chr12	16703939	16703941	NM_001243609	0	-	3UTRd
chr12	16703939	16703941	NM_001243610	0	-	3UTRd
chr12	16703939	16703941	NM_001243611	0	-	3UTRd
chr12	16703939	16703941	NM_001243612	0	-	3UTRd
chr12	16703939	16703941	NM_001243613	0	-	3UTRd
chr12	16703939	16703941	NM_018640	0	-	3UTRd
chr12	16703939	16703941	NR_045012	0	-	3UTRd
chr12	16703939	16703941	NR_045013	0	-	3UTRd
chr12	16703939	16703941	NR_045014	0	-	3UTRd
chr12	21623084	21623086	NM_002907	0	-	3UTRd
chr12	21623084	21623086	NM_032941	0	-	3UTRd
chr12	21918481	21918483	NM_004982	0	-	3UTRd
chr12	21953531	21953533	NM_020297	0	-	3UTRd
chr12	22353941	22353943	NM_003034	0	-	3UTRd
chr12	23686815	23686817	NM_006940	0	-	3UTRd
chr12	23686815	23686817	NM_152989	0	-	3UTRd
chr12	23686815	23686817	NM_178010	0	-	3UTRd
chr12	24970758	24970760	NM_001178091	0	-	3UTRd
chr12	24970758	24970760	NM_001178092	0	-	3UTRd
chr12	24970758	24970760	NM_001178093	0	-	3UTRd
chr12	24970758	24970760	NM_001178094	0	-	3UTRd
chr12	24970758	24970760	NM_005504	0	-	3UTRd
chr12	25261354	25261356	NM_001082972	0	-	3UTRd
chr12	25261354	25261356	NM_001082973	0	-	3UTRd
chr12	25261354	25261356	NM_001204101	0	-	3UTRd
chr12	25261354	25261356	NM_001204102	0	-	3UTRd
chr12	25261354	25261356	NM_018272	0	-	3UTRd
chr12	25362375	25362377	NM_004985	0	-	3UTRd
chr12	25362767	25362769	NM_033360	0	-	3UTRd
chr12	25629042	25629044	NM_001145728	0	-	3UTRd
chr12	25629042	25629044	NM_001256266	0	-	3UTRd
chr12	25629042	25629044	NM_152590	0	-	3UTRd
chr12	26107889	26107891	NR_038227	0	-	3UTRd
chr12	26107889	26107891	NR_038228	0	-	3UTRd
chr12	26274680	26274682	NM_030762	0	-	3UTRd
chr12	27126579	27126581	NM_016551	0	-	3UTRd
chr12	29494009	29494011	NM_016570	0	-	3UTRd
chr12	29658918	29658920	NM_001193451	0	-	3UTRd
chr12	29658918	29658920	NM_175861	0	-	3UTRd
chr12	30863402	30863404	NR_038177	0	-	3UTRd
chr12	30864561	30864563	NR_038177	0	-	3UTRd
chr12	30866817	30866819	NR_038177	0	-	3UTRd
chr12	30868073	30868075	NR_038177	0	-	3UTRd
chr12	30869608	30869610	NR_038177	0	-	3UTRd
chr12	30872157	30872159	NR_038177	0	-	3UTRd
chr12	30873847	30873849	NR_038177	0	-	3UTRd
chr12	30876246	30876248	NR_038177	0	-	3UTRd
chr12	30877383	30877385	NR_038177	0	-	3UTRd
chr12	30879020	30879022	NR_038177	0	-	3UTRd
chr12	30882257	30882259	NR_038177	0	-	3UTRd
chr12	30883214	30883216	NR_038177	0	-	3UTRd
chr12	30884370	30884372	NR_038177	0	-	3UTRd
chr12	31434961	31434963	NM_001135811	0	-	3UTRd
chr12	31434961	31434963	NM_001135812	0	-	3UTRd
chr12	31434961	31434963	NM_021238	0	-	3UTRd
chr12	31825027	31825029	NM_001113402	0	-	3UTRd
chr12	31825027	31825029	NR_004854	0	-	3UTRd
chr12	31944646	31944648	NM_001013699	0	-	3UTRd
chr12	32900085	32900087	NM_001040436	0	-	3UTRd
chr12	32944765	32944767	NM_001005242	0	-	3UTRd
chr12	32944765	32944767	NM_004572	0	-	3UTRd
chr12	39046158	39046160	NM_153634	0	-	3UTRd
chr12	39946544	39946546	NM_005164	0	-	3UTRd
chr12	40152740	40152742	NM_052885	0	-	3UTRd
chr12	42481040	42481042	NM_001099650	0	-	3UTRd
chr12	42481040	42481042	NM_173601	0	-	3UTRd
chr12	42553842	42553844	NM_001190977	0	-	3UTRd
chr12	42553842	42553844	NM_001190979	0	-	3UTRd
chr12	42553842	42553844	NM_005748	0	-	3UTRd
chr12	42553842	42553844	NR_034000	0	-	3UTRd
chr12	42706579	42706581	NM_033114	0	-	3UTRd
chr12	42852747	42852749	NM_001144881	0	-	3UTRd
chr12	42852747	42852749	NM_001144882	0	-	3UTRd
chr12	42852747	42852749	NM_001144883	0	-	3UTRd
chr12	42852747	42852749	NM_153026	0	-	3UTRd
chr12	44122494	44122496	NM_001098614	0	-	3UTRd
chr12	44122494	44122496	NM_001098615	0	-	3UTRd
chr12	44122494	44122496	NM_031292	0	-	3UTRd
chr12	44188219	44188221	NM_001242397	0	-	3UTRd
chr12	44188219	44188221	NM_002822	0	-	3UTRd
chr12	45409731	45409733	NM_001004329	0	-	3UTRd
chr12	46119809	46119811	NR_028408	0	-	3UTRd
chr12	46315329	46315331	NM_004719	0	-	3UTRd
chr12	46581631	46581633	NM_001077484	0	-	3UTRd
chr12	46581631	46581633	NM_030674	0	-	3UTRd
chr12	46753166	46753168	NM_018976	0	-	3UTRd
chr12	47471127	47471129	NM_181847	0	-	3UTRd
chr12	47471127	47471129	NM_001143668	0	-	3UTRd
chr12	48057074	48057076	NM_001146075	0	-	3UTRd
chr12	48057074	48057076	NM_001146076	0	-	3UTRd
chr12	48057074	48057076	NM_024604	0	-	3UTRd
chr12	48131037	48131039	NM_001098531	0	-	3UTRd
chr12	48131037	48131039	NM_001098532	0	-	3UTRd
chr12	48131037	48131039	NM_006105	0	-	3UTRd
chr12	48367175	48367177	NM_001844	0	-	3UTRd
chr12	48367175	48367177	NM_033150	0	-	3UTRd
chr12	48437550	48437552	NM_014554	0	-	3UTRd
chr12	48542953	48542955	NM_024095	0	-	3UTRd
chr12	48736344	48736346	NM_001172681	0	-	3UTRd
chr12	48736344	48736346	NM_001172682	0	-	3UTRd
chr12	48736344	48736346	NM_152320	0	-	3UTRd
chr12	49047208	49047210	NM_017822	0	-	3UTRd
chr12	49332487	49332489	NM_001659	0	-	3UTRd
chr12	49413020	49413022	NM_003482	0	-	3UTRd
chr12	49483275	49483277	NM_021044	0	-	3UTRd
chr12	49578728	49578730	NM_006009	0	-	3UTRd
chr12	50038714	50038716	NM_175736	0	-	3UTRd
chr12	50038714	50038716	NM_198900	0	-	3UTRd
chr12	50185008	50185010	NM_001037806	0	-	3UTRd
chr12	50231643	50231645	NM_181708	0	-	3UTRd
chr12	50524154	50524156	NM_147190	0	-	3UTRd
chr12	51375047	51375049	NM_001174126	0	-	3UTRd
chr12	51375047	51375049	NM_001174127	0	-	3UTRd
chr12	51381725	51381727	NM_000617	0	-	3UTRd
chr12	51381725	51381727	NM_001174125	0	-	3UTRd
chr12	51381725	51381727	NM_001174128	0	-	3UTRd
chr12	51381725	51381727	NM_001174129	0	-	3UTRd
chr12	51381725	51381727	NM_001174130	0	-	3UTRd
chr12	51381725	51381727	NR_033421	0	-	3UTRd
chr12	51457440	51457442	NM_030809	0	-	3UTRd
chr12	51457440	51457442	NR_045072	0	-	3UTRd
chr12	51488671	51488673	NM_001173452	0	-	3UTRd
chr12	51488671	51488673	NM_001173453	0	-	3UTRd
chr12	51488671	51488673	NM_005653	0	-	3UTRd
chr12	51582957	51582959	NM_002702	0	-	3UTRd
chr12	51582957	51582959	NR_026893	0	-	3UTRd
chr12	52563311	52563313	NM_001081492	0	-	3UTRd
chr12	52563311	52563313	NM_182507	0	-	3UTRd
chr12	53437998	53438000	NR_033854	0	-	3UTRd
chr12	53459188	53459190	NM_032840	0	-	3UTRd
chr12	53874906	53874908	NM_001193511	0	-	3UTRd
chr12	53874906	53874908	NM_006301	0	-	3UTRd
chr12	54104942	54104944	NM_020898	0	-	3UTRd
chr12	54104942	54104944	NR_026554	0	-	3UTRd
chr12	54104942	54104944	NM_001143682	0	-	3UTRd
chr12	54575252	54575254	NM_001243787	0	-	3UTRd
chr12	54575252	54575254	NM_001243788	0	-	3UTRd
chr12	54575252	54575254	NM_014311	0	-	3UTRd
chr12	54974050	54974052	NM_006741	0	-	3UTRd
chr12	56119248	56119250	NM_001040034	0	-	3UTRd
chr12	56119248	56119250	NM_001780	0	-	3UTRd
chr12	56146365	56146367	NR_026722	0	-	3UTRd
chr12	56146365	56146367	NR_026723	0	-	3UTRd
chr12	56214769	56214771	NM_032364	0	-	3UTRd
chr12	56230208	56230210	NM_002429	0	-	3UTRd
chr12	56599967	56599969	NM_001242826	0	-	3UTRd
chr12	56599967	56599969	NM_005785	0	-	3UTRd
chr12	56599967	56599969	NM_194358	0	-	3UTRd
chr12	56599967	56599969	NM_194359	0	-	3UTRd
chr12	56599967	56599969	NR_040053	0	-	3UTRd
chr12	56666796	56666798	NM_004077	0	-	3UTRd
chr12	56708280	56708282	NM_001190991	0	-	3UTRd
chr12	56710723	56710725	NM_001127460	0	-	3UTRd
chr12	56710723	56710725	NM_001166279	0	-	3UTRd
chr12	56710723	56710725	NM_014871	0	-	3UTRd
chr12	56737050	56737052	NM_005419	0	-	3UTRd
chr12	56737050	56737052	NM_198332	0	-	3UTRd
chr12	56810912	56810914	NM_003920	0	-	3UTRd
chr12	56844876	56844878	NM_012064	0	-	3UTRd
chr12	56989875	56989877	NM_013449	0	-	3UTRd
chr12	57057381	57057383	NM_006601	0	-	3UTRd
chr12	57106334	57106336	NR_045277	0	-	3UTRd
chr12	57106690	57106692	NR_045277	0	-	3UTRd
chr12	57106972	57106974	NR_045277	0	-	3UTRd
chr12	57107465	57107467	NR_045277	0	-	3UTRd
chr12	57108174	57108176	NR_045277	0	-	3UTRd
chr12	57125406	57125408	NM_000946	0	-	3UTRd
chr12	57422404	57422406	NM_001256041	0	-	3UTRd
chr12	57422404	57422406	NM_005379	0	-	3UTRd
chr12	57452285	57452287	NM_001130963	0	-	3UTRd
chr12	57452285	57452287	NM_015257	0	-	3UTRd
chr12	57489686	57489688	NM_001178078	0	-	3UTRd
chr12	57489686	57489688	NM_001178079	0	-	3UTRd
chr12	57489686	57489688	NM_001178080	0	-	3UTRd
chr12	57489686	57489688	NM_001178081	0	-	3UTRd
chr12	57489686	57489688	NM_003153	0	-	3UTRd
chr12	57489686	57489688	NR_033659	0	-	3UTRd
chr12	58019944	58019946	NM_001478	0	-	3UTRd
chr12	58142017	58142019	NM_000075	0	-	3UTRd
chr12	58156629	58156631	NM_000785	0	-	3UTRd
chr12	58162429	58162431	NM_005371	0	-	3UTRd
chr12	58162429	58162431	NM_023033	0	-	3UTRd
chr12	58216585	58216587	NM_005730	0	-	3UTRd
chr12	58325308	58325310	NR_038269	0	-	3UTRd
chr12	59266014	59266016	NM_001136051	0	-	3UTRd
chr12	59266014	59266016	NM_153377	0	-	3UTRd
chr12	62102054	62102056	NM_178539	0	-	3UTRd
chr12	63041055	63041057	NM_020700	0	-	3UTRd
chr12	63954129	63954131	NM_173812	0	-	3UTRd
chr12	64587192	64587194	NM_152440	0	-	3UTRd
chr12	65110332	65110334	NM_002076	0	-	3UTRd
chr12	65444978	65444980	NM_007191	0	-	3UTRd
chr12	66517421	66517423	NM_032338	0	-	3UTRd
chr12	66531615	66531617	NM_016056	0	-	3UTRd
chr12	68720968	68720970	NM_001205029	0	-	3UTRd
chr12	68718882	68718884	NM_020128	0	-	3UTRd
chr12	69248220	69248222	NM_001005502	0	-	3UTRd
chr12	69248220	69248222	NM_001874	0	-	3UTRd
chr12	69248220	69248222	NM_198320	0	-	3UTRd
chr12	70915094	70915096	NM_001109754	0	-	3UTRd
chr12	70915094	70915096	NM_001206971	0	-	3UTRd
chr12	70915094	70915096	NM_001206972	0	-	3UTRd
chr12	70915094	70915096	NM_002837	0	-	3UTRd
chr12	72003560	72003562	NM_144982	0	-	3UTRd
chr12	75893331	75893333	NM_007043	0	-	3UTRd
chr12	76423346	76423348	NM_007350	0	-	3UTRd
chr12	76441561	76441563	NM_004537	0	-	3UTRd
chr12	76441374	76441376	NM_139207	0	-	3UTRd
chr12	76738507	76738509	NM_024685	0	-	3UTRd
chr12	76749384	76749386	NM_001003712	0	-	3UTRd
chr12	76749384	76749386	NM_020841	0	-	3UTRd
chr12	79986147	79986149	NM_002583	0	-	3UTRd
chr12	80167603	80167605	NM_001143885	0	-	3UTRd
chr12	80167603	80167605	NM_001143886	0	-	3UTRd
chr12	80167603	80167605	NM_001244990	0	-	3UTRd
chr12	80167603	80167605	NM_001244992	0	-	3UTRd
chr12	80167603	80167605	NM_002480	0	-	3UTRd
chr12	81191383	81191385	NM_004664	0	-	3UTRd
chr12	81653044	81653046	NM_001220473	0	-	3UTRd
chr12	81653044	81653046	NM_001220474	0	-	3UTRd
chr12	81653044	81653046	NM_001220475	0	-	3UTRd
chr12	81653044	81653046	NM_001220476	0	-	3UTRd
chr12	81653044	81653046	NM_001220477	0	-	3UTRd
chr12	81653044	81653046	NM_001220478	0	-	3UTRd
chr12	81653044	81653046	NM_001220479	0	-	3UTRd
chr12	81653044	81653046	NM_001220480	0	-	3UTRd
chr12	81653044	81653046	NM_003625	0	-	3UTRd
chr12	81653044	81653046	NR_038265	0	-	3UTRd
chr12	82746758	82746760	NM_014167	0	-	3UTRd
chr12	82747037	82747039	NR_033192	0	-	3UTRd
[truncated: 6,716 more rows]
