# Supplementary material for: Aire-dependent genes undergo Clp1-mediated 3’UTR shortening associated with higher transcript stability in the thymus
Source: eLife. 2020 Apr 29;9:e52985. doi: 10.7554/eLife.52985 (PMC7205469; doi:10.7554/eLife.52985)
Supplement: Figure 2—source data 1. — The four files (3UTRd+_const.xlsx, 3UTRd+_alt.xlsx, 3UTRd-_const.xlsx and 3UTRd-_alt.xlsx) were generated parsing the PolyA_DB 2 database for alternative (proximal) pAs and constitutive (distal) pAs. Alternative pAs with their genomic location are listed in two files according to the orientation of the genes (3UTRd+_alt.xlsx and 3UTRd-_alt.xlsx). Constitutive pAs with their genomic location are also listed in two different files (3UTRd+_const.xlsx and 3UTRd-_const.xlsx). These files are used to generate bed files of proximal and distal pA location at Aire-sensitive and neutral-genes for CLIP-seq analysis using the sitepro program (CEAS distribution). [file elife-52985-fig2-data1.zip › Figure_2_source_data_1_REVISION/3UTRd-_const.xlsx]

## Sheet: Sheet1
chr1	14361	14363	NR_024540	0	-	3UTRd
chr1	134772	134774	NR_039983	0	-	3UTRd
chr1	1152287	1152289	NM_016176	0	-	3UTRd
chr1	1152287	1152289	NM_016547	0	-	3UTRd
chr1	1189291	1189293	NM_058167	0	-	3UTRd
chr1	1189291	1189293	NM_194315	0	-	3UTRd
chr1	1189291	1189293	NM_194457	0	-	3UTRd
chr1	1189291	1189293	NM_194458	0	-	3UTRd
chr1	1227763	1227765	NM_030649	0	-	3UTRd
chr1	1270657	1270659	NM_004421	0	-	3UTRd
chr1	1337275	1337277	NM_017971	0	-	3UTRd
chr1	1682670	1682672	NM_001198993	0	-	3UTRd
chr1	1682670	1682672	NM_001198994	0	-	3UTRd
chr1	1682670	1682672	NM_001198995	0	-	3UTRd
chr1	1682670	1682672	NM_023018	0	-	3UTRd
chr1	1716724	1716726	NM_002074	0	-	3UTRd
chr1	2115898	2115900	NM_001146310	0	-	3UTRd
chr1	2115898	2115900	NM_001256945	0	-	3UTRd
chr1	2115898	2115900	NR_046425	0	-	3UTRd
chr1	2115898	2115900	NR_046426	0	-	3UTRd
chr1	2123333	2123335	NM_001256946	0	-	3UTRd
chr1	2336240	2336242	NM_002617	0	-	3UTRd
chr1	2336240	2336242	NM_153818	0	-	3UTRd
chr1	3404505	3404507	NM_001409	0	-	3UTRd
chr1	3652547	3652549	NR_033708	0	-	3UTRd
chr1	3652547	3652549	NR_033709	0	-	3UTRd
chr1	3652547	3652549	NR_033710	0	-	3UTRd
chr1	3652547	3652549	NR_033711	0	-	3UTRd
chr1	3652547	3652549	NR_033712	0	-	3UTRd
chr1	3728644	3728646	NM_014704	0	-	3UTRd
chr1	5922869	5922871	NM_015102	0	-	3UTRd
chr1	6245079	6245081	NM_000983	0	-	3UTRd
chr1	6281252	6281254	NM_012405	0	-	3UTRd
chr1	6307405	6307407	NM_207370	0	-	3UTRd
chr1	6475293	6475295	NM_019089	0	-	3UTRd
chr1	6526151	6526153	NM_001042663	0	-	3UTRd
chr1	6526151	6526153	NM_001042664	0	-	3UTRd
chr1	6526151	6526153	NM_001042665	0	-	3UTRd
chr1	6526151	6526153	NM_020631	0	-	3UTRd
chr1	6526151	6526153	NM_198681	0	-	3UTRd
chr1	6581406	6581408	NM_024654	0	-	3UTRd
chr1	6694227	6694229	NM_018198	0	-	3UTRd
chr1	7975930	7975932	NM_001561	0	-	3UTRd
chr1	8071778	8071780	NM_018948	0	-	3UTRd
chr1	8412463	8412465	NM_001042681	0	-	3UTRd
chr1	8412463	8412465	NM_001042682	0	-	3UTRd
chr1	8412463	8412465	NM_012102	0	-	3UTRd
chr1	9097004	9097006	NM_003039	0	-	3UTRd
chr1	9789078	9789080	NM_001009566	0	-	3UTRd
chr1	9789078	9789080	NM_014944	0	-	3UTRd
chr1	9908333	9908335	NM_001012329	0	-	3UTRd
chr1	9908333	9908335	NM_020248	0	-	3UTRd
chr1	9989775	9989777	NM_032368	0	-	3UTRd
chr1	10520602	10520604	NM_004401	0	-	3UTRd
chr1	10520602	10520604	NM_213566	0	-	3UTRd
chr1	11708417	11708419	NM_012168	0	-	3UTRd
chr1	11845786	11845788	NM_005957	0	-	3UTRd
chr1	11979644	11979646	NM_138346	0	-	3UTRd
chr1	15438310	15438312	NR_027136	0	-	3UTRd
chr1	15898193	15898195	NM_024758	0	-	3UTRd
chr1	16160709	16160711	NR_024279	0	-	3UTRd
chr1	16340522	16340524	NM_014424	0	-	3UTRd
chr1	16576558	16576560	NM_018994	0	-	3UTRd
chr1	16944750	16944752	NR_026752	0	-	3UTRd
chr1	17345224	17345226	NM_003000	0	-	3UTRd
chr1	17393255	17393257	NM_007365	0	-	3UTRd
chr1	17733250	17733252	NM_001136204	0	-	3UTRd
chr1	17733250	17733252	NM_018715	0	-	3UTRd
chr1	19230773	19230775	NM_001136265	0	-	3UTRd
chr1	19544583	19544585	NM_015047	0	-	3UTRd
chr1	19592475	19592477	NR_040288	0	-	3UTRd
chr1	19592475	19592477	NR_040289	0	-	3UTRd
chr1	19629201	19629203	NM_003689	0	-	3UTRd
chr1	19665266	19665268	NM_001206540	0	-	3UTRd
chr1	19665266	19665268	NM_004930	0	-	3UTRd
chr1	19665266	19665268	NR_038125	0	-	3UTRd
chr1	20008705	20008707	NM_181719	0	-	3UTRd
chr1	20438433	20438435	NM_012400	0	-	3UTRd
chr1	20686293	20686295	NR_033887	0	-	3UTRd
chr1	20808883	20808885	NM_018584	0	-	3UTRd
chr1	20978259	20978261	NM_005216	0	-	3UTRd
chr1	21069170	21069172	NM_016287	0	-	3UTRd
chr1	21132784	21132786	NM_001198801	0	-	3UTRd
chr1	21132784	21132786	NM_001198802	0	-	3UTRd
chr1	21132784	21132786	NM_003760	0	-	3UTRd
chr1	21543739	21543741	NM_001113347	0	-	3UTRd
chr1	21543739	21543741	NM_001113348	0	-	3UTRd
chr1	21543739	21543741	NM_001113349	0	-	3UTRd
chr1	21543739	21543741	NM_001397	0	-	3UTRd
chr1	22004791	22004793	NM_032236	0	-	3UTRd
chr1	22148736	22148738	NM_005529	0	-	3UTRd
chr1	22443797	22443799	NM_030761	0	-	3UTRd
chr1	23410515	23410517	NM_001142546	0	-	3UTRd
chr1	23410515	23410517	NM_033631	0	-	3UTRd
chr1	23636275	23636277	NM_001102397	0	-	3UTRd
chr1	23636275	23636277	NM_001102398	0	-	3UTRd
chr1	23636275	23636277	NM_001102399	0	-	3UTRd
chr1	23636275	23636277	NM_005826	0	-	3UTRd
chr1	23685940	23685942	NM_001077195	0	-	3UTRd
chr1	23685940	23685942	NM_030634	0	-	3UTRd
chr1	23707554	23707556	NM_003196	0	-	3UTRd
chr1	24171571	24171573	NM_000147	0	-	3UTRd
chr1	25226001	25226003	NM_001031680	0	-	3UTRd
chr1	25226001	25226003	NM_004350	0	-	3UTRd
chr1	25548766	25548768	NM_015484	0	-	3UTRd
chr1	25548766	25548768	NM_207170	0	-	3UTRd
chr1	25568739	25568741	NM_020317	0	-	3UTRd
chr1	25688739	25688741	NM_020485	0	-	3UTRd
chr1	25688739	25688741	NM_138616	0	-	3UTRd
chr1	25688739	25688741	NM_138617	0	-	3UTRd
chr1	25688739	25688741	NM_138618	0	-	3UTRd
chr1	26160496	26160498	NM_024037	0	-	3UTRd
chr1	26187974	26187976	NM_178422	0	-	3UTRd
chr1	26226606	26226608	NM_005563	0	-	3UTRd
chr1	26226606	26226608	NM_203399	0	-	3UTRd
chr1	26226606	26226608	NM_203401	0	-	3UTRd
chr1	26286257	26286259	NM_000437	0	-	3UTRd
chr1	26364513	26364515	NM_001004434	0	-	3UTRd
chr1	26364513	26364515	NM_032513	0	-	3UTRd
chr1	27705595	27705597	NM_207397	0	-	3UTRd
chr1	27730733	27730735	NM_001201404	0	-	3UTRd
chr1	27730733	27730735	NM_006990	0	-	3UTRd
chr1	27938800	27938802	NM_001042729	0	-	3UTRd
chr1	27938800	27938802	NM_001042747	0	-	3UTRd
chr1	27938800	27938802	NM_005248	0	-	3UTRd
chr1	28526789	28526791	NM_014280	0	-	3UTRd
chr1	28929608	28929610	NM_001135218	0	-	3UTRd
chr1	28929608	28929610	NM_005644	0	-	3UTRd
chr1	29474249	29474251	NM_005626	0	-	3UTRd
chr1	29519384	29519386	NM_001024732	0	-	3UTRd
chr1	29519384	29519386	NM_016011	0	-	3UTRd
chr1	31184123	31184125	NM_002379	0	-	3UTRd
chr1	31205314	31205316	NM_006762	0	-	3UTRd
chr1	31342312	31342314	NM_014654	0	-	3UTRd
chr1	31652591	31652593	NM_024522	0	-	3UTRd
chr1	31732414	31732416	NM_004814	0	-	3UTRd
chr1	31838099	31838101	NM_004102	0	-	3UTRd
chr1	32095462	32095464	NM_012392	0	-	3UTRd
chr1	32095462	32095464	NR_033686	0	-	3UTRd
chr1	32095462	32095464	NR_033688	0	-	3UTRd
chr1	32117847	32117849	NM_001856	0	-	3UTRd
chr1	32372021	32372023	NM_001195100	0	-	3UTRd
chr1	32372021	32372023	NM_001195101	0	-	3UTRd
chr1	32372021	32372023	NM_080391	0	-	3UTRd
chr1	32799439	32799441	NM_023009	0	-	3UTRd
chr1	32830704	32830706	NM_001143888	0	-	3UTRd
chr1	32830704	32830706	NM_001143889	0	-	3UTRd
chr1	32830704	32830706	NM_001143890	0	-	3UTRd
chr1	32830704	32830706	NM_018045	0	-	3UTRd
chr1	33087306	33087308	NM_178547	0	-	3UTRd
chr1	33145506	33145508	NM_001161708	0	-	3UTRd
chr1	33145506	33145508	NM_030786	0	-	3UTRd
chr1	33240839	33240841	NM_003680	0	-	3UTRd
chr1	33402049	33402051	NM_001127361	0	-	3UTRd
chr1	33402049	33402051	NM_153341	0	-	3UTRd
chr1	33473540	33473542	NM_001199199	0	-	3UTRd
chr1	33473540	33473542	NM_013411	0	-	3UTRd
chr1	33473540	33473542	NR_037591	0	-	3UTRd
chr1	33476825	33476827	NM_001625	0	-	3UTRd
chr1	33476825	33476827	NR_037592	0	-	3UTRd
chr1	33478807	33478809	NR_037591	0	-	3UTRd
chr1	33480122	33480124	NR_037591	0	-	3UTRd
chr1	33480122	33480124	NR_037592	0	-	3UTRd
chr1	33486967	33486969	NR_037591	0	-	3UTRd
chr1	33486967	33486969	NR_037592	0	-	3UTRd
chr1	33487193	33487195	NR_037591	0	-	3UTRd
chr1	33487193	33487195	NR_037592	0	-	3UTRd
chr1	33789223	33789225	NM_004427	0	-	3UTRd
chr1	33789223	33789225	NM_198040	0	-	3UTRd
chr1	35315962	35315964	NM_001164824	0	-	3UTRd
chr1	35315962	35315964	NM_001164825	0	-	3UTRd
chr1	35315962	35315964	NM_138428	0	-	3UTRd
chr1	35447126	35447128	NM_001195156	0	-	3UTRd
chr1	35451766	35451768	NM_007167	0	-	3UTRd
chr1	35649200	35649202	NM_005066	0	-	3UTRd
chr1	36065142	36065144	NM_001199779	0	-	3UTRd
chr1	36065142	36065144	NM_001199780	0	-	3UTRd
chr1	36065142	36065144	NM_002794	0	-	3UTRd
chr1	36197712	36197714	NM_001190481	0	-	3UTRd
chr1	36197712	36197714	NM_022111	0	-	3UTRd
chr1	36560843	36560845	NM_005202	0	-	3UTRd
chr1	36602172	36602174	NM_014408	0	-	3UTRd
chr1	36805224	36805226	NM_032017	0	-	3UTRd
chr1	36931643	36931645	NM_000760	0	-	3UTRd
chr1	36931643	36931645	NM_156039	0	-	3UTRd
chr1	36931643	36931645	NM_172313	0	-	3UTRd
chr1	37958175	37958177	NM_022756	0	-	3UTRd
chr1	38002141	38002143	NM_024700	0	-	3UTRd
chr1	38268613	38268615	NM_024640	0	-	3UTRd
chr1	38275238	38275240	NM_005955	0	-	3UTRd
chr1	38326368	38326370	NM_005540	0	-	3UTRd
chr1	38422651	38422653	NM_006802	0	-	3UTRd
chr1	39328161	39328163	NM_012333	0	-	3UTRd
chr1	39328161	39328163	NR_037632	0	-	3UTRd
chr1	39328161	39328163	NR_037633	0	-	3UTRd
chr1	39328161	39328163	NR_037634	0	-	3UTRd
chr1	39328161	39328163	NR_037635	0	-	3UTRd
chr1	39328161	39328163	NR_037636	0	-	3UTRd
chr1	39328161	39328163	NR_037637	0	-	3UTRd
chr1	39332551	39332553	NR_037633	0	-	3UTRd
chr1	39332551	39332553	NR_037634	0	-	3UTRd
chr1	39333233	39333235	NR_037633	0	-	3UTRd
chr1	39333233	39333235	NR_037634	0	-	3UTRd
chr1	39338689	39338691	NR_037633	0	-	3UTRd
chr1	39338689	39338691	NR_037634	0	-	3UTRd
chr1	39339266	39339268	NR_037633	0	-	3UTRd
chr1	39339266	39339268	NR_037634	0	-	3UTRd
chr1	39340449	39340451	NR_037634	0	-	3UTRd
chr1	40089102	40089104	NM_014571	0	-	3UTRd
chr1	40365283	40365285	NM_005376	0	-	3UTRd
chr1	40766162	40766164	NM_001852	0	-	3UTRd
chr1	41086351	41086353	NM_014747	0	-	3UTRd
chr1	41972035	41972037	NM_001127714	0	-	3UTRd
chr1	41972035	41972037	NM_024503	0	-	3UTRd
chr1	42642209	42642211	NM_001198850	0	-	3UTRd
chr1	42642209	42642211	NM_001198851	0	-	3UTRd
chr1	42642209	42642211	NM_001198852	0	-	3UTRd
chr1	42642209	42642211	NM_014947	0	-	3UTRd
chr1	42896000	42896002	NM_001146192	0	-	3UTRd
chr1	42896000	42896002	NM_032257	0	-	3UTRd
chr1	43198763	43198765	NM_001123395	0	-	3UTRd
chr1	43198763	43198765	NM_001185117	0	-	3UTRd
chr1	43198763	43198765	NM_148960	0	-	3UTRd
chr1	43212005	43212007	NM_001146289	0	-	3UTRd
chr1	43212005	43212007	NM_001243246	0	-	3UTRd
chr1	43212005	43212007	NM_022356	0	-	3UTRd
chr1	43391045	43391047	NM_006516	0	-	3UTRd
chr1	43629844	43629846	NM_001159936	0	-	3UTRd
chr1	43629844	43629846	NM_006824	0	-	3UTRd
chr1	43747556	43747558	NM_001164829	0	-	3UTRd
chr1	43747556	43747558	NM_182517	0	-	3UTRd
chr1	43850396	43850398	NM_201542	0	-	3UTRd
chr1	43916673	43916675	NM_001190880	0	-	3UTRd
chr1	43916673	43916675	NM_001243526	0	-	3UTRd
chr1	43916673	43916675	NM_031207	0	-	3UTRd
chr1	44686741	44686743	NM_024066	0	-	3UTRd
chr1	45119500	45119502	NM_024587	0	-	3UTRd
chr1	45316193	45316195	NM_020365	0	-	3UTRd
chr1	45976706	45976708	NM_001202431	0	-	3UTRd
chr1	45976706	45976708	NM_002574	0	-	3UTRd
chr1	45976706	45976708	NM_181696	0	-	3UTRd
chr1	45976706	45976708	NM_181697	0	-	3UTRd
chr1	46092975	46092977	NM_021639	0	-	3UTRd
chr1	46505811	46505813	NM_001114172	0	-	3UTRd
chr1	46505811	46505813	NM_003629	0	-	3UTRd
chr1	46654352	46654354	NM_017739	0	-	3UTRd
chr1	47140830	47140832	NM_014774	0	-	3UTRd
chr1	47394845	47394847	NM_000778	0	-	3UTRd
chr1	47681962	47681964	NM_003189	0	-	3UTRd
chr1	48761043	48761045	NM_019073	0	-	3UTRd
chr1	51752929	51752931	NM_001080494	0	-	3UTRd
chr1	51752929	51752931	NM_001144832	0	-	3UTRd
chr1	51819934	51819936	NM_001159969	0	-	3UTRd
chr1	51819934	51819936	NM_001981	0	-	3UTRd
chr1	52485803	52485805	NM_015913	0	-	3UTRd
chr1	52816264	52816266	NM_032449	0	-	3UTRd
chr1	52888947	52888949	NM_001009881	0	-	3UTRd
chr1	52888947	52888949	NM_015269	0	-	3UTRd
chr1	53152013	53152015	NM_023077	0	-	3UTRd
chr1	53361581	53361583	NM_001198961	0	-	3UTRd
chr1	53361581	53361583	NM_001198962	0	-	3UTRd
chr1	53361581	53361583	NM_018281	0	-	3UTRd
chr1	53679771	53679773	NM_017887	0	-	3UTRd
chr1	53692563	53692565	NM_002370	0	-	3UTRd
chr1	53708040	53708042	NM_001018054	0	-	3UTRd
chr1	53708040	53708042	NM_004631	0	-	3UTRd
chr1	53708040	53708042	NM_017522	0	-	3UTRd
chr1	53708040	53708042	NM_033300	0	-	3UTRd
chr1	54231133	54231135	NM_001168551	0	-	3UTRd
chr1	54231133	54231135	NM_018087	0	-	3UTRd
chr1	54231133	54231135	NR_033142	0	-	3UTRd
chr1	54317391	54317393	NM_018982	0	-	3UTRd
chr1	54317391	54317393	NR_036639	0	-	3UTRd
chr1	54317391	54317393	NR_036640	0	-	3UTRd
chr1	54497348	54497350	NM_004872	0	-	3UTRd
chr1	54692194	54692196	NM_001009955	0	-	3UTRd
chr1	54692194	54692196	NM_018070	0	-	3UTRd
chr1	54692194	54692196	NM_145716	0	-	3UTRd
chr1	55315299	55315301	NM_014762	0	-	3UTRd
chr1	55532031	55532033	NM_015306	0	-	3UTRd
chr1	59246462	59246464	NM_002228	0	-	3UTRd
chr1	62920396	62920398	NM_033407	0	-	3UTRd
chr1	65298905	65298907	NM_002227	0	-	3UTRd
chr1	65523437	65523439	NR_037443	0	-	3UTRd
chr1	67278571	67278573	NM_024763	0	-	3UTRd
chr1	67465014	67465016	NM_015139	0	-	3UTRd
chr1	67557858	67557860	NM_001013674	0	-	3UTRd
chr1	67873492	67873494	NM_001018067	0	-	3UTRd
chr1	67873492	67873494	NM_001018068	0	-	3UTRd
chr1	67873492	67873494	NM_001018069	0	-	3UTRd
chr1	67873492	67873494	NM_015640	0	-	3UTRd
chr1	68167148	68167150	NM_018841	0	-	3UTRd
chr1	68511644	68511646	NM_004675	0	-	3UTRd
chr1	68591040	68591042	NM_001193334	0	-	3UTRd
chr1	68591040	68591042	NM_024911	0	-	3UTRd
chr1	68939834	68939836	NM_001114120	0	-	3UTRd
chr1	68939834	68939836	NM_017779	0	-	3UTRd
chr1	70610484	70610486	NM_017768	0	-	3UTRd
chr1	70724684	70724686	NM_030816	0	-	3UTRd
chr1	71318035	71318037	NM_198714	0	-	3UTRd
chr1	71318035	71318037	NM_198716	0	-	3UTRd
chr1	71318035	71318037	NM_198717	0	-	3UTRd
chr1	71318035	71318037	NR_028292	0	-	3UTRd
chr1	71318035	71318037	NR_028293	0	-	3UTRd
chr1	71318035	71318037	NR_028294	0	-	3UTRd
chr1	71528973	71528975	NM_005455	0	-	3UTRd
chr1	71528973	71528975	NM_203350	0	-	3UTRd
chr1	71868624	71868626	NM_173808	0	-	3UTRd
chr1	74491701	74491703	NM_001105659	0	-	3UTRd
chr1	75033794	75033796	NM_001002912	0	-	3UTRd
chr1	75171171	75171173	NM_001130042	0	-	3UTRd
chr1	75171171	75171173	NM_001130043	0	-	3UTRd
chr1	75171171	75171173	NM_001134759	0	-	3UTRd
chr1	75171171	75171173	NM_001889	0	-	3UTRd
chr1	75672074	75672076	NM_152697	0	-	3UTRd
chr1	77554666	77554668	NM_005482	0	-	3UTRd
chr1	78413590	78413592	NM_003902	0	-	3UTRd
chr1	79355448	79355450	NM_022159	0	-	3UTRd
chr1	84335056	84335058	NM_024686	0	-	3UTRd
chr1	85018803	85018805	NM_004388	0	-	3UTRd
chr1	85109389	85109391	NM_001166293	0	-	3UTRd
chr1	85109389	85109391	NM_001166294	0	-	3UTRd
chr1	85109389	85109391	NM_001166295	0	-	3UTRd
chr1	85109389	85109391	NM_001166417	0	-	3UTRd
chr1	85109389	85109391	NM_014021	0	-	3UTRd
chr1	85715636	85715638	NM_198077	0	-	3UTRd
chr1	85715636	85715638	NR_024113	0	-	3UTRd
chr1	85731459	85731461	NM_003921	0	-	3UTRd
chr1	86115105	86115107	NM_001170670	0	-	3UTRd
chr1	86115105	86115107	NM_017953	0	-	3UTRd
chr1	86812506	86812508	NM_001184765	0	-	3UTRd
chr1	86812506	86812508	NM_001184766	0	-	3UTRd
chr1	86815776	86815778	NM_001007022	0	-	3UTRd
chr1	86815776	86815778	NM_020729	0	-	3UTRd
chr1	87328127	87328129	NM_004261	0	-	3UTRd
chr1	87328127	87328129	NM_203341	0	-	3UTRd
chr1	89318320	89318322	NM_001514	0	-	3UTRd
chr1	89401455	89401457	NM_001008661	0	-	3UTRd
chr1	89401455	89401457	NM_001008662	0	-	3UTRd
chr1	89445138	89445140	NM_001162536	0	-	3UTRd
chr1	89445138	89445140	NM_019610	0	-	3UTRd
chr1	89472359	89472361	NM_018284	0	-	3UTRd
chr1	89573309	89573311	NM_004120	0	-	3UTRd
chr1	89724633	89724635	NM_001134486	0	-	3UTRd
chr1	89724633	89724635	NM_052942	0	-	3UTRd
chr1	91380856	91380858	NM_016620	0	-	3UTRd
chr1	91380856	91380858	NM_032186	0	-	3UTRd
chr1	91380856	91380858	NM_201269	0	-	3UTRd
chr1	92711954	92711956	NM_053274	0	-	3UTRd
chr1	92974252	92974254	NM_005665	0	-	3UTRd
chr1	93298285	93298287	NM_001252273	0	-	3UTRd
chr1	93307716	93307718	NM_001006605	0	-	3UTRd
chr1	93307716	93307718	NM_001252269	0	-	3UTRd
chr1	93307716	93307718	NM_001252270	0	-	3UTRd
chr1	93307716	93307718	NM_001252271	0	-	3UTRd
chr1	93615298	93615300	NM_001167830	0	-	3UTRd
chr1	93615298	93615300	NM_016040	0	-	3UTRd
chr1	93615298	93615300	NR_030761	0	-	3UTRd
chr1	94027348	94027350	NM_003567	0	-	3UTRd
chr1	94335013	94335015	NM_014597	0	-	3UTRd
chr1	94352589	94352591	NM_002061	0	-	3UTRd
chr1	94634462	94634464	NM_004815	0	-	3UTRd
chr1	94994731	94994733	NM_001178096	0	-	3UTRd
chr1	94994731	94994733	NM_001993	0	-	3UTRd
chr1	95362506	95362508	NM_001839	0	-	3UTRd
chr1	95448278	95448280	NM_144988	0	-	3UTRd
chr1	98185313	98185315	NM_001160301	0	-	3UTRd
chr1	99355800	99355802	NM_001010861	0	-	3UTRd
chr1	99355800	99355802	NM_001037317	0	-	3UTRd
chr1	100549101	100549103	NM_194292	0	-	3UTRd
chr1	100614003	100614005	NM_001256385	0	-	3UTRd
chr1	100614003	100614005	NM_001256386	0	-	3UTRd
chr1	100614003	100614005	NM_001256387	0	-	3UTRd
chr1	100614003	100614005	NM_144620	0	-	3UTRd
chr1	100652477	100652479	NM_001918	0	-	3UTRd
chr1	101337940	101337942	NM_001033025	0	-	3UTRd
chr1	101337940	101337942	NM_001439	0	-	3UTRd
chr1	101455179	101455181	NM_001077394	0	-	3UTRd
chr1	101455179	101455181	NM_001077395	0	-	3UTRd
chr1	101455179	101455181	NM_015958	0	-	3UTRd
chr1	102268126	102268128	NM_058170	0	-	3UTRd
chr1	103342022	103342024	NM_001190709	0	-	3UTRd
chr1	103342022	103342024	NM_001854	0	-	3UTRd
chr1	103342022	103342024	NM_080629	0	-	3UTRd
chr1	103342022	103342024	NM_080630	0	-	3UTRd
chr1	108113781	108113783	NM_001079874	0	-	3UTRd
chr1	108113781	108113783	NM_006113	0	-	3UTRd
chr1	109472129	109472131	NM_001048210	0	-	3UTRd
chr1	109472129	109472131	NM_015127	0	-	3UTRd
chr1	109822175	109822177	NM_001005290	0	-	3UTRd
chr1	109822175	109822177	NM_001032291	0	-	3UTRd
chr1	109822175	109822177	NM_032636	0	-	3UTRd
chr1	109852187	109852189	NM_001205228	0	-	3UTRd
chr1	109852187	109852189	NM_002959	0	-	3UTRd
chr1	109941652	109941654	NM_001199772	0	-	3UTRd
chr1	109941652	109941654	NM_001199773	0	-	3UTRd
chr1	109941652	109941654	NM_001199774	0	-	3UTRd
chr1	109941652	109941654	NM_002790	0	-	3UTRd
chr1	110276553	110276555	NM_000849	0	-	3UTRd
chr1	110276553	110276555	NR_024537	0	-	3UTRd
chr1	111214309	111214311	NM_002232	0	-	3UTRd
chr1	111659953	111659955	NM_178454	0	-	3UTRd
chr1	111982511	111982513	NM_024102	0	-	3UTRd
chr1	112264685	112264687	NM_019099	0	-	3UTRd
chr1	112264685	112264687	NM_198926	0	-	3UTRd
chr1	113066140	113066142	NM_017744	0	-	3UTRd
chr1	113066140	113066142	NM_138727	0	-	3UTRd
chr1	113066140	113066142	NM_138728	0	-	3UTRd
chr1	113454469	113454471	NM_001166496	0	-	3UTRd
chr1	113454469	113454471	NM_003051	0	-	3UTRd
chr1	114304453	114304455	NM_018364	0	-	3UTRd
chr1	114356432	114356434	NM_001193431	0	-	3UTRd
chr1	114356432	114356434	NM_012411	0	-	3UTRd
chr1	114356432	114356434	NM_015967	0	-	3UTRd
chr1	114419435	114419437	NM_001010922	0	-	3UTRd
chr1	114437370	114437372	NM_001253852	0	-	3UTRd
chr1	114437370	114437372	NM_001253853	0	-	3UTRd
chr1	114437370	114437372	NM_006594	0	-	3UTRd
chr1	114935398	114935400	NM_015906	0	-	3UTRd
chr1	114935398	114935400	NM_033020	0	-	3UTRd
chr1	115110180	115110182	NM_005872	0	-	3UTRd
chr1	115247084	115247086	NM_002524	0	-	3UTRd
chr1	115259533	115259535	NM_001007553	0	-	3UTRd
chr1	115259533	115259535	NM_001130523	0	-	3UTRd
chr1	115259533	115259535	NM_001242891	0	-	3UTRd
chr1	115259533	115259535	NM_001242892	0	-	3UTRd
chr1	115259533	115259535	NM_001242893	0	-	3UTRd
chr1	115259533	115259535	NM_007158	0	-	3UTRd
chr1	115312104	115312106	NM_001102396	0	-	3UTRd
chr1	115312104	115312106	NM_025073	0	-	3UTRd
chr1	115590632	115590634	NM_005725	0	-	3UTRd
chr1	117117030	117117032	NM_001007237	0	-	3UTRd
chr1	117117030	117117032	NM_001542	0	-	3UTRd
chr1	117653676	117653678	NM_001145635	0	-	3UTRd
chr1	117653676	117653678	NM_025188	0	-	3UTRd
chr1	117686208	117686210	NM_001253849	0	-	3UTRd
chr1	117686208	117686210	NM_001253850	0	-	3UTRd
chr1	117686208	117686210	NM_024626	0	-	3UTRd
chr1	117686208	117686210	NR_045603	0	-	3UTRd
chr1	117686208	117686210	NR_045604	0	-	3UTRd
chr1	118406106	118406108	NM_017686	0	-	3UTRd
chr1	118496287	118496289	NM_206996	0	-	3UTRd
chr1	119425665	119425667	NM_152380	0	-	3UTRd
chr1	119573838	119573840	NM_015836	0	-	3UTRd
chr1	119573838	119573840	NM_201263	0	-	3UTRd
chr1	120161999	120162001	NM_001080470	0	-	3UTRd
chr1	120290618	120290620	NM_001166107	0	-	3UTRd
chr1	120290618	120290620	NM_005518	0	-	3UTRd
chr1	120336640	120336642	NM_001159352	0	-	3UTRd
chr1	120336640	120336642	NM_032044	0	-	3UTRd
chr1	120454175	120454177	NM_024408	0	-	3UTRd
chr1	120926127	120926129	NM_001004340	0	-	3UTRd
chr1	120926127	120926129	NM_001017986	0	-	3UTRd
chr1	120926127	120926129	NR_045213	0	-	3UTRd
chr1	145586492	145586494	NM_001012758	0	-	3UTRd
chr1	145695797	145695799	NM_007053	0	-	3UTRd
chr1	146626684	146626686	NM_005399	0	-	3UTRd
chr1	147228331	147228333	NM_005266	0	-	3UTRd
chr1	147228331	147228333	NM_181703	0	-	3UTRd
chr1	149821758	149821760	NR_036461	0	-	3UTRd
chr1	149912231	149912233	NM_020205	0	-	3UTRd
chr1	150190716	150190718	NM_001136478	0	-	3UTRd
chr1	150190716	150190718	NM_001136479	0	-	3UTRd
chr1	150190716	150190718	NM_030920	0	-	3UTRd
chr1	150547026	150547028	NM_001197320	0	-	3UTRd
chr1	150547026	150547028	NM_021960	0	-	3UTRd
chr1	150547026	150547028	NM_182763	0	-	3UTRd
chr1	150618700	150618702	NM_018178	0	-	3UTRd
chr1	150670534	150670536	NM_001199829	0	-	3UTRd
chr1	150670534	150670536	NM_032132	0	-	3UTRd
chr1	150702671	150702673	NM_001199739	0	-	3UTRd
chr1	150702671	150702673	NM_004079	0	-	3UTRd
chr1	150768683	150768685	NM_000396	0	-	3UTRd
chr1	150782180	150782182	NM_001197325	0	-	3UTRd
chr1	150782180	150782182	NM_001668	0	-	3UTRd
chr1	150782180	150782182	NM_178427	0	-	3UTRd
chr1	150937648	150937650	NM_022075	0	-	3UTRd
chr1	150937648	150937650	NM_181746	0	-	3UTRd
chr1	151023446	151023448	NM_001038707	0	-	3UTRd
chr1	151023446	151023448	NM_020239	0	-	3UTRd
chr1	151104162	151104164	NM_001178061	0	-	3UTRd
chr1	151104162	151104164	NM_001178062	0	-	3UTRd
chr1	151104162	151104164	NM_030913	0	-	3UTRd
chr1	151264272	151264274	NM_001198773	0	-	3UTRd
chr1	151264272	151264274	NM_001198774	0	-	3UTRd
chr1	151264272	151264274	NM_001198775	0	-	3UTRd
chr1	151264272	151264274	NM_002651	0	-	3UTRd
chr1	151313115	151313117	NM_000449	0	-	3UTRd
chr1	151313115	151313117	NM_001025603	0	-	3UTRd
chr1	151375199	151375201	NM_001194937	0	-	3UTRd
chr1	151375199	151375201	NM_001194938	0	-	3UTRd
chr1	151375199	151375201	NM_015100	0	-	3UTRd
chr1	151375199	151375201	NM_145796	0	-	3UTRd
chr1	151375199	151375201	NM_207171	0	-	3UTRd
chr1	151672533	151672535	NM_001172648	0	-	3UTRd
chr1	151672533	151672535	NM_001172649	0	-	3UTRd
chr1	151672533	151672535	NM_007185	0	-	3UTRd
chr1	151744040	151744042	NM_006862	0	-	3UTRd
chr1	151745954	151745956	NM_001083963	0	-	3UTRd
chr1	151745954	151745956	NM_001083964	0	-	3UTRd
chr1	151745954	151745956	NM_001083965	0	-	3UTRd
chr1	151778546	151778548	NM_001001523	0	-	3UTRd
chr1	151778546	151778548	NM_005060	0	-	3UTRd
chr1	151843342	151843344	NM_053055	0	-	3UTRd
chr1	152078792	152078794	NM_007113	0	-	3UTRd
chr1	153302596	153302598	NM_020393	0	-	3UTRd
chr1	153533584	153533586	NM_005978	0	-	3UTRd
chr1	153586731	153586733	NM_020672	0	-	3UTRd
chr1	153777202	153777204	NM_020699	0	-	3UTRd
chr1	153931587	153931589	NM_014437	0	-	3UTRd
chr1	153946744	153946746	NM_006694	0	-	3UTRd
chr1	153954127	153954129	NM_002870	0	-	3UTRd
chr1	154127779	154127781	NM_001043351	0	-	3UTRd
chr1	154127779	154127781	NM_001043352	0	-	3UTRd
chr1	154127779	154127781	NM_001043353	0	-	3UTRd
chr1	154127779	154127781	NM_153649	0	-	3UTRd
chr1	154134289	154134291	NM_152263	0	-	3UTRd
chr1	154179182	154179184	NM_001098616	0	-	3UTRd
chr1	154179182	154179184	NM_015449	0	-	3UTRd
chr1	154179182	154179184	NM_138740	0	-	3UTRd
chr1	154451953	154451955	NM_001010846	0	-	3UTRd
chr1	154521050	154521052	NM_017582	0	-	3UTRd
chr1	154554533	154554535	NM_001025107	0	-	3UTRd
chr1	154554533	154554535	NM_001111	0	-	3UTRd
chr1	154554533	154554535	NM_001193495	0	-	3UTRd
chr1	154554533	154554535	NM_015840	0	-	3UTRd
chr1	154554533	154554535	NM_015841	0	-	3UTRd
chr1	154669941	154669943	NM_001204087	0	-	3UTRd
chr1	154669941	154669943	NM_002249	0	-	3UTRd
chr1	154669941	154669943	NM_170782	0	-	3UTRd
chr1	154916558	154916560	NM_020524	0	-	3UTRd
chr1	154929501	154929503	NM_138300	0	-	3UTRd
chr1	154934773	154934775	NM_001130040	0	-	3UTRd
chr1	154934773	154934775	NM_001130041	0	-	3UTRd
chr1	154934773	154934775	NM_001202859	0	-	3UTRd
chr1	154934773	154934775	NM_003029	0	-	3UTRd
chr1	154934773	154934775	NM_183001	0	-	3UTRd
chr1	155183615	155183617	NR_002188	0	-	3UTRd
chr1	155204238	155204240	NM_000157	0	-	3UTRd
chr1	155204238	155204240	NM_001005741	0	-	3UTRd
chr1	155204238	155204240	NM_001005742	0	-	3UTRd
chr1	155204238	155204240	NM_001171811	0	-	3UTRd
chr1	155204238	155204240	NM_001171812	0	-	3UTRd
chr1	155216995	155216997	NM_006589	0	-	3UTRd
chr1	155216995	155216997	NM_198264	0	-	3UTRd
chr1	155259083	155259085	NM_000298	0	-	3UTRd
chr1	155259083	155259085	NM_181871	0	-	3UTRd
chr1	155867598	155867600	NM_001256820	0	-	3UTRd
chr1	155867598	155867600	NM_001256821	0	-	3UTRd
chr1	155867598	155867600	NM_006912	0	-	3UTRd
chr1	156041803	156041805	NM_001093725	0	-	3UTRd
chr1	156433518	156433520	NM_005920	0	-	3UTRd
chr1	156564099	156564101	NM_015590	0	-	3UTRd
chr1	156564099	156564101	NM_182679	0	-	3UTRd
chr1	156692412	156692414	NM_030980	0	-	3UTRd
chr1	156904631	156904633	NM_014784	0	-	3UTRd
chr1	156904631	156904633	NM_198236	0	-	3UTRd
chr1	157543538	157543540	NM_031282	0	-	3UTRd
chr1	157647977	157647979	NM_052939	0	-	3UTRd
chr1	157715522	157715524	NM_030764	0	-	3UTRd
chr1	157764193	157764195	NM_001159397	0	-	3UTRd
chr1	157764193	157764195	NM_001159398	0	-	3UTRd
chr1	157764193	157764195	NM_052938	0	-	3UTRd
chr1	157800703	157800705	NM_005894	0	-	3UTRd
chr1	159997461	159997463	NM_145167	0	-	3UTRd
chr1	160007256	160007258	NM_002241	0	-	3UTRd
chr1	160185504	160185506	NM_015726	0	-	3UTRd
chr1	160185504	160185506	NR_028103	0	-	3UTRd
chr1	160185504	160185506	NR_028104	0	-	3UTRd
chr1	160246598	160246600	NM_001193644	0	-	3UTRd
chr1	160246598	160246600	NM_002857	0	-	3UTRd
chr1	160246598	160246600	NR_036492	0	-	3UTRd
chr1	160246598	160246600	NR_036493	0	-	3UTRd
chr1	160258376	160258378	NM_001098398	0	-	3UTRd
chr1	160258376	160258378	NM_004371	0	-	3UTRd
chr1	160510883	160510885	NM_001184879	0	-	3UTRd
chr1	160510883	160510885	NM_001184881	0	-	3UTRd
chr1	160510883	160510885	NM_001184882	0	-	3UTRd
chr1	160510883	160510885	NM_003874	0	-	3UTRd
chr1	160579890	160579892	NM_003037	0	-	3UTRd
chr1	160799949	160799951	NM_001166663	0	-	3UTRd
chr1	160799949	160799951	NM_001166664	0	-	3UTRd
chr1	160799949	160799951	NM_016382	0	-	3UTRd
chr1	160846329	160846331	NM_017625	0	-	3UTRd
chr1	160965000	160965002	NM_016946	0	-	3UTRd
chr1	161090768	161090770	NM_001039711	0	-	3UTRd
chr1	161090768	161090770	NM_001039712	0	-	3UTRd
chr1	161090768	161090770	NM_032998	0	-	3UTRd
chr1	161511550	161511552	NM_000569	0	-	3UTRd
chr1	161511550	161511552	NM_001127592	0	-	3UTRd
chr1	161511550	161511552	NM_001127593	0	-	3UTRd
chr1	161511550	161511552	NM_001127595	0	-	3UTRd
chr1	161511550	161511552	NM_001127596	0	-	3UTRd
chr1	161952981	161952983	NM_015441	0	-	3UTRd
chr1	162343514	162343516	NM_182581	0	-	3UTRd
chr1	162365055	162365057	NM_053282	0	-	3UTRd
chr1	163112088	163112090	NM_001195303	0	-	3UTRd
chr1	163112088	163112090	NM_001254748	0	-	3UTRd
chr1	163112088	163112090	NM_001254749	0	-	3UTRd
chr1	163112088	163112090	NM_003617	0	-	3UTRd
chr1	165171103	165171105	NM_001174069	0	-	3UTRd
chr1	165171103	165171105	NM_177398	0	-	3UTRd
chr1	165370158	165370160	NM_001256570	0	-	3UTRd
chr1	165370158	165370160	NM_001256571	0	-	3UTRd
chr1	165370158	165370160	NM_006917	0	-	3UTRd
chr1	165693527	165693529	NM_001256164	0	-	3UTRd
chr1	165693527	165693529	NM_001256165	0	-	3UTRd
chr1	165693527	165693529	NM_019026	0	-	3UTRd
chr1	165693527	165693529	NR_045818	0	-	3UTRd
chr1	166882440	166882442	NM_199351	0	-	3UTRd
chr1	167510250	167510252	NM_003851	0	-	3UTRd
chr1	167778624	167778626	NM_001167749	0	-	3UTRd
chr1	167778624	167778626	NM_018417	0	-	3UTRd
chr1	167885912	167885914	NM_001143674	0	-	3UTRd
chr1	167885912	167885914	NM_015415	0	-	3UTRd
chr1	167885912	167885914	NR_026550	0	-	3UTRd
chr1	168510002	168510004	NM_003175	0	-	3UTRd
chr1	168664694	168664696	NM_001937	0	-	3UTRd
chr1	169101768	169101770	NM_013330	0	-	3UTRd
chr1	169101772	169101774	NM_197972	0	-	3UTRd
chr1	169364113	169364115	NM_021179	0	-	3UTRd
chr1	169433148	169433150	NM_006996	0	-	3UTRd
chr1	169481191	169481193	NM_000130	0	-	3UTRd
chr1	169659805	169659807	NM_000655	0	-	3UTRd
chr1	169659805	169659807	NR_029467	0	-	3UTRd
chr1	169821803	169821805	NM_020423	0	-	3UTRd
chr1	169821803	169821805	NM_181093	0	-	3UTRd
chr1	170240545	170240547	NR_026957	0	-	3UTRd
chr1	171604556	171604558	NM_000261	0	-	3UTRd
chr1	171669295	171669297	NM_001185127	0	-	3UTRd
chr1	171669295	171669297	NM_003762	0	-	3UTRd
chr1	171669295	171669297	NR_033704	0	-	3UTRd
chr1	173152869	173152871	NM_003326	0	-	3UTRd
chr1	173577474	173577476	NM_198493	0	-	3UTRd
chr1	173834487	173834489	NR_003939	0	-	3UTRd
chr1	173900351	173900353	NM_172071	0	-	3UTRd
chr1	174982093	174982095	NM_022100	0	-	3UTRd
chr1	174982093	174982095	NR_037606	0	-	3UTRd
chr1	175126122	175126124	NM_001162893	0	-	3UTRd
chr1	175126122	175126124	NM_001162894	0	-	3UTRd
chr1	175126122	175126124	NM_001162895	0	-	3UTRd
chr1	175126122	175126124	NM_014656	0	-	3UTRd
chr1	175291934	175291936	NM_003285	0	-	3UTRd
chr1	177975274	177975276	NR_037167	0	-	3UTRd
chr1	178818669	178818671	NM_004673	0	-	3UTRd
chr1	179068461	179068463	NM_001136000	0	-	3UTRd
chr1	179068461	179068463	NM_001168236	0	-	3UTRd
chr1	179068461	179068463	NM_001168237	0	-	3UTRd
chr1	179068461	179068463	NM_001168238	0	-	3UTRd
chr1	179068461	179068463	NM_001168239	0	-	3UTRd
chr1	179068461	179068463	NM_005158	0	-	3UTRd
chr1	179068461	179068463	NM_007314	0	-	3UTRd
chr1	179809101	179809103	NM_001199260	0	-	3UTRd
chr1	179809101	179809103	NM_145034	0	-	3UTRd
chr1	180238797	180238799	NR_037642	0	-	3UTRd
chr1	180942175	180942177	NM_005819	0	-	3UTRd
chr1	182350838	182350840	NM_001033044	0	-	3UTRd
chr1	182350838	182350840	NM_001033056	0	-	3UTRd
chr1	182350838	182350840	NM_002065	0	-	3UTRd
chr1	182367251	182367253	NM_172000	0	-	3UTRd
chr1	182542768	182542770	NM_021133	0	-	3UTRd
chr1	183217371	183217373	NM_015039	0	-	3UTRd
chr1	183217371	183217373	NM_170706	0	-	3UTRd
chr1	183595331	183595333	NM_005717	0	-	3UTRd
chr1	183615410	183615412	NM_203454	0	-	3UTRd
chr1	183904965	183904967	NM_015101	0	-	3UTRd
chr1	184760165	184760167	NM_052966	0	-	3UTRd
chr1	185087217	185087219	NM_001202423	0	-	3UTRd
chr1	185087217	185087219	NM_030934	0	-	3UTRd
chr1	185265521	185265523	NM_006469	0	-	3UTRd
chr1	186280785	186280787	NM_003292	0	-	3UTRd
chr1	186640943	186640945	NM_000963	0	-	3UTRd
chr1	190066796	190066798	NM_199051	0	-	3UTRd
chr1	192981495	192981497	NM_001199261	0	-	3UTRd
chr1	192981495	192981497	NM_015984	0	-	3UTRd
chr1	192987534	192987536	NM_001199262	0	-	3UTRd
chr1	192987534	192987536	NM_001199263	0	-	3UTRd
chr1	193065594	193065596	NM_001243399	0	-	3UTRd
chr1	193065594	193065596	NM_016066	0	-	3UTRd
chr1	193065594	193065596	NM_197962	0	-	3UTRd
chr1	197053256	197053258	NM_001206846	0	-	3UTRd
chr1	197053256	197053258	NM_018136	0	-	3UTRd
chr1	197122813	197122815	NM_194314	0	-	3UTRd
chr1	200375419	200375421	NM_012482	0	-	3UTRd
chr1	200613164	200613166	NM_001031725	0	-	3UTRd
chr1	200938513	200938515	NM_001252100	0	-	3UTRd
chr1	200938513	200938515	NM_001252102	0	-	3UTRd
chr1	200938513	200938515	NM_001252103	0	-	3UTRd
chr1	200938513	200938515	NM_017596	0	-	3UTRd
chr1	201103899	201103901	NM_016456	0	-	3UTRd
chr1	201349965	201349967	NM_005558	0	-	3UTRd
chr1	201372894	201372896	NM_003281	0	-	3UTRd
chr1	201865583	201865585	NM_012134	0	-	3UTRd
chr1	202102531	202102533	NM_001256129	0	-	3UTRd
chr1	202102531	202102533	NM_138795	0	-	3UTRd
chr1	202116140	202116142	NM_001199797	0	-	3UTRd
chr1	202116140	202116142	NM_002832	0	-	3UTRd
chr1	202116140	202116142	NM_080588	0	-	3UTRd
chr1	202116140	202116142	NR_037663	0	-	3UTRd
chr1	202116140	202116142	NR_037664	0	-	3UTRd
chr1	202300784	202300786	NM_014176	0	-	3UTRd
chr1	202696531	202696533	NM_006618	0	-	3UTRd
chr1	202847409	202847411	NM_002871	0	-	3UTRd
chr1	202860229	202860231	NM_021633	0	-	3UTRd
chr1	202909959	202909961	NM_015999	0	-	3UTRd
chr1	202909959	202909961	NR_046083	0	-	3UTRd
chr1	202931000	202931002	NM_016243	0	-	3UTRd
chr1	203185206	203185208	NM_001256125	0	-	3UTRd
chr1	203185206	203185208	NM_003465	0	-	3UTRd
chr1	203185206	203185208	NR_045784	0	-	3UTRd
chr1	203185206	203185208	NR_045785	0	-	3UTRd
chr1	203267885	203267887	NR_034150	0	-	3UTRd
chr1	203267885	203267887	NR_034151	0	-	3UTRd
chr1	204187980	204187982	NM_014935	0	-	3UTRd
chr1	204372491	204372493	NM_032833	0	-	3UTRd
chr1	204586302	204586304	NM_006338	0	-	3UTRd
chr1	204586302	204586304	NM_201630	0	-	3UTRd
chr1	205111630	205111632	NM_015375	0	-	3UTRd
chr1	205111630	205111632	NM_199462	0	-	3UTRd
chr1	205523400	205523402	NR_027086	0	-	3UTRd
chr1	205577070	205577072	NM_001973	0	-	3UTRd
chr1	205588395	205588397	NM_021795	0	-	3UTRd
chr1	205626980	205626982	NM_033102	0	-	3UTRd
chr1	205681946	205681948	NM_022731	0	-	3UTRd
chr1	205758220	205758222	NM_173854	0	-	3UTRd
chr1	206238871	206238873	NM_001007544	0	-	3UTRd
chr1	207076630	207076632	NM_001142473	0	-	3UTRd
chr1	207076630	207076632	NM_001193338	0	-	3UTRd
chr1	207076630	207076632	NM_005449	0	-	3UTRd
chr1	207191865	207191867	NM_001083924	0	-	3UTRd
chr1	207191865	207191867	NM_023938	0	-	3UTRd
chr1	207217193	207217195	NM_018566	0	-	3UTRd
chr1	208059882	208059884	NM_001025109	0	-	3UTRd
chr1	208059882	208059884	NM_001773	0	-	3UTRd
chr1	208195587	208195589	NM_025179	0	-	3UTRd
chr1	209788217	209788219	NM_000228	0	-	3UTRd
chr1	209788217	209788219	NM_001017402	0	-	3UTRd
chr1	209788217	209788219	NM_001127641	0	-	3UTRd
chr1	209958967	209958969	NM_001206696	0	-	3UTRd
chr1	209958967	209958969	NM_006147	0	-	3UTRd
chr1	210404803	210404805	NR_024337	0	-	3UTRd
chr1	211916798	211916800	NM_014873	0	-	3UTRd
chr1	212113740	212113742	NM_001199809	0	-	3UTRd
chr1	212113740	212113742	NM_001199811	0	-	3UTRd
chr1	212113740	212113742	NM_001199812	0	-	3UTRd
chr1	212113740	212113742	NM_015434	0	-	3UTRd
chr1	212113740	212113742	NR_037667	0	-	3UTRd
chr1	212537815	212537817	NM_001198862	0	-	3UTRd
chr1	212537815	212537817	NM_018252	0	-	3UTRd
chr1	212859758	212859760	NM_018664	0	-	3UTRd
chr1	212899494	212899496	NM_001042549	0	-	3UTRd
chr1	212899494	212899496	NM_015471	0	-	3UTRd
chr1	213003484	213003486	NM_001024601	0	-	3UTRd
chr1	213165523	213165525	NM_144567	0	-	3UTRd
chr1	213991094	213991096	NR_037850	0	-	3UTRd
chr1	213992977	213992979	NR_037850	0	-	3UTRd
chr1	220087605	220087607	NM_018713	0	-	3UTRd
chr1	220230823	220230825	NM_006085	0	-	3UTRd
chr1	220321609	220321611	NM_012414	0	-	3UTRd
chr1	221874763	221874765	NM_007207	0	-	3UTRd
chr1	221874763	221874765	NM_144728	0	-	3UTRd
chr1	221874763	221874765	NM_144729	0	-	3UTRd
chr1	222695601	222695603	NM_024746	0	-	3UTRd
chr1	222841354	222841356	NM_022831	0	-	3UTRd
chr1	223394160	223394162	NM_017982	0	-	3UTRd
chr1	223967594	223967596	NM_001031685	0	-	3UTRd
chr1	223967594	223967596	NM_005426	0	-	3UTRd
chr1	224572844	224572846	NM_001115113	0	-	3UTRd
chr1	224572844	224572846	NM_025160	0	-	3UTRd
chr1	225589203	225589205	NM_002296	0	-	3UTRd
chr1	225589203	225589205	NM_194442	0	-	3UTRd
chr1	225674533	225674535	NM_001008493	0	-	3UTRd
chr1	225674533	225674535	NM_018212	0	-	3UTRd
chr1	226033232	226033234	NM_014698	0	-	3UTRd
chr1	226107579	226107581	NM_013328	0	-	3UTRd
chr1	226332379	226332381	NM_022735	0	-	3UTRd
chr1	226548391	226548393	NM_001618	0	-	3UTRd
chr1	226819390	226819392	NM_002221	0	-	3UTRd
chr1	227177565	227177567	NM_003607	0	-	3UTRd
chr1	227177565	227177567	NM_014826	0	-	3UTRd
chr1	227918889	227918891	NM_001161465	0	-	3UTRd
chr1	227918889	227918891	NM_023007	0	-	3UTRd
chr1	229456751	229456753	NM_145257	0	-	3UTRd
chr1	229577043	229577045	NM_018230	0	-	3UTRd
chr1	229652328	229652330	NM_012089	0	-	3UTRd
chr1	230457391	230457393	NM_024554	0	-	3UTRd
chr1	230838271	230838273	NM_000029	0	-	3UTRd
chr1	230972864	230972866	NM_001136494	0	-	3UTRd
chr1	230972864	230972866	NM_001136495	0	-	3UTRd
chr1	230972864	230972866	NM_032800	0	-	3UTRd
chr1	231154703	231154705	NM_198552	0	-	3UTRd
chr1	231468481	231468483	NM_175876	0	-	3UTRd
chr1	231499496	231499498	NM_022051	0	-	3UTRd
chr1	232533711	232533713	NM_020808	0	-	3UTRd
chr1	234527058	234527060	NM_005646	0	-	3UTRd
chr1	234663636	234663638	NR_038426	0	-	3UTRd
chr1	234740014	234740016	NM_001077397	0	-	3UTRd
chr1	234740014	234740016	NM_182972	0	-	3UTRd
chr1	235272657	235272659	NM_014765	0	-	3UTRd
chr1	235294497	235294499	NM_015014	0	-	3UTRd
chr1	235294497	235294499	NR_027762	0	-	3UTRd
chr1	235330209	235330211	NM_001206794	0	-	3UTRd
chr1	235330209	235330211	NM_016374	0	-	3UTRd
chr1	235330209	235330211	NM_031371	0	-	3UTRd
chr1	235610532	235610534	NM_152490	0	-	3UTRd
chr1	235710984	235710986	NM_001098721	0	-	3UTRd
chr1	235710984	235710986	NM_001098722	0	-	3UTRd
chr1	235710984	235710986	NM_004485	0	-	3UTRd
chr1	236139131	236139133	NM_002508	0	-	3UTRd
chr1	236378421	236378423	NM_019891	0	-	3UTRd
chr1	236712304	236712306	NM_018072	0	-	3UTRd
chr1	238041163	238041165	NM_021186	0	-	3UTRd
chr1	238045676	238045678	NM_021186	0	-	3UTRd
chr1	240652872	240652874	NM_022469	0	-	3UTRd
chr1	240938816	240938818	NM_002924	0	-	3UTRd
chr1	241660856	241660858	NM_000143	0	-	3UTRd
chr1	241756451	241756453	NM_014322	0	-	3UTRd
chr1	241792166	241792168	NM_001821	0	-	3UTRd
chr1	242251688	242251690	NM_001195811	0	-	3UTRd
chr1	242251688	242251690	NM_001195812	0	-	3UTRd
chr1	242251688	242251690	NM_152666	0	-	3UTRd
chr1	243287729	243287731	NM_001042404	0	-	3UTRd
chr1	243287729	243287731	NM_001042405	0	-	3UTRd
chr1	243287729	243287731	NM_014812	0	-	3UTRd
chr1	243663020	243663022	NM_005465	0	-	3UTRd
chr1	244571793	244571795	NM_001126	0	-	3UTRd
chr1	245013601	245013603	NM_004501	0	-	3UTRd
chr1	245013601	245013603	NM_031844	0	-	3UTRd
chr1	246703862	246703864	NM_022366	0	-	3UTRd
chr1	247002401	247002403	NM_015446	0	-	3UTRd
chr1	247108848	247108850	NM_001204221	0	-	3UTRd
chr1	247108848	247108850	NR_037892	0	-	3UTRd
chr1	247108848	247108850	NR_037894	0	-	3UTRd
chr1	247197939	247197941	NM_001204220	0	-	3UTRd
chr1	247197939	247197941	NM_033213	0	-	3UTRd
chr10	320129	320131	NM_014974	0	-	3UTRd
chr10	855483	855485	NM_015155	0	-	3UTRd
chr10	1085963	1085965	NM_004508	0	-	3UTRd
chr10	1223252	1223254	NM_018702	0	-	3UTRd
chr10	3818187	3818189	NM_001160124	0	-	3UTRd
chr10	3818187	3818189	NM_001160125	0	-	3UTRd
chr10	3818187	3818189	NM_001300	0	-	3UTRd
chr10	3818187	3818189	NR_027653	0	-	3UTRd
chr10	5029967	5029969	NM_001354	0	-	3UTRd
chr10	5029967	5029969	NM_205845	0	-	3UTRd
chr10	5807185	5807187	NM_001115156	0	-	3UTRd
chr10	5807185	5807187	NM_001494	0	-	3UTRd
chr10	6052656	6052658	NM_000417	0	-	3UTRd
chr10	6469104	6469106	NM_001242413	0	-	3UTRd
chr10	6469104	6469106	NM_006257	0	-	3UTRd
chr10	7200585	7200587	NM_001018039	0	-	3UTRd
chr10	7200585	7200587	NM_001029880	0	-	3UTRd
chr10	7601231	7601233	NM_030569	0	-	3UTRd
chr10	7601231	7601233	NM_032817	0	-	3UTRd
chr10	7613367	7613369	NM_001001851	0	-	3UTRd
chr10	7792924	7792926	NM_012311	0	-	3UTRd
chr10	7792924	7792926	NR_045609	0	-	3UTRd
chr10	7795914	7795916	NR_045609	0	-	3UTRd
chr10	7801852	7801854	NR_045609	0	-	3UTRd
chr10	7804419	7804421	NR_045609	0	-	3UTRd
chr10	7805685	7805687	NR_045609	0	-	3UTRd
chr10	7808015	7808017	NR_045609	0	-	3UTRd
chr10	7811178	7811180	NR_045609	0	-	3UTRd
chr10	11502508	11502510	NM_001080491	0	-	3UTRd
chr10	11502508	11502510	NM_014688	0	-	3UTRd
chr10	12938624	12938626	NM_031455	0	-	3UTRd
chr10	13319795	13319797	NM_001037537	0	-	3UTRd
chr10	13319795	13319797	NM_006214	0	-	3UTRd
chr10	13359437	13359439	NM_001195602	0	-	3UTRd
chr10	13359437	13359439	NM_001195604	0	-	3UTRd
chr10	13359437	13359439	NM_012247	0	-	3UTRd
chr10	13483087	13483089	NM_001100912	0	-	3UTRd
chr10	13685705	13685707	NM_018027	0	-	3UTRd
chr10	14560558	14560560	NM_031453	0	-	3UTRd
chr10	14861250	14861252	NM_001029954	0	-	3UTRd
chr10	15147770	15147772	NM_004808	0	-	3UTRd
chr10	15820174	15820176	NM_024948	0	-	3UTRd
chr10	16632616	16632618	NM_012425	0	-	3UTRd
chr10	16632616	16632618	NM_152724	0	-	3UTRd
chr10	17184981	17184983	NM_004412	0	-	3UTRd
chr10	17631957	17631959	NM_014241	0	-	3UTRd
chr10	18834263	18834265	NM_182543	0	-	3UTRd
chr10	21068902	21068904	NM_001173484	0	-	3UTRd
chr10	21068902	21068904	NM_006393	0	-	3UTRd
chr10	21068902	21068904	NM_213569	0	-	3UTRd
chr10	22823765	22823767	NM_005028	0	-	3UTRd
chr10	23605519	23605521	NM_153714	0	-	3UTRd
chr10	25137553	25137555	NM_020200	0	-	3UTRd
chr10	27035524	27035526	NM_001012750	0	-	3UTRd
chr10	27035524	27035526	NM_001012751	0	-	3UTRd
chr10	27035524	27035526	NM_001012752	0	-	3UTRd
chr10	27035524	27035526	NM_001178116	0	-	3UTRd
chr10	27035524	27035526	NM_001178119	0	-	3UTRd
chr10	27035524	27035526	NM_001178120	0	-	3UTRd
chr10	27035524	27035526	NM_001178121	0	-	3UTRd
chr10	27035524	27035526	NM_001178122	0	-	3UTRd
chr10	27035524	27035526	NM_001178123	0	-	3UTRd
chr10	27035524	27035526	NM_001178124	0	-	3UTRd
chr10	27035524	27035526	NM_001178125	0	-	3UTRd
chr10	27035524	27035526	NM_005470	0	-	3UTRd
chr10	27293044	27293046	NM_001256053	0	-	3UTRd
chr10	27293044	27293046	NM_014915	0	-	3UTRd
chr10	27399039	27399041	NM_001253866	0	-	3UTRd
chr10	27399039	27399041	NM_014263	0	-	3UTRd
chr10	27399039	27399041	NM_139312	0	-	3UTRd
chr10	27484142	27484144	NM_001042473	0	-	3UTRd
chr10	27484142	27484144	NM_145698	0	-	3UTRd
chr10	27484142	27484144	NR_024150	0	-	3UTRd
chr10	27961802	27961804	NM_001242702	0	-	3UTRd
chr10	27961802	27961804	NM_173576	0	-	3UTRd
chr10	28339922	28339924	NM_173496	0	-	3UTRd
chr10	28808845	28808847	NR_033805	0	-	3UTRd
chr10	29746276	29746278	NM_003174	0	-	3UTRd
chr10	29746276	29746278	NM_021738	0	-	3UTRd
chr10	30301728	30301730	NM_020848	0	-	3UTRd
chr10	30598729	30598731	NM_018109	0	-	3UTRd
chr10	31133564	31133566	NM_001143766	0	-	3UTRd
chr10	31133564	31133566	NM_001143767	0	-	3UTRd
chr10	31133564	31133566	NM_001143768	0	-	3UTRd
chr10	31133564	31133566	NM_001143769	0	-	3UTRd
chr10	31133564	31133566	NM_001143770	0	-	3UTRd
chr10	31133564	31133566	NM_001143771	0	-	3UTRd
chr10	31133564	31133566	NM_182755	0	-	3UTRd
chr10	31133564	31133566	NR_026560	0	-	3UTRd
chr10	31605456	31605458	NR_024284	0	-	3UTRd
chr10	32297937	32297939	NM_004521	0	-	3UTRd
chr10	33189245	33189247	NM_002211	0	-	3UTRd
chr10	33189245	33189247	NM_033668	0	-	3UTRd
chr10	33189245	33189247	NM_133376	0	-	3UTRd
chr10	33466418	33466420	NM_001244972	0	-	3UTRd
chr10	33466418	33466420	NM_001244973	0	-	3UTRd
chr10	33466418	33466420	NM_003873	0	-	3UTRd
chr10	33466418	33466420	NR_045259	0	-	3UTRd
chr10	34398487	34398489	NM_001184785	0	-	3UTRd
chr10	34398487	34398489	NM_001184786	0	-	3UTRd
chr10	34398487	34398489	NM_001184787	0	-	3UTRd
chr10	34398487	34398489	NM_001184788	0	-	3UTRd
chr10	34398487	34398489	NM_001184789	0	-	3UTRd
chr10	34398487	34398489	NM_001184790	0	-	3UTRd
chr10	34398487	34398489	NM_001184791	0	-	3UTRd
chr10	34398487	34398489	NM_019619	0	-	3UTRd
chr10	35297478	35297480	NM_001198777	0	-	3UTRd
chr10	35297478	35297480	NM_001198778	0	-	3UTRd
chr10	35297478	35297480	NM_001198779	0	-	3UTRd
chr10	35297478	35297480	NM_003591	0	-	3UTRd
chr10	35927176	35927178	NM_031866	0	-	3UTRd
chr10	38117898	38117900	NM_021045	0	-	3UTRd
chr10	42827313	42827315	NR_024380	0	-	3UTRd
chr10	43008960	43008962	NR_026777	0	-	3UTRd
chr10	43084554	43084556	NM_006955	0	-	3UTRd
chr10	43689983	43689985	NM_145313	0	-	3UTRd
chr10	43881064	43881066	NM_001098204	0	-	3UTRd
chr10	43881064	43881066	NM_001098205	0	-	3UTRd
chr10	43881064	43881066	NM_001098206	0	-	3UTRd
chr10	43881064	43881066	NM_001098207	0	-	3UTRd
chr10	43881064	43881066	NM_001098208	0	-	3UTRd
chr10	43881064	43881066	NM_004966	0	-	3UTRd
chr10	44865604	44865606	NM_000609	0	-	3UTRd
chr10	44872509	44872511	NM_001178134	0	-	3UTRd
chr10	44872509	44872511	NM_199168	0	-	3UTRd
chr10	45471708	45471710	NM_007021	0	-	3UTRd
chr10	45493145	45493147	NM_001039380	0	-	3UTRd
chr10	45952816	45952818	NM_001002265	0	-	3UTRd
chr10	45952816	45952818	NM_001002266	0	-	3UTRd
chr10	45952816	45952818	NM_145021	0	-	3UTRd
chr10	48381486	48381488	NM_002900	0	-	3UTRd
chr10	49364601	49364603	NM_001018071	0	-	3UTRd
chr10	49364601	49364603	NM_001042512	0	-	3UTRd
chr10	50222332	50222334	NM_001031746	0	-	3UTRd
chr10	50664490	50664492	NM_000124	0	-	3UTRd
chr10	50723150	50723152	NM_170753	0	-	3UTRd
chr10	51026324	51026326	NM_003631	0	-	3UTRd
chr10	51592087	51592089	NM_006327	0	-	3UTRd
chr10	52065344	52065346	NM_147156	0	-	3UTRd
chr10	52559168	52559170	NM_001198818	0	-	3UTRd
chr10	52559168	52559170	NM_001198819	0	-	3UTRd
chr10	52559168	52559170	NM_001198820	0	-	3UTRd
chr10	52559168	52559170	NM_014576	0	-	3UTRd
chr10	52559168	52559170	NM_138932	0	-	3UTRd
chr10	52559168	52559170	NM_138933	0	-	3UTRd
chr10	53455245	53455247	NM_015235	0	-	3UTRd
chr10	55580859	55580861	NM_001142763	0	-	3UTRd
chr10	55580859	55580861	NM_001142764	0	-	3UTRd
chr10	55580859	55580861	NM_001142765	0	-	3UTRd
chr10	55580859	55580861	NM_001142766	0	-	3UTRd
chr10	55580859	55580861	NM_001142767	0	-	3UTRd
chr10	55580859	55580861	NM_001142768	0	-	3UTRd
chr10	55580859	55580861	NM_001142773	0	-	3UTRd
chr10	55580859	55580861	NM_033056	0	-	3UTRd
chr10	58117198	58117200	NM_001005413	0	-	3UTRd
chr10	58117198	58117200	NM_007057	0	-	3UTRd
chr10	58117198	58117200	NM_032997	0	-	3UTRd
chr10	61005888	61005890	NM_001001971	0	-	3UTRd
chr10	61005888	61005890	NM_001143773	0	-	3UTRd
chr10	61005888	61005890	NM_001166698	0	-	3UTRd
chr10	61005888	61005890	NM_198215	0	-	3UTRd
chr10	61410521	61410523	NM_194298	0	-	3UTRd
chr10	61548505	61548507	NM_005436	0	-	3UTRd
chr10	61717974	61717976	NR_024340	0	-	3UTRd
chr10	61786055	61786057	NM_001149	0	-	3UTRd
chr10	61786055	61786057	NM_001204403	0	-	3UTRd
chr10	61786055	61786057	NM_001204404	0	-	3UTRd
chr10	61786055	61786057	NM_020987	0	-	3UTRd
chr10	62629197	62629199	NM_001242359	0	-	3UTRd
chr10	62629197	62629199	NM_014836	0	-	3UTRd
chr10	62629197	62629199	NR_024554	0	-	3UTRd
chr10	62629197	62629199	NR_024555	0	-	3UTRd
chr10	63166400	63166402	NM_178505	0	-	3UTRd
chr10	63952952	63952954	NM_145307	0	-	3UTRd
chr10	64571755	64571757	NM_000399	0	-	3UTRd
chr10	64571755	64571757	NM_001136177	0	-	3UTRd
chr10	64571755	64571757	NM_001136178	0	-	3UTRd
chr10	64571755	64571757	NM_001136179	0	-	3UTRd
chr10	64926987	64926989	NM_004241	0	-	3UTRd
chr10	64926987	64926989	NM_032776	0	-	3UTRd
chr10	67679724	67679726	NM_001127384	0	-	3UTRd
chr10	67679724	67679726	NM_013266	0	-	3UTRd
chr10	69556426	69556428	NM_021800	0	-	3UTRd
chr10	69570965	69570967	NM_201262	0	-	3UTRd
chr10	69681655	69681657	NM_015601	0	-	3UTRd
chr10	69681655	69681657	NM_022079	0	-	3UTRd
chr10	70103274	70103276	NM_017987	0	-	3UTRd
chr10	70136949	70136951	NM_001042417	0	-	3UTRd
chr10	70173820	70173822	NM_001080449	0	-	3UTRd
chr10	70242089	70242091	NM_152707	0	-	3UTRd
chr10	71163957	71163959	NM_001057	0	-	3UTRd
chr10	71872022	71872024	NM_001198696	0	-	3UTRd
chr10	71872022	71872024	NM_032797	0	-	3UTRd
chr10	71897732	71897734	NM_001040273	0	-	3UTRd
chr10	71897732	71897734	NM_173555	0	-	3UTRd
chr10	71909960	71909962	NM_001142648	0	-	3UTRd
chr10	71909960	71909962	NM_020150	0	-	3UTRd
chr10	71962585	71962587	NM_021129	0	-	3UTRd
chr10	72191691	72191693	NM_018055	0	-	3UTRd
chr10	73507313	73507315	NM_022153	0	-	3UTRd
chr10	73576054	73576056	NM_001042465	0	-	3UTRd
chr10	73576054	73576056	NM_001042466	0	-	3UTRd
chr10	73576054	73576056	NM_002778	0	-	3UTRd
chr10	73818791	73818793	NM_001244950	0	-	3UTRd
chr10	73818791	73818793	NM_014767	0	-	3UTRd
chr10	73845983	73845985	NM_001134434	0	-	3UTRd
chr10	73855789	73855791	NM_001198798	0	-	3UTRd
chr10	73855789	73855791	NM_001198799	0	-	3UTRd
chr10	73855789	73855791	NM_001198800	0	-	3UTRd
chr10	73855789	73855791	NR_045564	0	-	3UTRd
chr10	74092587	74092589	NM_001002762	0	-	3UTRd
chr10	74092587	74092589	NM_017626	0	-	3UTRd
chr10	74127083	74127085	NM_001195518	0	-	3UTRd
chr10	74127083	74127085	NM_001195519	0	-	3UTRd
chr10	74127083	74127085	NM_006077	0	-	3UTRd
chr10	74766979	74766981	NM_000917	0	-	3UTRd
chr10	74766979	74766981	NM_001017962	0	-	3UTRd
chr10	74766979	74766981	NM_001142595	0	-	3UTRd
chr10	74766979	74766981	NM_001142596	0	-	3UTRd
chr10	75008600	75008602	NM_016065	0	-	3UTRd
chr10	75135188	75135190	NM_001156	0	-	3UTRd
chr10	75135188	75135190	NM_004034	0	-	3UTRd
chr10	75196562	75196564	NM_001142353	0	-	3UTRd
chr10	75196562	75196564	NM_001142354	0	-	3UTRd
chr10	75196562	75196564	NM_021132	0	-	3UTRd
chr10	75572258	75572260	NM_001204492	0	-	3UTRd
chr10	75572258	75572260	NM_001222	0	-	3UTRd
chr10	75572258	75572260	NM_172169	0	-	3UTRd
chr10	75572258	75572260	NM_172170	0	-	3UTRd
chr10	75572258	75572260	NM_172171	0	-	3UTRd
chr10	75572258	75572260	NM_172173	0	-	3UTRd
chr10	75880014	75880016	NM_012095	0	-	3UTRd
chr10	75880014	75880016	NM_207012	0	-	3UTRd
chr10	77157602	77157604	NM_032772	0	-	3UTRd
chr10	78629358	78629360	NM_001014797	0	-	3UTRd
chr10	78644634	78644636	NM_001161352	0	-	3UTRd
chr10	78644634	78644636	NM_001161353	0	-	3UTRd
chr10	78644634	78644636	NM_002247	0	-	3UTRd
chr10	79550548	79550550	NM_004747	0	-	3UTRd
chr10	79734906	79734908	NM_007055	0	-	3UTRd
chr10	80703082	80703084	NR_015429	0	-	3UTRd
chr10	80703082	80703084	NR_024429	0	-	3UTRd
chr10	80703082	80703084	NR_024431	0	-	3UTRd
chr10	81142082	81142084	NM_153367	0	-	3UTRd
chr10	81315607	81315609	NM_001098668	0	-	3UTRd
chr10	81914879	81914881	NM_001157	0	-	3UTRd
chr10	81914879	81914881	NM_145868	0	-	3UTRd
chr10	81914879	81914881	NM_145869	0	-	3UTRd
chr10	85980248	85980250	NM_001017924	0	-	3UTRd
chr10	87359311	87359313	NM_017551	0	-	3UTRd
chr10	88195012	88195014	NM_015045	0	-	3UTRd
chr10	88695297	88695299	NM_024756	0	-	3UTRd
chr10	88809958	88809960	NM_005271	0	-	3UTRd
chr10	89512874	89512876	NM_032810	0	-	3UTRd
chr10	89618917	89618919	NM_001126049	0	-	3UTRd
chr10	90043858	90043860	NM_001031709	0	-	3UTRd
chr10	90579658	90579660	NM_144590	0	-	3UTRd
chr10	91339253	91339255	NM_138316	0	-	3UTRd
chr10	91339253	91339255	NM_148977	0	-	3UTRd
chr10	91339253	91339255	NM_148978	0	-	3UTRd
chr10	92671856	92671858	NM_014391	0	-	3UTRd
chr10	92911760	92911762	NR_002779	0	-	3UTRd
chr10	93666344	93666346	NM_152429	0	-	3UTRd
chr10	93808396	93808398	NM_001178137	0	-	3UTRd
chr10	93808396	93808398	NM_014912	0	-	3UTRd
chr10	94211440	94211442	NM_001165946	0	-	3UTRd
chr10	94211440	94211442	NM_004969	0	-	3UTRd
chr10	95427639	95427641	NM_145246	0	-	3UTRd
chr10	95717896	95717898	NR_002319	0	-	3UTRd
chr10	97071529	97071531	NM_001034954	0	-	3UTRd
chr10	97071529	97071531	NM_001034955	0	-	3UTRd
chr10	97071529	97071531	NM_001034956	0	-	3UTRd
chr10	97071529	97071531	NM_001034957	0	-	3UTRd
chr10	97071529	97071531	NM_006434	0	-	3UTRd
chr10	97071529	97071531	NM_015385	0	-	3UTRd
chr10	97071529	97071531	NM_024991	0	-	3UTRd
chr10	97365685	97365687	NM_001017423	0	-	3UTRd
chr10	97365685	97365687	NM_002860	0	-	3UTRd
chr10	97423152	97423154	NM_001143973	0	-	3UTRd
chr10	97423152	97423154	NM_015631	0	-	3UTRd
chr10	98277866	98277868	NM_020123	0	-	3UTRd
chr10	98353068	98353070	NM_152309	0	-	3UTRd
chr10	98757794	98757796	NM_003061	0	-	3UTRd
chr10	98912798	98912800	NR_037909	0	-	3UTRd
chr10	98917574	98917576	NR_037909	0	-	3UTRd
chr10	98923136	98923138	NR_037909	0	-	3UTRd
chr10	98924575	98924577	NR_037909	0	-	3UTRd
chr10	98981929	98981931	NM_001204300	0	-	3UTRd
chr10	98981929	98981931	NM_001256423	0	-	3UTRd
chr10	98981929	98981931	NM_032900	0	-	3UTRd
chr10	98988903	98988905	NR_037909	0	-	3UTRd
chr10	98989520	98989522	NR_037909	0	-	3UTRd
chr10	99092253	99092255	NM_012083	0	-	3UTRd
chr10	99195665	99195667	NM_016046	0	-	3UTRd
chr10	99639382	99639384	NM_001206528	0	-	3UTRd
chr10	100007442	100007444	NM_032211	0	-	3UTRd
chr10	100175954	100175956	NM_000195	0	-	3UTRd
chr10	100188902	100188904	NM_182639	0	-	3UTRd
chr10	100216833	100216835	NM_001166244	0	-	3UTRd
chr10	100216833	100216835	NM_001166245	0	-	3UTRd
chr10	100216833	100216835	NM_001166246	0	-	3UTRd
chr10	100216833	100216835	NM_021828	0	-	3UTRd
chr10	101156626	101156628	NM_002079	0	-	3UTRd
chr10	101468504	101468506	NM_004376	0	-	3UTRd
chr10	101468504	101468506	NM_078470	0	-	3UTRd
chr10	101909846	101909848	NM_001100626	0	-	3UTRd
chr10	101909846	101909848	NM_006459	0	-	3UTRd
chr10	101992054	101992056	NM_018294	0	-	3UTRd
chr10	102033034	102033036	NM_173809	0	-	3UTRd
chr10	102033034	102033036	NR_046296	0	-	3UTRd
chr10	102033034	102033036	NR_046314	0	-	3UTRd
chr10	102033034	102033036	NR_046315	0	-	3UTRd
chr10	102767439	102767441	NM_001195263	0	-	3UTRd
chr10	102777088	102777090	NM_024895	0	-	3UTRd
chr10	103544199	103544201	NM_001142434	0	-	3UTRd
chr10	103544199	103544201	NM_012215	0	-	3UTRd
chr10	103605355	103605357	NM_024541	0	-	3UTRd
chr10	104238985	104238987	NM_005736	0	-	3UTRd
chr10	104433483	104433485	NM_004311	0	-	3UTRd
chr10	104847773	104847775	NM_001134373	0	-	3UTRd
chr10	104847773	104847775	NM_012229	0	-	3UTRd
chr10	105353783	105353785	NM_014631	0	-	3UTRd
chr10	105637317	105637319	NM_024928	0	-	3UTRd
chr10	105889645	105889647	NM_025145	0	-	3UTRd
chr10	108333420	108333422	NM_001013031	0	-	3UTRd
chr10	108333420	108333422	NM_001206570	0	-	3UTRd
chr10	108333420	108333422	NM_001206572	0	-	3UTRd
chr10	108333420	108333422	NM_052918	0	-	3UTRd
chr10	111705316	111705318	NR_038943	0	-	3UTRd
chr10	112052797	112052799	NM_005871	0	-	3UTRd
chr10	112658487	112658489	NM_001195304	0	-	3UTRd
chr10	112658487	112658489	NM_001195305	0	-	3UTRd
chr10	112658487	112658489	NM_001195306	0	-	3UTRd
chr10	112658487	112658489	NM_001195307	0	-	3UTRd
chr10	112658487	112658489	NM_001243783	0	-	3UTRd
chr10	113909621	113909623	NM_001244949	0	-	3UTRd
chr10	113909621	113909623	NM_020918	0	-	3UTRd
chr10	114190057	114190059	NM_022494	0	-	3UTRd
chr10	115881973	115881975	NM_018017	0	-	3UTRd
chr10	116054582	116054584	NM_001001936	0	-	3UTRd
chr10	116054582	116054584	NM_032550	0	-	3UTRd
chr10	116190868	116190870	NM_001003407	0	-	3UTRd
chr10	116190868	116190870	NM_001003408	0	-	3UTRd
chr10	116190868	116190870	NM_002313	0	-	3UTRd
chr10	116190868	116190870	NM_006720	0	-	3UTRd
chr10	117816441	117816443	NM_001145453	0	-	3UTRd
chr10	117816441	117816443	NM_005264	0	-	3UTRd
chr10	117816441	117816443	NM_145793	0	-	3UTRd
chr10	118423206	118423208	NM_144661	0	-	3UTRd
chr10	118430702	118430704	NM_025015	0	-	3UTRd
chr10	118644305	118644307	NM_001127211	0	-	3UTRd
chr10	118644305	118644307	NM_018330	0	-	3UTRd
chr10	119243803	119243805	NR_002791	0	-	3UTRd
chr10	119764426	119764428	NM_014904	0	-	3UTRd
chr10	120068571	120068573	NM_001134672	0	-	3UTRd
chr10	120068571	120068573	NM_022063	0	-	3UTRd
chr10	120440493	120440495	NM_153810	0	-	3UTRd
chr10	120794540	120794542	NM_003750	0	-	3UTRd
chr10	120927214	120927216	NM_006793	0	-	3UTRd
chr10	120927214	120927216	NM_014098	0	-	3UTRd
chr10	121259338	121259340	NM_001005339	0	-	3UTRd
chr10	121259338	121259340	NM_002925	0	-	3UTRd
chr10	121332977	121332979	NM_001033925	0	-	3UTRd
chr10	121332977	121332979	NM_003252	0	-	3UTRd
chr10	121588915	121588917	NM_001256378	0	-	3UTRd
chr10	121588915	121588917	NM_001256379	0	-	3UTRd
chr10	121588915	121588917	NM_024834	0	-	3UTRd
chr10	123237843	123237845	NM_000141	0	-	3UTRd
chr10	123237843	123237845	NM_001144914	0	-	3UTRd
chr10	123237843	123237845	NM_001144915	0	-	3UTRd
chr10	123237843	123237845	NM_001144916	0	-	3UTRd
chr10	123237843	123237845	NM_001144917	0	-	3UTRd
chr10	123237843	123237845	NM_001144918	0	-	3UTRd
chr10	123237843	123237845	NM_022970	0	-	3UTRd
chr10	124690418	124690420	NM_024942	0	-	3UTRd
chr10	125505151	125505153	NM_198148	0	-	3UTRd
chr10	125767181	125767183	NM_015892	0	-	3UTRd
chr10	125779168	125779170	NM_014863	0	-	3UTRd
chr10	126085871	126085873	NM_000274	0	-	3UTRd
chr10	126085871	126085873	NM_001171814	0	-	3UTRd
chr10	126307862	126307864	NM_014661	0	-	3UTRd
chr10	126447405	126447407	NM_212554	0	-	3UTRd
chr10	126676417	126676419	NM_001083914	0	-	3UTRd
chr10	126676417	126676419	NM_001329	0	-	3UTRd
chr10	126676417	126676419	NM_022802	0	-	3UTRd
chr10	127524908	127524910	NM_018180	0	-	3UTRd
chr10	127702901	127702903	NM_003474	0	-	3UTRd
chr10	128113573	128113575	NM_001004298	0	-	3UTRd
chr10	129894924	129894926	NM_001145966	0	-	3UTRd
chr10	129894924	129894926	NM_002417	0	-	3UTRd
chr10	131633495	131633497	NM_001005463	0	-	3UTRd
chr10	133781203	133781205	NM_004052	0	-	3UTRd
chr10	135092133	135092135	NM_001256617	0	-	3UTRd
chr10	135092133	135092135	NM_001256618	0	-	3UTRd
chr10	135092133	135092135	NM_006659	0	-	3UTRd
chr10	135092133	135092135	NR_046330	0	-	3UTRd
chr10	135168657	135168659	NM_198472	0	-	3UTRd
chr10	135368347	135368349	NM_001143764	0	-	3UTRd
chr11	126986	126988	NR_028326	0	-	3UTRd
chr11	202923	202925	NM_001098787	0	-	3UTRd
chr11	202923	202925	NM_016526	0	-	3UTRd
chr11	215029	215031	NM_001017524	0	-	3UTRd
chr11	215029	215031	NM_012239	0	-	3UTRd
chr11	565656	565658	NR_038262	0	-	3UTRd
chr11	573807	573809	NR_026967	0	-	3UTRd
chr11	616564	616566	NM_001171968	0	-	3UTRd
chr11	616564	616566	NM_021924	0	-	3UTRd
chr11	616564	616566	NM_031264	0	-	3UTRd
chr11	767222	767224	NM_182612	0	-	3UTRd
chr11	787109	787111	NM_016564	0	-	3UTRd
chr11	790474	790476	NM_001191060	0	-	3UTRd
chr11	790474	790476	NM_001191061	0	-	3UTRd
chr11	790474	790476	NM_024698	0	-	3UTRd
chr11	839720	839722	NM_021128	0	-	3UTRd
chr11	867858	867860	NM_001142674	0	-	3UTRd
chr11	867858	867860	NM_001142675	0	-	3UTRd
chr11	867858	867860	NM_001142676	0	-	3UTRd
chr11	867858	867860	NM_001142677	0	-	3UTRd
chr11	867858	867860	NM_023947	0	-	3UTRd
chr11	1295597	1295599	NM_019009	0	-	3UTRd
chr11	1575280	1575282	NM_004420	0	-	3UTRd
chr11	1753639	1753641	NM_001170820	0	-	3UTRd
chr11	2289727	2289729	NM_005170	0	-	3UTRd
chr11	2949502	2949504	NM_003311	0	-	3UTRd
chr11	2965659	2965661	NM_005969	0	-	3UTRd
chr11	3108345	3108347	NM_001144063	0	-	3UTRd
chr11	3108345	3108347	NM_020896	0	-	3UTRd
chr11	3108345	3108347	NM_145638	0	-	3UTRd
chr11	3379156	3379158	NM_001130519	0	-	3UTRd
chr11	3379156	3379158	NM_001130520	0	-	3UTRd
chr11	3379156	3379158	NM_001242841	0	-	3UTRd
chr11	3379156	3379158	NM_001242842	0	-	3UTRd
chr11	3379156	3379158	NM_001242843	0	-	3UTRd
chr11	3379156	3379158	NM_001256823	0	-	3UTRd
chr11	3379156	3379158	NM_001256824	0	-	3UTRd
chr11	3379156	3379158	NM_001256825	0	-	3UTRd
chr11	3379156	3379158	NM_007152	0	-	3UTRd
chr11	3379156	3379158	NR_040083	0	-	3UTRd
chr11	3379156	3379158	NR_046381	0	-	3UTRd
chr11	3379156	3379158	NR_046382	0	-	3UTRd
chr11	3696239	3696241	NM_016320	0	-	3UTRd
chr11	3696239	3696241	NM_139132	0	-	3UTRd
chr11	3733058	3733060	NM_005387	0	-	3UTRd
chr11	3733058	3733060	NM_139131	0	-	3UTRd
chr11	5684424	5684426	NM_033034	0	-	3UTRd
chr11	5684424	5684426	NM_033092	0	-	3UTRd
chr11	5684424	5684426	NM_033093	0	-	3UTRd
chr11	6340175	6340177	NM_145040	0	-	3UTRd
chr11	6495912	6495914	NM_001242854	0	-	3UTRd
chr11	6495912	6495914	NM_001242855	0	-	3UTRd
chr11	6495912	6495914	NM_001242856	0	-	3UTRd
chr11	6495912	6495914	NM_012402	0	-	3UTRd
chr11	6632047	6632049	NM_006284	0	-	3UTRd
chr11	6633996	6633998	NM_000391	0	-	3UTRd
chr11	6701615	6701617	NM_022061	0	-	3UTRd
chr11	6734380	6734382	NR_003945	0	-	3UTRd
chr11	7020548	7020550	NM_013249	0	-	3UTRd
chr11	8127596	8127598	NM_001135109	0	-	3UTRd
chr11	8127596	8127598	NM_001206671	0	-	3UTRd
chr11	8127596	8127598	NM_001206672	0	-	3UTRd
chr11	8127596	8127598	NM_024557	0	-	3UTRd
chr11	8127596	8127598	NR_045405	0	-	3UTRd
chr11	8245856	8245858	NM_002315	0	-	3UTRd
chr11	8413417	8413419	NM_030906	0	-	3UTRd
chr11	8633583	8633585	NM_014818	0	-	3UTRd
chr11	8968839	8968841	NM_020644	0	-	3UTRd
chr11	9002122	9002124	NM_020645	0	-	3UTRd
chr11	9041046	9041048	NM_001170690	0	-	3UTRd
chr11	9041046	9041048	NM_020974	0	-	3UTRd
chr11	9160374	9160376	NM_001243254	0	-	3UTRd
chr11	9160374	9160376	NM_015213	0	-	3UTRd
chr11	9302200	9302202	NM_015012	0	-	3UTRd
chr11	9302200	9302202	NR_028491	0	-	3UTRd
chr11	9304917	9304919	NR_028491	0	-	3UTRd
chr11	9308001	9308003	NR_028491	0	-	3UTRd
chr11	9481102	9481104	NR_036539	0	-	3UTRd
chr11	9800213	9800215	NM_030962	0	-	3UTRd
chr11	10533224	10533226	NM_016422	0	-	3UTRd
chr11	10579412	10579414	NM_006691	0	-	3UTRd
chr11	10594637	10594639	NM_001098579	0	-	3UTRd
chr11	10594637	10594639	NM_001100163	0	-	3UTRd
chr11	10594637	10594639	NM_001100167	0	-	3UTRd
chr11	10594637	10594639	NM_001206880	0	-	3UTRd
chr11	10594637	10594639	NM_001206881	0	-	3UTRd
chr11	10594637	10594639	NM_130385	0	-	3UTRd
chr11	10874250	10874252	NM_001143667	0	-	3UTRd
chr11	10874250	10874252	NM_021211	0	-	3UTRd
chr11	11984542	11984544	NM_001018057	0	-	3UTRd
chr11	11984542	11984544	NM_013253	0	-	3UTRd
chr11	11984542	11984544	NM_015881	0	-	3UTRd
chr11	13001080	13001082	NR_038904	0	-	3UTRd
chr11	14299465	14299467	NM_001102669	0	-	3UTRd
chr11	14299465	14299467	NM_001177314	0	-	3UTRd
chr11	14299465	14299467	NM_001177315	0	-	3UTRd
chr11	14299465	14299467	NM_012250	0	-	3UTRd
chr11	14479048	14479050	NM_001144061	0	-	3UTRd
chr11	14479048	14479050	NM_001144062	0	-	3UTRd
chr11	14479048	14479050	NM_016451	0	-	3UTRd
chr11	14526421	14526423	NM_002786	0	-	3UTRd
chr11	14526421	14526423	NM_148976	0	-	3UTRd
chr11	15987994	15987996	NM_001145811	0	-	3UTRd
chr11	15987994	15987996	NM_001145819	0	-	3UTRd
chr11	15987994	15987996	NM_017508	0	-	3UTRd
chr11	15987994	15987996	NM_033326	0	-	3UTRd
chr11	17108123	17108125	NM_002645	0	-	3UTRd
chr11	17406795	17406797	NM_000525	0	-	3UTRd
chr11	17406795	17406797	NM_001166290	0	-	3UTRd
chr11	18259779	18259781	NM_001127380	0	-	3UTRd
chr11	18300216	18300218	NM_007216	0	-	3UTRd
chr11	18300216	18300218	NM_181507	0	-	3UTRd
chr11	18300216	18300218	NM_181508	0	-	3UTRd
chr11	18553243	18553245	NM_001040697	0	-	3UTRd
chr11	18553243	18553245	NM_018314	0	-	3UTRd
chr11	18627947	18627949	NM_194285	0	-	3UTRd
chr11	19203577	19203579	NM_001127656	0	-	3UTRd
chr11	19203577	19203579	NM_003476	0	-	3UTRd
chr11	19732479	19732481	NR_015384	0	-	3UTRd
chr11	22644078	22644080	NM_022725	0	-	3UTRd
chr11	22843597	22843599	NM_148893	0	-	3UTRd
chr11	22868467	22868469	NM_001195637	0	-	3UTRd
chr11	26580578	26580580	NM_001135091	0	-	3UTRd
chr11	26580578	26580580	NM_001135092	0	-	3UTRd
chr11	26580578	26580580	NM_145650	0	-	3UTRd
chr11	26688565	26688567	NM_178498	0	-	3UTRd
chr11	27387507	27387509	NM_018490	0	-	3UTRd
chr11	27515964	27515966	NM_018362	0	-	3UTRd
chr11	27676441	27676443	NM_001143805	0	-	3UTRd
chr11	27676441	27676443	NM_001143806	0	-	3UTRd
chr11	27676441	27676443	NM_001143807	0	-	3UTRd
chr11	27676441	27676443	NM_001143808	0	-	3UTRd
chr11	27676441	27676443	NM_001143809	0	-	3UTRd
chr11	27676441	27676443	NM_001143810	0	-	3UTRd
chr11	27676441	27676443	NM_001143811	0	-	3UTRd
chr11	27676441	27676443	NM_001143812	0	-	3UTRd
chr11	27676441	27676443	NM_001143813	0	-	3UTRd
chr11	27676441	27676443	NM_001143814	0	-	3UTRd
chr11	27676441	27676443	NM_001143816	0	-	3UTRd
chr11	27676441	27676443	NM_001709	0	-	3UTRd
chr11	27676441	27676443	NM_170731	0	-	3UTRd
chr11	27676441	27676443	NM_170732	0	-	3UTRd
chr11	27676441	27676443	NM_170733	0	-	3UTRd
chr11	27676441	27676443	NM_170734	0	-	3UTRd
chr11	27676441	27676443	NM_170735	0	-	3UTRd
chr11	28042162	28042164	NM_031217	0	-	3UTRd
chr11	30431617	30431619	NM_001584	0	-	3UTRd
chr11	30885149	30885151	NM_020869	0	-	3UTRd
chr11	31806339	31806341	NM_000280	0	-	3UTRd
chr11	31806339	31806341	NM_001127612	0	-	3UTRd
chr11	31806339	31806341	NM_001604	0	-	3UTRd
chr11	32623625	32623627	NM_001008391	0	-	3UTRd
chr11	33719653	33719655	NM_001166692	0	-	3UTRd
chr11	33724555	33724557	NM_000611	0	-	3UTRd
chr11	33724555	33724557	NM_001127223	0	-	3UTRd
chr11	33724555	33724557	NM_001127225	0	-	3UTRd
chr11	33724555	33724557	NM_001127226	0	-	3UTRd
chr11	33724555	33724557	NM_001127227	0	-	3UTRd
chr11	33724555	33724557	NM_203329	0	-	3UTRd
chr11	33724555	33724557	NM_203330	0	-	3UTRd
chr11	33724555	33724557	NM_203331	0	-	3UTRd
chr11	33762489	33762491	NM_012175	0	-	3UTRd
chr11	34903842	34903844	NM_015957	0	-	3UTRd
chr11	35272751	35272753	NM_001195728	0	-	3UTRd
chr11	35272751	35272753	NM_001252652	0	-	3UTRd
chr11	35272751	35272753	NM_004171	0	-	3UTRd
chr11	36293841	36293843	NM_001101653	0	-	3UTRd
chr11	36293841	36293843	NM_014186	0	-	3UTRd
chr11	36505316	36505318	NM_004620	0	-	3UTRd
chr11	36505316	36505318	NM_145803	0	-	3UTRd
chr11	43930838	43930840	NR_038907	0	-	3UTRd
chr11	45261852	45261854	NM_001247987	0	-	3UTRd
chr11	45261852	45261854	NM_020826	0	-	3UTRd
chr11	45669238	45669240	NM_003654	0	-	3UTRd
chr11	45931219	45931221	NM_004813	0	-	3UTRd
chr11	45950869	45950871	NM_001101802	0	-	3UTRd
chr11	45950869	45950871	NM_016621	0	-	3UTRd
chr11	46765083	46765085	NM_001008938	0	-	3UTRd
chr11	46765083	46765085	NM_014756	0	-	3UTRd
chr11	46878267	46878269	NM_002334	0	-	3UTRd
chr11	47260852	47260854	NM_001610	0	-	3UTRd
chr11	47487488	47487490	NM_001025596	0	-	3UTRd
chr11	47487488	47487490	NM_001172639	0	-	3UTRd
chr11	47487488	47487490	NM_001172640	0	-	3UTRd
chr11	47487488	47487490	NM_006560	0	-	3UTRd
chr11	47487488	47487490	NM_198700	0	-	3UTRd
chr11	47638857	47638859	NM_014342	0	-	3UTRd
chr11	47799669	47799671	NM_015231	0	-	3UTRd
chr11	57295935	57295937	NM_012456	0	-	3UTRd
chr11	57471186	57471188	NM_153450	0	-	3UTRd
chr11	58294343	58294345	NM_001143995	0	-	3UTRd
chr11	58294343	58294345	NM_004811	0	-	3UTRd
chr11	58476229	58476231	NM_201648	0	-	3UTRd
chr11	58975982	58975984	NM_001039396	0	-	3UTRd
chr11	59341870	59341872	NM_002556	0	-	3UTRd
chr11	59404191	59404193	NM_152716	0	-	3UTRd
chr11	59939079	59939081	NM_152851	0	-	3UTRd
chr11	59939079	59939081	NM_152852	0	-	3UTRd
chr11	60658019	60658021	NM_014502	0	-	3UTRd
chr11	60897727	60897729	NM_017966	0	-	3UTRd
chr11	61116219	61116221	NM_001161452	0	-	3UTRd
chr11	61116219	61116221	NM_001161454	0	-	3UTRd
chr11	61116219	61116221	NM_153611	0	-	3UTRd
chr11	61170119	61170121	NM_001136040	0	-	3UTRd
chr11	61170119	61170121	NM_001142565	0	-	3UTRd
chr11	61170119	61170121	NM_024811	0	-	3UTRd
chr11	61281187	61281189	NM_001252065	0	-	3UTRd
chr11	61281187	61281189	NM_004200	0	-	3UTRd
chr11	61567096	61567098	NM_013402	0	-	3UTRd
chr11	62283373	62283375	NM_001620	0	-	3UTRd
chr11	62360674	62360676	NM_004739	0	-	3UTRd
chr11	62392297	62392299	NM_198334	0	-	3UTRd
chr11	62392299	62392301	NM_198335	0	-	3UTRd
chr11	62453873	62453875	NM_203422	0	-	3UTRd
chr11	62457733	62457735	NR_037946	0	-	3UTRd
chr11	62458083	62458085	NR_037946	0	-	3UTRd
chr11	62458258	62458260	NR_037946	0	-	3UTRd
chr11	62458546	62458548	NR_037946	0	-	3UTRd
chr11	62458751	62458753	NR_037946	0	-	3UTRd
chr11	62459847	62459849	NR_037946	0	-	3UTRd
chr11	62460134	62460136	NR_037946	0	-	3UTRd
chr11	62462039	62462041	NR_037946	0	-	3UTRd
chr11	62469939	62469941	NR_037946	0	-	3UTRd
chr11	62472772	62472774	NR_037946	0	-	3UTRd
chr11	62474580	62474582	NR_037946	0	-	3UTRd
chr11	62480096	62480098	NM_001079559	0	-	3UTRd
chr11	62482971	62482973	NR_037946	0	-	3UTRd
chr11	62483335	62483337	NR_037946	0	-	3UTRd
chr11	62484460	62484462	NR_037946	0	-	3UTRd
chr11	62487494	62487496	NR_037946	0	-	3UTRd
chr11	62574331	62574333	NM_001244666	0	-	3UTRd
chr11	62574331	62574333	NM_003164	0	-	3UTRd
chr11	63228875	63228877	NM_001146728	0	-	3UTRd
chr11	63228875	63228877	NM_001146729	0	-	3UTRd
chr11	63228875	63228877	NM_054108	0	-	3UTRd
chr11	63341943	63341945	NM_001128203	0	-	3UTRd
chr11	63341943	63341945	NM_007069	0	-	3UTRd
chr11	63396436	63396438	NM_015459	0	-	3UTRd
chr11	63991270	63991272	NM_001033678	0	-	3UTRd
chr11	63991270	63991272	NM_001160389	0	-	3UTRd
chr11	63991270	63991272	NM_001160390	0	-	3UTRd
chr11	63991270	63991272	NM_001160392	0	-	3UTRd
chr11	63991270	63991272	NM_001160393	0	-	3UTRd
chr11	63991270	63991272	NM_031472	0	-	3UTRd
chr11	64532075	64532077	NM_001178030	0	-	3UTRd
chr11	64532075	64532077	NM_001178031	0	-	3UTRd
chr11	64532075	64532077	NM_004630	0	-	3UTRd
chr11	64532075	64532077	NM_201995	0	-	3UTRd
chr11	64532075	64532077	NM_201997	0	-	3UTRd
chr11	64532075	64532077	NM_201998	0	-	3UTRd
chr11	64532075	64532077	NR_033649	0	-	3UTRd
chr11	64532075	64532077	NR_033650	0	-	3UTRd
chr11	64620207	64620209	NM_006795	0	-	3UTRd
chr11	64658826	64658828	NR_029829	0	-	3UTRd
chr11	65306029	65306031	NM_001130144	0	-	3UTRd
chr11	65306029	65306031	NM_001164266	0	-	3UTRd
chr11	65306029	65306031	NM_021070	0	-	3UTRd
chr11	65421066	65421068	NM_001145138	0	-	3UTRd
chr11	65421066	65421068	NM_001243984	0	-	3UTRd
chr11	65421066	65421068	NM_001243985	0	-	3UTRd
chr11	65421066	65421068	NM_021975	0	-	3UTRd
chr11	65485143	65485145	NM_032193	0	-	3UTRd
chr11	65541368	65541370	NM_138368	0	-	3UTRd
chr11	65622284	65622286	NM_005507	0	-	3UTRd
chr11	65633911	65633913	NM_016938	0	-	3UTRd
chr11	65651210	65651212	NM_004214	0	-	3UTRd
chr11	65651210	65651212	NM_198897	0	-	3UTRd
chr11	65764015	65764017	NM_001242481	0	-	3UTRd
chr11	65764015	65764017	NM_001242482	0	-	3UTRd
chr11	65764015	65764017	NM_001242483	0	-	3UTRd
chr11	65764015	65764017	NM_001242484	0	-	3UTRd
chr11	65764015	65764017	NM_001242485	0	-	3UTRd
chr11	65764015	65764017	NM_001242486	0	-	3UTRd
chr11	65764015	65764017	NM_032325	0	-	3UTRd
chr11	65808235	65808237	NM_033036	0	-	3UTRd
chr11	66112842	66112844	NM_006876	0	-	3UTRd
chr11	66202549	66202551	NM_016050	0	-	3UTRd
chr11	66202549	66202551	NM_170738	0	-	3UTRd
chr11	66202549	66202551	NM_170739	0	-	3UTRd
chr11	66432469	66432471	NM_031492	0	-	3UTRd
chr11	67118235	67118237	NM_001256870	0	-	3UTRd
chr11	67118235	67118237	NM_021173	0	-	3UTRd
chr11	67118235	67118237	NR_046411	0	-	3UTRd
chr11	67118235	67118237	NR_046412	0	-	3UTRd
chr11	67118235	67118237	NR_046413	0	-	3UTRd
chr11	67559237	67559239	NR_024249	0	-	3UTRd
chr11	67820325	67820327	NM_001277	0	-	3UTRd
chr11	67820325	67820327	NM_212469	0	-	3UTRd
chr11	67923506	67923508	NM_017635	0	-	3UTRd
chr11	67933185	67933187	NM_016028	0	-	3UTRd
chr11	68028802	68028804	NM_022338	0	-	3UTRd
chr11	68503599	68503601	NM_001039656	0	-	3UTRd
chr11	68522350	68522352	NM_001876	0	-	3UTRd
chr11	70313960	70313962	NM_012309	0	-	3UTRd
chr11	70313960	70313962	NM_133266	0	-	3UTRd
chr11	71145456	71145458	NM_001163817	0	-	3UTRd
chr11	71145456	71145458	NM_001360	0	-	3UTRd
chr11	71808337	71808339	NM_017907	0	-	3UTRd
chr11	72003469	72003471	NM_030813	0	-	3UTRd
chr11	72547789	72547791	NM_014824	0	-	3UTRd
chr11	73117027	73117029	NM_015159	0	-	3UTRd
chr11	73386682	73386684	NM_001243718	0	-	3UTRd
chr11	73386682	73386684	NM_001243719	0	-	3UTRd
chr11	73386682	73386684	NM_002869	0	-	3UTRd
chr11	73386682	73386684	NM_198896	0	-	3UTRd
chr11	73583712	73583714	NM_016565	0	-	3UTRd
chr11	74041360	74041362	NM_173582	0	-	3UTRd
chr11	74165885	74165887	NM_005472	0	-	3UTRd
chr11	74551954	74551956	NM_182969	0	-	3UTRd
chr11	74971165	74971167	NM_004041	0	-	3UTRd
chr11	74971165	74971167	NM_020251	0	-	3UTRd
chr11	75133437	75133439	NM_001039548	0	-	3UTRd
chr11	75897369	75897371	NM_004626	0	-	3UTRd
chr11	77033059	77033061	NM_001128620	0	-	3UTRd
chr11	77033059	77033061	NM_002576	0	-	3UTRd
chr11	77377273	77377275	NM_016578	0	-	3UTRd
chr11	77589765	77589767	NM_033547	0	-	3UTRd
chr11	77779392	77779394	NM_001204054	0	-	3UTRd
chr11	77779392	77779394	NM_001204055	0	-	3UTRd
chr11	77779392	77779394	NM_004549	0	-	3UTRd
chr11	77926335	77926337	NM_012296	0	-	3UTRd
chr11	77926335	77926337	NM_080491	0	-	3UTRd
chr11	78147006	78147008	NM_001243251	0	-	3UTRd
chr11	78147006	78147008	NM_024678	0	-	3UTRd
chr11	78364327	78364329	NM_001098816	0	-	3UTRd
chr11	82972501	82972503	NM_021825	0	-	3UTRd
chr11	83166055	83166057	NM_001142699	0	-	3UTRd
chr11	83166055	83166057	NM_001142700	0	-	3UTRd
chr11	83166055	83166057	NM_001142702	0	-	3UTRd
chr11	83166055	83166057	NM_001206769	0	-	3UTRd
chr11	83166055	83166057	NM_001364	0	-	3UTRd
chr11	85368607	85368609	NM_001039618	0	-	3UTRd
chr11	85368607	85368609	NR_028024	0	-	3UTRd
chr11	85368607	85368609	NR_028025	0	-	3UTRd
chr11	85368607	85368609	NR_028026	0	-	3UTRd
chr11	85368607	85368609	NR_028027	0	-	3UTRd
chr11	85394892	85394894	NM_152723	0	-	3UTRd
chr11	85405264	85405266	NM_001162951	0	-	3UTRd
chr11	85405264	85405266	NM_001162952	0	-	3UTRd
chr11	85405264	85405266	NM_001162953	0	-	3UTRd
chr11	85405264	85405266	NM_032379	0	-	3UTRd
chr11	85405264	85405266	NM_032943	0	-	3UTRd
chr11	85405264	85405266	NM_206927	0	-	3UTRd
chr11	85405264	85405266	NM_206928	0	-	3UTRd
chr11	85405264	85405266	NM_206929	0	-	3UTRd
chr11	85405264	85405266	NM_206930	0	-	3UTRd
chr11	85668213	85668215	NM_001008660	0	-	3UTRd
chr11	85668213	85668215	NM_001206946	0	-	3UTRd
chr11	85668213	85668215	NM_001206947	0	-	3UTRd
chr11	85668213	85668215	NM_007166	0	-	3UTRd
chr11	86152149	86152151	NM_001014811	0	-	3UTRd
chr11	86152149	86152151	NM_001161586	0	-	3UTRd
chr11	86152149	86152151	NM_006680	0	-	3UTRd
chr11	86656716	86656718	NM_012193	0	-	3UTRd
chr11	87846414	87846416	NM_022337	0	-	3UTRd
chr11	88053980	88053982	NM_001114173	0	-	3UTRd
chr11	88053980	88053982	NM_148170	0	-	3UTRd
chr11	88237743	88237745	NM_000842	0	-	3UTRd
chr11	88237743	88237745	NM_001143831	0	-	3UTRd
chr11	89057521	89057523	NM_001143836	0	-	3UTRd
chr11	89057521	89057523	NM_001143837	0	-	3UTRd
chr11	89057521	89057523	NM_016931	0	-	3UTRd
chr11	89057521	89057523	NR_026571	0	-	3UTRd
chr11	89933596	89933598	NM_001144073	0	-	3UTRd
chr11	89933596	89933598	NM_012124	0	-	3UTRd
chr11	92880849	92880851	NM_152313	0	-	3UTRd
chr11	93211638	93211640	NM_020179	0	-	3UTRd
chr11	94150468	94150470	NM_005590	0	-	3UTRd
chr11	94150468	94150470	NM_005591	0	-	3UTRd
chr11	94695786	94695788	NM_016403	0	-	3UTRd
chr11	95502105	95502107	NM_144664	0	-	3UTRd
chr11	95566043	95566045	NM_001243571	0	-	3UTRd
chr11	95566043	95566045	NM_016156	0	-	3UTRd
chr11	95566043	95566045	NM_201278	0	-	3UTRd
chr11	95566043	95566045	NM_201281	0	-	3UTRd
chr11	95711439	95711441	NM_032427	0	-	3UTRd
chr11	96085928	96085930	NM_024725	0	-	3UTRd
chr11	101322294	101322296	NM_004621	0	-	3UTRd
chr11	101761404	101761406	NM_178127	0	-	3UTRd
chr11	102267055	102267057	NM_052932	0	-	3UTRd
chr11	102391238	102391240	NM_002423	0	-	3UTRd
chr11	102562414	102562416	NM_022122	0	-	3UTRd
chr11	102733463	102733465	NM_002426	0	-	3UTRd
chr11	102813720	102813722	NM_002427	0	-	3UTRd
chr11	102921412	102921414	NM_032299	0	-	3UTRd
chr11	103777913	103777915	NM_025208	0	-	3UTRd
chr11	103777913	103777915	NM_033135	0	-	3UTRd
chr11	104912052	104912054	NM_001017534	0	-	3UTRd
chr11	104912052	104912054	NM_052889	0	-	3UTRd
chr11	105008447	105008449	NM_021571	0	-	3UTRd
chr11	105878628	105878630	NM_032424	0	-	3UTRd
chr11	106544737	106544739	NM_000855	0	-	3UTRd
chr11	106544737	106544739	NM_001256424	0	-	3UTRd
chr11	107578100	107578102	NM_003063	0	-	3UTRd
chr11	108028118	108028120	NM_002519	0	-	3UTRd
chr11	108342832	108342834	NM_153705	0	-	3UTRd
chr11	108376157	108376159	NM_015065	0	-	3UTRd
chr11	110100165	110100167	NM_002906	0	-	3UTRd
chr11	111164113	111164115	NR_034154	0	-	3UTRd
chr11	111222980	111222982	NM_006235	0	-	3UTRd
chr11	111608604	111608606	NM_001177562	0	-	3UTRd
chr11	111608604	111608606	NM_001177563	0	-	3UTRd
chr11	111608604	111608606	NM_002716	0	-	3UTRd
chr11	111652918	111652920	NM_001077690	0	-	3UTRd
chr11	111652918	111652920	NM_001077691	0	-	3UTRd
chr11	111652918	111652920	NM_001077692	0	-	3UTRd
chr11	111652918	111652920	NM_024740	0	-	3UTRd
chr11	111744779	111744781	NM_138378	0	-	3UTRd
chr11	111744779	111744781	NR_038364	0	-	3UTRd
chr11	111955538	111955540	NM_012459	0	-	3UTRd
chr11	111955538	111955540	NR_028383	0	-	3UTRd
chr11	113280316	113280318	NM_000795	0	-	3UTRd
chr11	113280316	113280318	NM_016574	0	-	3UTRd
chr11	113668596	113668598	NM_020886	0	-	3UTRd
chr11	114441312	114441314	NM_001077639	0	-	3UTRd
chr11	114441312	114441314	NM_017678	0	-	3UTRd
chr11	115044344	115044346	NM_001098517	0	-	3UTRd
chr11	115044344	115044346	NM_014333	0	-	3UTRd
chr11	115626050	115626052	NR_034148	0	-	3UTRd
chr11	116649275	116649277	NM_003904	0	-	3UTRd
chr11	116660085	116660087	NM_001166598	0	-	3UTRd
chr11	116660085	116660087	NM_052968	0	-	3UTRd
chr11	116714117	116714119	NM_025164	0	-	3UTRd
chr11	117156401	117156403	NM_001207048	0	-	3UTRd
chr11	117156401	117156403	NM_001207049	0	-	3UTRd
chr11	117156401	117156403	NM_012104	0	-	3UTRd
chr11	117156401	117156403	NM_138971	0	-	3UTRd
chr11	117156401	117156403	NM_138972	0	-	3UTRd
chr11	117156401	117156403	NM_138973	0	-	3UTRd
chr11	117690789	117690791	NM_001204268	0	-	3UTRd
chr11	117690789	117690791	NM_001243598	0	-	3UTRd
chr11	117690789	117690791	NM_001680	0	-	3UTRd
chr11	117690789	117690791	NM_021603	0	-	3UTRd
chr11	118064441	118064443	NM_001098526	0	-	3UTRd
chr11	118064441	118064443	NM_153206	0	-	3UTRd
chr11	118124130	118124132	NM_005797	0	-	3UTRd
chr11	118127627	118127629	NM_144765	0	-	3UTRd
chr11	118415242	118415244	NM_001168618	0	-	3UTRd
chr11	118415242	118415244	NM_020153	0	-	3UTRd
chr11	118618472	118618474	NM_004397	0	-	3UTRd
chr11	118766850	118766852	NM_182557	0	-	3UTRd
chr11	119225924	119225926	NM_001243759	0	-	3UTRd
chr11	119225924	119225926	NM_004205	0	-	3UTRd
chr11	119225924	119225926	NM_171997	0	-	3UTRd
chr11	119288654	119288656	NM_006288	0	-	3UTRd
chr11	121959810	121959812	NR_024430	0	-	3UTRd
chr11	122943032	122943034	NM_024769	0	-	3UTRd
chr11	123499894	123499896	NM_001040151	0	-	3UTRd
chr11	123499894	123499896	NM_018400	0	-	3UTRd
chr11	123594996	123594998	NM_003455	0	-	3UTRd
chr11	124636393	124636395	NM_024631	0	-	3UTRd
chr11	124966398	124966400	NM_001080546	0	-	3UTRd
chr11	125826712	125826714	NM_001243597	0	-	3UTRd
chr11	125826712	125826714	NM_016952	0	-	3UTRd
chr11	126071988	126071990	NM_001144827	0	-	3UTRd
chr11	126071988	126071990	NM_032795	0	-	3UTRd
chr11	126132813	126132815	NM_001177842	0	-	3UTRd
chr11	126132813	126132815	NM_003139	0	-	3UTRd
chr11	128328655	128328657	NM_001143820	0	-	3UTRd
chr11	128328655	128328657	NM_001162422	0	-	3UTRd
chr11	128328655	128328657	NM_005238	0	-	3UTRd
chr11	128769459	128769461	NM_001256088	0	-	3UTRd
chr11	128769459	128769461	NM_145013	0	-	3UTRd
chr11	128769459	128769461	NR_045767	0	-	3UTRd
chr11	128834954	128834956	NM_001142685	0	-	3UTRd
chr11	128834954	128834956	NM_014715	0	-	3UTRd
chr11	129733669	129733671	NM_001143835	0	-	3UTRd
chr11	129733669	129733671	NM_006165	0	-	3UTRd
chr11	130096573	130096575	NM_014155	0	-	3UTRd
chr11	130745765	130745767	NM_014758	0	-	3UTRd
chr11	132284874	132284876	NM_001012393	0	-	3UTRd
chr11	132284874	132284876	NM_002545	0	-	3UTRd
chr11	133766329	133766331	NR_024344	0	-	3UTRd
chr11	134022336	134022338	NM_015261	0	-	3UTRd
chr11	134248397	134248399	NM_018644	0	-	3UTRd
chr11	134248397	134248399	NM_054025	0	-	3UTRd
chr12	246576	246578	NR_033859	0	-	3UTRd
chr12	368154	368156	NM_001243392	0	-	3UTRd
chr12	389222	389224	NM_001042603	0	-	3UTRd
chr12	1021254	1021256	NM_134424	0	-	3UTRd
chr12	1901122	1901124	NM_172364	0	-	3UTRd
chr12	2966846	2966848	NM_001243088	0	-	3UTRd
chr12	2966846	2966848	NM_001243089	0	-	3UTRd
chr12	2966846	2966848	NM_021953	0	-	3UTRd
chr12	2966846	2966848	NM_202002	0	-	3UTRd
chr12	2966846	2966848	NM_202003	0	-	3UTRd
chr12	3918026	3918028	NM_020367	0	-	3UTRd
chr12	4596900	4596902	NM_020374	0	-	3UTRd
chr12	6548166	6548168	NR_015382	0	-	3UTRd
chr12	6679247	6679249	NM_001273	0	-	3UTRd
chr12	6728000	6728002	NM_001142961	0	-	3UTRd
chr12	6728000	6728002	NM_020400	0	-	3UTRd
chr12	6759703	6759705	NM_001127582	0	-	3UTRd
chr12	6759703	6759705	NM_001127583	0	-	3UTRd
chr12	6759703	6759705	NM_001127584	0	-	3UTRd
chr12	6759703	6759705	NM_001127585	0	-	3UTRd
chr12	6759703	6759705	NM_001127586	0	-	3UTRd
chr12	6759703	6759705	NM_016162	0	-	3UTRd
chr12	6775642	6775644	NM_001039920	0	-	3UTRd
chr12	6775642	6775644	NM_001135734	0	-	3UTRd
chr12	6775642	6775644	NM_133476	0	-	3UTRd
chr12	6957971	6957973	NM_031299	0	-	3UTRd
chr12	7187514	7187516	NM_001733	0	-	3UTRd
chr12	7247145	7247147	NM_016546	0	-	3UTRd
chr12	7623411	7623413	NM_004244	0	-	3UTRd
chr12	7623411	7623413	NM_203416	0	-	3UTRd
chr12	7882010	7882012	NM_130441	0	-	3UTRd
chr12	7882010	7882012	NM_203503	0	-	3UTRd
chr12	8071823	8071825	NM_006931	0	-	3UTRd
chr12	8685900	8685902	NM_014358	0	-	3UTRd
chr12	8798539	8798541	NM_003480	0	-	3UTRd
chr12	9092956	9092958	NM_001207024	0	-	3UTRd
chr12	9092956	9092958	NM_002355	0	-	3UTRd
chr12	9570286	9570288	NR_033399	0	-	3UTRd
chr12	10004967	10004969	NM_005127	0	-	3UTRd
chr12	10310898	10310900	NM_001172632	0	-	3UTRd
chr12	10310898	10310900	NM_001172633	0	-	3UTRd
chr12	10310898	10310900	NM_002543	0	-	3UTRd
chr12	10756363	10756365	NM_018048	0	-	3UTRd
chr12	10771537	10771539	NM_018423	0	-	3UTRd
chr12	10851675	10851677	NM_001145426	0	-	3UTRd
chr12	10851675	10851677	NM_003651	0	-	3UTRd
chr12	12268960	12268962	NM_002336	0	-	3UTRd
chr12	12626215	12626217	NM_030640	0	-	3UTRd
chr12	13236470	13236472	NM_001080554	0	-	3UTRd
chr12	13236470	13236472	NM_001080555	0	-	3UTRd
chr12	13236470	13236472	NM_001206842	0	-	3UTRd
chr12	13236470	13236472	NM_001206843	0	-	3UTRd
chr12	13236470	13236472	NM_001206845	0	-	3UTRd
chr12	13236470	13236472	NM_031289	0	-	3UTRd
chr12	13236470	13236472	NM_153823	0	-	3UTRd
chr12	14939411	14939413	NM_016312	0	-	3UTRd
chr12	14957583	14957585	NM_001013698	0	-	3UTRd
chr12	15034114	15034116	NM_000900	0	-	3UTRd
chr12	15034114	15034116	NM_001190839	0	-	3UTRd
chr12	15773074	15773076	NM_004447	0	-	3UTRd
chr12	16701305	16701307	NM_001001395	0	-	3UTRd
chr12	16701305	16701307	NM_001243609	0	-	3UTRd
chr12	16701305	16701307	NM_001243610	0	-	3UTRd
chr12	16701305	16701307	NM_001243611	0	-	3UTRd
chr12	16701305	16701307	NM_001243612	0	-	3UTRd
chr12	16701305	16701307	NM_001243613	0	-	3UTRd
chr12	16701305	16701307	NM_018640	0	-	3UTRd
chr12	16701305	16701307	NR_045012	0	-	3UTRd
chr12	16701305	16701307	NR_045013	0	-	3UTRd
chr12	16701305	16701307	NR_045014	0	-	3UTRd
chr12	21621843	21621845	NM_002907	0	-	3UTRd
chr12	21621843	21621845	NM_032941	0	-	3UTRd
chr12	21917888	21917890	NM_004982	0	-	3UTRd
chr12	21950323	21950325	NM_020297	0	-	3UTRd
chr12	22346324	22346326	NM_003034	0	-	3UTRd
chr12	23685230	23685232	NM_006940	0	-	3UTRd
chr12	23685230	23685232	NM_152989	0	-	3UTRd
chr12	23685230	23685232	NM_178010	0	-	3UTRd
chr12	24962957	24962959	NM_001178091	0	-	3UTRd
chr12	24962957	24962959	NM_001178092	0	-	3UTRd
chr12	24962957	24962959	NM_001178093	0	-	3UTRd
chr12	24962957	24962959	NM_001178094	0	-	3UTRd
chr12	24962957	24962959	NM_005504	0	-	3UTRd
chr12	25261222	25261224	NM_001082972	0	-	3UTRd
chr12	25261222	25261224	NM_001082973	0	-	3UTRd
chr12	25261222	25261224	NM_001204101	0	-	3UTRd
chr12	25261222	25261224	NM_001204102	0	-	3UTRd
chr12	25261222	25261224	NM_018272	0	-	3UTRd
chr12	25358179	25358181	NM_004985	0	-	3UTRd
chr12	25358179	25358181	NM_033360	0	-	3UTRd
chr12	25629015	25629017	NM_001145728	0	-	3UTRd
chr12	25629015	25629017	NM_001256266	0	-	3UTRd
chr12	25629015	25629017	NM_152590	0	-	3UTRd
chr12	26107587	26107589	NR_038227	0	-	3UTRd
chr12	26107587	26107589	NR_038228	0	-	3UTRd
chr12	26272958	26272960	NM_030762	0	-	3UTRd
chr12	27124505	27124507	NM_016551	0	-	3UTRd
chr12	29493578	29493580	NM_016570	0	-	3UTRd
chr12	29653745	29653747	NM_001193451	0	-	3UTRd
chr12	29653745	29653747	NM_175861	0	-	3UTRd
chr12	30862485	30862487	NR_038177	0	-	3UTRd
chr12	30864499	30864501	NR_038177	0	-	3UTRd
chr12	30866718	30866720	NR_038177	0	-	3UTRd
chr12	30867892	30867894	NR_038177	0	-	3UTRd
chr12	30869441	30869443	NR_038177	0	-	3UTRd
chr12	30872012	30872014	NR_038177	0	-	3UTRd
chr12	30873744	30873746	NR_038177	0	-	3UTRd
chr12	30876192	30876194	NR_038177	0	-	3UTRd
chr12	30877303	30877305	NR_038177	0	-	3UTRd
chr12	30878899	30878901	NR_038177	0	-	3UTRd
chr12	30881581	30881583	NR_038177	0	-	3UTRd
chr12	30883172	30883174	NR_038177	0	-	3UTRd
chr12	30884276	30884278	NR_038177	0	-	3UTRd
chr12	31433519	31433521	NM_001135811	0	-	3UTRd
chr12	31433519	31433521	NM_001135812	0	-	3UTRd
chr12	31433519	31433521	NM_021238	0	-	3UTRd
chr12	31824070	31824072	NM_001113402	0	-	3UTRd
chr12	31824070	31824072	NR_004854	0	-	3UTRd
chr12	31944118	31944120	NM_001013699	0	-	3UTRd
chr12	32899477	32899479	NM_001040436	0	-	3UTRd
chr12	32943679	32943681	NM_001005242	0	-	3UTRd
chr12	32943679	32943681	NM_004572	0	-	3UTRd
chr12	39046001	39046003	NM_153634	0	-	3UTRd
chr12	39945021	39945023	NM_005164	0	-	3UTRd
chr12	40148822	40148824	NM_052885	0	-	3UTRd
chr12	42475647	42475649	NM_001099650	0	-	3UTRd
chr12	42475647	42475649	NM_173601	0	-	3UTRd
chr12	42550906	42550908	NM_001190977	0	-	3UTRd
chr12	42550906	42550908	NM_001190979	0	-	3UTRd
chr12	42550906	42550908	NM_005748	0	-	3UTRd
chr12	42550906	42550908	NR_034000	0	-	3UTRd
chr12	42705887	42705889	NM_033114	0	-	3UTRd
chr12	42852139	42852141	NM_001144881	0	-	3UTRd
chr12	42852139	42852141	NM_001144882	0	-	3UTRd
chr12	42852139	42852141	NM_001144883	0	-	3UTRd
chr12	42852139	42852141	NM_153026	0	-	3UTRd
chr12	44122411	44122413	NM_001098614	0	-	3UTRd
chr12	44122411	44122413	NM_001098615	0	-	3UTRd
chr12	44122411	44122413	NM_031292	0	-	3UTRd
chr12	44187525	44187527	NM_001242397	0	-	3UTRd
chr12	44187525	44187527	NM_002822	0	-	3UTRd
chr12	45408538	45408540	NM_001004329	0	-	3UTRd
chr12	46119502	46119504	NR_028408	0	-	3UTRd
chr12	46312913	46312915	NM_004719	0	-	3UTRd
chr12	46576840	46576842	NM_001077484	0	-	3UTRd
chr12	46576840	46576842	NM_030674	0	-	3UTRd
chr12	46751970	46751972	NM_018976	0	-	3UTRd
chr12	47469489	47469491	NM_181847	0	-	3UTRd
chr12	47470382	47470384	NM_001143668	0	-	3UTRd
chr12	48055714	48055716	NM_001146075	0	-	3UTRd
chr12	48055714	48055716	NM_001146076	0	-	3UTRd
chr12	48055714	48055716	NM_024604	0	-	3UTRd
chr12	48128452	48128454	NM_001098531	0	-	3UTRd
chr12	48128452	48128454	NM_001098532	0	-	3UTRd
chr12	48128452	48128454	NM_006105	0	-	3UTRd
chr12	48366747	48366749	NM_001844	0	-	3UTRd
chr12	48366747	48366749	NM_033150	0	-	3UTRd
chr12	48436756	48436758	NM_014554	0	-	3UTRd
chr12	48541571	48541573	NM_024095	0	-	3UTRd
chr12	48733792	48733794	NM_001172681	0	-	3UTRd
chr12	48733792	48733794	NM_001172682	0	-	3UTRd
chr12	48733792	48733794	NM_152320	0	-	3UTRd
chr12	49046994	49046996	NM_017822	0	-	3UTRd
chr12	49329991	49329993	NM_001659	0	-	3UTRd
chr12	49412757	49412759	NM_003482	0	-	3UTRd
chr12	49483205	49483207	NM_021044	0	-	3UTRd
chr12	49578582	49578584	NM_006009	0	-	3UTRd
chr12	50031723	50031725	NM_175736	0	-	3UTRd
chr12	50031723	50031725	NM_198900	0	-	3UTRd
chr12	50184928	50184930	NM_001037806	0	-	3UTRd
chr12	50229825	50229827	NM_181708	0	-	3UTRd
chr12	50523580	50523582	NM_147190	0	-	3UTRd
chr12	51373565	51373567	NM_001174126	0	-	3UTRd
chr12	51373565	51373567	NM_001174127	0	-	3UTRd
chr12	51379774	51379776	NM_000617	0	-	3UTRd
chr12	51379774	51379776	NM_001174125	0	-	3UTRd
chr12	51379774	51379776	NM_001174128	0	-	3UTRd
chr12	51379774	51379776	NM_001174129	0	-	3UTRd
chr12	51379774	51379776	NM_001174130	0	-	3UTRd
chr12	51379774	51379776	NR_033421	0	-	3UTRd
chr12	51454987	51454989	NM_030809	0	-	3UTRd
chr12	51454987	51454989	NR_045072	0	-	3UTRd
chr12	51487538	51487540	NM_001173452	0	-	3UTRd
chr12	51487538	51487540	NM_001173453	0	-	3UTRd
chr12	51487538	51487540	NM_005653	0	-	3UTRd
chr12	51580718	51580720	NM_002702	0	-	3UTRd
chr12	51580718	51580720	NR_026893	0	-	3UTRd
chr12	52562779	52562781	NM_001081492	0	-	3UTRd
chr12	52562779	52562781	NM_182507	0	-	3UTRd
chr12	53436972	53436974	NR_033854	0	-	3UTRd
chr12	53458099	53458101	NM_032840	0	-	3UTRd
chr12	53874275	53874277	NM_001193511	0	-	3UTRd
chr12	53874275	53874277	NM_006301	0	-	3UTRd
chr12	54104901	54104903	NM_020898	0	-	3UTRd
chr12	54104901	54104903	NR_026554	0	-	3UTRd
chr12	54104902	54104904	NM_001143682	0	-	3UTRd
chr12	54574141	54574143	NM_001243787	0	-	3UTRd
chr12	54574141	54574143	NM_001243788	0	-	3UTRd
chr12	54574141	54574143	NM_014311	0	-	3UTRd
chr12	54973023	54973025	NM_006741	0	-	3UTRd
chr12	56119229	56119231	NM_001040034	0	-	3UTRd
chr12	56119229	56119231	NM_001780	0	-	3UTRd
chr12	56146246	56146248	NR_026722	0	-	3UTRd
chr12	56146246	56146248	NR_026723	0	-	3UTRd
chr12	56214743	56214745	NM_032364	0	-	3UTRd
chr12	56229213	56229215	NM_002429	0	-	3UTRd
chr12	56596287	56596289	NM_001242826	0	-	3UTRd
chr12	56596287	56596289	NM_005785	0	-	3UTRd
chr12	56596287	56596289	NM_194358	0	-	3UTRd
chr12	56596287	56596289	NM_194359	0	-	3UTRd
chr12	56596287	56596289	NR_040053	0	-	3UTRd
chr12	56665482	56665484	NM_004077	0	-	3UTRd
chr12	56708257	56708259	NM_001190991	0	-	3UTRd
chr12	56710006	56710008	NM_001127460	0	-	3UTRd
chr12	56710006	56710008	NM_001166279	0	-	3UTRd
chr12	56710006	56710008	NM_014871	0	-	3UTRd
chr12	56735381	56735383	NM_005419	0	-	3UTRd
chr12	56735381	56735383	NM_198332	0	-	3UTRd
chr12	56810156	56810158	NM_003920	0	-	3UTRd
chr12	56843285	56843287	NM_012064	0	-	3UTRd
chr12	56989379	56989381	NM_013449	0	-	3UTRd
chr12	57057124	57057126	NM_006601	0	-	3UTRd
chr12	57106210	57106212	NR_045277	0	-	3UTRd
chr12	57106569	57106571	NR_045277	0	-	3UTRd
chr12	57106845	57106847	NR_045277	0	-	3UTRd
chr12	57107320	57107322	NR_045277	0	-	3UTRd
chr12	57108145	57108147	NR_045277	0	-	3UTRd
chr12	57125363	57125365	NM_000946	0	-	3UTRd
chr12	57422300	57422302	NM_001256041	0	-	3UTRd
chr12	57422300	57422302	NM_005379	0	-	3UTRd
chr12	57449425	57449427	NM_001130963	0	-	3UTRd
chr12	57449425	57449427	NM_015257	0	-	3UTRd
chr12	57489186	57489188	NM_001178078	0	-	3UTRd
chr12	57489186	57489188	NM_001178079	0	-	3UTRd
chr12	57489186	57489188	NM_001178080	0	-	3UTRd
chr12	57489186	57489188	NM_001178081	0	-	3UTRd
chr12	57489186	57489188	NM_003153	0	-	3UTRd
chr12	57489186	57489188	NR_033659	0	-	3UTRd
chr12	58019550	58019552	NM_001478	0	-	3UTRd
chr12	58141509	58141511	NM_000075	0	-	3UTRd
chr12	58156116	58156118	NM_000785	0	-	3UTRd
chr12	58162350	58162352	NM_005371	0	-	3UTRd
chr12	58162350	58162352	NM_023033	0	-	3UTRd
chr12	58213709	58213711	NM_005730	0	-	3UTRd
chr12	58325231	58325233	NR_038269	0	-	3UTRd
chr12	59265936	59265938	NM_001136051	0	-	3UTRd
chr12	59265936	59265938	NM_153377	0	-	3UTRd
chr12	62102028	62102030	NM_178539	0	-	3UTRd
chr12	63037762	63037764	NM_020700	0	-	3UTRd
chr12	63952692	63952694	NM_173812	0	-	3UTRd
chr12	64586418	64586420	NM_152440	0	-	3UTRd
chr12	65107221	65107223	NM_002076	0	-	3UTRd
chr12	65444403	65444405	NM_007191	0	-	3UTRd
chr12	66516848	66516850	NM_032338	0	-	3UTRd
chr12	66530716	66530718	NM_016056	0	-	3UTRd
chr12	68718784	68718786	NM_001205029	0	-	3UTRd
chr12	68718784	68718786	NM_020128	0	-	3UTRd
chr12	69244955	69244957	NM_001005502	0	-	3UTRd
chr12	69244955	69244957	NM_001874	0	-	3UTRd
chr12	69244955	69244957	NM_198320	0	-	3UTRd
chr12	70910631	70910633	NM_001109754	0	-	3UTRd
chr12	70910631	70910633	NM_001206971	0	-	3UTRd
chr12	70910631	70910633	NM_001206972	0	-	3UTRd
chr12	70910631	70910633	NM_002837	0	-	3UTRd
chr12	72003378	72003380	NM_144982	0	-	3UTRd
chr12	75891418	75891420	NM_007043	0	-	3UTRd
chr12	76419226	76419228	NM_007350	0	-	3UTRd
chr12	76438671	76438673	NM_004537	0	-	3UTRd
chr12	76438671	76438673	NM_139207	0	-	3UTRd
chr12	76738265	76738267	NM_024685	0	-	3UTRd
chr12	76745577	76745579	NM_001003712	0	-	3UTRd
chr12	76745577	76745579	NM_020841	0	-	3UTRd
chr12	79985744	79985746	NM_002583	0	-	3UTRd
chr12	80167342	80167344	NM_001143885	0	-	3UTRd
chr12	80167342	80167344	NM_001143886	0	-	3UTRd
chr12	80167342	80167344	NM_001244990	0	-	3UTRd
chr12	80167342	80167344	NM_001244992	0	-	3UTRd
chr12	80167342	80167344	NM_002480	0	-	3UTRd
chr12	81191170	81191172	NM_004664	0	-	3UTRd
chr12	81652044	81652046	NM_001220473	0	-	3UTRd
chr12	81652044	81652046	NM_001220474	0	-	3UTRd
chr12	81652044	81652046	NM_001220475	0	-	3UTRd
chr12	81652044	81652046	NM_001220476	0	-	3UTRd
chr12	81652044	81652046	NM_001220477	0	-	3UTRd
chr12	81652044	81652046	NM_001220478	0	-	3UTRd
chr12	81652044	81652046	NM_001220479	0	-	3UTRd
chr12	81652044	81652046	NM_001220480	0	-	3UTRd
chr12	81652044	81652046	NM_003625	0	-	3UTRd
chr12	81652044	81652046	NR_038265	0	-	3UTRd
chr12	82746082	82746084	NM_014167	0	-	3UTRd
chr12	82746082	82746084	NR_033192	0	-	3UTRd
[truncated: 6,716 more rows]
