# Supplementary material for: Aire-dependent genes undergo Clp1-mediated 3’UTR shortening associated with higher transcript stability in the thymus
Source: eLife. 2020 Apr 29;9:e52985. doi: 10.7554/eLife.52985 (PMC7205469; doi:10.7554/eLife.52985)
Supplement: Figure 3—source data 1. — We use the aroma.affymetrix R-package and the commands listed in the aroma.affymetrix.commands.docx file for ‘probeset expression extraction’ and ‘individual probe expression extraction’. A mandatory folder organization associated with this package is needed for the analysis. The sample CEL files must be added in a dedicated folder. (HuGene-1_0 st-v1,r3.cdf) is the Chip Description File. (probeset.csv) is the list of probeset IDs corresponding to the genes on the array. (HuGeneST1features.csv) is the list of probeset IDs and their individual probe IDs. [file elife-52985-fig3-data1.zip]

Archive with 16 entries (13 files):
- Figure_3_source_data_1_REVISION/
- Figure_3_source_data_1_REVISION/.DS_Store
- __MACOSX/
- __MACOSX/Figure_3_source_data_1_REVISION/
- __MACOSX/Figure_3_source_data_1_REVISION/._.DS_Store
- Figure_3_source_data_1_REVISION/aroma.affymetrix.commands.docx
- __MACOSX/Figure_3_source_data_1_REVISION/._aroma.affymetrix.commands.docx
- Figure_3_source_data_1_REVISION/Figure 3ΓÇôsource data 1.docx
- __MACOSX/Figure_3_source_data_1_REVISION/._Figure 3ΓÇôsource data 1.docx
- Figure_3_source_data_1_REVISION/HuGene-1_0-st-v1,r3.cdf
- __MACOSX/Figure_3_source_data_1_REVISION/._HuGene-1_0-st-v1,r3.cdf
- Figure_3_source_data_1_REVISION/HuGeneST1features.csv
- __MACOSX/Figure_3_source_data_1_REVISION/._HuGeneST1features.csv
- Figure_3_source_data_1_REVISION/probeset.csv
- __MACOSX/Figure_3_source_data_1_REVISION/._probeset.csv
- __MACOSX/._Figure_3_source_data_1_REVISION
