# Supplementary material for: Aire-dependent genes undergo Clp1-mediated 3’UTR shortening associated with higher transcript stability in the thymus
Source: eLife. 2020 Apr 29;9:e52985. doi: 10.7554/eLife.52985 (PMC7205469; doi:10.7554/eLife.52985)
Supplement: Figure 3—source data 1. — We use the aroma.affymetrix R-package and the commands listed in the aroma.affymetrix.commands.docx file for ‘probeset expression extraction’ and ‘individual probe expression extraction’. A mandatory folder organization associated with this package is needed for the analysis. The sample CEL files must be added in a dedicated folder. (HuGene-1_0 st-v1,r3.cdf) is the Chip Description File. (probeset.csv) is the list of probeset IDs corresponding to the genes on the array. (HuGeneST1features.csv) is the list of probeset IDs and their individual probe IDs. [file elife-52985-fig3-data1.zip › Figure_3_source_data_1_REVISION/probeset.csv]

probeset
7892501
7892502
7892503
7892504
7892505
7892506
7892507
7892508
7892509
7892510
7892511
7892512
7892513
7892514
7892515
7892516
7892517
7892518
7892519
7892520
7892521
7892522
7892524
7892525
7892526
7892527
7892528
7892529
7892530
7892531
7892532
7892533
7892534
7892535
7892536
7892537
7892538
7892539
7892540
7892541
7892542
7892543
7892544
7892545
7892547
7892548
7892549
7892550
7892551
7892552
7892553
7892554
7892555
7892556
7892557
7892558
7892559
7892560
7892561
7892562
7892563
7892564
7892565
7892566
7892567
7892568
7892569
7892570
7892571
7892572
7892573
7892574
7892575
7892576
7892577
7892578
7892579
7892580
7892581
7892582
7892583
7892584
7892585
7892586
7892587
7892588
7892589
7892590
7892591
7892592
7892593
7892594
7892595
7892596
7892597
7892598
7892599
7892600
7892602
7892603
7892604
7892605
7892606
7892608
7892609
7892610
7892611
7892612
7892613
7892614
7892615
7892616
7892617
7892618
7892619
7892620
7892621
7892622
7892623
7892624
7892625
7892626
7892627
7892628
7892629
7892630
7892631
7892632
7892633
7892634
7892635
7892636
7892637
7892638
7892639
7892640
7892641
7892642
7892643
7892644
7892645
7892646
7892647
7892648
7892649
7892650
7892651
7892652
7892653
7892654
7892655
7892656
7892657
7892658
7892659
7892660
7892661
7892662
7892663
7892664
7892665
7892666
7892667
7892668
7892669
7892670
7892671
7892672
7892673
7892674
7892675
7892676
7892677
7892678
7892679
7892680
7892681
7892682
7892683
7892684
7892685
7892686
7892687
7892688
7892689
7892690
7892691
7892692
7892693
7892694
7892695
7892696
7892697
7892699
7892700
7892701
7892702
7892703
7892704
7892705
7892706
7892707
7892708
7892709
7892710
7892711
7892712
7892713
7892714
7892715
7892716
7892717
7892718
7892719
7892720
7892721
7892722
7892723
7892724
7892725
7892726
7892727
7892728
7892729
7892730
7892731
7892732
7892733
7892734
7892735
7892736
7892737
7892738
7892739
7892740
7892741
7892742
7892743
7892744
7892745
7892746
7892747
7892748
7892749
7892750
7892751
7892752
7892753
7892754
7892755
7892757
7892758
7892759
7892760
7892761
7892762
7892763
7892764
7892765
7892766
7892767
7892768
7892769
7892770
7892771
7892772
7892773
7892774
7892775
7892776
7892777
7892778
7892779
7892780
7892781
7892782
7892783
7892784
7892785
7892786
7892787
7892788
7892789
7892790
7892791
7892792
7892793
7892794
7892795
7892796
7892797
7892798
7892799
7892800
7892801
7892802
7892803
7892804
7892805
7892806
7892807
7892808
7892809
7892810
7892811
7892812
7892813
7892814
7892816
7892817
7892818
7892819
7892820
7892821
7892822
7892823
7892824
7892825
7892826
7892827
7892828
7892829
7892830
7892831
7892832
7892833
7892834
7892835
7892836
7892837
7892838
7892839
7892840
7892841
7892842
7892843
7892844
7892845
7892846
7892847
7892848
7892849
7892850
7892851
7892852
7892853
7892854
7892855
7892856
7892857
7892858
7892859
7892860
7892861
7892862
7892863
7892864
7892865
7892866
7892867
7892868
7892869
7892870
7892871
7892872
7892873
7892874
7892875
7892876
7892877
7892878
7892879
7892880
7892881
7892882
7892883
7892884
7892885
7892886
7892887
7892888
7892889
7892890
7892891
7892892
7892893
7892894
7892895
7892896
7892897
7892898
7892899
7892900
7892901
7892902
7892903
7892904
7892905
7892906
7892907
7892908
7892909
7892910
7892911
7892912
7892913
7892914
7892915
7892917
7892918
7892919
7892920
7892921
7892922
7892923
7892924
7892925
7892926
7892927
7892928
7892929
7892930
7892931
7892932
7892933
7892934
7892935
7892936
7892937
7892938
7892939
7892940
7892941
7892942
7892944
7892945
7892946
7892947
7892948
7892949
7892950
7892951
7892952
7892953
7892954
7892955
7892956
7892957
7892958
7892959
7892960
7892961
7892962
7892963
7892964
7892965
7892966
7892967
7892968
7892969
7892970
7892972
7892973
7892974
7892975
7892976
7892977
7892978
7892979
7892980
7892981
7892982
7892983
7892984
7892985
7892986
7892987
7892988
7892989
7892990
7892991
7892992
7892993
7892994
7892995
7892996
7892997
7892998
7892999
7893000
7893001
7893002
7893003
7893004
7893005
7893006
7893007
7893008
7893009
7893010
7893011
7893012
7893013
7893014
7893015
7893016
7893017
7893018
7893019
7893021
7893022
7893023
7893024
7893025
7893027
7893028
7893029
7893030
7893031
7893032
7893033
7893034
7893035
7893036
7893037
7893038
7893039
7893040
7893041
7893042
7893043
7893044
7893045
7893046
7893047
7893048
7893049
7893050
7893051
7893052
7893053
7893055
7893056
7893057
7893058
7893059
7893060
7893061
7893062
7893063
7893064
7893065
7893066
7893067
7893068
7893069
7893070
7893071
7893072
7893073
7893074
7893075
7893076
7893077
7893078
7893079
7893080
7893081
7893082
7893083
7893084
7893085
7893086
7893087
7893088
7893089
7893090
7893091
7893092
7893093
7893094
7893095
7893096
7893097
7893098
7893099
7893100
7893101
7893102
7893103
7893104
7893105
7893106
7893107
7893108
7893109
7893110
7893111
7893112
7893113
7893114
7893115
7893116
7893117
7893118
7893119
7893120
7893121
7893122
7893123
7893124
7893125
7893126
7893127
7893128
7893129
7893130
7893131
7893132
7893133
7893134
7893135
7893136
7893137
7893138
7893139
7893140
7893141
7893142
7893143
7893144
7893145
7893146
7893147
7893148
7893149
7893150
7893151
7893152
7893153
7893154
7893155
7893156
7893157
7893158
7893159
7893160
7893161
7893162
7893163
7893164
7893165
7893166
7893167
7893168
7893169
7893170
7893171
7893172
7893173
7893174
7893175
7893176
7893177
7893178
7893179
7893180
7893181
7893182
7893183
7893184
7893185
7893186
7893187
7893188
7893189
7893190
7893191
7893192
7893193
7893194
7893195
7893196
7893197
7893198
7893199
7893200
7893201
7893202
7893203
7893204
7893205
7893206
7893207
7893208
7893209
7893210
7893211
7893212
7893213
7893214
7893215
7893216
7893217
7893218
7893219
7893220
7893221
7893222
7893223
7893224
7893225
7893226
7893227
7893228
7893229
7893230
7893231
7893232
7893233
7893234
7893235
7893236
7893237
7893238
7893239
7893240
7893241
7893242
7893243
7893244
7893245
7893246
7893247
7893248
7893249
7893250
7893251
7893252
7893253
7893254
7893255
7893256
7893257
7893258
7893259
7893260
7893261
7893262
7893263
7893264
7893265
7893266
7893267
7893268
7893269
7893270
7893271
7893272
7893273
7893274
7893275
7893276
7893277
7893278
7893279
7893280
7893281
7893282
7893283
7893284
7893285
7893286
7893287
7893288
7893289
7893290
7893291
7893292
7893293
7893294
7893295
7893296
7893297
7893298
7893299
7893300
7893301
7893302
7893303
7893304
7893305
7893306
7893307
7893308
7893309
7893310
7893311
7893312
7893313
7893314
7893315
7893316
7893317
7893318
7893319
7893320
7893321
7893322
7893323
7893324
7893325
7893326
7893327
7893328
7893329
7893330
7893331
7893332
7893333
7893334
7893335
7893336
7893337
7893338
7893339
7893340
7893341
7893342
7893343
7893344
7893345
7893346
7893347
7893349
7893350
7893351
7893352
7893353
7893354
7893355
7893356
7893357
7893358
7893359
7893360
7893361
7893362
7893363
7893364
7893365
7893366
7893367
7893369
7893370
7893371
7893372
7893373
7893374
7893375
7893376
7893377
7893378
7893379
7893380
7893381
7893382
7893383
7893384
7893385
7893386
7893387
7893388
7893389
7893390
7893391
7893392
7893393
7893394
7893395
7893396
7893397
7893398
7893399
7893400
7893401
7893402
7893403
7893404
7893405
7893406
7893407
7893408
7893410
7893411
7893412
7893413
7893414
7893415
7893416
7893417
7893418
7893419
7893420
7893421
7893422
7893423
7893424
7893425
7893427
7893428
7893429
7893430
7893431
7893432
7893433
7893434
7893435
7893436
7893437
7893438
7893439
7893440
7893441
7893442
7893443
7893444
7893445
7893446
7893447
7893448
7893449
7893450
7893451
7893452
7893453
7893454
7893455
7893456
7893457
7893458
7893459
7893460
7893461
7893462
7893463
7893464
7893465
7893466
7893467
7893468
7893469
7893470
7893471
7893472
7893473
7893474
7893475
7893476
7893477
7893478
7893479
7893480
7893481
7893482
7893483
7893484
7893485
7893486
7893487
7893488
7893489
7893490
7893491
7893492
7893493
7893494
7893495
7893496
7893497
7893498
7893499
7893500
7893501
7893502
7893503
7893504
7893505
7893506
7893507
7893508
7893509
7893510
7893511
7893512
7893513
7893514
7893515
7893516
7893517
7893518
7893519
7893520
7893521
7893522
7893523
7893524
7893525
7893526
7893527
7893528
7893529
7893530
7893531
7893532
7893533
7893534
7893535
7893536
7893537
7893538
7893539
7893540
7893541
7893542
7893543
7893544
7893545
7893546
7893547
7893548
7893549
7893550
7893551
7893552
7893553
7893554
7893555
7893556
7893557
7893558
7893559
7893560
7893561
7893562
7893563
7893564
7893565
7893566
7893567
7893568
7893569
7893570
7893571
7893572
7893573
7893574
7893575
7893576
7893577
7893578
7893579
7893580
7893581
7893582
7893583
7893584
7893585
7893586
7893587
7893588
7893589
7893590
7893591
7893592
7893593
7893594
7893595
7893596
7893597
7893598
7893599
7893600
7893601
7893602
7893603
7893604
7893605
7893606
7893607
7893608
7893609
7893610
7893611
7893612
7893613
7893614
7893615
7893616
7893617
7893618
7893619
7893620
7893621
7893622
7893623
7893624
7893626
7893627
7893628
7893629
7893630
7893631
7893632
7893633
7893634
7893635
7893636
7893637
7893638
7893639
7893640
7893641
7893642
7893644
7893645
7893646
7893647
7893648
7893649
7893650
7893651
7893652
7893653
7893654
7893655
7893656
7893657
7893658
7893659
7893660
7893661
7893662
7893663
7893664
7893665
7893666
7893667
7893668
7893669
7893670
7893671
7893672
7893673
7893674
7893675
7893676
7893677
7893678
7893679
7893681
7893682
7893683
7893684
7893685
7893686
7893688
7893689
7893690
7893691
7893692
7893693
7893694
7893695
7893696
7893697
7893698
7893699
7893700
7893701
7893702
7893703
7893704
7893705
7893706
7893707
7893708
7893709
7893710
7893711
7893712
7893713
7893714
7893715
7893716
7893717
7893718
7893719
7893720
7893721
7893722
7893723
7893724
7893725
7893726
7893727
7893728
7893729
7893730
7893731
7893732
7893733
7893734
7893735
7893736
7893737
7893738
7893739
7893740
7893741
7893742
7893743
7893744
7893745
7893746
7893747
7893748
7893749
7893750
7893751
7893752
7893753
7893754
7893755
7893756
7893757
7893758
7893759
7893760
7893761
7893762
7893763
7893764
7893765
7893766
7893767
7893768
7893769
7893770
7893771
7893772
7893773
7893774
7893775
7893776
7893777
7893778
7893779
7893780
7893781
7893782
7893783
7893784
7893785
7893786
7893787
7893788
7893789
7893790
7893791
7893792
7893793
7893794
7893795
7893796
7893797
7893798
7893799
7893800
7893801
7893802
7893803
7893804
7893805
7893806
7893807
7893808
7893809
7893810
7893811
7893812
7893813
7893814
7893815
7893816
7893817
7893818
7893819
7893820
7893821
7893822
7893823
7893824
7893825
7893826
7893827
7893828
7893829
7893830
7893831
7893832
7893833
7893834
7893835
7893836
7893837
7893838
7893839
7893840
7893841
7893842
7893843
7893844
7893845
7893846
7893847
7893848
7893849
7893850
7893851
7893853
7893854
7893855
7893856
7893857
7893858
7893859
7893860
7893861
7893862
7893863
7893864
7893865
7893866
7893867
7893868
7893869
7893870
7893871
7893872
7893873
7893874
7893875
7893876
7893877
7893878
7893879
7893880
7893881
7893882
7893883
7893884
7893885
7893886
7893887
7893888
7893889
7893890
7893891
7893892
7893893
7893894
7893895
7893896
7893897
7893898
7893899
7893900
7893901
7893902
7893904
7893905
7893906
7893907
7893908
7893909
7893910
7893911
7893912
7893913
7893914
7893915
7893916
7893917
7893918
7893919
7893920
7893921
7893922
7893923
7893924
7893925
7893926
7893927
7893928
7893929
7893930
7893931
7893932
7893933
7893934
7893935
7893936
7893937
7893938
7893939
7893940
7893941
7893942
7893943
7893944
7893945
7893946
7893947
7893948
7893949
7893950
7893951
7893952
7893953
7893954
7893955
7893956
7893957
7893958
7893959
7893960
7893961
7893962
7893963
7893964
7893965
7893966
7893967
7893968
7893969
7893970
7893971
7893972
7893973
7893974
7893975
7893976
7893977
7893978
7893979
7893980
7893981
7893982
7893983
7893984
7893985
7893986
7893987
7893989
7893990
7893991
7893992
7893993
7893994
7893995
7893996
7893997
7893998
7893999
7894000
7894001
7894002
7894003
7894004
7894005
7894006
7894007
7894008
7894009
7894010
7894011
7894012
7894013
7894014
7894015
7894016
7894017
7894018
7894019
7894020
7894021
7894022
7894023
7894024
7894025
7894026
7894027
7894028
7894029
7894030
7894031
7894032
7894033
7894034
7894035
7894036
7894037
7894038
7894039
7894040
7894041
7894042
7894043
7894044
7894045
7894046
7894047
7894048
7894049
7894050
7894051
7894052
7894053
7894054
7894055
7894056
7894057
7894058
7894059
7894060
7894061
7894062
7894063
7894064
7894065
7894066
7894067
7894068
7894069
7894070
7894071
7894072
7894073
7894074
7894075
7894076
7894077
7894078
7894079
7894080
7894081
7894082
7894083
7894084
7894085
7894086
7894087
7894088
7894089
7894090
7894091
7894092
7894093
7894094
7894095
7894096
7894097
7894098
7894099
7894100
7894101
7894102
7894103
7894104
7894105
7894106
7894107
7894108
7894109
7894110
7894111
7894112
7894113
7894114
7894115
7894116
7894117
7894118
7894119
7894120
7894121
7894122
7894123
7894124
7894125
7894126
7894128
7894129
7894130
7894131
7894133
7894134
7894135
7894136
7894137
7894138
7894139
7894140
7894141
7894142
7894143
7894144
7894145
7894146
7894147
7894148
7894149
7894150
7894151
7894152
7894153
7894154
7894155
7894156
7894157
7894158
7894159
7894160
7894161
7894162
7894163
7894165
7894166
7894167
7894168
7894169
7894170
7894171
7894172
7894173
7894174
7894175
7894176
7894177
7894178
7894179
7894180
7894181
7894182
7894183
7894184
7894185
7894186
7894187
7894188
7894189
7894190
7894191
7894192
7894193
7894194
7894195
7894196
7894197
7894199
7894200
7894201
7894202
7894203
7894204
7894205
7894206
7894207
7894208
7894209
7894210
7894211
7894212
7894213
7894214
7894215
7894216
7894217
7894218
7894219
7894220
7894221
7894222
7894223
7894224
7894225
7894226
7894227
7894228
7894229
7894230
7894231
7894232
7894233
7894234
7894235
7894236
7894237
7894238
7894239
7894240
7894241
7894242
7894243
7894244
7894245
7894246
7894247
7894248
7894249
7894250
7894251
7894252
7894253
7894254
7894255
7894256
7894257
7894258
7894259
7894260
7894262
7894263
7894264
7894265
7894266
7894267
7894268
7894269
7894270
7894271
7894272
7894273
7894274
7894275
7894276
7894277
7894278
7894279
7894280
7894281
7894282
7894283
7894284
7894285
7894286
7894287
7894288
7894289
7894290
7894291
7894292
7894293
7894294
7894295
7894296
7894297
7894298
7894299
7894300
7894301
7894302
7894303
7894304
7894305
7894306
7894307
7894308
7894309
7894310
7894311
7894312
7894313
7894314
7894315
7894316
7894317
7894318
7894319
7894320
7894321
7894322
7894323
7894324
7894325
7894326
7894327
7894328
7894329
7894330
7894331
7894332
7894333
7894334
7894335
7894336
7894337
7894338
7894339
7894340
7894341
7894342
7894343
7894344
7894345
7894346
7894347
7894349
7894350
7894351
7894352
7894353
7894354
7894355
7894356
7894357
7894358
7894359
7894360
7894361
7894362
7894363
7894364
7894365
7894366
7894367
7894368
7894369
7894370
7894371
7894372
7894373
7894374
7894375
7894376
7894377
7894378
7894379
7894380
7894381
7894382
7894383
7894384
7894385
7894386
7894387
7894388
7894389
7894390
7894391
7894392
7894393
7894394
7894395
7894396
7894397
7894398
7894399
7894400
7894401
7894402
7894403
7894404
7894405
7894406
7894407
7894408
7894409
7894410
7894411
7894412
7894413
7894414
7894415
7894416
7894417
7894418
7894419
7894420
7894421
7894422
7894423
7894425
7894426
7894427
7894428
7894429
7894430
7894431
7894432
7894433
7894434
7894435
7894436
7894437
7894438
7894439
7894440
7894441
7894442
7894443
7894444
7894445
7894446
7894447
7894448
7894449
7894450
7894451
7894452
7894453
7894454
7894455
7894456
7894457
7894458
7894459
7894460
7894461
7894462
7894463
7894464
7894465
7894466
7894467
7894468
7894469
7894470
7894471
7894472
7894473
7894474
7894475
7894476
7894477
7894478
7894479
7894481
7894482
7894483
7894484
7894485
7894486
7894487
7894488
7894489
7894490
7894491
7894492
7894493
7894494
7894495
7894496
7894497
7894498
7894499
7894500
7894501
7894502
7894503
7894504
7894505
7894506
7894507
7894508
7894509
7894510
7894511
7894512
7894513
7894514
7894515
7894516
7894517
7894518
7894519
7894520
7894521
7894522
7894523
7894524
7894525
7894526
7894527
7894528
7894529
7894530
7894531
[truncated: 31,253 more rows]
