# Supplementary material for: Aire-dependent genes undergo Clp1-mediated 3’UTR shortening associated with higher transcript stability in the thymus
Source: eLife. 2020 Apr 29;9:e52985. doi: 10.7554/eLife.52985 (PMC7205469; doi:10.7554/eLife.52985)
Supplement: Figure 3—source data 2. — Microarray_d3UTR_hg19.R: R-script to perform individual probe d3’UTR mapping and d3’UTR ratio calculation. Dependent files: - annotation file including 3d’UTR features for microarray analysis (Figure 1—source data 1): features_hg19_UTR_d.csv - Individual probe location on hg19: HuGene-1_0 st-v1.hg19.probe.csv - Individual probe expression obtained from the comparison: CTR versus CLP1 sh2 KD samples (Figure 3—source data 1): ST1features_CTR_v_CLP1_SH2.csv Result file: global_HuGene_CTR_v_CLP1_SH2.csv In the result file, the feat_WTnorm and feat_KOnorm columns correspond, for the 3UTRd features, to the d3’UTR ratios in WT and KO samples, respectively. [file elife-52985-fig3-data2.zip]

Archive with 19 entries (16 files):
- Figure_3_source_data_2_REVISION/
- Figure_3_source_data_2_REVISION/.DS_Store
- __MACOSX/
- __MACOSX/Figure_3_source_data_2_REVISION/
- __MACOSX/Figure_3_source_data_2_REVISION/._.DS_Store
- Figure_3_source_data_2_REVISION/.Rapp.history
- Figure_3_source_data_2_REVISION/features_hg19_UTR_d.csv
- __MACOSX/Figure_3_source_data_2_REVISION/._features_hg19_UTR_d.csv
- Figure_3_source_data_2_REVISION/Figure 3ΓÇôsource data 2.docx
- __MACOSX/Figure_3_source_data_2_REVISION/._Figure 3ΓÇôsource data 2.docx
- Figure_3_source_data_2_REVISION/global_HuGene_CTR_v_CLP1_SH2.csv
- __MACOSX/Figure_3_source_data_2_REVISION/._global_HuGene_CTR_v_CLP1_SH2.csv
- Figure_3_source_data_2_REVISION/HuGene-1_0-st-v1.hg19.probe.csv
- __MACOSX/Figure_3_source_data_2_REVISION/._HuGene-1_0-st-v1.hg19.probe.csv
- Figure_3_source_data_2_REVISION/Microarray_d3UTR_hg19.R
- __MACOSX/Figure_3_source_data_2_REVISION/._Microarray_d3UTR_hg19.R
- Figure_3_source_data_2_REVISION/ST1features_CTR_v_CLP1_SH2.csv
- __MACOSX/Figure_3_source_data_2_REVISION/._ST1features_CTR_v_CLP1_SH2.csv
- __MACOSX/._Figure_3_source_data_2_REVISION
