# Supplementary material for: Aire-dependent genes undergo Clp1-mediated 3’UTR shortening associated with higher transcript stability in the thymus
Source: eLife. 2020 Apr 29;9:e52985. doi: 10.7554/eLife.52985 (PMC7205469; doi:10.7554/eLife.52985)
Supplement: Figure 3—source data 2. — Microarray_d3UTR_hg19.R: R-script to perform individual probe d3’UTR mapping and d3’UTR ratio calculation. Dependent files: - annotation file including 3d’UTR features for microarray analysis (Figure 1—source data 1): features_hg19_UTR_d.csv - Individual probe location on hg19: HuGene-1_0 st-v1.hg19.probe.csv - Individual probe expression obtained from the comparison: CTR versus CLP1 sh2 KD samples (Figure 3—source data 1): ST1features_CTR_v_CLP1_SH2.csv Result file: global_HuGene_CTR_v_CLP1_SH2.csv In the result file, the feat_WTnorm and feat_KOnorm columns correspond, for the 3UTRd features, to the d3’UTR ratios in WT and KO samples, respectively. [file elife-52985-fig3-data2.zip › Figure_3_source_data_2_REVISION/global_HuGene_CTR_v_CLP1_SH2.csv]

Refseq	feature	feat_nbr	direction	feat_WT	feat_KO	feat_WTnorm	feat_KOnorm	feat_FC	feat_P	Refseq_FC
NM_000016	5UTR	1	+	6.09193001867644	6.82115409230829	-2.68576504439259	-2.85619867322169	0.170433628829098	0.625853764557764	0.536013892218106
NM_000016	exon	1	+	NA	NA	NA	NA	NA	NA	0.536013892218106
NM_000016	exon	2	+	8.79553402054674	9.48316929781306	0.0178389574777142	-0.194183467716925	0.212022425194639	0.635588223033488	0.536013892218106
NM_000016	exon	3	+	9.33161236655177	9.72586575882142	0.553917303482741	0.0485129932914425	0.505404310191299	0.134644630131341	0.536013892218106
NM_000016	exon	4	+	NA	NA	NA	NA	NA	NA	0.536013892218106
NM_000016	exon	5	+	10.0359993637317	10.3962526888367	1.25830430066262	0.718899923306669	0.539404377355956	0.075541398227405	0.536013892218106
NM_000016	exon	6	+	10.063503888814	10.3806662678536	1.28580882574502	0.703313502323597	0.582495323421424	1.47535254435275e-08	0.536013892218106
NM_000016	exon	7	+	8.49242409016155	9.40554688523532	-0.285270972907475	-0.271805880294663	-0.0134650926128117	0.934555849902053	0.536013892218106
NM_000016	exon	8	+	8.74205087007221	9.31359125672267	-0.0356441929968221	-0.363761508807315	0.328117315810493	0.576158528999706	0.536013892218106
NM_000016	exon	9	+	10.1002232703814	10.7522691488126	1.32252820731237	1.07491638328257	0.2476118240298	0.743022265547913	0.536013892218106
NM_000016	exon	10	+	9.45605368374262	10.0071289018154	0.678358620673587	0.329776136285464	0.348582484388124	8.651192774501e-06	0.536013892218106
NM_000016	exon	11	+	10.4182385338717	11.0184705749729	1.64054347080268	1.34111780944291	0.299425661359765	0.60556040373397	0.536013892218106
NM_000016	exon	12	+	9.73300483535466	10.3216126359816	0.955309772285627	0.64425987045166	0.311049901833967	0.427821495910398	0.536013892218106
NM_000016	3UTR	1	+	6.97497747044356	7.97793924333261	-1.80271759262547	-1.69941352219737	-0.103304070428097	0.83634412892545	0.536013892218106
NM_000016	3UTRd	1	+	5.70948141135614	6.94737709402036	-3.06821365171289	-2.72997567150962	-0.338237980203272	0.91587378419702	0.536013892218106
NM_000028	5UTR	1	+	6.30659644537458	5.53395111968176	-1.58392924900641	-1.99502672914458	0.411097480138173	0.173406798202248	1.28480360460572
NM_000028	5UTR	2	+	NA	NA	NA	NA	NA	NA	1.28480360460572
NM_000028	exon	1	+	NA	NA	NA	NA	NA	NA	1.28480360460572
NM_000028	exon	2	+	NA	NA	NA	NA	NA	NA	1.28480360460572
NM_000028	exon	3	+	NA	NA	NA	NA	NA	NA	1.28480360460572
NM_000028	exon	4	+	8.39569050274942	8.08222119929686	0.505164808368431	0.553243350470512	-0.0480785421020808	0.859723509146226	1.28480360460572
NM_000028	exon	5	+	NA	NA	NA	NA	NA	NA	1.28480360460572
NM_000028	exon	6	+	NA	NA	NA	NA	NA	NA	1.28480360460572
NM_000028	exon	7	+	NA	NA	NA	NA	NA	NA	1.28480360460572
NM_000028	exon	8	+	NA	NA	NA	NA	NA	NA	1.28480360460572
NM_000028	exon	9	+	8.59100517245431	8.13938203391056	0.700479478073319	0.610404185084214	0.0900752929891055	0.856220833940846	1.28480360460572
NM_000028	exon	10	+	7.04603978363287	6.53951110823209	-0.844485910748115	-0.989466740594257	0.144980829846142	0.725607476283688	1.28480360460572
NM_000028	exon	11	+	NA	NA	NA	NA	NA	NA	1.28480360460572
NM_000028	exon	12	+	NA	NA	NA	NA	NA	NA	1.28480360460572
NM_000028	exon	13	+	NA	NA	NA	NA	NA	NA	1.28480360460572
NM_000028	exon	14	+	NA	NA	NA	NA	NA	NA	1.28480360460572
NM_000028	exon	15	+	8.06673259202818	7.57580061708301	0.176206897647189	0.0468227682566718	0.129384129390517	0.855626556638617	1.28480360460572
NM_000028	exon	16	+	NA	NA	NA	NA	NA	NA	1.28480360460572
NM_000028	exon	17	+	NA	NA	NA	NA	NA	NA	1.28480360460572
NM_000028	exon	18	+	NA	NA	NA	NA	NA	NA	1.28480360460572
NM_000028	exon	19	+	NA	NA	NA	NA	NA	NA	1.28480360460572
NM_000028	exon	20	+	NA	NA	NA	NA	NA	NA	1.28480360460572
NM_000028	exon	21	+	NA	NA	NA	NA	NA	NA	1.28480360460572
NM_000028	exon	22	+	NA	NA	NA	NA	NA	NA	1.28480360460572
NM_000028	exon	23	+	NA	NA	NA	NA	NA	NA	1.28480360460572
NM_000028	exon	24	+	NA	NA	NA	NA	NA	NA	1.28480360460572
NM_000028	exon	25	+	NA	NA	NA	NA	NA	NA	1.28480360460572
NM_000028	exon	26	+	NA	NA	NA	NA	NA	NA	1.28480360460572
NM_000028	exon	27	+	NA	NA	NA	NA	NA	NA	1.28480360460572
NM_000028	exon	28	+	NA	NA	NA	NA	NA	NA	1.28480360460572
NM_000028	exon	29	+	NA	NA	NA	NA	NA	NA	1.28480360460572
NM_000028	exon	30	+	NA	NA	NA	NA	NA	NA	1.28480360460572
NM_000028	exon	31	+	NA	NA	NA	NA	NA	NA	1.28480360460572
NM_000028	exon	32	+	8.71339716615858	8.39612499981988	0.822871471777588	0.867147150993533	-0.0442756792159456	0.79510420365267	1.28480360460572
NM_000028	exon	33	+	0	0	0	0	0	0	0
NM_000028	3UTR	1	+	0	0	0	0	0	0	0
NM_000028	3UTRd	1	+	0	0	0	0	0	0	0
NM_000029	3UTRd	1	-	4.05785740354166	2.89395434285398	-1.14561815795505	-1.48810892419534	0.342490766240284	0.749310020997931	1.76713504395782
NM_000029	3UTR	1	-	4.75565482479246	4.38206326704932	-0.447820736704253	0	-0.447820736704253	0.043478375166447	1.76713504395782
NM_000029	exon	4	-	4.65811452057409	3.23224549873141	-0.545361040922624	-1.14981776831791	0.604456727395288	0.00885071707727603	1.76713504395782
NM_000029	exon	3	-	6.61271172142509	5.40187336115047	1.40923615992838	1.01981009410115	0.389426065827227	0.596774846181222	1.76713504395782
NM_000029	exon	2	-	5.81028275558292	5.358684117368	0.606807194086207	0.976620850318686	-0.369813656232479	0.355486813568559	1.76713504395782
NM_000029	exon	1	-	6.36179120817064	5.63185990419868	1.15831564667393	1.24979663714937	-0.0914809904754419	0.784531664161675	1.76713504395782
NM_000029	5UTR	2	-	NA	NA	NA	NA	NA	NA	1.76713504395782
NM_000029	5UTR	1	-	4.70884750670715	4.20608012696173	-0.494628054789564	-0.175983140087591	-0.318644914701973	0.532549549458575	1.76713504395782
NM_000036	3UTR	1	-	0	0	0	0	0	0	0
NM_000036	exon	16	-	0	0	0	0	0	0	0
NM_000036	exon	15	-	3.40112229117472	3.46966017959052	-1.50202484082251	-0.297046789678817	-1.20497805114369	2.01441149679092e-07	2.19837905291807
NM_000036	exon	14	-	4.54503766994508	4.34980651654803	-0.358109462052147	0.583099547278698	-0.941209009330844	0.0368817287327497	2.19837905291807
NM_000036	exon	13	-	3.58853068056311	3.63889873304262	-1.31461645143412	-0.127808236226715	-1.18680821520741	0.00139284927914394	2.19837905291807
NM_000036	exon	12	-	NA	NA	NA	NA	NA	NA	2.19837905291807
NM_000036	exon	11	-	5.9512096121194	5.4738864544991	1.04806248012217	1.70717948522976	-0.65911700510759	0.0899015357883997	2.19837905291807
NM_000036	exon	10	-	5.09496309088589	4.39302615825422	0.191815958888663	0.626319188984884	-0.434503230096221	0.000183416565468453	2.19837905291807
NM_000036	exon	9	-	4.95473392490368	4.16278316019776	0.0515867929064502	0.396076190928426	-0.344489398021976	0.666770577450979	2.19837905291807
NM_000036	exon	8	-	4.99005162147891	3.63732523262852	0.0869044894816837	-0.129381736640813	0.216286226122496	0.732944213183243	2.19837905291807
NM_000036	exon	7	-	5.31064855735937	3.73970491766213	0.40750142536214	-0.0270020516072005	0.434503476969341	0.168905952001232	2.19837905291807
NM_000036	exon	6	-	4.78201854230299	3.13015294151989	-0.121128589694238	-0.636554027749441	0.515425438055203	0.0139304973553845	2.19837905291807
NM_000036	exon	5	-	5.68982897159139	3.62099512181438	0.786681839594157	-0.14571184745495	0.932393687049108	0.133228688834858	2.19837905291807
NM_000036	exon	4	-	4.78481476184246	3.00704433199144	-0.118332370154769	-0.759662637277897	0.641330267123128	0.247538985089091	2.19837905291807
NM_000036	exon	3	-	4.46806501120406	3.5371349465489	-0.435082120793174	-0.22957202272043	-0.205510098072744	0.396525890054634	2.19837905291807
NM_000036	exon	2	-	NA	NA	NA	NA	NA	NA	2.19837905291807
NM_000036	exon	1	-	3.40722337156227	3.14432968186625	-1.49592376043496	-0.622377287403078	-0.873546473031879	4.38922637951211e-06	2.19837905291807
NM_000036	5UTR	1	-	7.67384020961537	8.01110193855123	2.77069307761814	4.2443949692819	-1.47370189166376	0.00129940339856841	2.19837905291807
NM_000066	3UTR	1	-	5.59894274465353	5.18174922505834	0.412884339046768	0.59151928398587	-0.178634944939102	0.767432627045364	1.51134022030169
NM_000066	exon	12	-	4.97929868991862	5.15560958251641	-0.206759715688137	0.565379641443936	-0.772139357132074	0.236529770644847	1.51134022030169
NM_000066	exon	11	-	4.80801778431798	4.33025508892832	-0.378040621288776	-0.259974852144152	-0.118065769144624	0.894723324361989	1.51134022030169
NM_000066	exon	10	-	5.56192880713044	5.36807234846285	0.375870401523684	0.777842407390378	-0.401972005866694	0.209355913021096	1.51134022030169
NM_000066	exon	9	-	8.75729371943589	8.96705430975142	3.57123531382913	4.37682436867895	-0.805589054849825	0.568871634978819	1.51134022030169
NM_000066	exon	8	-	5.86858177760836	3.95789033639149	0.682523372001599	-0.632339604680982	1.31486297668258	3.84156532887437e-05	1.51134022030169
NM_000066	exon	7	-	NA	NA	NA	NA	NA	NA	1.51134022030169
NM_000066	exon	6	-	NA	NA	NA	NA	NA	NA	1.51134022030169
NM_000066	exon	5	-	NA	NA	NA	NA	NA	NA	1.51134022030169
NM_000066	exon	4	-	NA	NA	NA	NA	NA	NA	1.51134022030169
NM_000066	exon	3	-	5.49248475108679	4.92002553960655	0.306426345480035	0.329795598534079	-0.0233692530540441	0.917147728599425	1.51134022030169
NM_000066	exon	2	-	3.54157736617231	3.82271835536058	-1.64448103943444	-0.767511585711891	-0.876969453722553	0.00474794104447301	1.51134022030169
NM_000066	exon	1	-	5.50323392211297	4.90503975525614	0.317175516506212	0.314809814183674	0.00236570232253808	0.993569875184074	1.51134022030169
NM_000066	5UTR	1	-	4.87897124086537	5.0312633492045	-0.30708716474139	0.441033408132026	-0.748120572873417	0.364947233088036	1.51134022030169
NM_000069	3UTR	1	-	0	0	0	0	0	0	0
NM_000069	exon	44	-	0	0	0	0	0	0	0
NM_000069	exon	43	-	0	0	0	0	0	0	0
NM_000069	exon	42	-	0	0	0	0	0	0	0
NM_000069	exon	41	-	0	0	0	0	0	0	0
NM_000069	exon	40	-	0	0	0	0	0	0	0
NM_000069	exon	39	-	0	0	0	0	0	0	0
NM_000069	exon	38	-	0	0	0	0	0	0	0
NM_000069	exon	37	-	0	0	0	0	0	0	0
NM_000069	exon	36	-	0	0	0	0	0	0	0
NM_000069	exon	35	-	0	0	0	0	0	0	0
NM_000069	exon	34	-	0	0	0	0	0	0	0
NM_000069	exon	33	-	0	0	0	0	0	0	0
NM_000069	exon	32	-	0	0	0	0	0	0	0
NM_000069	exon	31	-	0	0	0	0	0	0	0
NM_000069	exon	30	-	0	0	0	0	0	0	0
NM_000069	exon	29	-	0	0	0	0	0	0	0
NM_000069	exon	28	-	0	0	0	0	0	0	0
NM_000069	exon	27	-	0	0	0	0	0	0	0
NM_000069	exon	26	-	0	0	0	0	0	0	0
NM_000069	exon	25	-	0	0	0	0	0	0	0
NM_000069	exon	24	-	0	0	0	0	0	0	0
NM_000069	exon	23	-	0	0	0	0	0	0	0
NM_000069	exon	22	-	0	0	0	0	0	0	0
NM_000069	exon	21	-	0	0	0	0	0	0	0
NM_000069	exon	20	-	0	0	0	0	0	0	0
NM_000069	exon	19	-	0	0	0	0	0	0	0
NM_000069	exon	18	-	0	0	0	0	0	0	0
NM_000069	exon	17	-	0	0	0	0	0	0	0
NM_000069	exon	16	-	0	0	0	0	0	0	0
NM_000069	exon	15	-	0	0	0	0	0	0	0
NM_000069	exon	14	-	0	0	0	0	0	0	0
NM_000069	exon	13	-	0	0	0	0	0	0	0
NM_000069	exon	12	-	0	0	0	0	0	0	0
NM_000069	exon	11	-	0	0	0	0	0	0	0
NM_000069	exon	10	-	0	0	0	0	0	0	0
NM_000069	exon	9	-	0	0	0	0	0	0	0
NM_000069	exon	8	-	3.65975491395631	3.89134652496277	-1.53824362631203	-1.53469859797421	-0.00354502833782422	0.994680447415221	0.853790146218874
NM_000069	exon	7	-	NA	NA	NA	NA	NA	NA	0.853790146218874
NM_000069	exon	6	-	7.3922753918182	6.85289653445617	2.19427685154986	1.42685141151919	0.76742544003067	0.266324847271319	0.853790146218874
NM_000069	exon	5	-	NA	NA	NA	NA	NA	NA	0.853790146218874
NM_000069	exon	4	-	NA	NA	NA	NA	NA	NA	0.853790146218874
NM_000069	exon	3	-	NA	NA	NA	NA	NA	NA	0.853790146218874
NM_000069	exon	2	-	NA	NA	NA	NA	NA	NA	0.853790146218874
NM_000069	exon	1	-	NA	NA	NA	NA	NA	NA	0.853790146218874
NM_000069	5UTR	1	-	6.7648805553503	7.36490808529446	1.56688201508196	1.93886296235748	-0.371980947275515	0.871844907518317	0.853790146218874
NM_000081	3UTR	1	-	9.05015903493262	8.98841702985647	0.231180718920017	0.791784466473677	-0.56060374755366	0.339021618340454	1.53937609892348
NM_000081	exon	51	-	NA	NA	NA	NA	NA	NA	1.53937609892348
NM_000081	exon	50	-	NA	NA	NA	NA	NA	NA	1.53937609892348
NM_000081	exon	49	-	7.91625303768995	7.57439397349385	-0.902725278322649	-0.622238589888944	-0.280486688433705	0.804759845151265	1.53937609892348
NM_000081	exon	48	-	NA	NA	NA	NA	NA	NA	1.53937609892348
NM_000081	exon	47	-	NA	NA	NA	NA	NA	NA	1.53937609892348
NM_000081	exon	46	-	8.70700895603204	8.24698700577717	-0.111969359980562	0.0503544423943825	-0.162323802374944	0.763430266872223	1.53937609892348
NM_000081	exon	45	-	NA	NA	NA	NA	NA	NA	1.53937609892348
NM_000081	exon	44	-	8.26581838992616	8.28906739645403	-0.55315992608644	0.092434833071235	-0.645594759157675	0.101459379152704	1.53937609892348
NM_000081	exon	43	-	NA	NA	NA	NA	NA	NA	1.53937609892348
NM_000081	exon	42	-	NA	NA	NA	NA	NA	NA	1.53937609892348
NM_000081	exon	41	-	NA	NA	NA	NA	NA	NA	1.53937609892348
NM_000081	exon	40	-	NA	NA	NA	NA	NA	NA	1.53937609892348
NM_000081	exon	39	-	NA	NA	NA	NA	NA	NA	1.53937609892348
NM_000081	exon	38	-	9.8547367224737	9.33215144684901	1.0357584064611	1.13551888346622	-0.0997604770051268	0.511806622346455	1.53937609892348
NM_000081	exon	37	-	NA	NA	NA	NA	NA	NA	1.53937609892348
NM_000081	exon	36	-	NA	NA	NA	NA	NA	NA	1.53937609892348
NM_000081	exon	35	-	NA	NA	NA	NA	NA	NA	1.53937609892348
NM_000081	exon	34	-	NA	NA	NA	NA	NA	NA	1.53937609892348
NM_000081	exon	33	-	NA	NA	NA	NA	NA	NA	1.53937609892348
NM_000081	exon	32	-	NA	NA	NA	NA	NA	NA	1.53937609892348
NM_000081	exon	31	-	NA	NA	NA	NA	NA	NA	1.53937609892348
NM_000081	exon	30	-	NA	NA	NA	NA	NA	NA	1.53937609892348
NM_000081	exon	29	-	NA	NA	NA	NA	NA	NA	1.53937609892348
NM_000081	exon	28	-	NA	NA	NA	NA	NA	NA	1.53937609892348
NM_000081	exon	27	-	NA	NA	NA	NA	NA	NA	1.53937609892348
NM_000081	exon	26	-	NA	NA	NA	NA	NA	NA	1.53937609892348
NM_000081	exon	25	-	NA	NA	NA	NA	NA	NA	1.53937609892348
NM_000081	exon	24	-	NA	NA	NA	NA	NA	NA	1.53937609892348
NM_000081	exon	23	-	NA	NA	NA	NA	NA	NA	1.53937609892348
NM_000081	exon	22	-	NA	NA	NA	NA	NA	NA	1.53937609892348
NM_000081	exon	21	-	5.85751576207536	4.85962236769192	-2.96146255393724	-3.33701019569087	0.375547641753633	0.603057282148853	1.53937609892348
NM_000081	exon	20	-	NA	NA	NA	NA	NA	NA	1.53937609892348
NM_000081	exon	19	-	9.01098184186416	8.4104464080454	0.192003525851557	0.213813844662606	-0.021810318811049	0.916610664815041	1.53937609892348
NM_000081	exon	18	-	NA	NA	NA	NA	NA	NA	1.53937609892348
NM_000081	exon	17	-	NA	NA	NA	NA	NA	NA	1.53937609892348
NM_000081	exon	16	-	NA	NA	NA	NA	NA	NA	1.53937609892348
NM_000081	exon	15	-	NA	NA	NA	NA	NA	NA	1.53937609892348
NM_000081	exon	14	-	NA	NA	NA	NA	NA	NA	1.53937609892348
NM_000081	exon	13	-	6.76639480668713	6.43216948027101	-2.05258350932547	-1.76446308311178	-0.288120426213685	0.00616156843628322	1.53937609892348
NM_000081	exon	12	-	NA	NA	NA	NA	NA	NA	1.53937609892348
NM_000081	exon	11	-	NA	NA	NA	NA	NA	NA	1.53937609892348
NM_000081	exon	10	-	9.33324238417929	9.12623013047557	0.514264068166691	0.929597567092785	-0.415333498926094	0.400116608937414	1.53937609892348
NM_000081	exon	9	-	NA	NA	NA	NA	NA	NA	1.53937609892348
NM_000081	exon	8	-	NA	NA	NA	NA	NA	NA	1.53937609892348
NM_000081	exon	7	-	NA	NA	NA	NA	NA	NA	1.53937609892348
NM_000081	exon	6	-	8.81757617628027	7.63874231890155	-0.00140213973233205	-0.557890244481241	0.556488104748909	0.168967026362306	1.53937609892348
NM_000081	exon	5	-	NA	NA	NA	NA	NA	NA	1.53937609892348
NM_000081	exon	4	-	9.17645760682563	8.18935887722001	0.357479290813027	-0.00727368616277779	0.364752976975804	0.71911109975339	1.53937609892348
NM_000081	exon	3	-	8.02684925548108	7.92063664557667	-0.792129060531522	-0.275995917806124	-0.516133142725398	0.830249867820324	1.53937609892348
NM_000081	exon	2	-	0	0	0	0	0	0	0
NM_000081	exon	1	-	0	0	0	0	0	0	0
NM_000081	5UTR	3	-	0	0	0	0	0	0	0
NM_000081	5UTR	2	-	0	0	0	0	0	0	0
NM_000081	5UTR	1	-	0	0	0	0	0	0	0
NM_000085	5UTR	1	+	5.37482357019982	4.04088767701294	0.236452227819751	-1.08729640125165	1.3237486290714	0.0301696704151809	1.00708626297506
NM_000085	5UTR	2	+	NA	NA	NA	NA	NA	NA	1.00708626297506
NM_000085	exon	1	+	4.63241489005365	4.12507633908728	-0.505956452326424	-1.00310773917731	0.497151286850881	0.205140824339397	1.00708626297506
NM_000085	exon	2	+	6.28921338635299	5.980438532127	1.15084204397292	0.85225445386241	0.298587590110514	0.298162776022625	1.00708626297506
NM_000085	exon	3	+	4.61633157744406	4.75808609865683	-0.522039764936005	-0.370097979607761	-0.151941785328243	0.908003968498455	1.00708626297506
NM_000085	exon	4	+	NA	NA	NA	NA	NA	NA	1.00708626297506
NM_000085	exon	5	+	NA	NA	NA	NA	NA	NA	1.00708626297506
NM_000085	exon	6	+	NA	NA	NA	NA	NA	NA	1.00708626297506
NM_000085	exon	7	+	6.00913309083414	6.08408561811134	0.870761748454071	0.955901539846753	-0.0851397913926815	0.890427722825768	1.00708626297506
NM_000085	exon	8	+	NA	NA	NA	NA	NA	NA	1.00708626297506
NM_000085	exon	9	+	4.15406376412113	5.01999940743179	-0.984307578258943	-0.108184670832802	-0.87612290742614	0.154037307785418	1.00708626297506
NM_000085	exon	10	+	NA	NA	NA	NA	NA	NA	1.00708626297506
NM_000085	exon	11	+	NA	NA	NA	NA	NA	NA	1.00708626297506
NM_000085	exon	12	+	NA	NA	NA	NA	NA	NA	1.00708626297506
NM_000085	exon	13	+	4.93433054837185	5.43107691956552	-0.204040794008219	0.302892841300928	-0.506933635309148	0.0119115142130698	1.00708626297506
NM_000085	exon	14	+	NA	NA	NA	NA	NA	NA	1.00708626297506
NM_000085	exon	15	+	NA	NA	NA	NA	NA	NA	1.00708626297506
NM_000085	exon	16	+	5.50601983414822	5.58802393297748	0.367648491768151	0.459839854712891	-0.0921913629447406	0.822137522271158	1.00708626297506
NM_000085	exon	17	+	5.86223861715136	6.14749150671326	0.723867274771291	1.01930742844868	-0.295440153677386	0.558968569352367	1.00708626297506
NM_000085	exon	18	+	6.75035086657323	7.73959386212936	1.61197952419316	2.61140978386477	-0.999430259671614	0.613174314734986	1.00708626297506
NM_000085	exon	19	+	NA	NA	NA	NA	NA	NA	1.00708626297506
NM_000085	3UTR	1	+	4.66350259362248	4.76712548220486	-0.474868748757589	-0.361058596059724	-0.113810152697865	0.568615340503214	1.00708626297506
NM_000098	5UTR	1	+	6.46540921723958	6.41206688237516	-0.698549808452109	-0.67528022002538	-0.0232695884267287	0.389584829118111	1.05453861406092
NM_000098	exon	1	+	7.29503379288992	7.31263754646508	0.13107476719823	0.22529044406454	-0.0942156768663098	0.805265794147995	1.05453861406092
NM_000098	exon	2	+	7.57273201593004	7.3001999710492	0.408772990238353	0.212852868648659	0.195920121589694	0.159580312100636	1.05453861406092
NM_000098	exon	3	+	7.01902579958727	6.89437812210786	-0.144933226104422	-0.192968980292671	0.0480357541882492	0.37577530007121	1.05453861406092
NM_000098	exon	4	+	7.09172897883715	7.2342175262033	-0.0722300468545365	0.14687042380276	-0.219100470657297	0.745781922601302	1.05453861406092
NM_000098	exon	5	+	7.0870168562392	7.04012332471776	-0.076942169452487	-0.0472237776827762	-0.0297183917697108	0.728531426575496	1.05453861406092
NM_000098	3UTR	1	+	7.00365387966296	7.65638097168234	-0.160305146028726	0.569033869281804	-0.72933901531053	0.732675767344165	1.05453861406092
NM_000110	3UTR	1	-	3.65854906052245	3.57617972581845	0	0	0	0.39504352328512	1.05875540507076
NM_000110	exon	23	-	0	0	0	0	0	0	0
NM_000110	exon	22	-	0	0	0	0	0	0	0
NM_000110	exon	21	-	0	0	0	0	0	0	0
NM_000110	exon	20	-	0	0	0	0	0	0	0
NM_000110	exon	19	-	0	0	0	0	0	0	0
NM_000110	exon	18	-	0	0	0	0	0	0	0
NM_000110	exon	17	-	0	0	0	0	0	0	0
NM_000110	exon	16	-	0	0	0	0	0	0	0
NM_000110	exon	15	-	0	0	0	0	0	0	0
NM_000110	exon	14	-	0	0	0	0	0	0	0
NM_000110	exon	13	-	0	0	0	0	0	0	0
NM_000110	exon	12	-	0	0	0	0	0	0	0
NM_000110	exon	11	-	0	0	0	0	0	0	0
NM_000110	exon	10	-	0	0	0	0	0	0	0
NM_000110	exon	9	-	0	0	0	0	0	0	0
NM_000110	exon	8	-	0	0	0	0	0	0	0
NM_000110	exon	7	-	0	0	0	0	0	0	0
NM_000110	exon	6	-	0	0	0	0	0	0	0
NM_000110	exon	5	-	0	0	0	0	0	0	0
NM_000110	exon	4	-	0	0	0	0	0	0	0
NM_000110	exon	3	-	0	0	0	0	0	0	0
NM_000110	exon	2	-	0	0	0	0	0	0	0
NM_000110	exon	1	-	0	0	0	0	0	0	0
NM_000110	5UTR	1	-	0	0	0	0	0	0	0
NM_000120	5UTR	1	+	5.14001903036592	4.41828023971221	-2.87114713125996	-3.06343113414896	0.192284002888999	0.913935791054118	1.44338361998131
NM_000120	5UTR	2	+	NA	NA	NA	NA	NA	NA	1.44338361998131
NM_000120	exon	1	+	7.03696941128945	5.13337773865257	-0.974196750336425	-2.3483336352086	1.37413688487218	0.0966501269347936	1.44338361998131
NM_000120	exon	2	+	7.19341782547939	7.35672262532227	-0.817748336146491	-0.124988748538896	-0.692759587607595	0.512544088034521	1.44338361998131
NM_000120	exon	3	+	8.35951861494813	8.2269615873801	0.348352453322249	0.745250213518935	-0.396897760196686	0.870951771453957	1.44338361998131
NM_000120	exon	4	+	8.59816702407808	7.77773148684232	0.587000862452204	0.296020112981153	0.290980749471051	0.951840961957748	1.44338361998131
NM_000120	exon	5	+	7.24584498482041	7.19956526703823	-0.765321176805473	-0.28214610682294	-0.483175069982533	0.643686690022447	1.44338361998131
NM_000120	exon	6	+	8.14183850316361	7.93017993844439	0.130672341537732	0.448468564583225	-0.317796223045493	0.557961699451837	1.44338361998131
NM_000120	exon	7	+	8.01116616162588	7.48171137386117	0	0	0	0.959353005623296	1.44338361998131
NM_000120	exon	8	+	8.66677704548752	8.15328559979081	0.655610883861641	0.67157422592964	-0.015963342067999	0.586660635150938	1.44338361998131
NM_000120	3UTR	1	+	NA	NA	NA	NA	NA	NA	1.44338361998131
NM_000120	3UTRd	1	+	5.77215655041664	5.96334693791949	-2.23900961120923	-1.51836443594168	-0.720645175267557	0.180711355923134	1.44338361998131
NM_000130	3UTRd	1	-	0	0	0	0	0	0	0
NM_000130	3UTR	1	-	0	0	0	0	0	0	0
NM_000130	exon	25	-	0	0	0	0	0	0	0
NM_000130	exon	24	-	0	0	0	0	0	0	0
NM_000130	exon	23	-	0	0	0	0	0	0	0
NM_000130	exon	22	-	0	0	0	0	0	0	0
NM_000130	exon	21	-	0	0	0	0	0	0	0
NM_000130	exon	20	-	0	0	0	0	0	0	0
NM_000130	exon	19	-	0	0	0	0	0	0	0
NM_000130	exon	18	-	0	0	0	0	0	0	0
NM_000130	exon	17	-	0	0	0	0	0	0	0
NM_000130	exon	16	-	0	0	0	0	0	0	0
NM_000130	exon	15	-	0	0	0	0	0	0	0
NM_000130	exon	14	-	0	0	0	0	0	0	0
NM_000130	exon	13	-	5.25676067338261	4.39232947789325	0.353267774853236	-0.0463368843412839	0.399604659194519	0.279735617010144	1.38015139970449
NM_000130	exon	12	-	NA	NA	NA	NA	NA	NA	1.38015139970449
NM_000130	exon	11	-	5.14170920797667	5.30860367106669	0.238216309447294	0.869937308832152	-0.631720999384858	0.578816496391694	1.38015139970449
NM_000130	exon	10	-	NA	NA	NA	NA	NA	NA	1.38015139970449
NM_000130	exon	9	-	NA	NA	NA	NA	NA	NA	1.38015139970449
NM_000130	exon	8	-	NA	NA	NA	NA	NA	NA	1.38015139970449
NM_000130	exon	7	-	NA	NA	NA	NA	NA	NA	1.38015139970449
NM_000130	exon	6	-	4.58277336370749	4.83904664334533	-0.320719534821883	0.400380281110788	-0.721099815932671	0.0104539026746327	1.38015139970449
NM_000130	exon	5	-	0	0	0	0	0	0	0
NM_000130	exon	4	-	0	0	0	0	0	0	0
NM_000130	exon	3	-	0	0	0	0	0	0	0
NM_000130	exon	2	-	0	0	0	0	0	0	0
NM_000130	exon	1	-	0	0	0	0	0	0	0
NM_000130	5UTR	1	-	0	0	0	0	0	0	0
NM_000143	3UTRd	1	-	0	0	0	0	0	0	0
NM_000143	3UTR	1	-	5.1259593143741	5.63909541004373	-2.38339939130322	-2.40181934181426	0.0184199505110341	0.931591809706636	0.691808168656144
NM_000143	exon	10	-	NA	NA	NA	NA	NA	NA	0.691808168656144
NM_000143	exon	9	-	NA	NA	NA	NA	NA	NA	0.691808168656144
NM_000143	exon	8	-	7.05641493531985	7.56017361810282	-0.452943770357468	-0.480741133755166	0.0277973633976973	0.918530622435177	0.691808168656144
NM_000143	exon	7	-	7.65037501950408	8.1272931720867	0.141016313826766	0.0863784202287174	0.0546378935980485	0.856425022356689	0.691808168656144
NM_000143	exon	6	-	8.2334220438266	8.60930461670547	0.724063338149281	0.56838986484749	0.15567347330179	0.248178760415778	0.691808168656144
NM_000143	exon	5	-	8.5528539970401	8.84689917688492	1.04349529136278	0.805984425026937	0.237510866335843	0.786789139856353	0.691808168656144
NM_000143	exon	4	-	9.86538631463994	9.93015045442706	2.35602760896263	1.88923570256908	0.466791906393545	0.00304966274603512	0.691808168656144
NM_000143	exon	3	-	6.51440266129911	6.99714908560364	-0.994956044378204	-1.04376566625434	0.0488096218761376	0.975573806358417	0.691808168656144
NM_000143	exon	2	-	7.48605582052291	7.85529067377005	-0.0233028851544073	-0.185624078087931	0.162321192933524	0.453666563035019	0.691808168656144
NM_000143	exon	1	-	7.30228342270257	7.61844762040993	-0.207075282974749	-0.422467131448055	0.215391848473306	0.725418718260569	0.691808168656144
NM_000143	5UTR	1	-	4.74227288742117	4.24262493477445	-2.76708581825615	-3.79828981708354	1.03120399882739	0.0748630232138582	0.691808168656144
NM_000147	3UTRd	1	-	7.25453185922483	6.44967788677687	-0.551141665503516	-0.460084389854845	-0.0910572756486703	0.843471783061387	1.86078483987827
NM_000147	3UTR	1	-	6.6334267551874	5.92428968226455	-1.17224676954095	-0.985472594367164	-0.186774175173785	0.881383449127211	1.86078483987827
NM_000147	exon	8	-	7.00462294105754	5.38720709928896	-0.801050583670812	-1.52255517734275	0.721504593671936	0.0590279576460309	1.86078483987827
NM_000147	exon	7	-	9.16167013440285	8.32068934831418	1.3559966096745	1.41092707168246	-0.0549304620079591	0.837611132290826	1.86078483987827
NM_000147	exon	6	-	7.38896474069158	5.70959492604755	-0.416708784036766	-1.20016735058416	0.783458566547396	0.350555556519349	1.86078483987827
NM_000147	exon	5	-	8.0038315534241	7.15882927919309	0.198158028695753	0.249067002561381	-0.0509089738656279	0.870384468343531	1.86078483987827
NM_000147	exon	4	-	7.75621228955322	7.02549166296379	-0.0494612351751265	0.115729386332073	-0.165190621507199	0.273737943778795	1.86078483987827
NM_000147	exon	3	-	5.28111639048782	4.44436093656391	-2.52455713424053	-2.4654013400678	-0.0591557941727263	0.911469875785572	1.86078483987827
NM_000147	exon	2	-	8.83610024119492	8.02301936169118	1.03042671646657	1.11325708505947	-0.0828303685928931	0.786406785796741	1.86078483987827
NM_000147	exon	1	-	7.96114190305826	6.98042626664453	0.155468378329914	0.0706639900128136	0.0848043883171004	0.330285307866322	1.86078483987827
NM_000147	5UTR	1	-	0	0	0	0	0	0	0
NM_000157	3UTRd	1	-	4.14083067829763	5.3381991503652	-3.06404116522447	-1.81397503847332	-1.25006612675115	0.00855345067106278	1.03720254745311
NM_000157	3UTR	1	-	NA	NA	NA	NA	NA	NA	1.03720254745311
NM_000157	exon	11	-	NA	NA	NA	NA	NA	NA	1.03720254745311
NM_000157	exon	10	-	NA	NA	NA	NA	NA	NA	1.03720254745311
NM_000157	exon	9	-	7.68265925134157	7.49447235061341	0.477787407819473	0.342298161774893	0.13548924604458	0.617431710723907	1.03720254745311
NM_000157	exon	8	-	NA	NA	NA	NA	NA	NA	1.03720254745311
NM_000157	exon	7	-	NA	NA	NA	NA	NA	NA	1.03720254745311
NM_000157	exon	6	-	7.46431833557512	7.40905166259366	0.25944649205302	0.256877473755142	0.00256901829787859	0.994124970783172	1.03720254745311
NM_000157	exon	5	-	NA	NA	NA	NA	NA	NA	1.03720254745311
NM_000157	exon	4	-	7.74093922016972	7.68224424950141	0.536067376647622	0.530070060662885	0.00599731598473685	0.97716405456371	1.03720254745311
NM_000157	exon	3	-	7.795297738032	7.76898949753019	0.590425894509901	0.616815308691666	-0.0263894141817653	0.956395081765806	1.03720254745311
NM_000157	exon	2	-	7.56758521885428	8.05036211572606	0.362713375332179	0.898187926887542	-0.535474551555363	0.00185794053086043	1.03720254745311
NM_000157	exon	1	-	NA	NA	NA	NA	NA	NA	1.03720254745311
NM_000157	5UTR	1	-	6.58855795758057	6.40143983211751	-0.616313885941528	-0.750734356721013	0.134420470779485	0.95975781780695	1.03720254745311
NM_000186	5UTR	1	+	0	0	0	0	0	0	0
NM_000186	exon	1	+	0	0	0	0	0	0	0
NM_000186	exon	2	+	0	0	0	0	0	0	0
NM_000186	exon	3	+	0	0	0	0	0	0	0
NM_000186	exon	4	+	0	0	0	0	0	0	0
NM_000186	exon	5	+	0	0	0	0	0	0	0
NM_000186	exon	6	+	0	0	0	0	0	0	0
NM_000186	exon	7	+	0	0	0	0	0	0	0
NM_000186	exon	8	+	0	0	0	0	0	0	0
NM_000186	exon	9	+	5.89694883985572	4.96906347191189	1.13941660954061	0.120851119708526	1.01856548983208	0.048848482862434	0.939079939490522
NM_000186	exon	10	+	NA	NA	NA	NA	NA	NA	0.939079939490522
NM_000186	exon	11	+	NA	NA	NA	NA	NA	NA	0.939079939490522
NM_000186	exon	12	+	NA	NA	NA	NA	NA	NA	0.939079939490522
NM_000186	exon	13	+	NA	NA	NA	NA	NA	NA	0.939079939490522
NM_000186	exon	14	+	NA	NA	NA	NA	NA	NA	0.939079939490522
NM_000186	exon	15	+	NA	NA	NA	NA	NA	NA	0.939079939490522
NM_000186	exon	16	+	4.07484049606019	4.49985733172616	-0.682691734254913	-0.348355020477205	-0.334336713777708	0.431084982117006	0.939079939490522
NM_000186	exon	17	+	NA	NA	NA	NA	NA	NA	0.939079939490522
NM_000186	exon	18	+	NA	NA	NA	NA	NA	NA	0.939079939490522
NM_000186	exon	19	+	NA	NA	NA	NA	NA	NA	0.939079939490522
NM_000186	exon	20	+	4.70537398163909	5.27859362310762	-0.0521582486760146	0.43038127090425	-0.482539519580264	0.680051950978147	0.939079939490522
NM_000186	exon	21	+	0	0	0	0	0	0	0
NM_000186	exon	22	+	0	0	0	0	0	0	0
NM_000186	3UTR	1	+	0	0	0	0	0	0	0
NM_000186	3UTRd	1	+	0	0	0	0	0	0	0
NM_000191	3UTR	1	-	7.9318734829139	8.39882742111235	0.58471794231934	0.676948362527215	-0.0922304202078754	0.228809273645251	0.771253203607834
NM_000191	exon	9	-	6.98144272774545	7.69166738728488	-0.36571281284911	-0.0302116713002558	-0.335501141548854	0.85657323829291	0.771253203607834
NM_000191	exon	8	-	8.29667498008836	9.30784005745606	0.949519439493798	1.58596099887092	-0.636441559377125	0.0576744825194098	0.771253203607834
NM_000191	exon	7	-	7.75202879155249	8.11129616683709	0.404873250957932	0.389417108251958	0.0154561427059745	0.474958401466541	0.771253203607834
NM_000191	exon	6	-	5.50014553525658	6.68284353232508	-1.84701000533798	-1.03903552626006	-0.807974479077915	0.465470854748688	0.771253203607834
NM_000191	exon	5	-	7.62927712368635	7.96692309218543	0.282121583091789	0.245044033600289	0.0370775494915003	0.623426303076082	0.771253203607834
NM_000191	exon	4	-	6.81417611327964	7.4894258709753	-0.53297942731492	-0.232453187609837	-0.300526239705084	0.669367394763407	0.771253203607834
NM_000191	exon	3	-	7.19956526703823	7.43627361430114	-0.147590273556331	-0.285605444283997	0.138015170727667	0.697166234350874	0.771253203607834
NM_000191	exon	2	-	7.83255725876002	8.40474035398645	0.48540171816546	0.682861295401309	-0.197459577235849	0.511905722610481	0.771253203607834
NM_000191	exon	1	-	6.2422790601604	5.78714054196383	-1.10487648043416	-1.93473851662131	0.829862036187148	0.476357898374289	0.771253203607834
NM_000191	5UTR	1	-	0	0	0	0	0	0	0
NM_000198	5UTR	1	+	4.20293904784522	4.16253010749065	-0.339638138684431	-0.877201475248257	0.537563336563826	0.386338017751859	0.708502870717434
NM_000198	5UTR	2	+	4.47268414679048	4.94278079379986	-0.0698930397391742	-0.0969507889390462	0.027057749199872	0.617039058655394	0.708502870717434
NM_000198	exon	1	+	6.50829470175169	5.94303755097611	1.96571751522204	0.9033059682372	1.06241154698484	0.0134817347740508	0.708502870717434
NM_000198	exon	2	+	3.73998276191981	3.41636382156643	-0.802594424609842	-1.62336776117248	0.820773336562641	0.165468403231391	0.708502870717434
NM_000198	exon	3	+	NA	NA	NA	NA	NA	NA	0.708502870717434
NM_000198	3UTR	1	+	6.14293033251491	6.86611394339325	1.60035314598526	1.82638236065434	-0.226029214669085	0.957476351605924	0.708502870717434
NM_000228	3UTRd	1	-	0	0	0	0	0	0	0
NM_000228	3UTR	1	-	0	0	0	0	0	0	0
NM_000228	exon	22	-	0	0	0	0	0	0	0
NM_000228	exon	21	-	0	0	0	0	0	0	0
NM_000228	exon	20	-	0	0	0	0	0	0	0
NM_000228	exon	19	-	0	0	0	0	0	0	0
NM_000228	exon	18	-	0	0	0	0	0	0	0
NM_000228	exon	17	-	0	0	0	0	0	0	0
NM_000228	exon	16	-	5.04197837510624	4.68409657856878	-0.373516095687102	-1.23931787112676	0.86580177543966	0.165609411488324	0.703235604820997
NM_000228	exon	15	-	NA	NA	NA	NA	NA	NA	0.703235604820997
NM_000228	exon	14	-	NA	NA	NA	NA	NA	NA	0.703235604820997
NM_000228	exon	13	-	NA	NA	NA	NA	NA	NA	0.703235604820997
NM_000228	exon	12	-	NA	NA	NA	NA	NA	NA	0.703235604820997
NM_000228	exon	11	-	NA	NA	NA	NA	NA	NA	0.703235604820997
NM_000228	exon	10	-	NA	NA	NA	NA	NA	NA	0.703235604820997
NM_000228	exon	9	-	3.97548422974557	4.31887484316221	-1.44001024104778	-1.60453960653333	0.164529365485556	0.690747192898018	0.703235604820997
NM_000228	exon	8	-	NA	NA	NA	NA	NA	NA	0.703235604820997
NM_000228	exon	7	-	6.7619612188657	6.968541120239	1.34646674807235	1.04512667054346	0.301340077528894	0.352486374592389	0.703235604820997
NM_000228	exon	6	-	NA	NA	NA	NA	NA	NA	0.703235604820997
NM_000228	exon	5	-	NA	NA	NA	NA	NA	NA	0.703235604820997
NM_000228	exon	4	-	NA	NA	NA	NA	NA	NA	0.703235604820997
NM_000228	exon	3	-	NA	NA	NA	NA	NA	NA	0.703235604820997
NM_000228	exon	2	-	6.67039357192445	6.59545958945746	1.2548991011311	0.672045139761917	0.582853961369187	0.0774476479739399	0.703235604820997
NM_000228	exon	1	-	0	0	0	0	0	0	0
NM_000228	5UTR	2	-	0	0	0	0	0	0	0
NM_000228	5UTR	1	-	0	0	0	0	0	0	0
NM_000254	5UTR	1	+	0	0	0	0	0	0	0
NM_000254	exon	1	+	0	0	0	0	0	0	0
NM_000254	exon	2	+	0	0	0	0	0	0	0
NM_000254	exon	3	+	0	0	0	0	0	0	0
NM_000254	exon	4	+	0	0	0	0	0	0	0
NM_000254	exon	5	+	0	0	0	0	0	0	0
NM_000254	exon	6	+	0	0	0	0	0	0	0
NM_000254	exon	7	+	0	0	0	0	0	0	0
NM_000254	exon	8	+	0	0	0	0	0	0	0
NM_000254	exon	9	+	9.69912169748537	9.71998377619793	1.53993618364451	1.176671882871	0.363264300773504	0.287735436281345	0.766242854608203
NM_000254	exon	10	+	NA	NA	NA	NA	NA	NA	0.766242854608203
NM_000254	exon	11	+	NA	NA	NA	NA	NA	NA	0.766242854608203
NM_000254	exon	12	+	NA	NA	NA	NA	NA	NA	0.766242854608203
NM_000254	exon	13	+	NA	NA	NA	NA	NA	NA	0.766242854608203
NM_000254	exon	14	+	NA	NA	NA	NA	NA	NA	0.766242854608203
NM_000254	exon	15	+	11.2323707614893	11.5816333575912	3.07318524764839	3.03832146426428	0.0348637833841066	0.887673049028704	0.766242854608203
NM_000254	exon	16	+	NA	NA	NA	NA	NA	NA	0.766242854608203
NM_000254	exon	17	+	NA	NA	NA	NA	NA	NA	0.766242854608203
NM_000254	exon	18	+	NA	NA	NA	NA	NA	NA	0.766242854608203
NM_000254	exon	19	+	NA	NA	NA	NA	NA	NA	0.766242854608203
NM_000254	exon	20	+	NA	NA	NA	NA	NA	NA	0.766242854608203
NM_000254	exon	21	+	NA	NA	NA	NA	NA	NA	0.766242854608203
NM_000254	exon	22	+	NA	NA	NA	NA	NA	NA	0.766242854608203
NM_000254	exon	23	+	NA	NA	NA	NA	NA	NA	0.766242854608203
NM_000254	exon	24	+	NA	NA	NA	NA	NA	NA	0.766242854608203
NM_000254	exon	25	+	NA	NA	NA	NA	NA	NA	0.766242854608203
NM_000254	exon	26	+	NA	NA	NA	NA	NA	NA	0.766242854608203
NM_000254	exon	27	+	NA	NA	NA	NA	NA	NA	0.766242854608203
NM_000254	exon	28	+	NA	NA	NA	NA	NA	NA	0.766242854608203
NM_000254	exon	29	+	NA	NA	NA	NA	NA	NA	0.766242854608203
NM_000254	exon	30	+	NA	NA	NA	NA	NA	NA	0.766242854608203
NM_000254	exon	31	+	NA	NA	NA	NA	NA	NA	0.766242854608203
NM_000254	exon	32	+	NA	NA	NA	NA	NA	NA	0.766242854608203
NM_000254	exon	33	+	NA	NA	NA	NA	NA	NA	0.766242854608203
NM_000254	3UTR	1	+	NA	NA	NA	NA	NA	NA	0.766242854608203
NM_000254	3UTRd	1	+	7.95073519976163	8.33589978490842	-0.20845031407923	-0.207412108418504	-0.0010382056607261	0.795833422436438	0.766242854608203
NM_000261	3UTRd	1	-	3.55214383696644	3.33563296294511	-1.15289830219928	-1.10922420890381	-0.0436740932954729	0.270284950126762	1.197632242696
NM_000261	3UTR	1	-	3.40319345513306	3.01649870163716	-1.30184868403267	-1.42835847021176	0.126509786179094	0.92899572984844	1.197632242696
NM_000261	exon	3	-	5.50340593413022	5.41808086064537	0.798363794964495	0.973223688796452	-0.174859893831957	0.585080995660578	1.197632242696
NM_000261	exon	2	-	4.92271659274787	3.75346895453718	0.217674453582146	-0.691388217311744	0.90906267089389	0.435959367954392	1.197632242696
NM_000261	exon	1	-	6.4552111192581	5.88191917832247	1.75016898009237	1.43706200647355	0.313106973618825	0.87898196994518	1.197632242696
NM_000261	5UTR	1	-	0	0	0	0	0	0	0
NM_000298	3UTRd	1	-	0	0	0	0	0	0	0
NM_000298	3UTR	1	-	4.37354870612464	4.71534646247199	-1.1289747920159	-0.486102354360633	-0.642872437655267	0.00974335128199962	1.23206184964676
NM_000298	exon	11	-	7.78368362269101	7.44798842494327	2.28116012455046	2.24653960811065	0.0346205164398112	0.974499060586263	1.23206184964676
NM_000298	exon	10	-	4.93277280617388	4.37748007756566	-0.569750691966662	-0.823968739266961	0.254218047300299	0.273504707949835	1.23206184964676
NM_000298	exon	9	-	6.20919572943568	4.75230864849063	0.706672231295138	-0.449140168341984	1.15581239963712	0.00250475837687486	1.23206184964676
NM_000298	exon	8	-	5.44364898391779	6.02927684213562	-0.0588745142227554	0.827828025302997	-0.886702539525752	0.134743513434169	1.23206184964676
NM_000298	exon	7	-	5.45307706577258	5.64532723517693	-0.049446432367962	0.44387841834431	-0.493324850712272	0.104196327939896	1.23206184964676
NM_000298	exon	6	-	5.29490134734131	5.27731379402273	-0.207622150799231	0.0758649771901123	-0.283487127989343	0.780849620857857	1.23206184964676
NM_000298	exon	5	-	4.67470719613796	5.36390682409027	-0.82781630200258	0.16245800725765	-0.990274309260231	0.190855228244359	1.23206184964676
NM_000298	exon	4	-	6.02906438986725	5.59154479555903	0.526540891726708	0.390095978726407	0.136444913000301	0.845766871083912	1.23206184964676
NM_000298	exon	3	-	5.22082473183011	4.27077583684095	-0.281698766310432	-0.930672979991669	0.648974213681237	0.318029715322788	1.23206184964676
NM_000298	exon	2	-	NA	NA	NA	NA	NA	NA	1.23206184964676
NM_000298	exon	1	-	4.85545954946882	4.60349956997716	-0.647063948671723	-0.597949246855456	-0.0491147018162672	0.956150284929415	1.23206184964676
NM_000298	5UTR	1	-	0	0	0	0	0	0	0
NM_000299	5UTR	1	+	7.80730441419408	7.5527845696042	2.8780655132842	2.94643583980633	-0.0683703265221296	0.488310247706864	1.25083385352931
NM_000299	exon	1	+	7.00479680681332	5.62087889375006	2.07555790590344	1.0145301639522	1.06102774195124	0.00597596299936477	1.25083385352931
NM_000299	exon	2	+	3.53138204316871	3.95286101056003	-1.39785685774117	-0.653487719237832	-0.744369138503342	0.106929420473787	1.25083385352931
NM_000299	exon	3	+	4.04011312081838	3.70313545348838	-0.889125780091502	-0.903213276309488	0.0140874962179862	0.969142341105197	1.25083385352931
NM_000299	exon	4	+	NA	NA	NA	NA	NA	NA	1.25083385352931
NM_000299	exon	5	+	7.65801772761716	7.03286724900974	2.72877882670728	2.42651851921187	0.302260307495403	0.0235381732391575	1.25083385352931
NM_000299	exon	6	+	5.37690656740869	4.9155823714952	0.447667666498813	0.309233641697332	0.138434024801481	0.914926876123805	1.25083385352931
NM_000299	exon	7	+	4.26737296912873	5.08904784687414	-0.661865931781148	0.48269911707627	-1.14456504885742	0.000451678090501224	1.25083385352931
NM_000299	exon	8	+	NA	NA	NA	NA	NA	NA	1.25083385352931
NM_000299	exon	9	+	5.39371496501085	5.22233166903387	0.464476064100968	0.615982939236006	-0.151506875135038	0.892947750826308	1.25083385352931
NM_000299	exon	10	+	3.91291120120501	3.88902748850384	-1.01632769970487	-0.717321241294026	-0.299006458410845	0.0299197581738595	1.25083385352931
NM_000299	exon	11	+	4.3451541222611	4.12845978124717	-0.584084778648779	-0.477888948550694	-0.106195830098085	0.388822428085845	1.25083385352931
NM_000299	exon	12	+	6.51876485118775	6.49877944844638	1.58952595027787	1.89243071864852	-0.302904768370647	0.537929209789254	1.25083385352931
NM_000299	exon	13	+	5.65195404811813	6.51575938983376	0.722715147208248	1.9094106600359	-1.18669551282765	0.389252140704985	1.25083385352931
NM_000299	exon	14	+	4.83102336067551	4.24146587296776	-0.0982155402343747	-0.364882856830104	0.266667316595729	0.501744749021591	1.25083385352931
NM_000299	3UTR	1	+	NA	NA	NA	NA	NA	NA	1.25083385352931
NM_000299	3UTR	2	+	4.11132103430263	3.99783835343772	-0.817917866607254	-0.608510376360145	-0.209407490247108	0.857698929223076	1.25083385352931
NM_000300	3UTR	1	-	4.68940558145349	5.54641796285313	-0.826330344542006	-0.0210795498068093	-0.805250794735197	0.0589391361155707	0.964757602941689
NM_000300	exon	4	-	5.78302069728246	5.33679010619669	0.26728477128697	-0.230707406463247	0.497992177750217	0.0727257374656124	0.964757602941689
NM_000300	exon	3	-	7.3378961125022	6.57096201362175	1.82216018650671	1.00346450096181	0.818695685544896	0.50319569713459	0.964757602941689
NM_000300	exon	2	-	5.45591037350596	5.35936901017022	-0.0598255524895333	-0.208128502489719	0.148302950000185	0.527806218966602	0.964757602941689
NM_000300	exon	1	-	3.30399780443134	3.84997178777883	-2.21173812156415	-1.7175257248811	-0.494212396683044	0.901338592434648	0.964757602941689
NM_000300	5UTR	3	-	6.68225835363176	6.18152096425132	1.16652242763627	0.614023451591384	0.552498976044885	0.151970282099817	0.964757602941689
NM_000300	5UTR	2	-	5.81076985166331	5.85563910227067	0.29503392566782	0.288141589610734	0.00689233605708628	0.461714716087019	0.964757602941689
NM_000300	5UTR	1	-	5.37035172124208	6.67707926610816	-0.145384204753416	1.10958175344823	-1.25496595820164	0.039594519487864	0.964757602941689
NM_000302	5UTR	1	+	6.40894593705145	4.37618455356462	-1.56463517245811	-3.37237260965915	1.80773743720104	0.000483240465992072	1.16879664843822
NM_000302	exon	1	+	7.50392652193311	7.41431210345973	-0.469654587576456	-0.33424505976404	-0.135409527812416	0.367314732981647	1.16879664843822
NM_000302	exon	2	+	7.2865020491115	7.53595531780842	-0.687079060398071	-0.212601845415346	-0.474477214982725	0.336224466650101	1.16879664843822
NM_000302	exon	3	+	7.45951259575495	7.34095221165002	-0.514068513754613	-0.407604951573748	-0.106463562180865	0.951863543933835	1.16879664843822
NM_000302	exon	4	+	8.19268031964794	7.54984940357108	0.21909921013838	-0.198707759652686	0.417806969791065	0.14992686472318	1.16879664843822
NM_000302	exon	5	+	NA	NA	NA	NA	NA	NA	1.16879664843822
NM_000302	exon	6	+	7.5711183789624	6.96345023686632	-0.402462730547164	-0.785106926357449	0.382644195810285	0.000535358228629604	1.16879664843822
NM_000302	exon	7	+	8.79537268772847	8.25822588114592	0.821791578218903	0.50966871792215	0.312122860296753	0.00639841637843652	1.16879664843822
NM_000302	exon	8	+	9.40745310381933	9.03134997709657	1.43387199430976	1.2827928138728	0.151079180436959	0.577827018213229	1.16879664843822
NM_000302	exon	9	+	7.82225205625598	7.6011318713356	-0.151329053253582	-0.147425291888168	-0.00390376136541448	0.992747765092289	1.16879664843822
NM_000302	exon	10	+	8.66588905688865	8.30962732916253	0.692307947379081	0.561070165938758	0.131237781440322	0.482719899630468	1.16879664843822
NM_000302	exon	11	+	6.85040942663941	6.88488723216722	-1.12317168287016	-0.863669931056544	-0.259501751813614	0.60836799104736	1.16879664843822
NM_000302	exon	12	+	8.23972335073341	8.22366967020094	0.26614224122384	0.475112506977172	-0.208970265753331	3.57744292256282e-06	1.16879664843822
NM_000302	exon	13	+	6.14760056345182	6.1265981526894	-1.82598054605774	-1.62195901053436	-0.204021535523381	0.457412267479988	1.16879664843822
NM_000302	exon	14	+	7.39711421166725	7.34773645724116	-0.576466897842319	-0.400820705982608	-0.175646191859711	0.181473304519103	1.16879664843822
NM_000302	exon	15	+	7.98267138748069	7.56766596964587	0.00909027797111905	-0.180891193577893	0.189981471549012	0.0936727423585513	1.16879664843822
NM_000302	exon	16	+	8.61532603468164	8.45148664755926	0.641744925172071	0.70292948433549	-0.061184559163419	0.889684751608179	1.16879664843822
NM_000302	exon	17	+	9.28353835581772	9.56406343448915	1.30995724630815	1.81550627126538	-0.505549024957231	0.342146112616985	1.16879664843822
NM_000302	exon	18	+	9.40509713681294	9.32169593496592	1.43151602730338	1.57313877174215	-0.141622744438774	0.027608029929824	1.16879664843822
NM_000302	exon	19	+	9.71181955183657	9.74736545194815	1.738238442327	1.99880828872438	-0.260569846397378	0.0683666117614531	1.16879664843822
NM_000302	3UTR	1	+	6.94027423854213	6.69307797743401	-1.03330687096743	-1.05547918578975	0.0221723148223223	0.416952707728416	1.16879664843822
NM_000309	5UTR	1	+	0	0	0	0	0	0	0
NM_000309	5UTR	2	+	0	0	0	0	0	0	0
NM_000309	exon	1	+	4.89117606007985	5.02554794821762	-1.09592276328158	-0.714592870151282	-0.381329893130296	0.644462594832725	1.18670225376892
NM_000309	exon	2	+	4.78003212686755	5.5764274269379	-1.20706669649387	-0.163713391431	-1.04335330506287	0.0703899774772469	1.18670225376892
NM_000309	exon	3	+	7.14069372737638	6.35861072700512	1.15359490401495	0.618469908636222	0.535124995378732	0.765845515873676	1.18670225376892
NM_000309	exon	4	+	5.19415952241296	4.53412368248168	-0.792939300948462	-1.20601713588722	0.413077834938759	0.706735495045269	1.18670225376892
NM_000309	exon	5	+	8.14818396485724	7.89317011968345	2.16108514149582	2.15302930131455	0.00805584018126604	0.954344591307937	1.18670225376892
NM_000309	exon	6	+	7.31089595036354	7.0355969564174	1.32379712700212	1.29545613804851	0.0283409889536119	0.567380696704992	1.18670225376892
NM_000309	exon	7	+	5.66259797316317	5.45065625791024	-0.324500850198254	-0.289484560458655	-0.0350162897395982	0.179409723630766	1.18670225376892
NM_000309	exon	8	+	7.28344163083451	6.45025390237871	1.29634280747308	0.71011308400981	0.586229723463272	0.361432689565496	1.18670225376892
NM_000309	exon	9	+	4.51454529703084	4.75589178798973	-1.47255352633059	-0.984249030379163	-0.488304495951426	0.337710564420263	1.18670225376892
NM_000309	exon	10	+	6.7296878510463	6.27701705926859	0.742589027684871	0.536876240899694	0.205712786785177	0.547472647438459	1.18670225376892
NM_000309	exon	11	+	4.32643159859585	4.67829629374185	-1.66066722476557	-1.06184452462705	-0.598822700138521	0.00942419766689121	1.18670225376892
NM_000309	exon	12	+	5.65021391943706	5.81301324468095	-0.336884903924363	0.0728724263120575	-0.40975733023642	0.236675682408441	1.18670225376892
NM_000309	3UTR	1	+	0	0	0	0	0	0	0
NM_000310	3UTR	1	-	8.36262664145886	9.34010395431955	-0.651869169187568	-0.00480690261379202	-0.647062266573776	0.342364344923005	0.795307650242775
NM_000310	exon	9	-	7.74335841666924	8.47315403022477	-1.27113739397719	-0.871756826708577	-0.399380567268614	0.774228446278562	0.795307650242775
NM_000310	exon	8	-	9.8629432008084	10.0997170006623	0.848447390161965	0.75480614372899	0.0936412464329752	0.988505641399819	0.795307650242775
NM_000310	exon	7	-	10.7369211875623	10.8959771829832	1.72242537691591	1.55106632604984	0.171359050866068	0.0121365991235179	0.795307650242775
NM_000310	exon	6	-	9.47419077622798	9.77085228933201	0.459694965581546	0.425941432398671	0.0337535331828747	0.933030987991865	0.795307650242775
NM_000310	exon	5	-	9.94798617354598	10.254572945956	0.933490362899546	0.909662089022614	0.0238282738769318	0.736446679530572	0.795307650242775
NM_000310	exon	4	-	6.80775160692277	7.64887824765405	-2.20674420372366	-1.6960326092793	-0.510711594444367	0.560986715957196	0.795307650242775
NM_000310	exon	3	-	8.94382587671255	9.16906253734055	-0.0706699339338837	-0.175848319592792	0.105178385658908	0.753104796829497	0.795307650242775
NM_000310	exon	2	-	5.92242370791943	6.02905919253861	-3.092072102727	-3.31585166439473	0.223779561667724	0.738678991289168	0.795307650242775
NM_000310	exon	1	-	8.55198665553551	8.88566304977064	-0.462509155110919	-0.459247807162704	-0.00326134794821442	0.510984843638276	0.795307650242775
NM_000310	5UTR	1	-	0	0	0	0	0	0	0
NM_000329	3UTR	1	-	4.3305490713518	4.06114594925535	0.306631519815214	-0.234419503374248	0.541051023189462	0.291165042811102	0.82837280632185
NM_000329	exon	14	-	NA	NA	NA	NA	NA	NA	0.82837280632185
NM_000329	exon	13	-	4.63719186139661	4.62580236073376	0.613274309860026	0.330236908104169	0.283037401755857	0.524227025296566	0.82837280632185
NM_000329	exon	12	-	3.97526166085803	4.44534770446493	-0.0486558906785592	0.149782251835331	-0.19843814251389	0.487642135350392	0.82837280632185
NM_000329	exon	11	-	4.21044553522136	4.07750261320603	0.186527983684768	-0.218062839423569	0.404590823108337	0.000652396501747684	0.82837280632185
NM_000329	exon	10	-	3.02528457554942	4.05621334795281	-0.998632975987168	-0.239352104676789	-0.759280871310379	5.73199656893805e-08	0.82837280632185
NM_000329	exon	9	-	NA	NA	NA	NA	NA	NA	0.82837280632185
NM_000329	exon	8	-	5.03777926949517	4.97324950807218	1.01386171795858	0.677684055442588	0.336177662515992	0.558666310080382	0.82837280632185
NM_000329	exon	7	-	4.93300531653089	5.36768597705304	0.909087764994303	1.07212052442344	-0.163032759429136	0.643212609943794	0.82837280632185
NM_000329	exon	6	-	3.39415274299878	3.46750878963375	-0.629764808537806	-0.828056662995851	0.198291854458045	0.140702223459168	0.82837280632185
NM_000329	exon	5	-	NA	NA	NA	NA	NA	NA	0.82837280632185
NM_000329	exon	4	-	NA	NA	NA	NA	NA	NA	0.82837280632185
NM_000329	exon	3	-	4.22627107671168	4.30472955004408	0.202353525175097	0.00916409741448709	0.19318942776061	0.64827382140205	0.82837280632185
NM_000329	exon	2	-	4.2568423111731	3.87357861071133	0.232924759636509	-0.421986841918263	0.654911601554772	0.150122994088341	0.82837280632185
NM_000329	exon	1	-	0	0	0	0	0	0	0
NM_000329	5UTR	1	-	0	0	0	0	0	0	0
NM_000350	3UTR	1	-	0	0	0	0	0	0	1.1997036702808
NM_000350	exon	50	-	NA	NA	NA	NA	NA	NA	1.1997036702808
NM_000350	exon	49	-	NA	NA	NA	NA	NA	NA	1.1997036702808
NM_000350	exon	48	-	4.95397821796235	4.21873250609354	0.654056989675458	0.181489378465076	0.472567611210382	0.58209230858749	1.1997036702808
NM_000350	exon	47	-	NA	NA	NA	NA	NA	NA	1.1997036702808
NM_000350	exon	46	-	NA	NA	NA	NA	NA	NA	1.1997036702808
NM_000350	exon	45	-	NA	NA	NA	NA	NA	NA	1.1997036702808
NM_000350	exon	44	-	NA	NA	NA	NA	NA	NA	1.1997036702808
NM_000350	exon	43	-	NA	NA	NA	NA	NA	NA	1.1997036702808
NM_000350	exon	42	-	NA	NA	NA	NA	NA	NA	1.1997036702808
NM_000350	exon	41	-	NA	NA	NA	NA	NA	NA	1.1997036702808
NM_000350	exon	40	-	NA	NA	NA	NA	NA	NA	1.1997036702808
NM_000350	exon	39	-	NA	NA	NA	NA	NA	NA	1.1997036702808
NM_000350	exon	38	-	NA	NA	NA	NA	NA	NA	1.1997036702808
NM_000350	exon	37	-	NA	NA	NA	NA	NA	NA	1.1997036702808
NM_000350	exon	36	-	NA	NA	NA	NA	NA	NA	1.1997036702808
NM_000350	exon	35	-	NA	NA	NA	NA	NA	NA	1.1997036702808
NM_000350	exon	34	-	NA	NA	NA	NA	NA	NA	1.1997036702808
NM_000350	exon	33	-	NA	NA	NA	NA	NA	NA	1.1997036702808
NM_000350	exon	32	-	NA	NA	NA	NA	NA	NA	1.1997036702808
NM_000350	exon	31	-	NA	NA	NA	NA	NA	NA	1.1997036702808
NM_000350	exon	30	-	6.74517665765937	5.54524821882324	2.44525542937247	1.50800509119478	0.937250338177697	0.478025753317488	1.1997036702808
NM_000350	exon	29	-	NA	NA	NA	NA	NA	NA	1.1997036702808
NM_000350	exon	28	-	NA	NA	NA	NA	NA	NA	1.1997036702808
NM_000350	exon	27	-	NA	NA	NA	NA	NA	NA	1.1997036702808
NM_000350	exon	26	-	NA	NA	NA	NA	NA	NA	1.1997036702808
NM_000350	exon	25	-	NA	NA	NA	NA	NA	NA	1.1997036702808
NM_000350	exon	24	-	NA	NA	NA	NA	NA	NA	1.1997036702808
NM_000350	exon	23	-	NA	NA	NA	NA	NA	NA	1.1997036702808
NM_000350	exon	22	-	NA	NA	NA	NA	NA	NA	1.1997036702808
NM_000350	exon	21	-	NA	NA	NA	NA	NA	NA	1.1997036702808
NM_000350	exon	20	-	NA	NA	NA	NA	NA	NA	1.1997036702808
NM_000350	exon	19	-	NA	NA	NA	NA	NA	NA	1.1997036702808
NM_000350	exon	18	-	NA	NA	NA	NA	NA	NA	1.1997036702808
NM_000350	exon	17	-	NA	NA	NA	NA	NA	NA	1.1997036702808
NM_000350	exon	16	-	NA	NA	NA	NA	NA	NA	1.1997036702808
NM_000350	exon	15	-	3.57401881894944	4.36942872938645	-0.725902409337451	0.332185601757985	-1.05808801109544	0.0076144260937981	1.1997036702808
NM_000350	exon	14	-	0	0	0	0	0	0	0
NM_000350	exon	13	-	0	0	0	0	0	0	0
NM_000350	exon	12	-	0	0	0	0	0	0	0
NM_000350	exon	11	-	0	0	0	0	0	0	0
NM_000350	exon	10	-	0	0	0	0	0	0	0
NM_000350	exon	9	-	0	0	0	0	0	0	0
NM_000350	exon	8	-	0	0	0	0	0	0	0
NM_000350	exon	7	-	0	0	0	0	0	0	0
NM_000350	exon	6	-	0	0	0	0	0	0	0
NM_000350	exon	5	-	0	0	0	0	0	0	0
NM_000350	exon	4	-	0	0	0	0	0	0	0
NM_000350	exon	3	-	0	0	0	0	0	0	0
NM_000350	exon	2	-	0	0	0	0	0	0	0
NM_000350	exon	1	-	0	0	0	0	0	0	0
NM_000350	5UTR	1	-	0	0	0	0	0	0	0
NM_000364	3UTR	1	-	5.2371385048925	6.0268957465773	-1.02002330439986	-0.452226111049756	-0.567797193350103	0.895130369425459	0.857399779749497
NM_000364	exon	15	-	NA	NA	NA	NA	NA	NA	0.857399779749497
NM_000364	exon	14	-	4.94196290225879	4.72981488687249	-1.31519890703356	-1.74930697075457	0.434108063721005	0.622289786076981	0.857399779749497
NM_000364	exon	13	-	NA	NA	NA	NA	NA	NA	0.857399779749497
NM_000364	exon	12	-	NA	NA	NA	NA	NA	NA	0.857399779749497
NM_000364	exon	11	-	7.97249868651909	7.19274651157242	1.71533687722673	0.713624653945363	1.00171222328137	5.40873283049807e-07	0.857399779749497
NM_000364	exon	10	-	5.57888324643616	6.73018026544051	-0.678278562856192	0.251058407813451	-0.929336970669643	0.438953294909974	0.857399779749497
NM_000364	exon	9	-	NA	NA	NA	NA	NA	NA	0.857399779749497
NM_000364	exon	8	-	4.97313574235217	5.53154425102818	-1.28402606694019	-0.947577606598878	-0.33644846034131	0.367966562955569	0.857399779749497
NM_000364	exon	7	-	7.41679017665859	6.65064208761574	1.15962836736623	0.171520229988683	0.98810813737755	0.00251142890998846	0.857399779749497
NM_000364	exon	6	-	NA	NA	NA	NA	NA	NA	0.857399779749497
NM_000364	exon	5	-	8.20278195783718	8.00946349439361	1.94562014854482	1.53034163676655	0.415278511778269	0.683711664339086	0.857399779749497
NM_000364	exon	4	-	8.40430463165526	7.9526925471973	2.1471428223629	1.47357068957024	0.673572132792663	0.00387969444843274	0.857399779749497
NM_000364	exon	3	-	NA	NA	NA	NA	NA	NA	0.857399779749497
NM_000364	exon	2	-	NA	NA	NA	NA	NA	NA	0.857399779749497
NM_000364	exon	1	-	6.06542209285273	5.73264758089272	-0.191739716439625	-0.746474276734341	0.554734560294716	0.0465202444187194	0.857399779749497
NM_000364	5UTR	2	-	0	0	0	0	0	0	0
NM_000364	5UTR	1	-	0	0	0	0	0	0	0
NM_000374	5UTR	1	+	0	0	0	0	0	0	0
NM_000374	exon	1	+	0	0	0	0	0	0	0
NM_000374	exon	2	+	8.70649014174429	8.38221384587825	-0.155055552806385	-0.451035540463954	0.295979987657568	0.400028643135726	1.01980711477786
NM_000374	exon	3	+	9.42123910484842	9.0219558631529	0.559693410297746	0.188706476810699	0.370986933487047	0.000634241522136184	1.01980711477786
NM_000374	exon	4	+	9.25218417178442	9.07491105720021	0.390638477233748	0.241661670858014	0.148976806375734	0.347455897236023	1.01980711477786
NM_000374	exon	5	+	9.78122027030046	9.30946611200931	0.919674575749784	0.476216725667116	0.443457850082669	0.107104079788325	1.01980711477786
NM_000374	exon	6	+	8.3181038610027	7.91437078078245	-0.543441833547978	-0.918878605559746	0.375436772011768	0.386963096614766	1.01980711477786
NM_000374	exon	7	+	8.46472802461878	8.28647010334113	-0.396817669931896	-0.546779283001071	0.149961613069175	0.663780174294252	1.01980711477786
NM_000374	exon	8	+	9.46350118557381	9.11515948178592	0.601955491023138	0.281910095443724	0.320045395579414	0.582939207226659	1.01980711477786
NM_000374	exon	9	+	8.9553619106312	8.85217899789322	0.0938162160805236	0.0189296115510214	0.0748866045295022	0.292594310146307	1.01980711477786
NM_000374	exon	10	+	9.90492941909005	9.65492770567419	1.04338372453938	0.821678319331994	0.221705405207381	0.626093877415794	1.01980711477786
NM_000374	3UTR	1	+	8.33657171776651	8.29172417067576	-0.524973976784169	-0.541525215666443	0.0165512388822742	0.959948784917101	1.01980711477786
NM_000374	3UTRd	1	+	3.64017075678242	2.75762955549648	-5.22137493776826	-6.07561983084571	0.854244893077458	2.56584580854833e-08	1.01980711477786
NM_000396	3UTRd	1	-	0	0	0	0	0	0	0
NM_000396	3UTR	1	-	6.01427269126166	4.19588910534909	-0.688905248035711	-1.45380695171466	0.76490170367895	0.367286707396552	2.07553301717187
NM_000396	exon	7	-	7.05967700180495	6.35813243415645	0.356499062507587	0.7084363770927	-0.351937314585113	0.046318566915969	2.07553301717187
NM_000396	exon	6	-	5.25676067338261	4.78816341403367	-1.44641726591476	-0.861532643030086	-0.584884622884671	0.132666647846276	2.07553301717187
NM_000396	exon	5	-	7.93608281542029	6.27601830915933	1.23290487612292	0.626322252095578	0.606582624027341	0.5872635137349	2.07553301717187
NM_000396	exon	4	-	7.04972975322225	5.69826421799455	0.346551813924879	0.0485681609308033	0.297983652994076	0.688445797151144	2.07553301717187
NM_000396	exon	3	-	5.18784724160905	4.45077605396191	-1.51533069768832	-1.19892000310184	-0.316410694586478	0.848589055435465	2.07553301717187
NM_000396	exon	2	-	5.82029691638404	5.19717679023934	-0.88288102291333	-0.45251926682441	-0.43036175608892	0.326139060632105	2.07553301717187
NM_000396	exon	1	-	8.01628326127221	6.56081000236511	1.31310532197484	0.911113945301362	0.40199137667348	0.184792593567009	2.07553301717187
NM_000396	5UTR	2	-	NA	NA	NA	NA	NA	NA	2.07553301717187
NM_000396	5UTR	1	-	7.16102190602611	6.05989810325456	0.457843966728747	0.410202046190804	0.0476419205379432	0.652037610390595	2.07553301717187
NM_000403	3UTR	1	-	3.63043206560508	4.044138981654	-2.38291037429085	-1.72033843267887	-0.662571941611983	0.710186478575674	1.18827192852079
NM_000403	exon	10	-	7.46980464230939	7.63995817742926	1.45646220241346	1.87548076309639	-0.419018560682938	0.0704492362849582	1.18827192852079
NM_000403	exon	9	-	5.9340416351606	6.371008618318	-0.0793008047353396	0.606531203985133	-0.685832008720472	0.00284735981062311	1.18827192852079
NM_000403	exon	8	-	9.46594257012006	9.18402723133439	3.45260013022412	3.41954981700152	0.0330503132225983	0.723511890999739	1.18827192852079
NM_000403	exon	7	-	5.32266446918633	5.62727056187752	-0.690677970709603	-0.13720685245535	-0.553471118254254	0.344924219570344	1.18827192852079
NM_000403	exon	6	-	5.92486330122822	5.16207013452747	-0.0884791386677146	-0.602407279805405	0.51392814113769	0.641289317706313	1.18827192852079
NM_000403	exon	5	-	6.47211093995477	5.93847657299603	0.458768500058837	0.17399915866316	0.284769341395676	0.717069394074277	1.18827192852079
NM_000403	exon	4	-	7.02477451789647	6.45158633576944	1.01143207800054	0.687108921436574	0.324323156563963	0.395207947803383	1.18827192852079
NM_000403	exon	3	-	7.80411033257814	7.61771358320109	1.7907678926822	1.85323616886822	-0.0624682761860136	0.780484251137814	1.18827192852079
NM_000403	exon	2	-	5.56425632442491	4.82333738935115	-0.449086115471028	-0.941140024981718	0.49205390951069	0.0571013322083384	1.18827192852079
NM_000403	exon	1	-	6.18064114736317	5.8105327568927	0.167298707467233	0.0460553425598254	0.121243364907407	0.895862956496876	1.18827192852079
NM_000403	5UTR	3	-	NA	NA	NA	NA	NA	NA	1.18827192852079
NM_000403	5UTR	2	-	3.57847888684406	3.28463137959549	-2.43486355305187	-2.47984603473738	0.0449824816855102	0.720074141523343	1.18827192852079
NM_000403	5UTR	1	-	5.28766701283976	4.98022510190612	-0.72567542705618	-0.784252312426747	0.0585768853705675	0.737416056510628	1.18827192852079
NM_000427	5UTR	1	+	5.41549447079334	3.99913062378095	0.587011045477332	-0.614147281783008	1.20115832726034	0.00192261408176821	1.16086927474467
NM_000427	5UTR	2	+	NA	NA	NA	NA	NA	NA	1.16086927474467
NM_000427	exon	1	+	6.23431882877684	5.40187336115047	1.40583540346083	0.78859545558651	0.617239947874319	0.58146141003477	1.16086927474467
NM_000427	3UTR	1	+	3.91499866258743	4.05191363653809	-0.913484762728582	-0.561364269025875	-0.352120493702706	0.0445028828385748	1.16086927474467
NM_000433	3UTR	1	-	3.66448844326209	3.34480061569879	-0.996207974332732	-0.971863791637712	-0.0243441826950195	0.572836662425124	1.26929904868657
NM_000433	exon	15	-	NA	NA	NA	NA	NA	NA	1.26929904868657
NM_000433	exon	14	-	3.90829549168698	4.28520088745893	-0.752400925907844	-0.0314635198775759	-0.720937406030268	0.252953179814106	1.26929904868657
NM_000433	exon	13	-	NA	NA	NA	NA	NA	NA	1.26929904868657
NM_000433	exon	12	-	4.73445246123794	3.74538588038286	0.0737560436431124	-0.571278526953648	0.64503457059676	0.12214380639869	1.26929904868657
NM_000433	exon	11	-	5.91981304061312	5.88600512567535	1.2591166230183	1.56934071833884	-0.31022409532054	0.0594840783456431	1.26929904868657
NM_000433	exon	10	-	5.76011480485151	4.47227178865602	1.09941838725669	0.155607381319515	0.943811005937174	1.38926144318404e-05	1.26929904868657
NM_000433	exon	9	-	4.69864103579798	5.10507923210748	0.0379446182031578	0.788414824770972	-0.750470206567814	0.342926916687964	1.26929904868657
NM_000433	exon	8	-	4.68735452356236	5.35542456595305	0.0266581059675377	1.03876015861655	-1.01210205264901	0.302926533847035	1.26929904868657
NM_000433	exon	7	-	NA	NA	NA	NA	NA	NA	1.26929904868657
NM_000433	exon	6	-	4.14964387181593	4.03417675085673	-0.511052545778895	-0.282487656479775	-0.22856488929912	0.428356147865842	1.26929904868657
NM_000433	exon	5	-	3.45118497246803	4.42776074480565	-1.2095114451268	0.11109633746914	-1.32060778259594	8.29687037751336e-06	1.26929904868657
NM_000433	exon	4	-	NA	NA	NA	NA	NA	NA	1.26929904868657
NM_000433	exon	3	-	8.6042976275085	7.95105997428017	3.94360120991368	3.63439556694367	0.309205642970011	0.856955066235932	1.26929904868657
NM_000433	exon	2	-	4.14153178581403	4.61983222842531	-0.519164631780791	0.303167821088802	-0.822332452869593	0.00786056012195301	1.26929904868657
NM_000433	exon	1	-	NA	NA	NA	NA	NA	NA	1.26929904868657
NM_000433	5UTR	1	-	7.6982603786792	8.47163787322788	3.03756396108438	4.15497346589137	-1.117409504807	0.264775194615505	1.26929904868657
NM_000437	3UTRd	1	-	0	0	0	0	0	0	0
NM_000437	3UTR	1	-	7.06382056426519	7.36282926994598	0.581598243593561	1.09472472368131	-0.513126480087754	0.573752322407997	1.1599943467766
NM_000437	exon	10	-	5.88255196427391	6.80012992034551	-0.599670356397717	0.532025374080846	-1.13169573047856	0.0553680002697299	1.1599943467766
NM_000437	exon	9	-	6.17079195873667	6.11427549631382	-0.311430361934959	-0.153829049950849	-0.15760131198411	0.893686816189846	1.1599943467766
NM_000437	exon	8	-	7.15272612639536	6.79323182781476	0.670503805723736	0.525127281550091	0.145376524173645	0.855464030817491	1.1599943467766
NM_000437	exon	7	-	7.26874652613579	7.21362782744322	0.78652420546416	0.945523281178553	-0.158999075714393	0.670128728618062	1.1599943467766
NM_000437	exon	6	-	8.45436406047014	8.10280178378597	1.97214173979851	1.8346972375213	0.137444502277212	0.0111716963052654	1.1599943467766
NM_000437	exon	5	-	6.17952187507565	5.82878068937503	-0.30270044559598	-0.439323856889634	0.136623411293654	0.926985316894763	1.1599943467766
NM_000437	exon	4	-	5.73601112327965	5.73665811653995	-0.746211197391971	-0.531446429724714	-0.214764767667257	0.576381388136286	1.1599943467766
NM_000437	exon	3	-	6.64865796524961	5.94698750502561	0.166435644577981	-0.321117041239059	0.48755268581704	0.393308086474448	1.1599943467766
NM_000437	exon	2	-	4.31156692202853	5.13700993726388	-2.1706553986431	-1.13109460900079	-1.03956078964231	0.278079369417839	1.1599943467766
NM_000437	exon	1	-	6.48256029118468	5.06675050683863	0.000337970513052621	-1.20135403942604	1.2016920099391	0.0857102462271161	1.1599943467766
NM_000437	5UTR	2	-	5.96101338126257	6.12785248811408	-0.521208939409054	-0.140252058150587	-0.380956881258467	0.716559678943116	1.1599943467766
NM_000437	5UTR	1	-	6.4159495779268	6.60514378563169	-0.0662727427448222	0.337039239367023	-0.403311982111845	0.681928909906247	1.1599943467766
NM_000447	5UTR	1	+	0	0	0	0	0	0	0
NM_000447	5UTR	2	+	5.67385811869945	5.65742669054357	-0.744814177068495	-1.24546725213253	0.500653075064038	0.264428109972893	0.714882654512263
NM_000447	5UTR	3	+	7.34842660117782	7.93747082698939	0.929754305409883	1.03457688431329	-0.104822578903406	0.895903467182999	0.714882654512263
NM_000447	5UTR	4	+	NA	NA	NA	NA	NA	NA	0.714882654512263
NM_000447	exon	1	+	4.8303169234558	5.8057902710816	-1.58835537231214	-1.09710367159451	-0.49125170071763	0.116599808568106	0.714882654512263
NM_000447	exon	2	+	6.78828730456416	7.802277541117	0.369615008796218	0.899383598440897	-0.529768589644679	9.41542677270628e-05	0.714882654512263
NM_000447	exon	3	+	6.50671467377388	7.92297700435226	0.0880423780059414	1.02008306167616	-0.932040683670219	0.00402830191267881	0.714882654512263
NM_000447	exon	4	+	6.97887843957746	7.64667148540168	0.560206143809516	0.743777542725579	-0.183571398916063	0.658597824856913	0.714882654512263
NM_000447	exon	5	+	5.91817056466271	6.86524909548143	-0.500501731105226	-0.0376448471946689	-0.462856883910558	0.117533788083154	0.714882654512263
NM_000447	exon	6	+	NA	NA	NA	NA	NA	NA	0.714882654512263
NM_000447	exon	7	+	8.11572311416781	8.30339938038861	1.69705081839987	1.40050543771251	0.296545380687358	0.285077463106082	0.714882654512263
NM_000447	exon	8	+	4.84327654343921	4.96831315779026	-1.57539575232873	-1.93458078488585	0.359185032557111	0.168749841937485	0.714882654512263
NM_000447	exon	9	+	6.57055089710819	6.97879533429769	0.151878601340248	0.0759013916215823	0.0759772097186655	0.257845882591072	0.714882654512263
NM_000447	exon	10	+	7.14772175478687	7.96043440545149	0.729049459018934	1.05754046277539	-0.328491003756454	0.399268548408748	0.714882654512263
NM_000447	3UTR	1	+	5.2016729265803	6.49901998099607	-1.21699936918764	-0.403873961680033	-0.813125407507605	0.100461003034647	0.714882654512263
NM_000449	3UTRd	1	-	8.62390878732001	9.06479212318801	0.582994035462027	0.849514350335014	-0.266520314872986	0.465569477600463	0.886158689704282
NM_000449	3UTR	1	-	8.10608337482529	8.34949849244896	0.0651686229673114	0.134220719595966	-0.0690520966286545	0.865429708797915	0.886158689704282
NM_000449	exon	9	-	7.71101814974055	7.75953815468002	-0.329896602117434	-0.455739618172973	0.125843016055539	0.13720569661068	0.886158689704282
NM_000449	exon	8	-	8.13046416306122	8.62981467131658	0.0895494112032353	0.414536898463584	-0.324987487260349	0.176619363506173	0.886158689704282
NM_000449	exon	7	-	7.5106770688957	7.33280395964609	-0.53023768296228	-0.882473813206904	0.352236130244624	0.698856119311649	0.886158689704282
NM_000449	exon	6	-	7.4041002290114	7.36330790824829	-0.636814522846585	-0.851969864604703	0.215155341758118	0.83585663290177	0.886158689704282
NM_000449	exon	5	-	7.2994081829845	7.60909083165015	-0.741506568873481	-0.606186941202844	-0.135319627670637	0.874520959994812	0.886158689704282
NM_000449	exon	4	-	7.86439860527126	8.09034606959829	-0.17651614658672	-0.124931703254707	-0.0515844433320138	0.999534405919173	0.886158689704282
NM_000449	exon	3	-	7.18605651710092	5.77083260240468	-0.854858234757065	-2.44444517044831	1.58958693569124	0.00988664669154633	0.886158689704282
NM_000449	exon	2	-	NA	NA	NA	NA	NA	NA	0.886158689704282
NM_000449	exon	1	-	8.97403495059884	9.14815106481951	0.933120198740859	0.932873291966517	0.000246906774341582	0.998687116395538	0.886158689704282
NM_000449	5UTR	3	-	NA	NA	NA	NA	NA	NA	0.886158689704282
NM_000449	5UTR	2	-	9.08273769383173	8.90877034128421	1.04182294197375	0.693492568431219	0.348330373542526	0.266744702239489	0.886158689704282
NM_000449	5UTR	1	-	0	0	0	0	0	0	0
NM_000450	3UTR	2	-	4.79006205910706	4.48032669595776	0.353157204158664	0.00545432738016371	0.3477028767785	0.834474526199695	0.974026201258879
NM_000450	3UTR	1	-	NA	NA	NA	NA	NA	NA	0.974026201258879
NM_000450	exon	12	-	NA	NA	NA	NA	NA	NA	0.974026201258879
NM_000450	exon	11	-	NA	NA	NA	NA	NA	NA	0.974026201258879
NM_000450	exon	10	-	3.94870849582938	4.34422107305905	-0.488196359119013	-0.130651295518539	-0.357545063600474	0.522416617908053	0.974026201258879
NM_000450	exon	9	-	5.94689431218051	5.16112480940371	1.50998945723212	0.68625244082612	0.823737016406002	0.0161255120663366	0.974026201258879
NM_000450	exon	8	-	4.50026992876	4.38849719184274	0.0633650738116041	-0.0863751767348551	0.149740250546459	0.0363828017998567	0.974026201258879
NM_000450	exon	7	-	NA	NA	NA	NA	NA	NA	0.974026201258879
NM_000450	exon	6	-	6.18117738321879	5.07722346939635	1.7442725282704	0.60235110081876	1.14192142745164	0.00170041442166428	0.974026201258879
NM_000450	exon	5	-	4.87711865059831	4.63741841020846	0.440213795649915	0.162546041630873	0.277667754019042	0.310902492694004	0.974026201258879
NM_000450	exon	4	-	4.87377244393249	5.03204496214468	0.436867588984097	0.557172593567087	-0.120305004582991	0.32549478333652	0.974026201258879
NM_000450	exon	3	-	NA	NA	NA	NA	NA	NA	0.974026201258879
NM_000450	exon	2	-	3.88499176741693	3.91641526834065	-0.551913087531466	-0.558457100236937	0.00654401270547078	0.953323709361303	0.974026201258879
NM_000450	exon	1	-	3.40954496301395	3.96277986882151	-1.02735989193444	-0.512092499756081	-0.515267392178362	0.00973173861331532	0.974026201258879
NM_000450	5UTR	2	-	4.02958315415446	3.1257697234321	-0.407321700793928	-1.34910264514549	0.941780944351563	1.08833224962647e-05	0.974026201258879
NM_000450	5UTR	1	-	0	0	0	0	0	0	0
NM_000478	5UTR	1	+	6.57810180746286	6.57413590258817	0.106335885600446	1.84950453625467	-1.74316865065423	0.00014831723677644	3.35691162218246
NM_000478	5UTR	2	+	4.91062318368526	3.74573372594461	-1.56114273817715	-0.978897640388884	-0.58224509778827	0.0733495209932349	3.35691162218246
NM_000478	exon	1	+	NA	NA	NA	NA	NA	NA	3.35691162218246
NM_000478	exon	2	+	5.93851915742444	4.58009889139759	-0.533246764437972	-0.144532474935904	-0.388714289502068	0.598042343151778	3.35691162218246
NM_000478	exon	3	+	NA	NA	NA	NA	NA	NA	3.35691162218246
NM_000478	exon	4	+	6.19891485063192	4.92707619824798	-0.272851071230495	0.202444831914489	-0.475295903144984	0.4328942964903	3.35691162218246
NM_000478	exon	5	+	6.30286922621577	4.76286939886957	-0.168896695646643	0.0382380325360692	-0.207134728182712	0.583169690791986	3.35691162218246
NM_000478	exon	6	+	5.82915011540537	3.95176797101008	-0.642615806457043	-0.772863395323417	0.130247588866374	0.630268476205305	3.35691162218246
NM_000478	exon	7	+	7.12133928224188	6.057417514007	0.649573360379462	1.3327861476735	-0.683212787294039	0.0861392500533996	3.35691162218246
NM_000478	exon	8	+	5.09114079210868	3.75902138771068	-1.38062512975374	-0.96560997862282	-0.415015151130915	0.0483242031575227	3.35691162218246
NM_000478	exon	9	+	6.40624164423591	5.98396227709585	-0.065524277626511	1.25933091076235	-1.32485518838886	0.0940015859091461	3.35691162218246
NM_000478	exon	10	+	6.39341516584895	4.86436113081928	-0.0783507560134638	0.139729764485782	-0.218080520499246	0.745313455161285	3.35691162218246
NM_000478	exon	11	+	6.76798060062548	5.6856437537838	0.296214678763059	0.9610123874503	-0.664797708687241	0.229875616702901	3.35691162218246
NM_000478	3UTR	1	+	7.14385737153562	5.5191776102053	0.672091449673204	0.794546243871802	-0.122454794198599	0.872622409184637	3.35691162218246
NM_000488	3UTR	1	-	3.93238679618133	5.08611192258235	-0.671383940721629	0.152168045905108	-0.823551986626737	0.355033251631635	0.79544101607912
NM_000488	exon	7	-	4.62182909433519	4.77186642511098	0.0180583574322277	-0.162077451566261	0.180135808998489	0.54674574726414	0.79544101607912
NM_000488	exon	6	-	NA	NA	NA	NA	NA	NA	0.79544101607912
NM_000488	exon	5	-	5.1168380958669	4.89422086293622	0.513067358963941	-0.0397230137410265	0.552790372704967	0.058854164472244	0.79544101607912
NM_000488	exon	4	-	6.11205239414494	5.76117705112204	1.50828165724198	0.827233174444795	0.681048482797184	0.565055779094029	0.79544101607912
NM_000488	exon	3	-	4.63423439428115	4.51532287159277	0.0304636573781907	-0.41862100508448	0.449084662462671	0.513935522710298	0.79544101607912
NM_000488	exon	2	-	6.01982552289675	5.84240223552894	1.41605478599378	0.908458358851697	0.507596427142087	0.305199135854873	0.79544101607912
NM_000488	exon	1	-	NA	NA	NA	NA	NA	NA	0.79544101607912
NM_000488	5UTR	1	-	3.6647912173276	4.80696638550398	-0.938979519575359	-0.126977491173269	-0.812002028402089	0.743705808582453	0.79544101607912
NM_000491	5UTR	1	+	0	0	0	0	0	0	0
NM_000491	5UTR	2	+	0	0	0	0	0	0	0
NM_000491	exon	1	+	5.70861526641714	4.57992689919799	0.310923662234011	-0.479255306616515	0.790178968850525	0.625162067432125	1.26444948163482
NM_000491	exon	2	+	5.39769160418312	5.05918220581451	0	0	0	0.256868157729585	1.26444948163482
NM_000491	3UTR	1	+	5.13673771631149	5.54742175245295	-0.260953887871632	0.488239546638444	-0.749193434510076	0.17008176459792	1.26444948163482
NM_000530	3UTR	1	-	3.77267981173593	4.37357344675527	-0.615867152747108	-0.0412722791224707	-0.574594873624637	0.364999021878287	0.981936229335753
NM_000530	exon	6	-	4.32582424965821	4.14794298155826	-0.0627227148248219	-0.266902744319484	0.204180029494662	0.0289565222451992	0.981936229335753
NM_000530	exon	5	-	6.96040341766083	6.27692291414583	2.57185645317779	1.86207718826809	0.709779264909705	0.00369624582288212	0.981936229335753
NM_000530	exon	4	-	4.22349444104244	3.94874732878562	-0.165052523440591	-0.466098397092121	0.30104587365153	0.481556777709959	0.981936229335753
NM_000530	exon	3	-	5.57375869655408	4.53000929022887	1.18521173207105	0.115163564351125	1.07004816771992	0.838244715327492	0.981936229335753
NM_000530	exon	2	-	NA	NA	NA	NA	NA	NA	0.981936229335753
NM_000530	exon	1	-	6.63994104540373	5.16960414689103	2.25139408092069	0.754758421013286	1.49663565990741	0.106666552133324	0.981936229335753
NM_000530	5UTR	1	-	0	0	0	0	0	0	0
NM_000537	3UTR	1	-	4.0826499505854	3.84849738022664	-0.441615676574156	-0.342169638194541	-0.099446038379615	0.227703327509553	1.26015273905103
NM_000537	exon	10	-	6.6580594488891	5.66721183260942	2.13379382172955	1.47654481418824	0.657249007541306	0.80057630937397	1.26015273905103
NM_000537	exon	9	-	NA	NA	NA	NA	NA	NA	1.26015273905103
NM_000537	exon	8	-	5.21936223777673	4.9572934913045	0.695096610617175	0.766626472883317	-0.0715298622661418	0.93623870706853	1.26015273905103
NM_000537	exon	7	-	NA	NA	NA	NA	NA	NA	1.26015273905103
NM_000537	exon	6	-	NA	NA	NA	NA	NA	NA	1.26015273905103
NM_000537	exon	5	-	4.13898175031575	3.89536003098206	-0.385283876843809	-0.295306987439123	-0.0899768894046855	0.371929785540302	1.26015273905103
NM_000537	exon	4	-	4.45829755252641	3.83771871752875	-0.0659680746331515	-0.352948300892428	0.286980226259276	0.104202971350098	1.26015273905103
NM_000537	exon	3	-	7.63578723965255	7.3060926737548	3.11152161249299	3.11542565533362	-0.00390404284063095	0.993960265818199	1.26015273905103
NM_000537	exon	2	-	4.09951027184477	4.43071648322957	-0.424755355314789	0.240049464808392	-0.664804820123181	0.00419108419134029	1.26015273905103
NM_000537	exon	1	-	4.71119523509708	4.04129299365789	0.186929607937524	-0.149374024763293	0.336303632700817	0.0226164365542032	1.26015273905103
NM_000537	5UTR	1	-	4.15008137602846	4.20944106157128	-0.374184251131099	0.0187740431501053	-0.392958294281204	0.543434147868754	1.26015273905103
NM_000549	5UTR	1	+	4.04494952682007	3.82728144719991	0.134540470098917	0.223464743683889	-0.0889242735849716	0.565045819587955	1.23678296487239
NM_000549	5UTR	2	+	NA	NA	NA	NA	NA	NA	1.23678296487239
NM_000549	exon	1	+	3.67182971099913	3.55863886115543	-0.238579345722031	-0.0451778423605875	-0.193401503361443	0.170680525466776	1.23678296487239
NM_000549	exon	2	+	3.9233486148652	4.04691333016134	0.0129395581440424	0.443096626645326	-0.430157068501283	0.742396248760939	1.23678296487239
NM_000549	3UTR	1	+	3.49345187808774	3.38722259907659	-0.416957178633419	-0.216594104439428	-0.200363074193991	0.823640260185736	1.23678296487239
NM_000560	5UTR	1	+	5.07675200028666	3.92666771505086	0.0930278923270418	-0.331742758392446	0.424770650719488	0.148920405211822	1.65326000750639
NM_000560	5UTR	2	+	NA	NA	NA	NA	NA	NA	1.65326000750639
NM_000560	exon	1	+	3.69191314253112	3.87409955346325	-1.2918109654285	-0.384310919980061	-0.907500045448443	0.0421404153846007	1.65326000750639
NM_000560	exon	2	+	4.98372410795962	4.31000125835336	0	0.0515907849100481	-0.0515907849100481	0.81301412105408	1.65326000750639
NM_000560	exon	3	+	5.44117042402403	5.33532069950638	0.457446316064403	1.07691022606307	-0.619463909998665	0.258204808054695	1.65326000750639
NM_000560	exon	4	+	4.09013471601709	4.41657579461022	-0.89358939194253	0.15816532116691	-1.05175471310944	0.568648522450627	1.65326000750639
NM_000560	exon	5	+	4.75565482479246	3.57274682614473	-0.228069283167166	-0.685663647298578	0.457594364131412	0.50093537118426	1.65326000750639
NM_000560	exon	6	+	5.84344946254302	3.60381670351602	0.859725354583396	-0.654593769927292	1.51431912451069	0.139363377982884	1.65326000750639
NM_000560	exon	7	+	5.80864892868272	4.06398567032478	0.824924820723095	-0.194424803118533	1.01934962384163	0.00655031659841835	1.65326000750639
NM_000560	3UTR	1	+	3.7279375585702	3.92011773390516	-1.25578654938943	-0.338292739538154	-0.917493809851272	0.000309518281622589	1.65326000750639
NM_000560	3UTRd	1	+	0	0	0	0	0	0	0
NM_000561	5UTR	1	+	4.5537541943712	4.75349088778982	0.0136269837085061	0.663371159463143	-0.649744175754637	0.514806133662946	1.36604734154947
NM_000561	exon	1	+	4.5401272106627	5.40048704266802	0	1.31036731434134	-1.31036731434134	0.00383429368187039	1.36604734154947
NM_000561	exon	2	+	3.70364751571396	3.76053126823053	-0.836479694948732	-0.329588460096145	-0.506891234852587	0.203914193553333	1.36604734154947
NM_000561	exon	3	+	NA	NA	NA	NA	NA	NA	1.36604734154947
NM_000561	exon	4	+	NA	NA	NA	NA	NA	NA	1.36604734154947
NM_000561	exon	5	+	3.75142474049275	3.57435134100306	-0.788702470169951	-0.515768387323611	-0.27293408284634	0.531488478476426	1.36604734154947
NM_000561	exon	6	+	3.86267310417215	3.84438141299376	-0.677454106490543	-0.245738315332914	-0.431715791157629	0.134815101375941	1.36604734154947
NM_000561	exon	7	+	5.22582347053218	4.58234691208581	0.685696259869487	0.492227183759135	0.193469076110352	0.333553819828901	1.36604734154947
NM_000561	exon	8	+	5.64668202388481	5.16462787226958	1.10655481322212	1.0745081439429	0.0320466692792132	0.981038990803804	1.36604734154947
NM_000561	3UTR	1	+	0	0	0	0	0	0	0
NM_000561	3UTRd	1	+	0	0	0	0	0	0	0
NM_000562	5UTR	1	+	6.04551101239857	5.96968670849573	1.8735821619638	1.22930919822653	0.644272963737264	0.514580767187711	0.67434152290865
NM_000562	exon	1	+	NA	NA	NA	NA	NA	NA	0.67434152290865
NM_000562	exon	2	+	5.4613477279472	5.03751187492888	1.28941887751243	0.297134364659687	0.992284512852744	1.61185881561505e-06	0.67434152290865
NM_000562	exon	3	+	5.28793466929807	4.79376471104218	1.1160058188633	0.0533872007729854	1.06261861809032	0.193419291533595	0.67434152290865
NM_000562	exon	4	+	NA	NA	NA	NA	NA	NA	0.67434152290865
NM_000562	exon	5	+	4.71818146280299	4.18253109651635	0.546252612368218	-0.557846413752846	1.10409902612106	0.0153301943279723	0.67434152290865
NM_000562	exon	6	+	4.18523610525305	4.64906252022751	0.0133072548182742	-0.0913149900416905	0.104622244859965	0.680359710710298	0.67434152290865
NM_000562	exon	7	+	3.39312777395447	3.74257147007235	-0.778801076480305	-0.997806040196848	0.219004963716543	0.207815944598816	0.67434152290865
NM_000562	exon	8	+	3.37270956250342	4.19462974368993	-0.799219287931354	-0.545747766579263	-0.253471521352091	0.0452802366639515	0.67434152290865
NM_000562	exon	9	+	3.51878999852213	4.02953137123643	-0.653138851912641	-0.710846139032772	0.0577072871201312	0.742432494157836	0.67434152290865
NM_000562	exon	10	+	5.95462236536835	5.14329940013839	1.78269351493357	0.402921889869189	1.37977162506438	3.87368244638025e-07	0.67434152290865
NM_000562	exon	11	+	5.22004042950819	4.95998906036684	1.04811157907341	0.219611550097642	0.828500028975771	0.0400940968883156	0.67434152290865
NM_000562	3UTR	1	+	0	0	0	0	0	0	0
NM_000562	3UTRd	1	+	0	0	0	0	0	0	0
NM_000565	5UTR	1	+	4.72887567011577	5.45936032464182	-2.48741519539006	-1.51212540921201	-0.975289786178052	0.591169613772001	1.18493270837255
NM_000565	exon	1	+	8.93302508531822	8.89471616425991	1.71673421981238	1.92323043040608	-0.2064962105937	0.717326283327441	1.18493270837255
NM_000565	exon	2	+	6.89783973197335	6.46811550135403	-0.318451133532489	-0.503370232499804	0.184919098967315	0.771272458932689	1.18493270837255
NM_000565	exon	3	+	7.73905969613074	7.66621329235797	0.522768830624905	0.694727558504138	-0.171958727879233	0.0164835560980634	1.18493270837255
NM_000565	exon	4	+	6.10925611010076	5.07983894500236	-1.10703475540508	-1.89164678885148	0.784612033446395	0.360066882065195	1.18493270837255
NM_000565	exon	5	+	8.59012002666422	8.13043734899098	1.37382916115838	1.15895161513714	0.214877546021237	0.50055099166883	1.18493270837255
NM_000565	exon	6	+	8.12560854291941	7.73502477442189	0.909317677413574	0.763539040568064	0.14577863684551	0.668079532864711	1.18493270837255
NM_000565	exon	7	+	6.16146972806242	5.68023612576061	-1.05482113744342	-1.29124960809322	0.236428470649798	0.495087901719193	1.18493270837255
NM_000565	exon	8	+	6.42485982391054	5.91701149383494	-0.7914310415953	-1.05447424001889	0.263043198423586	0.850061371377519	1.18493270837255
NM_000565	exon	9	+	5.35463709271773	6.60359062601058	-1.86165377278811	-0.367895107843253	-1.49375866494486	0.271497582459023	1.18493270837255
NM_000565	exon	10	+	7.82316052106608	8.1446713326332	0.606869655560244	1.17318559877937	-0.566315943219125	0.314757702479071	1.18493270837255
NM_000565	3UTR	1	+	6.77459008031432	5.80207526644772	-0.441700785191518	-1.16941046740611	0.727709682214591	0.296085030615898	1.18493270837255
NM_000566	5UTR	1	+	0	0	0	0	0	0	0
NM_000566	exon	1	+	3.67926799994377	3.90373128017395	-0.440378924742324	-0.154126123367708	-0.286252801374616	0.624707012400002	1.0437596392704
NM_000566	exon	2	+	NA	NA	NA	NA	NA	NA	1.0437596392704
NM_000566	exon	3	+	4.38854696448303	4.36812914728209	0.268900039796942	0.310271743740427	-0.0413717039434847	0.54844745553751	1.0437596392704
NM_000566	exon	4	+	5.30793480886151	4.08834393264538	1.18828788417542	0.0304865291037233	1.15780135507169	0.940632804487252	1.0437596392704
NM_000566	exon	5	+	5.00912075731794	4.85962113278876	0.889473832631852	0.801763729247098	0.0877101033847545	0.22568058942086	1.0437596392704
NM_000566	exon	6	+	3.79342386598201	3.72588299459996	-0.326223058704083	-0.331974408941694	0.00575135023761142	0.661859597909968	1.0437596392704
NM_000566	3UTR	1	+	4.49303316363884	4.05785740354166	0.373386238952752	0	0.373386238952752	0.0550935154212094	1.0437596392704
NM_000566	3UTRd	1	+	3.29437143640402	3.45220827193178	-0.825275488282076	-0.60564913160988	-0.219626356672196	0.460629467149691	1.0437596392704
NM_000567	3UTR	1	-	3.82063114808013	3.91040905672116	-0.360865014736755	-0.207198172135593	-0.153666842601162	0.537689416296919	1.04527962613806
NM_000567	exon	2	-	4.43754821534408	4.32219535823942	0.256052052527196	0.204588129382671	0.0514639231445253	0.526064055173786	1.04527962613806
NM_000567	exon	1	-	3.91516409554885	3.51577285481903	-0.266332067268036	-0.601834374037721	0.335502306769685	0.574631104743224	1.04527962613806
NM_000567	5UTR	1	-	3.24988751671942	3.56497403015964	-0.931608646097466	-0.552633198697111	-0.378975447400355	0.0175033478125815	1.04527962613806
NM_000569	3UTRd	1	-	0	0	0	0	0	0	0
NM_000569	3UTR	1	-	3.66401211379482	3.57985582709984	0.184062231114838	0.024911487167496	0.159150743947342	0.268617503387606	0.949345768272893
NM_000569	exon	5	-	3.37127639517525	4.14711265730525	-0.108673487504731	0.592168317372898	-0.700841804877629	0.0425792526044619	0.949345768272893
NM_000569	exon	4	-	3.92225176880807	3.33133410534209	0.442301886128089	-0.223610234590257	0.665912120718346	0.00704030635912997	0.949345768272893
NM_000569	exon	3	-	NA	NA	NA	NA	NA	NA	0.949345768272893
NM_000569	exon	2	-	NA	NA	NA	NA	NA	NA	0.949345768272893
NM_000569	exon	1	-	4.13684715150399	4.06775606815276	0.656897268824013	0.512811728220407	0.144085540603606	0.800272257773472	0.949345768272893
NM_000569	5UTR	1	-	0	0	0	0	0	0	0
NM_000570	3UTR	1	-	0	0	0	0	0	0	1.01423173581019
NM_000570	exon	5	-	NA	NA	NA	NA	NA	NA	1.01423173581019
NM_000570	exon	4	-	3.99141379495858	3.64606329944313	-0.39495043679189	-0.719913609445993	0.324963172654103	0.035936042596461	1.01423173581019
NM_000570	exon	3	-	6.58730827045831	6.44830173240098	2.20094403870784	2.08232482351186	0.11861921519598	0.549159959174394	1.01423173581019
NM_000570	exon	2	-	NA	NA	NA	NA	NA	NA	1.01423173581019
NM_000570	exon	1	-	5.53211906938071	5.60473820414131	1.14575483763024	1.23876129525219	-0.0930064576219487	0.85159092989138	1.01423173581019
NM_000570	5UTR	2	-	4.62475005449293	4.09062948607514	0.238385822742455	-0.275347422813984	0.513733245556438	0.510491037167827	1.01423173581019
NM_000570	5UTR	1	-	0	0	0	0	0	0	0
NM_000572	3UTR	1	-	5.36914655079683	6.17155249129462	0.629739751631916	1.61831897272605	-0.988579221094132	0.025565178520178	1.13774187265565
NM_000572	exon	5	-	3.53498056360127	3.68201257424452	-1.20442623556364	-0.871220944324044	-0.3332052912396	0.919780738056906	1.13774187265565
NM_000572	exon	4	-	6.13526463708637	4.0507373000443	1.39585783792145	-0.502496218524268	1.89835405644572	0.660570927986695	1.13774187265565
NM_000572	exon	3	-	4.24822061090509	4.7389792039306	-0.491186188259828	0.185745685362032	-0.67693187362186	0.471114693752698	1.13774187265565
NM_000572	exon	2	-	4.73940679916492	4.57438304615792	4.44089209850063e-16	0.0211495275893538	-0.0211495275893534	0.798126325871048	1.13774187265565
NM_000572	exon	1	-	6.31425933656185	4.55774753018582	1.57485253739694	0.00451401161724796	1.57033852577969	0.749648383814026	1.13774187265565
NM_000572	5UTR	1	-	5.83869899262499	5.13527140768805	1.09929219346007	0.582037889119485	0.517254304340586	0.781936674957538	1.13774187265565
NM_000573	5UTR	1	+	0	0	0	0	0	0	0
NM_000573	exon	1	+	0	0	0	0	0	0	0
NM_000573	exon	2	+	0	0	0	0	0	0	0
NM_000573	exon	3	+	0	0	0	0	0	0	0
NM_000573	exon	4	+	0	0	0	0	0	0	0
NM_000573	exon	5	+	0	0	0	0	0	0	0
NM_000573	exon	6	+	0	0	0	0	0	0	0
NM_000573	exon	7	+	0	0	0	0	0	0	0
NM_000573	exon	8	+	0	0	0	0	0	0	0
NM_000573	exon	9	+	0	0	0	0	0	0	0
NM_000573	exon	10	+	0	0	0	0	0	0	0
NM_000573	exon	11	+	0	0	0	0	0	0	0
NM_000573	exon	12	+	0	0	0	0	0	0	0
NM_000573	exon	13	+	0	0	0	0	0	0	0
NM_000573	exon	14	+	0	0	0	0	0	0	0
NM_000573	exon	15	+	0	0	0	0	0	0	0
NM_000573	exon	16	+	0	0	0	0	0	0	0
NM_000573	exon	17	+	0	0	0	0	0	0	0
NM_000573	exon	18	+	0	0	0	0	0	0	0
NM_000573	exon	19	+	0	0	0	0	0	0	0
NM_000573	exon	20	+	0	0	0	0	0	0	0
NM_000573	exon	21	+	0	0	0	0	0	0	0
NM_000573	exon	22	+	0	0	0	0	0	0	0
NM_000573	exon	23	+	4.69698579094378	4.09350822234064	-1.20453899581862	-0.959087531361952	-0.245451464456664	0.73347433724982	1.8011633573284
NM_000573	exon	24	+	NA	NA	NA	NA	NA	NA	1.8011633573284
NM_000573	exon	25	+	NA	NA	NA	NA	NA	NA	1.8011633573284
NM_000573	exon	26	+	NA	NA	NA	NA	NA	NA	1.8011633573284
NM_000573	exon	27	+	NA	NA	NA	NA	NA	NA	1.8011633573284
NM_000573	exon	28	+	NA	NA	NA	NA	NA	NA	1.8011633573284
NM_000573	exon	29	+	5.30568868821606	5.09773113930225	-0.595836098546342	0.0451353855996581	-0.640971484146	0.0389774445168997	1.8011633573284
NM_000573	exon	30	+	NA	NA	NA	NA	NA	NA	1.8011633573284
NM_000573	exon	31	+	NA	NA	NA	NA	NA	NA	1.8011633573284
NM_000573	exon	32	+	NA	NA	NA	NA	NA	NA	1.8011633573284
NM_000573	exon	33	+	NA	NA	NA	NA	NA	NA	1.8011633573284
NM_000573	exon	34	+	NA	NA	NA	NA	NA	NA	1.8011633573284
NM_000573	exon	35	+	NA	NA	NA	NA	NA	NA	1.8011633573284
NM_000573	exon	36	+	NA	NA	NA	NA	NA	NA	1.8011633573284
NM_000573	exon	37	+	NA	NA	NA	NA	NA	NA	1.8011633573284
NM_000573	exon	38	+	NA	NA	NA	NA	NA	NA	1.8011633573284
NM_000573	exon	39	+	NA	NA	NA	NA	NA	NA	1.8011633573284
NM_000573	3UTR	1	+	6.08690934198468	4.95991788034555	0.185384555222285	-0.0926778733570424	0.278062428579327	0.113053500435973	1.8011633573284
NM_000574	5UTR	1	+	6.10235845235918	5.83030806781931	-3.27624837626041	-4.00637154965487	0.730123173394461	0.450546314698356	0.727958045622303
NM_000574	exon	1	+	10.7174116514903	10.6630164680962	1.33880482287075	0.826336850622041	0.512467972248711	1.33639693670931e-12	0.727958045622303
NM_000574	exon	2	+	10.4858838854759	10.6605423439698	1.10727705685629	0.823862726495578	0.283414330360709	0.581933447804706	0.727958045622303
NM_000574	exon	3	+	11.6643649518911	11.8631542801499	2.28575812327148	2.02647466267574	0.259283460595748	0.542676099372889	0.727958045622303
NM_000574	exon	4	+	11.6687615151741	11.8652420558847	2.29015468655452	2.02856243841055	0.26159224814397	0.000606844398175205	0.727958045622303
NM_000574	exon	5	+	11.5423141576544	11.7696774436992	2.16370732903482	1.93299782622501	0.230709502809813	0.0976861729229514	0.727958045622303
NM_000574	exon	6	+	9.80555712694699	9.68217777770673	0.426950298327403	-0.154501839767457	0.58145213809486	0.650166312075615	0.727958045622303
NM_000574	exon	7	+	10.9435184393208	11.2551283606969	1.56491161070124	1.41844874322276	0.146462867478489	0.497299918236749	0.727958045622303
NM_000574	exon	8	+	NA	NA	NA	NA	NA	NA	0.727958045622303
NM_000574	exon	9	+	NA	NA	NA	NA	NA	NA	0.727958045622303
NM_000574	exon	10	+	8.44738710708756	9.40658123584507	-0.931219721532031	-0.430098381629118	-0.501121339902913	0.140396717841555	0.727958045622303
NM_000574	3UTR	1	+	4.37095960999477	5.89702752442207	-5.00764721862482	-3.93965209305211	-1.06799512557271	0.319155246477115	0.727958045622303
NM_000574	3UTRd	1	+	6.938549980595	7.41972462457347	-2.44005684802459	-2.41695499290072	-0.0231018551238704	0.975500928333618	0.727958045622303
NM_000639	5UTR	1	+	5.76015529821149	5.16829992718077	1.23014600798262	0.36296303529358	0.867182972689036	0.438967141494659	0.826262672290488
NM_000639	exon	1	+	5.16721995632579	5.13820613451288	0.637210666096919	0.332869242625689	0.30434142347123	0.088847877449468	0.826262672290488
NM_000639	exon	2	+	4.35484916216925	4.70317107301946	-0.175160128059621	-0.102165818867729	-0.0729943091918912	0.457286635223525	0.826262672290488
NM_000639	exon	3	+	NA	NA	NA	NA	NA	NA	0.826262672290488
NM_000639	exon	4	+	3.45516625289801	3.30026842534459	-1.07484303733086	-1.5050684665426	0.430225429211736	0.0709976642011666	0.826262672290488
NM_000639	3UTR	1	+	4.06194283954387	4.71481016324268	-0.468066450684997	-0.0905267286445088	-0.377539722040488	0.132741248053647	0.826262672290488
NM_000642	5UTR	1	+	0	0	0	0	0	0	0
NM_000642	5UTR	2	+	0	0	0	0	0	0	0
NM_000642	exon	1	+	0	0	0	0	0	0	0
NM_000642	exon	2	+	0	0	0	0	0	0	0
NM_000642	exon	3	+	0	0	0	0	0	0	0
NM_000642	exon	4	+	8.39569050274942	8.08222119929686	0.208006881798392	0.155242775060965	0.0527641067374276	0.846240846325261	1.19806418141502
NM_000642	exon	5	+	NA	NA	NA	NA	NA	NA	1.19806418141502
NM_000642	exon	6	+	NA	NA	NA	NA	NA	NA	1.19806418141502
NM_000642	exon	7	+	NA	NA	NA	NA	NA	NA	1.19806418141502
NM_000642	exon	8	+	NA	NA	NA	NA	NA	NA	1.19806418141502
NM_000642	exon	9	+	8.59100517245431	8.13938203391056	0.40332155150328	0.212403609674666	0.190917941828614	0.701798205791028	1.19806418141502
NM_000642	exon	10	+	7.04603978363287	6.53951110823209	-1.14164383731815	-1.3874673160038	0.24582347868565	0.554132811503515	1.19806418141502
NM_000642	exon	11	+	NA	NA	NA	NA	NA	NA	1.19806418141502
NM_000642	exon	12	+	NA	NA	NA	NA	NA	NA	1.19806418141502
NM_000642	exon	13	+	NA	NA	NA	NA	NA	NA	1.19806418141502
NM_000642	exon	14	+	NA	NA	NA	NA	NA	NA	1.19806418141502
NM_000642	exon	15	+	8.06673259202818	7.57580061708301	-0.12095102892285	-0.351177807152875	0.230226778230026	0.746581128837115	1.19806418141502
NM_000642	exon	16	+	NA	NA	NA	NA	NA	NA	1.19806418141502
NM_000642	exon	17	+	NA	NA	NA	NA	NA	NA	1.19806418141502
NM_000642	exon	18	+	NA	NA	NA	NA	NA	NA	1.19806418141502
NM_000642	exon	19	+	NA	NA	NA	NA	NA	NA	1.19806418141502
NM_000642	exon	20	+	NA	NA	NA	NA	NA	NA	1.19806418141502
NM_000642	exon	21	+	NA	NA	NA	NA	NA	NA	1.19806418141502
NM_000642	exon	22	+	NA	NA	NA	NA	NA	NA	1.19806418141502
NM_000642	exon	23	+	NA	NA	NA	NA	NA	NA	1.19806418141502
NM_000642	exon	24	+	NA	NA	NA	NA	NA	NA	1.19806418141502
NM_000642	exon	25	+	NA	NA	NA	NA	NA	NA	1.19806418141502
NM_000642	exon	26	+	NA	NA	NA	NA	NA	NA	1.19806418141502
NM_000642	exon	27	+	NA	NA	NA	NA	NA	NA	1.19806418141502
NM_000642	exon	28	+	NA	NA	NA	NA	NA	NA	1.19806418141502
NM_000642	exon	29	+	NA	NA	NA	NA	NA	NA	1.19806418141502
NM_000642	exon	30	+	NA	NA	NA	NA	NA	NA	1.19806418141502
NM_000642	exon	31	+	NA	NA	NA	NA	NA	NA	1.19806418141502
NM_000642	exon	32	+	8.71339716615858	8.39612499981988	0.525713545207549	0.469146575583986	0.0565669696235629	0.740332439813	1.19806418141502
NM_000642	exon	33	+	0	0	0	0	0	0	0
NM_000642	3UTR	1	+	0	0	0	0	0	0	0
NM_000642	3UTRd	1	+	0	0	0	0	0	0	0
NM_000643	5UTR	1	+	0	0	0	0	0	0	0
NM_000643	5UTR	2	+	0	0	0	0	0	0	0
NM_000643	exon	1	+	0	0	0	0	0	0	0
NM_000643	exon	2	+	0	0	0	0	0	0	0
NM_000643	exon	3	+	0	0	0	0	0	0	0
NM_000643	exon	4	+	8.39569050274942	8.08222119929686	0.208006881798392	0.155242775060965	0.0527641067374276	0.846240846325261	1.19806418141502
NM_000643	exon	5	+	NA	NA	NA	NA	NA	NA	1.19806418141502
NM_000643	exon	6	+	NA	NA	NA	NA	NA	NA	1.19806418141502
NM_000643	exon	7	+	NA	NA	NA	NA	NA	NA	1.19806418141502
NM_000643	exon	8	+	NA	NA	NA	NA	NA	NA	1.19806418141502
NM_000643	exon	9	+	8.59100517245431	8.13938203391056	0.40332155150328	0.212403609674666	0.190917941828614	0.701798205791028	1.19806418141502
NM_000643	exon	10	+	7.04603978363287	6.53951110823209	-1.14164383731815	-1.3874673160038	0.24582347868565	0.554132811503515	1.19806418141502
NM_000643	exon	11	+	NA	NA	NA	NA	NA	NA	1.19806418141502
NM_000643	exon	12	+	NA	NA	NA	NA	NA	NA	1.19806418141502
NM_000643	exon	13	+	NA	NA	NA	NA	NA	NA	1.19806418141502
NM_000643	exon	14	+	NA	NA	NA	NA	NA	NA	1.19806418141502
NM_000643	exon	15	+	8.06673259202818	7.57580061708301	-0.12095102892285	-0.351177807152875	0.230226778230026	0.746581128837115	1.19806418141502
NM_000643	exon	16	+	NA	NA	NA	NA	NA	NA	1.19806418141502
NM_000643	exon	17	+	NA	NA	NA	NA	NA	NA	1.19806418141502
NM_000643	exon	18	+	NA	NA	NA	NA	NA	NA	1.19806418141502
NM_000643	exon	19	+	NA	NA	NA	NA	NA	NA	1.19806418141502
NM_000643	exon	20	+	NA	NA	NA	NA	NA	NA	1.19806418141502
NM_000643	exon	21	+	NA	NA	NA	NA	NA	NA	1.19806418141502
NM_000643	exon	22	+	NA	NA	NA	NA	NA	NA	1.19806418141502
NM_000643	exon	23	+	NA	NA	NA	NA	NA	NA	1.19806418141502
NM_000643	exon	24	+	NA	NA	NA	NA	NA	NA	1.19806418141502
NM_000643	exon	25	+	NA	NA	NA	NA	NA	NA	1.19806418141502
NM_000643	exon	26	+	NA	NA	NA	NA	NA	NA	1.19806418141502
NM_000643	exon	27	+	NA	NA	NA	NA	NA	NA	1.19806418141502
NM_000643	exon	28	+	NA	NA	NA	NA	NA	NA	1.19806418141502
NM_000643	exon	29	+	NA	NA	NA	NA	NA	NA	1.19806418141502
NM_000643	exon	30	+	NA	NA	NA	NA	NA	NA	1.19806418141502
NM_000643	exon	31	+	NA	NA	NA	NA	NA	NA	1.19806418141502
NM_000643	exon	32	+	8.71339716615858	8.39612499981988	0.525713545207549	0.469146575583986	0.0565669696235629	0.740332439813	1.19806418141502
NM_000643	exon	33	+	0	0	0	0	0	0	0
NM_000643	3UTR	1	+	0	0	0	0	0	0	0
NM_000643	3UTRd	1	+	0	0	0	0	0	0	0
NM_000644	5UTR	1	+	0	0	0	0	0	0	0
NM_000644	5UTR	2	+	0	0	0	0	0	0	0
NM_000644	exon	1	+	0	0	0	0	0	0	0
NM_000644	exon	2	+	0	0	0	0	0	0	0
NM_000644	exon	3	+	0	0	0	0	0	0	0
NM_000644	exon	4	+	8.39569050274942	8.08222119929686	0.208006881798392	0.155242775060965	0.0527641067374276	0.846240846325261	1.19806418141502
NM_000644	exon	5	+	NA	NA	NA	NA	NA	NA	1.19806418141502
NM_000644	exon	6	+	NA	NA	NA	NA	NA	NA	1.19806418141502
NM_000644	exon	7	+	NA	NA	NA	NA	NA	NA	1.19806418141502
NM_000644	exon	8	+	NA	NA	NA	NA	NA	NA	1.19806418141502
NM_000644	exon	9	+	8.59100517245431	8.13938203391056	0.40332155150328	0.212403609674666	0.190917941828614	0.701798205791028	1.19806418141502
NM_000644	exon	10	+	7.04603978363287	6.53951110823209	-1.14164383731815	-1.3874673160038	0.24582347868565	0.554132811503515	1.19806418141502
NM_000644	exon	11	+	NA	NA	NA	NA	NA	NA	1.19806418141502
NM_000644	exon	12	+	NA	NA	NA	NA	NA	NA	1.19806418141502
NM_000644	exon	13	+	NA	NA	NA	NA	NA	NA	1.19806418141502
NM_000644	exon	14	+	NA	NA	NA	NA	NA	NA	1.19806418141502
NM_000644	exon	15	+	8.06673259202818	7.57580061708301	-0.12095102892285	-0.351177807152875	0.230226778230026	0.746581128837115	1.19806418141502
NM_000644	exon	16	+	NA	NA	NA	NA	NA	NA	1.19806418141502
NM_000644	exon	17	+	NA	NA	NA	NA	NA	NA	1.19806418141502
NM_000644	exon	18	+	NA	NA	NA	NA	NA	NA	1.19806418141502
NM_000644	exon	19	+	NA	NA	NA	NA	NA	NA	1.19806418141502
NM_000644	exon	20	+	NA	NA	NA	NA	NA	NA	1.19806418141502
NM_000644	exon	21	+	NA	NA	NA	NA	NA	NA	1.19806418141502
NM_000644	exon	22	+	NA	NA	NA	NA	NA	NA	1.19806418141502
NM_000644	exon	23	+	NA	NA	NA	NA	NA	NA	1.19806418141502
NM_000644	exon	24	+	NA	NA	NA	NA	NA	NA	1.19806418141502
NM_000644	exon	25	+	NA	NA	NA	NA	NA	NA	1.19806418141502
NM_000644	exon	26	+	NA	NA	NA	NA	NA	NA	1.19806418141502
NM_000644	exon	27	+	NA	NA	NA	NA	NA	NA	1.19806418141502
NM_000644	exon	28	+	NA	NA	NA	NA	NA	NA	1.19806418141502
NM_000644	exon	29	+	NA	NA	NA	NA	NA	NA	1.19806418141502
NM_000644	exon	30	+	NA	NA	NA	NA	NA	NA	1.19806418141502
NM_000644	exon	31	+	NA	NA	NA	NA	NA	NA	1.19806418141502
NM_000644	exon	32	+	8.71339716615858	8.39612499981988	0.525713545207549	0.469146575583986	0.0565669696235629	0.740332439813	1.19806418141502
NM_000644	exon	33	+	0	0	0	0	0	0	0
NM_000644	3UTR	1	+	0	0	0	0	0	0	0
NM_000644	3UTRd	1	+	0	0	0	0	0	0	0
NM_000645	5UTR	1	+	0	0	0	0	0	0	0
NM_000645	exon	1	+	0	0	0	0	0	0	0
NM_000645	exon	2	+	0	0	0	0	0	0	0
NM_000645	exon	3	+	8.39569050274942	8.08222119929686	0.208006881798392	0.155242775060965	0.0527641067374276	0.846240846325261	1.19806418141502
NM_000645	exon	4	+	NA	NA	NA	NA	NA	NA	1.19806418141502
NM_000645	exon	5	+	NA	NA	NA	NA	NA	NA	1.19806418141502
NM_000645	exon	6	+	NA	NA	NA	NA	NA	NA	1.19806418141502
NM_000645	exon	7	+	NA	NA	NA	NA	NA	NA	1.19806418141502
NM_000645	exon	8	+	8.59100517245431	8.13938203391056	0.40332155150328	0.212403609674666	0.190917941828614	0.701798205791028	1.19806418141502
NM_000645	exon	9	+	7.04603978363287	6.53951110823209	-1.14164383731815	-1.3874673160038	0.24582347868565	0.554132811503515	1.19806418141502
NM_000645	exon	10	+	NA	NA	NA	NA	NA	NA	1.19806418141502
NM_000645	exon	11	+	NA	NA	NA	NA	NA	NA	1.19806418141502
NM_000645	exon	12	+	NA	NA	NA	NA	NA	NA	1.19806418141502
NM_000645	exon	13	+	NA	NA	NA	NA	NA	NA	1.19806418141502
NM_000645	exon	14	+	8.06673259202818	7.57580061708301	-0.12095102892285	-0.351177807152875	0.230226778230026	0.746581128837115	1.19806418141502
NM_000645	exon	15	+	NA	NA	NA	NA	NA	NA	1.19806418141502
NM_000645	exon	16	+	NA	NA	NA	NA	NA	NA	1.19806418141502
NM_000645	exon	17	+	NA	NA	NA	NA	NA	NA	1.19806418141502
NM_000645	exon	18	+	NA	NA	NA	NA	NA	NA	1.19806418141502
NM_000645	exon	19	+	NA	NA	NA	NA	NA	NA	1.19806418141502
NM_000645	exon	20	+	NA	NA	NA	NA	NA	NA	1.19806418141502
NM_000645	exon	21	+	NA	NA	NA	NA	NA	NA	1.19806418141502
NM_000645	exon	22	+	NA	NA	NA	NA	NA	NA	1.19806418141502
NM_000645	exon	23	+	NA	NA	NA	NA	NA	NA	1.19806418141502
NM_000645	exon	24	+	NA	NA	NA	NA	NA	NA	1.19806418141502
NM_000645	exon	25	+	NA	NA	NA	NA	NA	NA	1.19806418141502
NM_000645	exon	26	+	NA	NA	NA	NA	NA	NA	1.19806418141502
NM_000645	exon	27	+	NA	NA	NA	NA	NA	NA	1.19806418141502
NM_000645	exon	28	+	NA	NA	NA	NA	NA	NA	1.19806418141502
NM_000645	exon	29	+	NA	NA	NA	NA	NA	NA	1.19806418141502
NM_000645	exon	30	+	NA	NA	NA	NA	NA	NA	1.19806418141502
NM_000645	exon	31	+	8.71339716615858	8.39612499981988	0.525713545207549	0.469146575583986	0.0565669696235629	0.740332439813	1.19806418141502
NM_000645	exon	32	+	0	0	0	0	0	0	0
NM_000645	3UTR	1	+	0	0	0	0	0	0	0
NM_000645	3UTRd	1	+	0	0	0	0	0	0	0
NM_000646	5UTR	1	+	8.1813868512291	8.08019378322594	-0.00629676972193138	0.153215358990052	-0.159512128711983	0.806679147425129	1.19806418141502
NM_000646	5UTR	2	+	NA	NA	NA	NA	NA	NA	1.19806418141502
NM_000646	exon	1	+	NA	NA	NA	NA	NA	NA	1.19806418141502
NM_000646	exon	2	+	NA	NA	NA	NA	NA	NA	1.19806418141502
NM_000646	exon	3	+	NA	NA	NA	NA	NA	NA	1.19806418141502
NM_000646	exon	4	+	8.39569050274942	8.08222119929686	0.208006881798392	0.155242775060965	0.0527641067374276	0.846240846325261	1.19806418141502
NM_000646	exon	5	+	NA	NA	NA	NA	NA	NA	1.19806418141502
NM_000646	exon	6	+	NA	NA	NA	NA	NA	NA	1.19806418141502
NM_000646	exon	7	+	NA	NA	NA	NA	NA	NA	1.19806418141502
NM_000646	exon	8	+	NA	NA	NA	NA	NA	NA	1.19806418141502
NM_000646	exon	9	+	8.59100517245431	8.13938203391056	0.40332155150328	0.212403609674666	0.190917941828614	0.701798205791028	1.19806418141502
NM_000646	exon	10	+	7.04603978363287	6.53951110823209	-1.14164383731815	-1.3874673160038	0.24582347868565	0.554132811503515	1.19806418141502
NM_000646	exon	11	+	NA	NA	NA	NA	NA	NA	1.19806418141502
NM_000646	exon	12	+	NA	NA	NA	NA	NA	NA	1.19806418141502
NM_000646	exon	13	+	NA	NA	NA	NA	NA	NA	1.19806418141502
NM_000646	exon	14	+	NA	NA	NA	NA	NA	NA	1.19806418141502
NM_000646	exon	15	+	8.06673259202818	7.57580061708301	-0.12095102892285	-0.351177807152875	0.230226778230026	0.746581128837115	1.19806418141502
NM_000646	exon	16	+	NA	NA	NA	NA	NA	NA	1.19806418141502
NM_000646	exon	17	+	NA	NA	NA	NA	NA	NA	1.19806418141502
NM_000646	exon	18	+	NA	NA	NA	NA	NA	NA	1.19806418141502
NM_000646	exon	19	+	NA	NA	NA	NA	NA	NA	1.19806418141502
NM_000646	exon	20	+	NA	NA	NA	NA	NA	NA	1.19806418141502
NM_000646	exon	21	+	NA	NA	NA	NA	NA	NA	1.19806418141502
NM_000646	exon	22	+	NA	NA	NA	NA	NA	NA	1.19806418141502
NM_000646	exon	23	+	NA	NA	NA	NA	NA	NA	1.19806418141502
NM_000646	exon	24	+	NA	NA	NA	NA	NA	NA	1.19806418141502
NM_000646	exon	25	+	NA	NA	NA	NA	NA	NA	1.19806418141502
NM_000646	exon	26	+	NA	NA	NA	NA	NA	NA	1.19806418141502
NM_000646	exon	27	+	NA	NA	NA	NA	NA	NA	1.19806418141502
NM_000646	exon	28	+	NA	NA	NA	NA	NA	NA	1.19806418141502
NM_000646	exon	29	+	NA	NA	NA	NA	NA	NA	1.19806418141502
NM_000646	exon	30	+	NA	NA	NA	NA	NA	NA	1.19806418141502
NM_000646	exon	31	+	NA	NA	NA	NA	NA	NA	1.19806418141502
NM_000646	exon	32	+	8.71339716615858	8.39612499981988	0.525713545207549	0.469146575583986	0.0565669696235629	0.740332439813	1.19806418141502
NM_000646	exon	33	+	0	0	0	0	0	0	0
NM_000646	3UTR	1	+	0	0	0	0	0	0	0
NM_000646	3UTRd	1	+	0	0	0	0	0	0	0
NM_000651	5UTR	1	+	0	0	0	0	0	0	0
NM_000651	exon	1	+	0	0	0	0	0	0	0
NM_000651	exon	2	+	0	0	0	0	0	0	0
NM_000651	exon	3	+	0	0	0	0	0	0	0
NM_000651	exon	4	+	0	0	0	0	0	0	0
NM_000651	exon	5	+	0	0	0	0	0	0	0
NM_000651	exon	6	+	0	0	0	0	0	0	0
NM_000651	exon	7	+	0	0	0	0	0	0	0
NM_000651	exon	8	+	0	0	0	0	0	0	0
NM_000651	exon	9	+	0	0	0	0	0	0	0
NM_000651	exon	10	+	0	0	0	0	0	0	0
NM_000651	exon	11	+	0	0	0	0	0	0	0
NM_000651	exon	12	+	0	0	0	0	0	0	0
NM_000651	exon	13	+	0	0	0	0	0	0	0
NM_000651	exon	14	+	0	0	0	0	0	0	0
NM_000651	exon	15	+	0	0	0	0	0	0	0
NM_000651	exon	16	+	0	0	0	0	0	0	0
NM_000651	exon	17	+	0	0	0	0	0	0	0
NM_000651	exon	18	+	0	0	0	0	0	0	0
NM_000651	exon	19	+	0	0	0	0	0	0	0
NM_000651	exon	20	+	0	0	0	0	0	0	0
NM_000651	exon	21	+	0	0	0	0	0	0	0
NM_000651	exon	22	+	0	0	0	0	0	0	0
NM_000651	exon	23	+	0	0	0	0	0	0	0
NM_000651	exon	24	+	0	0	0	0	0	0	0
NM_000651	exon	25	+	0	0	0	0	0	0	0
NM_000651	exon	26	+	0	0	0	0	0	0	0
NM_000651	exon	27	+	0	0	0	0	0	0	0
NM_000651	exon	28	+	0	0	0	0	0	0	0
NM_000651	exon	29	+	0	0	0	0	0	0	0
NM_000651	exon	30	+	0	0	0	0	0	0	0
NM_000651	exon	31	+	4.69698579094378	4.09350822234064	-1.20453899581862	-0.959087531361952	-0.245451464456664	0.73347433724982	1.8011633573284
NM_000651	exon	32	+	NA	NA	NA	NA	NA	NA	1.8011633573284
NM_000651	exon	33	+	NA	NA	NA	NA	NA	NA	1.8011633573284
NM_000651	exon	34	+	NA	NA	NA	NA	NA	NA	1.8011633573284
NM_000651	exon	35	+	NA	NA	NA	NA	NA	NA	1.8011633573284
NM_000651	exon	36	+	NA	NA	NA	NA	NA	NA	1.8011633573284
NM_000651	exon	37	+	5.30568868821606	5.09773113930225	-0.595836098546342	0.0451353855996581	-0.640971484146	0.0389774445168997	1.8011633573284
NM_000651	exon	38	+	NA	NA	NA	NA	NA	NA	1.8011633573284
NM_000651	exon	39	+	NA	NA	NA	NA	NA	NA	1.8011633573284
NM_000651	exon	40	+	NA	NA	NA	NA	NA	NA	1.8011633573284
NM_000651	exon	41	+	NA	NA	NA	NA	NA	NA	1.8011633573284
NM_000651	exon	42	+	NA	NA	NA	NA	NA	NA	1.8011633573284
NM_000651	exon	43	+	NA	NA	NA	NA	NA	NA	1.8011633573284
NM_000651	exon	44	+	NA	NA	NA	NA	NA	NA	1.8011633573284
NM_000651	exon	45	+	NA	NA	NA	NA	NA	NA	1.8011633573284
NM_000651	exon	46	+	NA	NA	NA	NA	NA	NA	1.8011633573284
NM_000651	exon	47	+	NA	NA	NA	NA	NA	NA	1.8011633573284
NM_000651	3UTR	1	+	6.08690934198468	4.95991788034555	0.185384555222285	-0.0926778733570424	0.278062428579327	0.113053500435973	1.8011633573284
NM_000655	3UTRd	1	-	3.64697250436448	4.05785740354166	-0.407933199203361	-0.0816828800035347	-0.326250319199826	0.0177568584507841	0.943023363924938
NM_000655	3UTR	1	-	NA	NA	NA	NA	NA	NA	0.943023363924938
NM_000655	exon	9	-	NA	NA	NA	NA	NA	NA	0.943023363924938
NM_000655	exon	8	-	NA	NA	NA	NA	NA	NA	0.943023363924938
NM_000655	exon	7	-	4.84639485639517	4.88335027800118	0.79148915282733	0.743809994455988	0.0476791583713418	0.873911211560626	0.943023363924938
NM_000655	exon	6	-	NA	NA	NA	NA	NA	NA	0.943023363924938
NM_000655	exon	5	-	4.33868032505679	4.25351142386035	0.28377462148895	0.11397114031516	0.169803481173791	0.880007842261244	0.943023363924938
NM_000655	exon	4	-	NA	NA	NA	NA	NA	NA	0.943023363924938
NM_000655	exon	3	-	4.05490570356784	3.87054484401987	4.44089209850063e-16	-0.268995439525326	0.268995439525326	0.45932858309532	0.943023363924938
NM_000655	exon	2	-	3.2950142791539	3.47426134348321	-0.759891424413935	-0.665278940061982	-0.0946124843519534	0.251329806017696	0.943023363924938
NM_000655	exon	1	-	NA	NA	NA	NA	NA	NA	0.943023363924938
NM_000655	5UTR	1	-	7.19137224620852	6.86765463872239	3.13646654264068	2.72811435517719	0.408352187463487	0.439655456385352	0.943023363924938
NM_000674	5UTR	1	+	7.79082036715974	7.29681610895719	1.5530163220026	1.20200990268703	0.351006419315571	0.126295265573602	1.10419719310825
NM_000674	5UTR	2	+	7.27019336431224	7.15681542252005	1.03238931915509	1.06200921624989	-0.0296198970947907	0.679965486915757	1.10419719310825
NM_000674	5UTR	3	+	7.79380321775104	7.31957358955605	1.55599917259389	1.22476738328588	0.331231789308008	0.0356113539467566	1.10419719310825
NM_000674	exon	1	+	5.29726737335657	4.76513195613906	-0.940536671800578	-1.3296742501311	0.389137578330525	0.698560480841801	1.10419719310825
NM_000674	exon	2	+	6.1589931353923	6.1378277840472	-0.0788109097648402	0.043021577777032	-0.121832487541872	0.708882224390435	1.10419719310825
NM_000674	3UTR	1	+	4.08983478899721	4.19210024304886	-2.14796925615993	-1.90270596322131	-0.245263292938624	0.443412912331926	1.10419719310825
NM_000677	3UTR	1	-	0	0	0	0	0	0	0
NM_000677	exon	2	-	3.57465447509743	3.48592582608009	-0.624599644030771	-0.114139331414609	-0.510460312616163	0.00220507775350352	1.51486471717306
NM_000677	exon	1	-	6.82095321230313	5.5772162047002	2.62169909317493	1.9771510472055	0.644548045969432	0.335640631846244	1.51486471717306
NM_000677	5UTR	1	-	4.28133110587137	3.4711384901607	0.0820769867431657	-0.128926667334001	0.211003654077166	0.641842466309847	1.51486471717306
NM_000696	3UTR	1	-	8.14692164123874	8.63078195279111	-0.0356254744016464	-0.140121135857269	0.104495661455623	0.40461993281518	0.66510039229982
NM_000696	exon	11	-	8.98651649287878	9.2418689454897	0.803969377238389	0.47096585684132	0.333003520397069	0.0407720971695477	0.66510039229982
NM_000696	exon	10	-	8.73631180798476	9.11569149995195	0.55376469234437	0.344788411303571	0.208976281040799	0.180216348857843	0.66510039229982
NM_000696	exon	9	-	8.91717298863619	9.11379675077296	0.734625872995802	0.342893662124581	0.391732210871221	0.134503508433016	0.66510039229982
NM_000696	exon	8	-	7.90536367413059	8.13369919167568	-0.277183441509801	-0.637203896972693	0.360020455462893	0.552014977990006	0.66510039229982
NM_000696	exon	7	-	8.85344877027823	8.95163417646024	0.670901654637842	0.18073108781186	0.490170566825983	0.00104395502636969	0.66510039229982
NM_000696	exon	6	-	8.36096296653406	8.90445248925051	0.178415850893678	0.133549400602137	0.0448664502915408	0.94822980570476	0.66510039229982
NM_000696	exon	5	-	8.81278103441698	8.97551292258674	0.630233918776596	0.204609833938368	0.425624084838228	0.0745158225036796	0.66510039229982
NM_000696	exon	4	-	7.35089207443208	7.19740722381075	-0.831655041208304	-1.57349586483763	0.741840823629323	0.171340602620041	0.66510039229982
NM_000696	exon	3	-	7.02454404985957	7.15648684038721	-1.15800306578082	-1.61441624826117	0.456413182480349	0.338269611594445	0.66510039229982
NM_000696	exon	2	-	6.52282800113144	7.10218719418053	-1.65971911450894	-1.66871589446785	0.00899677995890524	0.988151529060015	0.66510039229982
NM_000696	exon	1	-	7.50605559250972	7.86282792613332	-0.676491523130669	-0.908075162515058	0.231583639384389	0.549907930416121	0.66510039229982
NM_000696	5UTR	1	-	0	0	0	0	0	0	0
NM_000699	5UTR	1	+	0	0	0	0	0	0	0
NM_000699	exon	1	+	5.96258445664918	6.64863764984638	1.07010899146252	0.315616777571312	0.754492213891211	0.103247306988266	0.368427994751433
NM_000699	exon	2	+	3.37247785783005	3.84656191514641	-1.51999760735662	-2.48645895712866	0.966461349772041	0.333076367304475	0.368427994751433
NM_000699	exon	3	+	5.23636958121718	6.55570713968119	0.343894116030516	0.22268626740613	0.121207848624387	0.354699274951503	0.368427994751433
NM_000699	exon	4	+	3.79250019481558	5.52586537038655	-1.09997527037108	-0.807155501888515	-0.292819768482569	0.306109159662372	0.368427994751433
NM_000699	exon	5	+	5.49052083326833	7.27821574894762	0.598045368081668	0.945194876672557	-0.347149508590888	0.891143472526283	0.368427994751433
NM_000699	exon	6	+	3.43702319563385	4.84451834183651	-1.45545226955281	-1.48850253043855	0.0330502608857399	0.126300310497077	0.368427994751433
NM_000699	exon	7	+	5.37701441235443	6.33302087227506	0.484538947167768	0	0.484538947167768	0.22019221902569	0.368427994751433
NM_000699	exon	8	+	4.89247546518666	7.13388629401338	0	0.800865421738313	-0.800865421738313	0.497811657049557	0.368427994751433
NM_000699	exon	9	+	6.59595211794538	7.37445392814864	1.70347665275872	1.04143305587358	0.662043596885145	0.000294276740500264	0.368427994751433
NM_000699	exon	10	+	3.97050494476667	5.85274302410718	-0.921970520419991	-0.480277848167883	-0.441692672252108	0.855476071227871	0.368427994751433
NM_000699	3UTR	1	+	0	0	0	0	0	0	0
NM_000701	5UTR	1	+	0	0	0	0	0	0	0
NM_000701	exon	1	+	0	0	0	0	0	0	0
NM_000701	exon	2	+	11.1061604964181	10.8611109617343	-0.373509016167822	-0.36218035394533	-0.0113286622224917	0.987333379407644	1.19447627335528
NM_000701	exon	3	+	NA	NA	NA	NA	NA	NA	1.19447627335528
NM_000701	exon	4	+	11.826808724798	11.2537265986798	0.347139212212118	0.0304352830001662	0.316703929211951	0.166020297866568	1.19447627335528
NM_000701	exon	5	+	NA	NA	NA	NA	NA	NA	1.19447627335528
NM_000701	exon	6	+	NA	NA	NA	NA	NA	NA	1.19447627335528
NM_000701	exon	7	+	NA	NA	NA	NA	NA	NA	1.19447627335528
NM_000701	exon	8	+	NA	NA	NA	NA	NA	NA	1.19447627335528
NM_000701	exon	9	+	11.9044277125728	11.6642980484491	0.424758199986928	0.441006732769514	-0.0162485327825861	0.953851453919457	1.19447627335528
NM_000701	exon	10	+	NA	NA	NA	NA	NA	NA	1.19447627335528
NM_000701	exon	11	+	NA	NA	NA	NA	NA	NA	1.19447627335528
NM_000701	exon	12	+	NA	NA	NA	NA	NA	NA	1.19447627335528
NM_000701	exon	13	+	NA	NA	NA	NA	NA	NA	1.19447627335528
NM_000701	exon	14	+	10.5269137523639	9.97933935599068	-0.952755760221982	-1.24395195968892	0.291196199466937	0.00655891618644196	1.19447627335528
NM_000701	exon	15	+	NA	NA	NA	NA	NA	NA	1.19447627335528
NM_000701	exon	16	+	NA	NA	NA	NA	NA	NA	1.19447627335528
NM_000701	exon	17	+	NA	NA	NA	NA	NA	NA	1.19447627335528
NM_000701	exon	18	+	NA	NA	NA	NA	NA	NA	1.19447627335528
NM_000701	exon	19	+	NA	NA	NA	NA	NA	NA	1.19447627335528
NM_000701	exon	20	+	NA	NA	NA	NA	NA	NA	1.19447627335528
NM_000701	exon	21	+	NA	NA	NA	NA	NA	NA	1.19447627335528
NM_000701	exon	22	+	NA	NA	NA	NA	NA	NA	1.19447627335528
NM_000701	exon	23	+	NA	NA	NA	NA	NA	NA	1.19447627335528
NM_000701	3UTR	1	+	11.5254542584417	11.4745665999508	0.0457847458557623	0.251275284271202	-0.20549053841544	0.430066411283919	1.19447627335528
NM_000702	5UTR	1	+	0	0	0	0	0	0	0
NM_000702	exon	1	+	0	0	0	0	0	0	0
NM_000702	exon	2	+	0	0	0	0	0	0	0
NM_000702	exon	3	+	0	0	0	0	0	0	0
NM_000702	exon	4	+	0	0	0	0	0	0	0
NM_000702	exon	5	+	6.55735226138032	6.57342444439311	1.8945539547364	1.97999570631351	-0.0854417515771098	0.965140668493746	1.04925807677509
NM_000702	exon	6	+	NA	NA	NA	NA	NA	NA	1.04925807677509
NM_000702	exon	7	+	NA	NA	NA	NA	NA	NA	1.04925807677509
NM_000702	exon	8	+	4.42203517335898	3.8920248974628	-0.240763133284945	-0.701403840616797	0.460640707331851	0.175884930069015	1.04925807677509
NM_000702	exon	9	+	NA	NA	NA	NA	NA	NA	1.04925807677509
NM_000702	exon	10	+	NA	NA	NA	NA	NA	NA	1.04925807677509
NM_000702	exon	11	+	NA	NA	NA	NA	NA	NA	1.04925807677509
NM_000702	exon	12	+	NA	NA	NA	NA	NA	NA	1.04925807677509
NM_000702	exon	13	+	NA	NA	NA	NA	NA	NA	1.04925807677509
NM_000702	exon	14	+	NA	NA	NA	NA	NA	NA	1.04925807677509
NM_000702	exon	15	+	NA	NA	NA	NA	NA	NA	1.04925807677509
NM_000702	exon	16	+	NA	NA	NA	NA	NA	NA	1.04925807677509
NM_000702	exon	17	+	NA	NA	NA	NA	NA	NA	1.04925807677509
NM_000702	exon	18	+	5.74671980944882	4.48877121680135	1.0839215028049	-0.104657521278246	1.18857902408315	0.111208244833285	1.04925807677509
NM_000702	exon	19	+	5.65065568762313	4.42372643131904	0.987857380979206	-0.169702306760559	1.15755968773976	0.0617429755636833	1.04925807677509
NM_000702	exon	20	+	NA	NA	NA	NA	NA	NA	1.04925807677509
NM_000702	exon	21	+	NA	NA	NA	NA	NA	NA	1.04925807677509
NM_000702	exon	22	+	6.41447856733812	7.02018188200793	1.7516802606942	2.42675314392833	-0.675072883234134	0.685428919822099	1.04925807677509
NM_000702	exon	23	+	NA	NA	NA	NA	NA	NA	1.04925807677509
NM_000702	3UTR	1	+	5.19717679023934	5.46782977471457	0.53437848359542	0.874401036634967	-0.340022553039547	0.32240317733841	1.04925807677509
NM_000707	5UTR	1	+	4.18447692170652	3.86079042330492	-0.0440263502334028	0	-0.0440263502334028	0.169941596112598	1.29030564483144
NM_000707	exon	1	+	5.91846011047789	4.1605668353222	1.68995683853796	0.299776412017276	1.39018042652069	0.365189929035064	1.29030564483144
NM_000707	exon	2	+	3.95899663961084	4.56400000955291	-0.269506632329092	0.703209586247985	-0.972716218577077	0.535209966301131	1.29030564483144
NM_000707	3UTR	1	+	4.68372755337155	3.36201022753408	0.455224281431628	-0.498780195770839	0.954004477202467	0.478479791156013	1.29030564483144
NM_000715	5UTR	1	+	0	0	0	0	0	0	0
NM_000715	5UTR	2	+	0	0	0	0	0	0	0
NM_000715	exon	1	+	3.45029668418637	4.87295888290119	-0.878780392187212	0	-0.878780392187212	0.789435779352056	0.685922836545723
NM_000715	exon	2	+	NA	NA	NA	NA	NA	NA	0.685922836545723
NM_000715	exon	3	+	5.52028727514763	5.23420649160579	1.19121019877404	0.361247608704602	0.829962590069441	0.570877126454129	0.685922836545723
NM_000715	exon	4	+	NA	NA	NA	NA	NA	NA	0.685922836545723
NM_000715	exon	5	+	NA	NA	NA	NA	NA	NA	0.685922836545723
NM_000715	exon	6	+	5.02615527192769	4.89385318206604	0.697078195554105	0.0208942991648478	0.676183896389257	0.331771057334658	0.685922836545723
NM_000715	exon	7	+	3.4941125056325	3.58486320488729	-0.83496457074108	-1.2880956780139	0.45313110727282	0.000379911290613813	0.685922836545723
NM_000715	exon	8	+	4.60188070831764	4.33450872086164	0.272803631944059	-0.538450162039549	0.811253793983608	0.0662585280807355	0.685922836545723
NM_000715	exon	9	+	NA	NA	NA	NA	NA	NA	0.685922836545723
NM_000715	exon	10	+	NA	NA	NA	NA	NA	NA	0.685922836545723
NM_000715	exon	11	+	6.66885112049005	6.12994479669438	2.33977404411647	1.2569859137932	1.08278813032327	0.00442721524474454	0.685922836545723
NM_000715	3UTR	1	+	0	0	0	0	0	0	0
NM_000716	5UTR	1	+	3.78062636825692	4.37009364417242	-0.317152861491431	-0.440360748851151	0.12320788735972	0.163031676321463	0.610187629309078
NM_000716	exon	1	+	7.42538219558568	6.98686844628099	3.32760296583733	2.17641405325742	1.15118891257991	8.5297655280369e-05	0.610187629309078
NM_000716	exon	2	+	3.25385570632628	4.97366689041827	-0.843923523422079	0.163212497394704	-1.00713602081678	0.00317947018112142	0.610187629309078
NM_000716	exon	3	+	5.95006430656678	6.85104769105701	1.85228507681842	2.04059329803344	-0.188308221215014	0.192855784875806	0.610187629309078
NM_000716	exon	4	+	NA	NA	NA	NA	NA	NA	0.610187629309078
NM_000716	exon	5	+	4.28490400657203	4.38034963741259	0.187124776823674	-0.430104755610981	0.617229532434655	0.214144371799319	0.610187629309078
NM_000716	exon	6	+	3.75411653428757	3.84562494416337	-0.343662695460784	-0.964829448860196	0.621166753399412	0.115201714730175	0.610187629309078
NM_000716	3UTR	1	+	0	0	0	0	0	0	0
NM_000721	5UTR	1	+	0	0	0	0	0	0	0
NM_000721	exon	1	+	0	0	0	0	0	0	0
NM_000721	exon	2	+	0	0	0	0	0	0	0
NM_000721	exon	3	+	0	0	0	0	0	0	0
NM_000721	exon	4	+	0	0	0	0	0	0	0
NM_000721	exon	5	+	0	0	0	0	0	0	0
NM_000721	exon	6	+	0	0	0	0	0	0	0
NM_000721	exon	7	+	0	0	0	0	0	0	0
NM_000721	exon	8	+	0	0	0	0	0	0	0
NM_000721	exon	9	+	0	0	0	0	0	0	0
NM_000721	exon	10	+	0	0	0	0	0	0	0
NM_000721	exon	11	+	0	0	0	0	0	0	0
NM_000721	exon	12	+	0	0	0	0	0	0	0
NM_000721	exon	13	+	0	0	0	0	0	0	0
NM_000721	exon	14	+	0	0	0	0	0	0	0
NM_000721	exon	15	+	0	0	0	0	0	0	0
NM_000721	exon	16	+	6.18139207570423	5.79264946950479	0.13588568873426	0.302816450344958	-0.166930761610697	0.287021556347214	1.46985451750573
NM_000721	exon	17	+	NA	NA	NA	NA	NA	NA	1.46985451750573
NM_000721	exon	18	+	NA	NA	NA	NA	NA	NA	1.46985451750573
NM_000721	exon	19	+	NA	NA	NA	NA	NA	NA	1.46985451750573
NM_000721	exon	20	+	5.82578050792779	6.01026437444848	-0.219725879042173	0.520431355288646	-0.74015723433082	0.243697143770249	1.46985451750573
NM_000721	exon	21	+	NA	NA	NA	NA	NA	NA	1.46985451750573
NM_000721	exon	22	+	5.86152457288037	6.50376745701117	-0.183981814089599	1.01393443785134	-1.19791625194094	0.39711592554881	1.46985451750573
NM_000721	exon	23	+	NA	NA	NA	NA	NA	NA	1.46985451750573
NM_000721	exon	24	+	NA	NA	NA	NA	NA	NA	1.46985451750573
NM_000721	exon	25	+	NA	NA	NA	NA	NA	NA	1.46985451750573
NM_000721	exon	26	+	NA	NA	NA	NA	NA	NA	1.46985451750573
NM_000721	exon	27	+	NA	NA	NA	NA	NA	NA	1.46985451750573
NM_000721	exon	28	+	NA	NA	NA	NA	NA	NA	1.46985451750573
NM_000721	exon	29	+	NA	NA	NA	NA	NA	NA	1.46985451750573
NM_000721	exon	30	+	NA	NA	NA	NA	NA	NA	1.46985451750573
NM_000721	exon	31	+	NA	NA	NA	NA	NA	NA	1.46985451750573
NM_000721	exon	32	+	NA	NA	NA	NA	NA	NA	1.46985451750573
NM_000721	exon	33	+	NA	NA	NA	NA	NA	NA	1.46985451750573
NM_000721	exon	34	+	NA	NA	NA	NA	NA	NA	1.46985451750573
NM_000721	exon	35	+	NA	NA	NA	NA	NA	NA	1.46985451750573
NM_000721	exon	36	+	NA	NA	NA	NA	NA	NA	1.46985451750573
NM_000721	exon	37	+	NA	NA	NA	NA	NA	NA	1.46985451750573
NM_000721	exon	38	+	NA	NA	NA	NA	NA	NA	1.46985451750573
NM_000721	exon	39	+	NA	NA	NA	NA	NA	NA	1.46985451750573
NM_000721	exon	40	+	NA	NA	NA	NA	NA	NA	1.46985451750573
NM_000721	exon	41	+	NA	NA	NA	NA	NA	NA	1.46985451750573
NM_000721	exon	42	+	NA	NA	NA	NA	NA	NA	1.46985451750573
NM_000721	exon	43	+	NA	NA	NA	NA	NA	NA	1.46985451750573
NM_000721	exon	44	+	3.69841760137745	3.28930288584653	-2.34708878559252	-2.2005301333133	-0.146558652279215	0.204374694605025	1.46985451750573
NM_000721	exon	45	+	NA	NA	NA	NA	NA	NA	1.46985451750573
NM_000721	exon	46	+	8.55941099586543	7.9495032018891	2.51390460889547	2.45967018272927	0.0542344261662016	0.947173798790556	1.46985451750573
NM_000721	exon	47	+	NA	NA	NA	NA	NA	NA	1.46985451750573
NM_000721	3UTR	1	+	5.12752886791714	5.0425728309273	-0.917977519052823	-0.447260188232536	-0.470717330820287	0.530710496596316	1.46985451750573
NM_000721	3UTRd	1	+	0	0	0	0	0	0	0
NM_000734	3UTR	1	-	3.88020781965237	3.8751210662604	-1.55235759391206	-1.26520099212417	-0.28715660178789	0.66714163238929	1.22454293205348
NM_000734	exon	8	-	6.86353522138687	6.0058796123839	1.43096980782244	0.865557553999335	0.565412253823105	0.471825387640886	1.22454293205348
NM_000734	exon	7	-	5.36498529187228	4.63067917523779	-0.067580121692151	-0.509642883146777	0.442062761454626	0.807428250486432	1.22454293205348
NM_000734	exon	6	-	5.50014553525658	5.98520257077475	0.067580121692151	0.84488051239019	-0.777300390698039	0.755798065198697	1.22454293205348
NM_000734	exon	5	-	3.69786413667232	4.06398567032478	-1.73470127689211	-1.07633638805979	-0.658364888832323	0.0539992577871705	1.22454293205348
NM_000734	exon	4	-	5.67426027484019	5.87129530121401	0.241694861275758	0.730973242829446	-0.489278381553688	0.0463832092738201	1.22454293205348
NM_000734	exon	3	-	7.70584486400304	7.34197765486249	2.2732794504386	2.20165559647792	0.0716238539606806	0.351220797488924	1.22454293205348
NM_000734	exon	2	-	5.58354696256089	5.2995452440475	0.150981548996458	0.159223185662938	-0.00824163666648037	0.0926552675869798	1.22454293205348
NM_000734	exon	1	-	4.85166374741215	4.42685286347684	-0.580901666152283	-0.713469194907725	0.132567528755442	0.297543666289253	1.22454293205348
NM_000734	5UTR	1	-	3.86743032984862	3.80896790523155	-1.56513508371581	-1.33135415315301	-0.233780930562805	0.766587334984552	1.22454293205348
NM_000740	5UTR	1	+	0	0	0	0	0	0	0
NM_000740	5UTR	2	+	3.8880865126108	3.83230239465437	-0.630207677064888	-0.513725510408506	-0.116482166656382	0.303661492616147	1.12682719278948
NM_000740	5UTR	3	+	4.66279830664392	4.80267067518703	0.144504116968236	0.456642770124152	-0.312138653155915	0.619486988002027	1.12682719278948
NM_000740	5UTR	4	+	5.33944799157529	5.25283460383851	0.821153801899608	0.906806698775631	-0.0856528968760228	0.569063215082609	1.12682719278948
NM_000740	5UTR	5	+	NA	NA	NA	NA	NA	NA	1.12682719278948
NM_000740	exon	1	+	6.09062044065528	6.01177312841246	1.5723262509796	1.66574522334958	-0.0934189723699839	0.914947665698861	1.12682719278948
NM_000740	3UTR	1	+	0	0	0	0	0	0	0
NM_000748	5UTR	1	+	5.2349114075443	5.44083126086906	-1.04369641441768	-0.738612664845683	-0.305083749571996	0.879141312465015	1.0711525037261
NM_000748	exon	1	+	7.80311131136912	7.08425423566902	1.52450348940714	0.904810309954283	0.61969317945286	0.00143445872844375	1.0711525037261
NM_000748	exon	2	+	7.16521600691205	6.54287045554058	0.886608184950075	0.363426529825844	0.523181655124231	0.910493090377408	1.0711525037261
NM_000748	exon	3	+	NA	NA	NA	NA	NA	NA	1.0711525037261
NM_000748	exon	4	+	5.78792293803646	5.60992521925955	-0.490684883925516	-0.569518706455194	0.0788338225296785	0.207665666014273	1.0711525037261
NM_000748	exon	5	+	4.30603678609618	3.69044138231344	-1.9725710358658	-2.4890025434013	0.5164315075355	0.334541962940706	1.0711525037261
NM_000748	exon	6	+	7.29095252323423	7.58398263113478	1.01234470127225	1.40453870542004	-0.392194004147789	0.419836409416047	1.0711525037261
NM_000748	3UTR	1	+	5.42378312768592	4.92399821697292	-0.854824694276061	-1.25544570874182	0.400621014465763	0.988618135360563	1.0711525037261
NM_000757	5UTR	1	+	7.51301255055028	7.09617159157237	1.26805974121285	0.738677372355912	0.529382368856941	0.186928352031929	0.924957247965133
NM_000757	exon	1	+	9.42834033233814	9.32524350680402	3.18338752300071	2.96774928758757	0.215638235413137	0.876435736586069	0.924957247965133
NM_000757	exon	2	+	6.04971229196209	6.39281476539473	-0.195240517375333	0.03532054617828	-0.230561063553613	0.402074102030756	0.924957247965133
NM_000757	exon	3	+	7.77693409266136	7.48726060167991	1.53198128332393	1.12976638246345	0.402214900860479	0.320224139367236	0.924957247965133
NM_000757	exon	4	+	6.99116565618632	7.57503575936781	0.746212846848895	1.21754154015136	-0.471328693302462	0.170331455457941	0.924957247965133
NM_000757	exon	5	+	6.57238773258413	7.37064940883156	0.327434923246702	1.01315518961511	-0.685720266368405	1.53427276592992e-06	0.924957247965133
NM_000757	exon	6	+	5.35911925992488	5.6976850708098	-0.885833549412543	-0.659809148406654	-0.226024401005889	0.731805990411618	0.924957247965133
NM_000757	exon	7	+	4.84131429979906	5.63054158845473	-1.40363850953837	-0.726952630761721	-0.676685878776651	0.488155931773175	0.924957247965133
NM_000757	exon	8	+	5.53767678634721	4.91308176115755	-0.707276022990222	-1.44441245805891	0.737136435068685	0.0870820466103238	0.924957247965133
NM_000757	3UTR	1	+	NA	NA	NA	NA	NA	NA	0.924957247965133
NM_000757	3UTR	2	+	5.29812993388	6.0704505541431	-0.946822875457427	-0.287043665073357	-0.659779210384069	0.19632873437634	0.924957247965133
NM_000760	3UTRd	1	-	0	0	0	0	0	0	0
NM_000760	3UTR	1	-	0	0	0	0	0	0	0
NM_000760	exon	15	-	5.20347556149671	5.30100922801395	-0.020851202658279	0	-0.020851202658279	0.935473098556702	0.948235648146581
NM_000760	exon	14	-	4.98239359384682	3.72341053820803	-0.241933170308168	-1.57759868980592	1.33566551949775	6.61662167486717e-05	0.948235648146581
NM_000760	exon	13	-	NA	NA	NA	NA	NA	NA	0.948235648146581
NM_000760	exon	12	-	5.60381533682709	5.10566230065583	0.379488572672103	-0.195346927358123	0.574835500030226	0.101357242084666	0.948235648146581
NM_000760	exon	11	-	NA	NA	NA	NA	NA	NA	0.948235648146581
NM_000760	exon	10	-	NA	NA	NA	NA	NA	NA	0.948235648146581
NM_000760	exon	9	-	NA	NA	NA	NA	NA	NA	0.948235648146581
NM_000760	exon	8	-	7.22040068689054	6.65223251331316	1.99607392273555	1.35122328529921	0.644850637436341	0.356532285238334	0.948235648146581
NM_000760	exon	7	-	NA	NA	NA	NA	NA	NA	0.948235648146581
NM_000760	exon	6	-	4.5001423473954	4.60220837834567	-0.724184416759586	-0.698800849668283	-0.025383567091303	0.957734557355348	0.948235648146581
NM_000760	exon	5	-	0	0	0	0	0	0	0
NM_000760	exon	4	-	0	0	0	0	0	0	0
NM_000760	exon	3	-	0	0	0	0	0	0	0
NM_000760	exon	2	-	0	0	0	0	0	0	0
NM_000760	exon	1	-	0	0	0	0	0	0	0
NM_000760	5UTR	3	-	0	0	0	0	0	0	0
NM_000760	5UTR	2	-	0	0	0	0	0	0	0
NM_000760	5UTR	1	-	0	0	0	0	0	0	0
NM_000775	3UTR	1	-	4.21520236636683	5.41549447079334	-1.82875330999302	-0.856140591816297	-0.972612718176727	0.940206169098126	0.854007481536414
NM_000775	exon	9	-	4.13040669714406	4.95849120828424	-1.9135489792158	-1.31314385432541	-0.600405124890391	0.974548973281506	0.854007481536414
NM_000775	exon	8	-	4.93271046126872	6.40215072534988	-1.11124521509114	0.130515662740235	-1.24176087783137	0.975712081244185	0.854007481536414
NM_000775	exon	7	-	6.60470444747576	6.44899003666768	0.560748771115904	0.177354974058035	0.383393797057868	0.551169219277599	0.854007481536414
NM_000775	exon	6	-	7.56088625068488	7.66080949253115	1.51693057432503	1.38917442992151	0.127756144403519	0.686480146208477	0.854007481536414
NM_000775	exon	5	-	4.13643592958461	5.13508454655812	-1.90751974677525	-1.13655051605152	-0.77096923072373	0.905579233503827	0.854007481536414
NM_000775	exon	4	-	5.74126442483821	4.69995406323662	-0.302691251521648	-1.57168099937302	1.26898974785137	0.69601547875361	0.854007481536414
NM_000775	exon	3	-	6.35813243415645	6.35813243415645	0.314176757796598	0.0864973715468098	0.227679386249788	0.555122541494263	0.854007481536414
NM_000775	exon	2	-	5.31054635745142	6.20207179711852	-0.733409318908435	-0.0695632654911229	-0.663846053417312	0.842489391679478	0.854007481536414
NM_000775	exon	1	-	7.44561430464744	7.13773321174734	1.40165862828759	0.866098149137698	0.535560479149892	0.219294663809812	0.854007481536414
NM_000775	5UTR	1	-	0	0	0	0	0	0	0
NM_000778	3UTRd	1	-	0	0	0	0	0	0	0
NM_000778	3UTR	1	-	6.40714918322223	6.87536412349025	0.087231004295639	1.65036282843387	-1.56313182413823	0.013328096211762	2.13600775348937
NM_000778	exon	12	-	NA	NA	NA	NA	NA	NA	2.13600775348937
NM_000778	exon	11	-	NA	NA	NA	NA	NA	NA	2.13600775348937
NM_000778	exon	10	-	NA	NA	NA	NA	NA	NA	2.13600775348937
NM_000778	exon	9	-	NA	NA	NA	NA	NA	NA	2.13600775348937
NM_000778	exon	8	-	NA	NA	NA	NA	NA	NA	2.13600775348937
NM_000778	exon	7	-	NA	NA	NA	NA	NA	NA	2.13600775348937
NM_000778	exon	6	-	7.12427919493655	5.22500129505638	0.804361016009965	4.44089209850063e-16	0.804361016009965	0.000104935300636647	2.13600775348937
NM_000778	exon	5	-	NA	NA	NA	NA	NA	NA	2.13600775348937
NM_000778	exon	4	-	NA	NA	NA	NA	NA	NA	2.13600775348937
NM_000778	exon	3	-	NA	NA	NA	NA	NA	NA	2.13600775348937
NM_000778	exon	2	-	NA	NA	NA	NA	NA	NA	2.13600775348937
NM_000778	exon	1	-	4.92526909610291	3.28311044780372	-1.39464908282368	-1.94189084725266	0.54724176442898	0.126471746423191	2.13600775348937
NM_000778	5UTR	1	-	0	0	0	0	0	0	0
NM_000779	5UTR	1	+	8.15230278316234	7.93240086180718	2.25379494293883	2.64473384896742	-0.390938906028595	0.00284015983110936	1.52714899823998
NM_000779	exon	1	+	5.89850784022351	5.28766701283976	0	0	0	0.240751167936012	1.52714899823998
NM_000779	exon	2	+	NA	NA	NA	NA	NA	NA	1.52714899823998
NM_000779	exon	3	+	NA	NA	NA	NA	NA	NA	1.52714899823998
NM_000779	exon	4	+	6.25149319024644	5.44403028020582	0.35298535002293	0.156363267366061	0.196622082656869	0.410170314048701	1.52714899823998
NM_000779	exon	5	+	3.69545273677408	3.788144170257	-2.20305510344944	-1.49952284258276	-0.703532260866678	0.0170491116937564	1.52714899823998
NM_000779	exon	6	+	4.97976300360185	5.89371094270739	-0.918744836621667	0.60604392986763	-1.5247887664893	0.0759080157482968	1.52714899823998
NM_000779	exon	7	+	7.20910535772487	6.70511694607517	1.31059751750136	1.41744993323541	-0.106852415734052	0.565799429982648	1.52714899823998
NM_000779	exon	8	+	6.44954895939211	5.55935001798646	0.551041119168597	0.271683005146696	0.279358114021901	0.641451080445562	1.52714899823998
NM_000779	exon	9	+	6.38772954360347	5.68042931578852	0.489221703379957	0.392762302948762	0.0964594004311954	0.942214898433575	1.52714899823998
NM_000779	exon	10	+	0	0	0	0	0	0	1.52714899823998
NM_000779	exon	11	+	4.05041267580149	2.87719458176494	-1.84809516442202	-2.41047243107482	0.562377266652797	0.0944201720085496	1.52714899823998
NM_000779	exon	12	+	3.65335538220512	3.31229889058617	-2.24515245801839	-1.97536812225359	-0.269784335764798	0.208948624128012	1.52714899823998
NM_000779	3UTR	1	+	0	0	0	0	0	0	0
NM_000779	3UTRd	1	+	0	0	0	0	0	0	0
NM_000792	5UTR	1	+	0	0	0	0	0	0	0
NM_000792	exon	1	+	4.314045893912	4.85166374741215	0.0334214223206812	0.0389779335226734	-0.00555651120199219	0.215209481516302	0.691565909022775
NM_000792	exon	2	+	5.92242370791943	4.62522969908461	1.6417992363281	-0.187456114804869	1.82925535113297	0.0432939423998754	0.691565909022775
NM_000792	exon	3	+	5.4523223073564	6.37455254954498	1.17169783576508	1.5618667356555	-0.390168899890424	0.826328644691934	0.691565909022775
NM_000792	exon	4	+	5.09511224046836	4.8438299518109	0.814487768877032	0.0311441379214201	0.783343630955612	0.278400555198204	0.691565909022775
NM_000792	3UTR	1	+	4.23785316060528	4.66848027204517	-0.0427713109860384	-0.14420554184431	0.101434230858271	0.698035417773108	0.691565909022775
NM_000815	5UTR	1	+	0	0	0	0	0	0	0
NM_000815	exon	1	+	0	0	0	0	0	0	0
NM_000815	exon	2	+	4.91342984686526	5.49683943419184	-0.452116240855782	0.37368927791944	-0.825805518775221	0.0018228232431058	1.18295560457801
NM_000815	exon	3	+	6.33252570603906	4.39080418870555	0.966979618318019	-0.732345967566853	1.69932558588487	0.00703875768865556	1.18295560457801
NM_000815	exon	4	+	4.51777535780957	4.78504793879326	-0.847770729911466	-0.338102217479138	-0.509668512432328	0.529080245262549	1.18295560457801
NM_000815	exon	5	+	7.19328971596836	7.06826017954317	1.82774362824733	1.94511002327077	-0.117366395023448	0.0174781220246163	1.18295560457801
NM_000815	exon	6	+	7.41700448754838	6.75946638079249	2.05145839982734	1.63631622452009	0.415142175307252	0.124908421114888	1.18295560457801
NM_000815	exon	7	+	NA	NA	NA	NA	NA	NA	1.18295560457801
NM_000815	exon	8	+	7.99990291652231	8.07500710443069	2.63435682880128	2.95185694815829	-0.317500119357012	0.409926412643569	1.18295560457801
NM_000815	exon	9	+	5.38308051204685	5.77691122010481	0.0175344243258109	0.65376106383241	-0.636226639506599	0.216109111688157	1.18295560457801
NM_000815	3UTR	1	+	4.28309649107223	3.87855859260029	-1.0824495966488	-1.24459156367211	0.162141967023306	0.530919205588255	1.18295560457801
NM_000831	3UTR	1	-	0	0	0	0	0	0	0
NM_000831	exon	16	-	5.47435821543432	5.97163223672744	0.519353657695477	0.335054188800278	0.184299468895198	0.519999239019451	0.623484893272827
NM_000831	exon	15	-	5.17670586531129	4.70974318167134	0.221701307572452	-0.926834866255821	1.14853617382827	0.201105414666033	0.623484893272827
NM_000831	exon	14	-	6.62083563800311	6.51941226129652	1.66583108026427	0.882834213369354	0.782996866894918	0.000686269062165647	0.623484893272827
NM_000831	exon	13	-	5.70284976954971	6.0686159442707	0.747845211810865	0.432037896343538	0.315807315467327	0.710898907541775	0.623484893272827
NM_000831	exon	12	-	3.7058470038778	4.74943394106173	-1.24915755386104	-0.88714410686543	-0.362013446995608	0.398897337703066	0.623484893272827
NM_000831	exon	11	-	5.0968928485483	4.52032940897934	0.141888290809461	-1.11624863894782	1.25813692975728	3.5011618988552e-05	0.623484893272827
NM_000831	exon	10	-	3.93362804453129	4.55711995638884	-1.02137651320755	-1.07945809153833	0.0580815783307733	0.922346662443421	0.623484893272827
NM_000831	exon	9	-	7.1353153432909	6.48247606952079	2.18031078555206	0.845898021593623	1.33441276395844	0.436597898606912	0.623484893272827
NM_000831	exon	8	-	5.77889577269492	6.67787687442063	0.823891214956075	1.04129882649347	-0.217407611537391	0.577429153704325	0.623484893272827
NM_000831	exon	7	-	5.54869243045768	5.68151602064432	0.593687872718838	0.0449379727171599	0.548749900001678	0.692101537800613	0.623484893272827
NM_000831	exon	6	-	4.84033680369585	5.01587253100466	-0.114667754042993	-0.620705516922508	0.506037762879515	0.57262174087838	0.623484893272827
NM_000831	exon	5	-	3.32556315302149	3.72796498792715	-1.62944140471735	-1.90861306000002	0.279171655282672	0.0707202645034668	0.623484893272827
NM_000831	exon	4	-	5.18062807486001	5.21884278608744	0.225623517121174	-0.417735261839722	0.643358778960896	0.294305047925173	0.623484893272827
NM_000831	exon	3	-	NA	NA	NA	NA	NA	NA	0.623484893272827
NM_000831	exon	2	-	5.37696874174422	5.64488069246151	0.421964184005384	0.00830264453434593	0.413661539471038	0.0805359965036258	0.623484893272827
NM_000831	exon	1	-	4.30412856280877	5.07900118151571	-0.650875994930074	-0.557576866411459	-0.0932991285186149	0.758038583936356	0.623484893272827
NM_000831	5UTR	1	-	8.86195772600647	8.80597732230539	3.90695316826763	3.16939927437823	0.737553893889396	0.0225471982435128	0.623484893272827
NM_000848	5UTR	1	+	5.70057137146784	5.89147325235736	0.00345787893292826	0.675702205698027	-0.672244326765099	0.888183005379109	1.39604209687833
NM_000848	exon	1	+	4.09013471601709	4.63067917523779	-1.60697877651782	-0.585091871421544	-1.02188690509627	0.342484681506594	1.39604209687833
NM_000848	exon	2	+	NA	NA	NA	NA	NA	NA	1.39604209687833
NM_000848	exon	3	+	NA	NA	NA	NA	NA	NA	1.39604209687833
NM_000848	exon	4	+	7.01155658392253	6.67359487885655	1.31444309138762	1.45782383219722	-0.143380740809602	0.597677114658281	1.39604209687833
NM_000848	exon	5	+	4.52184325972704	4.75743833458926	-1.17527023280787	-0.45833271207007	-0.716937520737802	0.414690219280499	1.39604209687833
NM_000848	exon	6	+	5.86788443756376	5.60860836220853	0.17077094502885	0.392837315549195	-0.222066370520345	0.715003648823018	1.39604209687833
NM_000848	exon	7	+	5.64492016357267	4.92748519883771	-0.0521933289622449	-0.288285847821623	0.236092518859378	0.795023594294956	1.39604209687833
NM_000848	exon	8	+	0	0	0	0	0	0	0
NM_000848	3UTR	1	+	0	0	0	0	0	0	0
NM_000848	3UTRd	1	+	0	0	0	0	0	0	0
NM_000849	3UTRd	1	-	7.18577169165606	7.68321251906141	-0.722805549001836	-0.390424376428822	-0.332381172573014	0.218749190640381	0.891891639313956
NM_000849	3UTR	1	-	NA	NA	NA	NA	NA	NA	0.891891639313956
NM_000849	exon	8	-	8.92255192039851	8.62323192336315	1.01397467974061	0.549595027872922	0.464379651867691	0.756674237183318	0.891891639313956
NM_000849	exon	7	-	7.23316398912392	6.83258236408933	-0.675413251533979	-1.2410545314009	0.565641279866922	0.631089078077463	0.891891639313956
NM_000849	exon	6	-	8.18758683849218	8.75712350836785	0.279009597834282	0.683486612877622	-0.404477015043339	0.653842699583673	0.891891639313956
NM_000849	exon	5	-	10.0354312010811	9.75594556445354	2.1268539604232	1.68230866896331	0.444545291459886	0.149740438597141	0.891891639313956
NM_000849	exon	4	-	8.62448387425489	8.79211474984578	0.715906633596984	0.718477854355549	-0.00257122075856531	0.995360824354455	0.891891639313956
NM_000849	exon	3	-	8.58913141297367	8.36161885964518	0.680554172315766	0.287981964154946	0.392572208160819	0.426776628417773	0.891891639313956
NM_000849	exon	2	-	7.56540240423074	7.59336181320643	-0.343174836427161	-0.480275082283805	0.137100245856644	0.883883546224779	0.891891639313956
NM_000849	exon	1	-	8.98254400768041	9.14594147890819	1.07396676702251	1.07230458341796	0.00166218360454806	0.979961618173853	0.891891639313956
NM_000849	5UTR	2	-	7.62941526312064	7.07678182481194	-0.279161977537258	-0.996855070678292	0.717693093141033	0.785477836490132	0.891891639313956
NM_000849	5UTR	1	-	4.36476591054673	3.91323936198729	-3.54381133011117	-4.16039753350294	0.616586203391764	0.0911416685386856	0.891891639313956
NM_000850	5UTR	1	+	5.29055368965106	5.48717775150148	0.438889942238908	0.775247844219972	-0.336357901981065	0.266931584096959	1.1017018463973
NM_000850	exon	1	+	5.45202149443863	5.29660819107891	0.600357747026482	0.584678283797401	0.0156794632290813	0.399916396531744	1.1017018463973
NM_000850	exon	2	+	NA	NA	NA	NA	NA	NA	1.1017018463973
NM_000850	exon	3	+	NA	NA	NA	NA	NA	NA	1.1017018463973
NM_000850	exon	4	+	3.65250660478118	4.17390811954774	-1.19915714263097	-0.538021787733764	-0.661135354897207	0.410003669578917	1.1017018463973
NM_000850	exon	5	+	5.66957152099238	4.68104813153464	0.817907773580227	-0.0308817757468676	0.848789549327095	0.427790403067058	1.1017018463973
NM_000850	exon	6	+	4.28304227529264	4.06398567032478	-0.56862147211951	-0.64794423695673	0.0793227648372197	0.874077131027065	1.1017018463973
NM_000850	exon	7	+	NA	NA	NA	NA	NA	NA	1.1017018463973
NM_000850	exon	8	+	NA	NA	NA	NA	NA	NA	1.1017018463973
NM_000850	3UTR	1	+	4.64931652098845	4.15974886225738	-0.202347226423698	-0.55218104502413	0.349833818600432	0.366125726840977	1.1017018463973
NM_000851	5UTR	1	+	5.55492065953184	5.58354696256089	1.53221691699195	1.04072146647617	0.491495450515782	0.588250080330564	0.697312982269331
NM_000851	exon	1	+	5.21541450187039	4.74958375690608	1.1927107593305	0.206758260821353	0.985952498509147	0.0671108278869382	0.697312982269331
NM_000851	exon	2	+	3.71347871026156	4.4068546630619	-0.309225032278325	-0.135970833022819	-0.173254199255506	0.962656272343354	0.697312982269331
NM_000851	exon	3	+	NA	NA	NA	NA	NA	NA	0.697312982269331
NM_000851	exon	4	+	NA	NA	NA	NA	NA	NA	0.697312982269331
NM_000851	exon	5	+	3.97814983510691	4.35719532549145	-0.0445539074329768	-0.185630170593271	0.141076263160294	0.514508864141426	0.697312982269331
NM_000851	exon	6	+	4.70548233178373	5.96484903340074	0.682778589243842	1.42202353731602	-0.739244948072173	0.436223797485536	0.697312982269331
NM_000851	exon	7	+	3.14412453556394	3.96289290286046	-0.878579206975942	-0.579932593224263	-0.298646613751679	0.100563465325234	0.697312982269331
NM_000851	exon	8	+	3.92666771505086	2.96620371826392	-0.0960360274890237	-1.57662177782081	1.48058575033178	2.9113377670161e-07	0.697312982269331
NM_000851	3UTR	1	+	0	0	0	0	0	0	0
NM_000851	3UTRd	1	+	0	0	0	0	0	0	0
NM_000858	5UTR	1	+	7.66031069819454	7.72908919998932	-0.855750456158663	-1.13551799517727	0.279767539018607	0.423953377088464	0.785375206376074
NM_000858	5UTR	2	+	7.2450646145105	7.7133667815638	-1.2709965398427	-1.15124041360279	-0.119756126239905	0.645364030343653	0.785375206376074
NM_000858	5UTR	3	+	NA	NA	NA	NA	NA	NA	0.785375206376074
NM_000858	exon	1	+	10.0642551120154	10.0584286910924	1.54819395766219	1.19382149592579	0.354372461736397	0.33323571177499	0.785375206376074
NM_000858	exon	2	+	NA	NA	NA	NA	NA	NA	0.785375206376074
NM_000858	exon	3	+	9.46644235841127	9.70926395376991	0.950381204058071	0.844656758603322	0.105724445454749	0.678770965816105	0.785375206376074
NM_000858	exon	4	+	9.39621635656556	9.60583261652439	0.880155202212356	0.741225421357797	0.138929780854559	0.908585817086059	0.785375206376074
NM_000858	exon	5	+	NA	NA	NA	NA	NA	NA	0.785375206376074
NM_000858	exon	6	+	8.58272392613137	9.17550710696359	0.0666627717781614	0.310899911797001	-0.244237140018839	0.646349479654423	0.785375206376074
NM_000858	exon	7	+	8.00990331487088	8.30735333167665	-0.506157839482325	-0.557253863489938	0.0510960240076139	0.638582573274876	0.785375206376074
NM_000858	3UTR	1	+	6.41452274508047	7.23811917619086	-2.10153840927273	-1.62648801897573	-0.475050390297003	0.61834666604533	0.785375206376074
NM_000862	5UTR	1	+	0	0	0	0	0	0	0
NM_000862	5UTR	2	+	3.40562464636054	4.24720304927064	-1.12231379970947	-1.17658007841528	0.0542662787058048	0.754142832182327	0.537432442483968
NM_000862	exon	1	+	6.950671667751	7.86205301102808	2.42273322168099	2.43826988334216	-0.0155366616611676	0.32039913920823	0.537432442483968
NM_000862	exon	2	+	3.4314687836132	3.77728220812807	-1.09646966245681	-1.64650091955785	0.550031257101031	0.729164360756363	0.537432442483968
NM_000862	exon	3	+	6.59578556792916	5.97846719960354	2.06784712185915	0.55468407191762	1.51316304994153	0.024240072990576	0.537432442483968
NM_000862	3UTR	1	+	6.39830708666219	5.8930608402268	1.87036864059218	0.469277712540879	1.4010909280513	0.441033062523502	0.537432442483968
NM_000864	3UTR	1	-	5.26783205905252	6.44622236027571	-1.77233807599363	-1.44574810039232	-0.326589975601319	0.284963410837551	0.55409285714515
NM_000864	exon	1	-	4.98504505261631	5.90051970379983	-2.05512508242984	-1.9914507568682	-0.0636743255616485	0.768010719337611	0.55409285714515
NM_000864	5UTR	1	-	8.34376350564749	8.09868329581704	1.30359337060134	0.206712835149011	1.09688053545233	5.88303610743540e-09	0.55409285714515
NM_000871	5UTR	1	+	5.51109572184894	4.97399778488276	-0.754024958172195	-1.53891190739894	0.784886949226749	0.208432525570437	0.842186110579221
NM_000871	exon	1	+	6.07333861456048	5.33249840514922	-0.191782065460653	-1.18041128713249	0.988629221671833	0.317965882717247	0.842186110579221
NM_000871	exon	2	+	7.21380819206629	6.3270434106226	0.948687512045157	-0.185866281659099	1.13455379370426	0.0863408911962323	0.842186110579221
NM_000871	exon	3	+	6.58918250975857	6.77079614594322	0.324061829737429	0.257886453661519	0.0661753760759103	0.372442172933935	0.842186110579221
NM_000871	3UTR	1	+	6.25632371440378	6.48453403140425	-0.00879696561735877	-0.0283756608774541	0.0195786952600954	0.977613192659871	0.842186110579221
NM_000906	5UTR	1	+	6.2448772675563	6.10414459228406	0	-0.0484832643258946	0.0484832643258946	0.965623665188749	1.06603101397517
NM_000906	exon	1	+	6.69278432350224	6.51622033789943	0.447907055945934	0.363592481289476	0.084314574656458	0.957920291548926	1.06603101397517
NM_000906	exon	2	+	0	0	0	0	0	0	0
NM_000906	exon	3	+	0	0	0	0	0	0	0
NM_000906	exon	4	+	0	0	0	0	0	0	0
NM_000906	exon	5	+	0	0	0	0	0	0	0
NM_000906	exon	6	+	0	0	0	0	0	0	0
NM_000906	exon	7	+	0	0	0	0	0	0	0
NM_000906	exon	8	+	0	0	0	0	0	0	0
NM_000906	exon	9	+	0	0	0	0	0	0	0
NM_000906	exon	10	+	0	0	0	0	0	0	0
NM_000906	exon	11	+	0	0	0	0	0	0	0
NM_000906	exon	12	+	0	0	0	0	0	0	0
NM_000906	exon	13	+	0	0	0	0	0	0	0
NM_000906	exon	14	+	0	0	0	0	0	0	0
NM_000906	exon	15	+	0	0	0	0	0	0	0
NM_000906	exon	16	+	0	0	0	0	0	0	0
NM_000906	exon	17	+	0	0	0	0	0	0	0
NM_000906	exon	18	+	0	0	0	0	0	0	0
NM_000906	exon	19	+	0	0	0	0	0	0	0
NM_000906	exon	20	+	0	0	0	0	0	0	0
NM_000906	exon	21	+	0	0	0	0	0	0	0
NM_000906	exon	22	+	0	0	0	0	0	0	0
NM_000906	3UTR	1	+	0	0	0	0	0	0	0
NM_000911	5UTR	1	+	8.82836633914237	7.94537998160899	2.50697001844167	2.28485438178414	0.222115636657528	0.984534304640674	1.58103655102773
NM_000911	exon	1	+	6.65865452376047	6.57285759546753	0.337258203059767	0.912331995642686	-0.575073792582919	0.490904571744245	1.58103655102773
NM_000911	exon	2	+	6.2206837204119	5.79147909699537	-0.100712600288806	0.130953497170522	-0.231666097459327	0.539065791958359	1.58103655102773
NM_000911	exon	3	+	4.87965354243127	3.71347871026156	-1.44174277826943	-1.94704688956329	0.505304111293855	0.905457784708267	1.58103655102773
NM_000911	3UTR	1	+	4.19002845952302	3.18726177914833	-2.13136786117768	-2.47326382067652	0.341895959498844	0.00304251984926575	1.58103655102773
NM_000929	5UTR	1	+	5.76052110579239	5.97034550177643	0.42520040628601	0.74176252473257	-0.316562118446561	0.873362375343144	1.07679060116633
NM_000929	5UTR	2	+	NA	NA	NA	NA	NA	NA	1.07679060116633
NM_000929	exon	1	+	6.3419395262356	5.67308258412051	1.00661882672922	0.444499607076652	0.562119219652566	0.381089264016369	1.07679060116633
NM_000929	exon	2	+	5.73791992251336	5.67311914176211	0.402599223006978	0.444536164718249	-0.0419369417112709	0.874047951124056	1.07679060116633
NM_000929	exon	3	+	6.10021135444003	5.7234232902022	0.764890654933654	0.494840313158335	0.270050341775319	0.734132165119108	1.07679060116633
NM_000929	exon	4	+	3.55214383696644	4.17390811954774	-1.78317686253994	-1.05467485749612	-0.728502005043816	0.55403638729934	1.07679060116633
NM_000929	3UTR	1	+	3.82896506863138	4.79342550139866	-1.506355630875	-0.435157475645205	-1.0711981552298	0.0185167551365271	1.07679060116633
NM_000929	3UTRd	1	+	0	0	0	0	0	0	0
NM_000952	3UTR	1	-	4.39427152514525	3.69786413667232	-1.16547767138893	-0.642028754224945	-0.523448917163982	0.0411607280028737	2.32923516643312
NM_000952	exon	1	-	5.97884461587798	3.7355778277602	0.419095419343807	-0.604315063137072	1.02341048248088	0.0489209411756983	2.32923516643312
NM_000952	5UTR	2	-	6.29879665062599	5.2153128446628	0.739047454091819	0.875419953765529	-0.136372499673709	0.201229192754552	2.32923516643312
NM_000952	5UTR	1	-	5.4290438755966	4.37512721856695	-0.130705320937576	0.0352343276696834	-0.165939648607259	0.019176255424227	2.32923516643312
NM_000959	5UTR	1	+	6.06654126886459	7.42653054922472	1.50199895463955	2.28874764109933	-0.786748686459783	0.78503967769759	0.672105402739022
NM_000959	5UTR	2	+	4.71207371187112	6.10115107382565	0.14753139764608	0.963368165700262	-0.815836768054182	0.187100177258354	0.672105402739022
NM_000959	exon	1	+	4.35295616545567	5.28057644475605	-0.211586148769375	0.142793536630662	-0.354379685400037	0.589105968252762	0.672105402739022
NM_000959	exon	2	+	0	0	0	0	0	0	0.672105402739022
NM_000959	3UTR	1	+	NA	NA	NA	NA	NA	NA	0.672105402739022
NM_000959	3UTRd	1	+	3.73870838342794	4.2101155549265	-0.825833930797099	-0.927667353198892	0.101833422401792	0.23782512628783	0.672105402739022
NM_000963	3UTRd	1	-	3.70464612119733	4.31216114519624	-0.580896310023769	-0.203238683767721	-0.377657626256048	0.254705182482456	0.852719174077078
NM_000963	3UTR	1	-	NA	NA	NA	NA	NA	NA	0.852719174077078
NM_000963	exon	10	-	NA	NA	NA	NA	NA	NA	0.852719174077078
NM_000963	exon	9	-	NA	NA	NA	NA	NA	NA	0.852719174077078
NM_000963	exon	8	-	5.06761300316452	4.86686843926	0.782070571943427	0.35146861029604	0.430601961647387	0.631537925250964	0.852719174077078
NM_000963	exon	7	-	4.26546144228491	4.64928389158614	-0.0200809889361855	0.13388406262218	-0.153965051558365	0.578729767972478	0.852719174077078
NM_000963	exon	6	-	NA	NA	NA	NA	NA	NA	0.852719174077078
NM_000963	exon	5	-	NA	NA	NA	NA	NA	NA	0.852719174077078
NM_000963	exon	4	-	5.48662397559006	4.97065888285752	1.20108154436897	0.455259053893558	0.745822490475409	0.349312975993661	0.852719174077078
NM_000963	exon	3	-	NA	NA	NA	NA	NA	NA	0.852719174077078
NM_000963	exon	2	-	5.32845172906265	4.93980362832859	1.04290929784155	0.42440379936463	0.618505498476923	0.00139243323715008	0.852719174077078
NM_000963	exon	1	-	6.44391163569744	5.83452284910712	2.15836920447634	1.31912302014316	0.83924618433318	0.025075286131642	0.852719174077078
NM_000963	5UTR	1	-	5.48482986335505	5.51623750785139	1.19928743213396	1.00083767888743	0.198449753246529	0.861776926252966	0.852719174077078
NM_000969	5UTR	1	+	12.3625731754174	12.8104251400295	-0.74630470589954	-0.238340102771284	-0.507964603128256	2.70309718319519e-10	1.04254715460565
NM_000969	exon	1	+	NA	NA	NA	NA	NA	NA	1.04254715460565
NM_000969	exon	2	+	NA	NA	NA	NA	NA	NA	1.04254715460565
NM_000969	exon	3	+	13.3077707181494	13.3735210781284	0.198892836832462	0.324755835327667	-0.125862998495205	0.471197310669093	1.04254715460565
NM_000969	exon	4	+	12.9425791934598	13.2988301161224	-0.16629868785712	0.250064873321642	-0.416363561178762	0.0527452597487411	1.04254715460565
NM_000969	exon	5	+	NA	NA	NA	NA	NA	NA	1.04254715460565
NM_000969	exon	6	+	13.6443625596117	13.6842532419562	0.53548467829482	0.635487999155436	-0.100003320860616	3.50673726890759e-05	1.04254715460565
NM_000969	exon	7	+	NA	NA	NA	NA	NA	NA	1.04254715460565
NM_000969	exon	8	+	13.2262611502428	12.6510355728894	0.117383268925892	-0.397729669911318	0.51511293883721	0.0459143848574432	1.04254715460565
NM_000969	3UTR	1	+	7.65331952371382	7.78204191157277	-5.45555835760311	-5.26672333122798	-0.188835026375129	0.740670843385866	1.04254715460565
NM_000975	5UTR	1	+	0	0	0	0	0	0	0
NM_000975	exon	1	+	0	0	0	0	0	0	0
NM_000975	exon	2	+	12.1202679922188	12.141434607751	-0.28719609953209	-0.242401761353031	-0.0447943381790585	0.818814241529057	1.01651233555592
NM_000975	exon	3	+	12.4074640917509	12.383836369104	0	0	0	0.72398087228208	1.01651233555592
NM_000975	exon	4	+	0	0	0	0	0	0	0
NM_000975	exon	5	+	0	0	0	0	0	0	0
NM_000975	exon	6	+	0	0	0	0	0	0	0
NM_000975	3UTR	1	+	0	0	0	0	0	0	0
NM_000983	3UTRd	1	-	7.10928134078477	8.67900173058078	-0.425909182385421	0	-0.425909182385421	0.332425091008813	0.452562450364567
NM_000983	3UTR	1	-	NA	NA	NA	NA	NA	NA	0.452562450364567
NM_000983	exon	4	-	NA	NA	NA	NA	NA	NA	0.452562450364567
NM_000983	exon	3	-	NA	NA	NA	NA	NA	NA	0.452562450364567
NM_000983	exon	2	-	NA	NA	NA	NA	NA	NA	0.452562450364567
NM_000983	exon	1	-	NA	NA	NA	NA	NA	NA	0.452562450364567
NM_000983	5UTR	1	-	8.1533164966694	8.18877465238432	0.618125973499207	-0.490227078196456	1.10835305169566	0.0116123725669944	0.452562450364567
NM_001001396	5UTR	1	+	0	0	0	0	0	0	0
NM_001001396	5UTR	2	+	0	0	0	0	0	0	0
NM_001001396	exon	1	+	0	0	0	0	0	0	0
NM_001001396	exon	2	+	0	0	0	0	0	0	0
NM_001001396	exon	3	+	0	0	0	0	0	0	0
NM_001001396	exon	4	+	0	0	0	0	0	0	0
NM_001001396	exon	5	+	0	0	0	0	0	0	0
NM_001001396	exon	6	+	0	0	0	0	0	0	0
NM_001001396	exon	7	+	0	0	0	0	0	0	0
NM_001001396	exon	8	+	0	0	0	0	0	0	0
NM_001001396	exon	9	+	0	0	0	0	0	0	0
NM_001001396	exon	10	+	0	0	0	0	0	0	0
NM_001001396	exon	11	+	0	0	0	0	0	0	0
NM_001001396	exon	12	+	0	0	0	0	0	0	0
NM_001001396	exon	13	+	0	0	0	0	0	0	0
NM_001001396	exon	14	+	0	0	0	0	0	0	0
NM_001001396	exon	15	+	0	0	0	0	0	0	0
NM_001001396	exon	16	+	0	0	0	0	0	0	0
NM_001001396	exon	17	+	0	0	0	0	0	0	0
NM_001001396	exon	18	+	8.25627205833648	7.58044008838853	0.526187636035187	-0.163013335622697	0.689200971657884	0.126162390055731	0.9907761175738
NM_001001396	exon	19	+	NA	NA	NA	NA	NA	NA	0.9907761175738
NM_001001396	exon	20	+	5.5856852200766	3.99751365534321	-2.14439920222469	-3.74593976866802	1.60154056644333	0.426208507989628	0.9907761175738
NM_001001396	exon	21	+	NA	NA	NA	NA	NA	NA	0.9907761175738
NM_001001396	3UTR	1	+	8.02184480631254	8.23835254677178	0.291760384011251	0.494899122760549	-0.203138738749298	0.428686216202093	0.9907761175738
NM_001001396	3UTRd	1	+	7.80174296374935	7.96053519257653	0.0716585414480631	0.217081768565308	-0.145423227117245	0.985883827762231	0.9907761175738
NM_001001430	3UTR	1	-	5.2371385048925	6.0268957465773	-0.809427088093261	-0.31657577628409	-0.492851311809171	0.754011205935539	0.813996259511538
NM_001001430	exon	15	-	NA	NA	NA	NA	NA	NA	0.813996259511538
NM_001001430	exon	14	-	4.94196290225879	4.72981488687249	-1.10460269072696	-1.6136566359889	0.509053945261936	0.564411035715461	0.813996259511538
NM_001001430	exon	13	-	NA	NA	NA	NA	NA	NA	0.813996259511538
NM_001001430	exon	12	-	NA	NA	NA	NA	NA	NA	0.813996259511538
NM_001001430	exon	11	-	NA	NA	NA	NA	NA	NA	0.813996259511538
NM_001001430	exon	10	-	7.97249868651909	7.19274651157242	1.92593309353333	0.849274988711028	1.0766581048223	2.75101029242321e-07	0.813996259511538
NM_001001430	exon	9	-	5.57888324643616	6.73018026544051	-0.467682346549595	0.386708742579116	-0.854391089128712	0.475698664171745	0.813996259511538
NM_001001430	exon	8	-	NA	NA	NA	NA	NA	NA	0.813996259511538
NM_001001430	exon	7	-	4.97313574235217	5.53154425102818	-1.07342985063359	-0.811927271833212	-0.261502578800379	0.480479592736109	0.813996259511538
NM_001001430	exon	6	-	7.41679017665859	6.65064208761574	1.37022458367283	0.307170564754349	1.06305401891848	0.0015486671626079	0.813996259511538
NM_001001430	exon	5	-	NA	NA	NA	NA	NA	NA	0.813996259511538
NM_001001430	exon	4	-	8.20278195783718	8.00946349439361	2.15621636485142	1.66599197153222	0.4902243933192	0.631143755818205	0.813996259511538
NM_001001430	exon	3	-	NA	NA	NA	NA	NA	NA	0.813996259511538
NM_001001430	exon	2	-	NA	NA	NA	NA	NA	NA	0.813996259511538
NM_001001430	exon	1	-	6.06542209285273	5.73264758089272	0.0188564998669727	-0.610823941968675	0.629680441835648	0.0275386486204375	0.813996259511538
NM_001001430	5UTR	2	-	0	0	0	0	0	0	0
NM_001001430	5UTR	1	-	0	0	0	0	0	0	0
NM_001001431	3UTR	1	-	5.2371385048925	6.0268957465773	-0.809427088093261	-0.31657577628409	-0.492851311809171	0.754011205935539	0.813996259511538
NM_001001431	exon	14	-	NA	NA	NA	NA	NA	NA	0.813996259511538
NM_001001431	exon	13	-	4.94196290225879	4.72981488687249	-1.10460269072696	-1.6136566359889	0.509053945261936	0.564411035715461	0.813996259511538
NM_001001431	exon	12	-	NA	NA	NA	NA	NA	NA	0.813996259511538
NM_001001431	exon	11	-	NA	NA	NA	NA	NA	NA	0.813996259511538
NM_001001431	exon	10	-	7.97249868651909	7.19274651157242	1.92593309353333	0.849274988711028	1.0766581048223	2.75101029242321e-07	0.813996259511538
NM_001001431	exon	9	-	5.57888324643616	6.73018026544051	-0.467682346549595	0.386708742579116	-0.854391089128712	0.475698664171745	0.813996259511538
NM_001001431	exon	8	-	NA	NA	NA	NA	NA	NA	0.813996259511538
NM_001001431	exon	7	-	4.97313574235217	5.53154425102818	-1.07342985063359	-0.811927271833212	-0.261502578800379	0.480479592736109	0.813996259511538
NM_001001431	exon	6	-	7.41679017665859	6.65064208761574	1.37022458367283	0.307170564754349	1.06305401891848	0.0015486671626079	0.813996259511538
NM_001001431	exon	5	-	NA	NA	NA	NA	NA	NA	0.813996259511538
NM_001001431	exon	4	-	8.20278195783718	8.00946349439361	2.15621636485142	1.66599197153222	0.4902243933192	0.631143755818205	0.813996259511538
NM_001001431	exon	3	-	NA	NA	NA	NA	NA	NA	0.813996259511538
NM_001001431	exon	2	-	NA	NA	NA	NA	NA	NA	0.813996259511538
NM_001001431	exon	1	-	6.06542209285273	5.73264758089272	0.0188564998669727	-0.610823941968675	0.629680441835648	0.0275386486204375	0.813996259511538
NM_001001431	5UTR	2	-	0	0	0	0	0	0	0
NM_001001431	5UTR	1	-	0	0	0	0	0	0	0
NM_001001432	3UTR	1	-	5.2371385048925	6.0268957465773	-0.809427088093261	-0.31657577628409	-0.492851311809171	0.754011205935539	0.813996259511538
NM_001001432	exon	13	-	NA	NA	NA	NA	NA	NA	0.813996259511538
NM_001001432	exon	12	-	4.94196290225879	4.72981488687249	-1.10460269072696	-1.6136566359889	0.509053945261936	0.564411035715461	0.813996259511538
NM_001001432	exon	11	-	NA	NA	NA	NA	NA	NA	0.813996259511538
NM_001001432	exon	10	-	NA	NA	NA	NA	NA	NA	0.813996259511538
NM_001001432	exon	9	-	7.97249868651909	7.19274651157242	1.92593309353333	0.849274988711028	1.0766581048223	2.75101029242321e-07	0.813996259511538
NM_001001432	exon	8	-	5.57888324643616	6.73018026544051	-0.467682346549595	0.386708742579116	-0.854391089128712	0.475698664171745	0.813996259511538
NM_001001432	exon	7	-	NA	NA	NA	NA	NA	NA	0.813996259511538
NM_001001432	exon	6	-	4.97313574235217	5.53154425102818	-1.07342985063359	-0.811927271833212	-0.261502578800379	0.480479592736109	0.813996259511538
NM_001001432	exon	5	-	7.41679017665859	6.65064208761574	1.37022458367283	0.307170564754349	1.06305401891848	0.0015486671626079	0.813996259511538
NM_001001432	exon	4	-	NA	NA	NA	NA	NA	NA	0.813996259511538
NM_001001432	exon	3	-	8.20278195783718	8.00946349439361	2.15621636485142	1.66599197153222	0.4902243933192	0.631143755818205	0.813996259511538
NM_001001432	exon	2	-	NA	NA	NA	NA	NA	NA	0.813996259511538
NM_001001432	exon	1	-	6.06542209285273	5.73264758089272	0.0188564998669727	-0.610823941968675	0.629680441835648	0.0275386486204375	0.813996259511538
NM_001001432	5UTR	2	-	0	0	0	0	0	0	0
NM_001001432	5UTR	1	-	0	0	0	0	0	0	0
NM_001001523	3UTRd	1	-	0	0	0	0	0	0	1.17288777764242
NM_001001523	3UTR	1	-	5.27335821682617	5.14539545872048	0.11175586555193	0.213858089794794	-0.102102224242864	0.827966708790072	1.17288777764242
NM_001001523	exon	10	-	5.35630004154601	5.74339936248021	0.194697690271776	0.811861993554522	-0.617164303282745	0.193531157798622	1.17288777764242
NM_001001523	exon	9	-	6.12186349080567	5.57674656005603	0.960261139531428	0.645209191130346	0.315051948401083	0.69440437941877	1.17288777764242
NM_001001523	exon	8	-	3.48584692252076	3.63509994823873	-1.67575542875348	-1.29643742068696	-0.379318008066514	0.173451454298708	1.17288777764242
NM_001001523	exon	7	-	5.51810632516952	5.28364804647742	0.35650397389528	0.352110677551734	0.00439329634354579	0.996812882453365	1.17288777764242
NM_001001523	exon	6	-	3.74538357145476	4.08651937166435	-1.41621877981947	-0.845017997261339	-0.571200782558135	0.035001420331881	1.17288777764242
NM_001001523	exon	5	-	3.96565204253628	5.76700457126439	-1.19595030873796	0.835467202338702	-2.03141751107666	0.149940396305901	1.17288777764242
NM_001001523	exon	4	-	5.56861016592843	4.93153736892569	0.407007814654187	0	0.407007814654187	0.733054273304121	1.17288777764242
NM_001001523	exon	3	-	5.92752263852691	5.15066614647998	0.765920287252675	0.219128777554295	0.546791509698381	0.645743819696165	1.17288777764242
NM_001001523	exon	2	-	0	0	0	0	0	0	0
NM_001001523	exon	1	-	0	0	0	0	0	0	0
NM_001001523	5UTR	1	-	0	0	0	0	0	0	0
NM_001001552	3UTR	1	-	3.75364015403492	3.48767535060518	-0.346945519842919	-1.02546700781017	0.678521487967252	0.505564005591315	0.751290786788475
NM_001001552	exon	3	-	4.27931434260172	4.44690886013658	0.178728668723874	-0.0662334982787747	0.244962167002649	0.0846950167735428	0.751290786788475
NM_001001552	exon	2	-	5.81577280085098	5.98918948152934	1.71518712697313	1.47604712311399	0.239140003859144	0.707364437783625	0.751290786788475
NM_001001552	exon	1	-	4.07551381793036	3.53267023755477	-0.0250718559474856	-0.980472120860584	0.955400264913099	0.0411107331461335	0.751290786788475
NM_001001552	5UTR	2	-	0	0	0	0	0	0	0
NM_001001552	5UTR	1	-	0	0	0	0	0	0	0
NM_001001734	5UTR	1	+	0	0	0	0	0	0	0
NM_001001734	exon	1	+	0	0	0	0	0	0	0.970392997315271
NM_001001734	exon	2	+	5.96528439722223	4.11964692468609	1.28252603912433	-0.606470388779516	1.88899642790385	0.366190933387483	0.970392997315271
NM_001001734	exon	3	+	3.8679281282244	4.11937580861239	-0.814830229873498	-0.606741504853217	-0.208088725020281	0.354147292283024	0.970392997315271
NM_001001734	exon	4	+	4.66228131348272	4.85794495809464	-0.0204770446151823	0.131827644629032	-0.152304689244214	0.774744873718198	0.970392997315271
NM_001001734	exon	5	+	NA	NA	NA	NA	NA	NA	0.970392997315271
NM_001001734	3UTR	1	+	NA	NA	NA	NA	NA	NA	0.970392997315271
NM_001001734	3UTRd	1	+	6.44870887888743	6.14388359720202	1.76595052078953	1.41776628373642	0.348184237053113	0.818556053039639	0.970392997315271
NM_001001740	3UTR	1	-	0	0	0	0	0	0	0
NM_001001740	exon	19	-	0	0	0	0	0	0	0
NM_001001740	exon	18	-	0	0	0	0	0	0	0
NM_001001740	exon	17	-	0	0	0	0	0	0	0
NM_001001740	exon	16	-	0	0	0	0	0	0	0
NM_001001740	exon	15	-	0	0	0	0	0	0	0
NM_001001740	exon	14	-	8.28363893782292	8.76415915784227	0.122607892879818	0.238387982283044	-0.115780089403226	0.681194656950471	0.7766087511749
NM_001001740	exon	13	-	NA	NA	NA	NA	NA	NA	0.7766087511749
NM_001001740	exon	12	-	NA	NA	NA	NA	NA	NA	0.7766087511749
NM_001001740	exon	11	-	NA	NA	NA	NA	NA	NA	0.7766087511749
NM_001001740	exon	10	-	NA	NA	NA	NA	NA	NA	0.7766087511749
NM_001001740	exon	9	-	NA	NA	NA	NA	NA	NA	0.7766087511749
NM_001001740	exon	8	-	NA	NA	NA	NA	NA	NA	0.7766087511749
NM_001001740	exon	7	-	NA	NA	NA	NA	NA	NA	0.7766087511749
NM_001001740	exon	6	-	NA	NA	NA	NA	NA	NA	0.7766087511749
NM_001001740	exon	5	-	NA	NA	NA	NA	NA	NA	0.7766087511749
NM_001001740	exon	4	-	NA	NA	NA	NA	NA	NA	0.7766087511749
NM_001001740	exon	3	-	8.1610310449431	8.43543675969792	0	-0.0903344158613058	0.0903344158613058	0.565254665147127	0.7766087511749
NM_001001740	exon	2	-	0	0	0	0	0	0	0
NM_001001740	exon	1	-	0	0	0	0	0	0	0
NM_001001740	5UTR	1	-	0	0	0	0	0	0	0
NM_001001821	exon	1	-	4.63614222795534	4.5537541943712	0	0	0	0.950294167193463	1.05876912776902
NM_001001824	exon	1	-	3.99484439008443	3.82896506863138	0	0	0	0.273086457102943	1.12184963613332
NM_001001827	exon	1	-	5.15848827027525	4.49094461965684	0	0	0	0.257526317079602	1.58836629300367
NM_001001914	exon	1	+	4.47372573687602	4.43407216241548	-4.44089209850063e-16	-4.44089209850063e-16	0	0.558372107391434	1.02786698160669
NM_001001915	exon	1	+	4.3556359421279	5.42847567250332	0	0	0	0.00261053714281311	0.475382358116226
NM_001001918	exon	1	+	5.01787849127922	4.86748575808667	0	0	0	0.298773079674628	1.10987156229933
NM_001001933	5UTR	1	+	3.77294457443697	3.49614364213095	-0.495924481247237	-1.54642918879635	1.05050470754911	0.00688091624656543	0.584913918524861
NM_001001933	5UTR	2	+	4.01787509398482	4.93957625522931	-0.250993961699391	-0.102996575697995	-0.147997386001395	0.86711548406609	0.584913918524861
NM_001001933	exon	1	+	NA	NA	NA	NA	NA	NA	0.584913918524861
NM_001001933	exon	2	+	8.52583993754233	8.24168063575484	4.25697088185811	3.19910780482754	1.05786307703057	0.273279020313589	0.584913918524861
NM_001001933	exon	3	+	6.99018079231157	7.69447526985086	2.72131173662736	2.65190243892355	0.0694092977038046	0.82311627964064	0.584913918524861
NM_001001933	exon	4	+	3.92854769369148	4.69562636659143	-0.340321361992729	-0.346946464335872	0.00662510234314295	0.964601203437729	0.584913918524861
NM_001001933	exon	5	+	5.5395755062151	6.45469560094955	1.27070645053089	1.41212277002225	-0.141416319491366	0.930526921103	0.584913918524861
NM_001001933	exon	6	+	5.27265949035599	5.33394116386523	1.00379043467178	0.291368332937926	0.712422101733851	0.468916101315366	0.584913918524861
NM_001001933	exon	7	+	5.41773311738148	6.09846322971653	1.14886406169727	1.05589039878923	0.0929736629080371	0.773434206248648	0.584913918524861
NM_001001933	exon	8	+	4.61363836927288	5.57716085907091	0.344769313588673	0.534588028143605	-0.189818714554932	0.803349018278564	0.584913918524861
NM_001001933	exon	9	+	4.72498550979559	5.52027498394369	0.456116454111379	0.477702153016387	-0.0215856989050083	0.977202033386039	0.584913918524861
NM_001001933	3UTR	1	+	0	0	0	0	0	0	0
NM_001001957	exon	1	+	6.14238521214891	5.99501197453703	4.44089209850063e-16	-4.44089209850063e-16	8.88178419700125e-16	0.586840073119956	1.10755108041083
NM_001001959	exon	1	-	5.63306872240126	5.70057137146784	0	0	0	0.842081460939531	0.954288472772736
NM_001001963	exon	1	+	4.18662025985754	4.70504213916573	0	0	0	0.148992561560448	0.698135084611063
NM_001001964	exon	1	-	4.72611731346561	4.83485225030624	0	0	0	0.976505299922176	0.927400920097485
NM_001001966	exon	1	-	3.99353862726735	3.83226162955823	0	-2.22044604925031e-16	2.22044604925031e-16	0.561575833721425	1.11827653965321
NM_001001998	3UTR	1	-	6.82187588312784	7.66544435528342	-3.16768438180428	-2.73871667549907	-0.428967706305212	0.0535476112013512	0.750227074776816
NM_001001998	exon	25	-	NA	NA	NA	NA	NA	NA	0.750227074776816
NM_001001998	exon	24	-	5.5560894453384	6.1943134440323	-4.43347081959372	-4.20984758675019	-0.223623232843529	0.901976446305308	0.750227074776816
NM_001001998	exon	23	-	NA	NA	NA	NA	NA	NA	0.750227074776816
NM_001001998	exon	22	-	NA	NA	NA	NA	NA	NA	0.750227074776816
NM_001001998	exon	21	-	NA	NA	NA	NA	NA	NA	0.750227074776816
NM_001001998	exon	20	-	NA	NA	NA	NA	NA	NA	0.750227074776816
NM_001001998	exon	19	-	10.7291007726671	11.3650224042723	0.739540507735031	0.960861373489799	-0.221320865754769	0.229197868558841	0.750227074776816
NM_001001998	exon	18	-	NA	NA	NA	NA	NA	NA	0.750227074776816
NM_001001998	exon	17	-	NA	NA	NA	NA	NA	NA	0.750227074776816
NM_001001998	exon	16	-	NA	NA	NA	NA	NA	NA	0.750227074776816
NM_001001998	exon	15	-	NA	NA	NA	NA	NA	NA	0.750227074776816
NM_001001998	exon	14	-	NA	NA	NA	NA	NA	NA	0.750227074776816
NM_001001998	exon	13	-	NA	NA	NA	NA	NA	NA	0.750227074776816
NM_001001998	exon	12	-	NA	NA	NA	NA	NA	NA	0.750227074776816
NM_001001998	exon	11	-	10.9740517764099	11.3200435631581	0.984491511477814	0.915882532375639	0.0686089791021756	0.254897153415831	0.750227074776816
NM_001001998	exon	10	-	NA	NA	NA	NA	NA	NA	0.750227074776816
NM_001001998	exon	9	-	10.2742623717026	10.4086531078163	0.284702106770532	0.00449207703377041	0.280210029736762	0.556985401595919	0.750227074776816
NM_001001998	exon	8	-	NA	NA	NA	NA	NA	NA	0.750227074776816
NM_001001998	exon	7	-	NA	NA	NA	NA	NA	NA	0.750227074776816
NM_001001998	exon	6	-	NA	NA	NA	NA	NA	NA	0.750227074776816
NM_001001998	exon	5	-	NA	NA	NA	NA	NA	NA	0.750227074776816
NM_001001998	exon	4	-	9.56430345864705	9.94300267042924	-0.425256806285066	-0.461158360353252	0.0359015540681864	0.971632105186231	0.750227074776816
NM_001001998	exon	3	-	0	0	0	0	0	0	0
NM_001001998	exon	2	-	0	0	0	0	0	0	0
NM_001001998	exon	1	-	0	0	0	0	0	0	0
NM_001001998	5UTR	1	-	0	0	0	0	0	0	0
NM_001002273	5UTR	1	+	0	0	0	0	0	0	0
NM_001002273	exon	1	+	0	0	0	0	0	0	0
NM_001002273	exon	2	+	0	0	0	0	0	0	0
NM_001002273	exon	3	+	0	0	0	0	0	0	0
NM_001002273	exon	4	+	0	0	0	0	0	0	0
NM_001002273	exon	5	+	0	0	0	0	0	0	0
NM_001002273	exon	6	+	4.6910766039014	5.53883627717184	0.0698498500491029	0.435627026062444	-0.365777176013341	0.692294340678771	0.715993056959105
NM_001002273	exon	7	+	4.6212267538523	4.80104013010064	2.22044604925031e-16	-0.302169121008756	0.302169121008757	0.57431834160954	0.715993056959105
NM_001002273	3UTR	1	+	0	0	0	0	0	0	0
NM_001002273	3UTRd	1	+	0	0	0	0	0	0	0
NM_001002274	5UTR	1	+	0	0	0	0	0	0	0
NM_001002274	exon	1	+	0	0	0	0	0	0	0
NM_001002274	exon	2	+	0	0	0	0	0	0	0
NM_001002274	exon	3	+	0	0	0	0	0	0	0
NM_001002274	exon	4	+	0	0	0	0	0	0	0
NM_001002274	exon	5	+	0	0	0	0	0	0	0
NM_001002274	exon	6	+	4.6910766039014	5.53883627717184	0.0698498500491029	0.435627026062444	-0.365777176013341	0.692294340678771	0.715993056959105
NM_001002274	exon	7	+	4.6212267538523	4.80104013010064	2.22044604925031e-16	-0.302169121008756	0.302169121008757	0.57431834160954	0.715993056959105
NM_001002274	3UTR	1	+	0	0	0	0	0	0	0
NM_001002274	3UTRd	1	+	0	0	0	0	0	0	0
NM_001002275	5UTR	1	+	0	0	0	0	0	0	0
NM_001002275	exon	1	+	0	0	0	0	0	0	0
NM_001002275	exon	2	+	0	0	0	0	0	0	0
NM_001002275	exon	3	+	0	0	0	0	0	0	0
NM_001002275	exon	4	+	0	0	0	0	0	0	0
NM_001002275	exon	5	+	0	0	0	0	0	0	0
NM_001002275	exon	6	+	0	0	0	0	0	0	0
NM_001002275	exon	7	+	4.6910766039014	5.53883627717184	0.0698498500491029	0.435627026062444	-0.365777176013341	0.692294340678771	0.715993056959105
NM_001002275	exon	8	+	4.6212267538523	4.80104013010064	2.22044604925031e-16	-0.302169121008756	0.302169121008757	0.57431834160954	0.715993056959105
NM_001002275	3UTR	1	+	0	0	0	0	0	0	0
NM_001002275	3UTRd	1	+	0	0	0	0	0	0	0
NM_001002292	3UTR	1	-	7.18354496498482	7.93193125241458	-2.14763260198649	-2.00323190230795	-0.144400699678541	0.800086740051509	0.657933835115422
NM_001002292	exon	12	-	7.25391924005706	7.92161798799359	-2.07725832691425	-2.01354516672894	-0.0637131601853103	0.716143416682762	0.657933835115422
NM_001002292	exon	11	-	9.18195680610732	9.71540965868262	-0.149220760863987	-0.219753496039908	0.0705327351759211	0.767578975637132	0.657933835115422
NM_001002292	exon	10	-	9.86611774246994	10.505637972434	0.534940175498631	0.570474817711472	-0.0355346422128404	0.874868359951936	0.657933835115422
NM_001002292	exon	9	-	10.3277201042572	10.9457281262093	0.99654253728592	1.01056497148678	-0.0140224342008608	0.946833875536969	0.657933835115422
NM_001002292	exon	8	-	9.26414551626831	9.89765773010678	-0.0670320507029984	-0.0375054246157465	-0.029526626087252	0.944910839681305	0.657933835115422
NM_001002292	exon	7	-	9.54086815358713	9.67898600944859	0.209690586615823	-0.25617714527394	0.465867731889762	0.394823121416534	0.657933835115422
NM_001002292	exon	6	-	10.1963862657083	10.7039930714107	0.865208698737041	0.768829916688152	0.0963787820488884	0.865534510423495	0.657933835115422
NM_001002292	exon	5	-	8.04029082209794	8.86753895840847	-1.29088674487336	-1.06762419631406	-0.223262548559302	0.881635873091676	0.657933835115422
NM_001002292	exon	4	-	9.14686334170807	9.68821507508239	-0.184314225263242	-0.246948079640135	0.0626338543768927	0.884473535226258	0.657933835115422
NM_001002292	exon	3	-	9.25474148542384	9.816004273623	-0.0764360815474729	-0.119158881099528	0.0427227995520552	0.775916717264393	0.657933835115422
NM_001002292	exon	2	-	9.3306800911805	9.88358467241424	-0.00049747579081405	-0.0515784823082885	0.0510810065174745	0.415587930777438	0.657933835115422
NM_001002292	exon	1	-	10.0344716406388	10.3398115179902	0.703294073667463	0.404648363267688	0.298645710399775	0.000320217204042374	0.657933835115422
NM_001002292	5UTR	1	-	0	0	0	0	0	0	0
NM_001002294	5UTR	1	+	5.79965459668953	5.84866918109422	1.66924789954547	2.06350699974283	-0.394259100197361	0.161057304965599	1.27036627287091
NM_001002294	5UTR	2	+	NA	NA	NA	NA	NA	NA	1.27036627287091
NM_001002294	exon	1	+	5.39938446323193	5.48399227766398	1.26897776608787	1.69883009631259	-0.429852330224723	0.606154819083644	1.27036627287091
NM_001002294	exon	2	+	4.22850327193993	3.57274682614473	0.0980965747958704	-0.212415355206656	0.310511930002527	0.937652595862227	1.27036627287091
NM_001002294	exon	3	+	NA	NA	NA	NA	NA	NA	1.27036627287091
NM_001002294	exon	4	+	3.68192794764041	3.33814610352356	-0.448478749503646	-0.447016077827824	-0.00146267167582148	0.979212383791389	1.27036627287091
NM_001002294	exon	5	+	4.13040669714406	3.29683234909206	0	-0.488329832259326	0.488329832259326	0.00303349136784314	1.27036627287091
NM_001002294	exon	6	+	4.33713056254714	4.86910704382133	0.206723865403084	1.08394486246994	-0.877220997066856	0.20600158613408	1.27036627287091
NM_001002294	exon	7	+	NA	NA	NA	NA	NA	NA	1.27036627287091
NM_001002294	exon	8	+	3.57617972581845	3.8408750978345	-0.554226971325608	0.0557129164831136	-0.609939887808722	0.000159702592791792	1.27036627287091
NM_001002294	3UTR	1	+	0	0	0	0	0	0	0
NM_001002810	3UTR	1	-	0	0	0	0	0	0	0
NM_001002810	exon	4	-	0	0	0	0	0	0	0
NM_001002810	exon	3	-	0	0	0	0	0	0	0
NM_001002810	exon	2	-	0	0	0	0	0	0	0
NM_001002810	exon	1	-	5.75347242307374	5.87831870269362	0.473253018784883	0.496114742875768	-0.0228617240908848	0.703760289159564	0.931750403911093
NM_001002810	5UTR	1	-	4.80696638550398	3.83862958524089	-0.473253018784883	-1.54357437457696	1.07032135579208	0.359446590814994	0.931750403911093
NM_001002811	3UTR	1	-	0	0	0	0	0	0	0
NM_001002811	exon	19	-	0	0	0	0	0	0	0
NM_001002811	exon	18	-	0	0	0	0	0	0	0
NM_001002811	exon	17	-	0	0	0	0	0	0	0
NM_001002811	exon	16	-	0	0	0	0	0	0	0
NM_001002811	exon	15	-	0	0	0	0	0	0	0
NM_001002811	exon	14	-	0	0	0	0	0	0	0
NM_001002811	exon	13	-	0	0	0	0	0	0	0
NM_001002811	exon	12	-	0	0	0	0	0	0	0
NM_001002811	exon	11	-	0	0	0	0	0	0	0
NM_001002811	exon	10	-	0	0	0	0	0	0	0
NM_001002811	exon	9	-	0	0	0	0	0	0	0
NM_001002811	exon	8	-	0	0	0	0	0	0	0
NM_001002811	exon	7	-	0	0	0	0	0	0	0
NM_001002811	exon	6	-	0	0	0	0	0	0	0
NM_001002811	exon	5	-	0	0	0	0	0	0	0
NM_001002811	exon	4	-	0	0	0	0	0	0	0
NM_001002811	exon	3	-	0	0	0	0	0	0	0
NM_001002811	exon	2	-	0	0	0	0	0	0	0
NM_001002811	exon	1	-	0	0	0	0	0	0	0
NM_001002811	5UTR	1	-	0	0	0	0	0	0	0
NM_001002812	3UTR	1	-	0	0	0	0	0	0	0
NM_001002812	exon	23	-	0	0	0	0	0	0	0
NM_001002812	exon	22	-	0	0	0	0	0	0	0
NM_001002812	exon	21	-	0	0	0	0	0	0	0
NM_001002812	exon	20	-	0	0	0	0	0	0	0
NM_001002812	exon	19	-	0	0	0	0	0	0	0
NM_001002812	exon	18	-	0	0	0	0	0	0	0
NM_001002812	exon	17	-	0	0	0	0	0	0	0
NM_001002812	exon	16	-	0	0	0	0	0	0	0
NM_001002812	exon	15	-	0	0	0	0	0	0	0
NM_001002812	exon	14	-	0	0	0	0	0	0	0
NM_001002812	exon	13	-	0	0	0	0	0	0	0
NM_001002812	exon	12	-	0	0	0	0	0	0	0
NM_001002812	exon	11	-	0	0	0	0	0	0	0
NM_001002812	exon	10	-	0	0	0	0	0	0	0
NM_001002812	exon	9	-	0	0	0	0	0	0	0
NM_001002812	exon	8	-	0	0	0	0	0	0	0
NM_001002812	exon	7	-	0	0	0	0	0	0	0
NM_001002812	exon	6	-	0	0	0	0	0	0	0
NM_001002812	exon	5	-	0	0	0	0	0	0	0
NM_001002812	exon	4	-	0	0	0	0	0	0	0
NM_001002812	exon	3	-	0	0	0	0	0	0	0
NM_001002812	exon	2	-	0	0	0	0	0	0	0
NM_001002812	exon	1	-	5.75347242307374	5.87831870269362	0.473253018784883	0.496114742875768	-0.0228617240908848	0.703760289159564	0.931750403911093
NM_001002812	5UTR	1	-	4.80696638550398	3.83862958524089	-0.473253018784883	-1.54357437457696	1.07032135579208	0.359446590814994	0.931750403911093
NM_001002901	5UTR	1	+	0	0	0	0	0	0	0
NM_001002901	exon	1	+	6.63164536586918	5.43180360941031	1.15866157636123	-0.252970154112452	1.41163173047368	2.65625524613984e-06	0.863465251763407
NM_001002901	exon	2	+	NA	NA	NA	NA	NA	NA	0.863465251763407
NM_001002901	exon	3	+	4.50159825043505	4.85967076570766	-0.971385539072892	-0.8251029978151	-0.146282541257793	0.702271292009719	0.863465251763407
NM_001002901	exon	4	+	5.54645491321423	5.8174503169695	0.0734711237062793	0.132676553446733	-0.0592054297404541	0.959160810932731	0.863465251763407
NM_001002901	exon	5	+	5.32971630875246	5.90212364340023	-0.143267480755483	0.217349879877464	-0.360617360632947	0.95978177222572	0.863465251763407
NM_001002901	exon	6	+	5.93914568845467	6.41839438978122	0.466161898946727	0.733620626258458	-0.26745872731173	0.564751635890564	0.863465251763407
NM_001002901	3UTR	1	+	5.07701596052129	5.729458243376	-0.395967828986654	0.0446844798532378	-0.440652308839891	0.0352349234863121	0.863465251763407
NM_001002901	3UTRd	1	+	0	0	0	0	0	0	0
NM_001002912	3UTRd	2	-	4.00098294071697	3.34154077057829	0.266641297248196	-0.332287914534676	0.598929211782872	0.007675519886486	1.04283648132186
NM_001002912	3UTR	2	-	NA	NA	NA	NA	NA	NA	1.04283648132186
NM_001002912	3UTR	1	-	NA	NA	NA	NA	NA	NA	1.04283648132186
NM_001002912	exon	14	-	3.83549225997994	4.17255313667247	0.101150616511176	0.498724451559509	-0.397573835048333	0.40663178639283	1.04283648132186
NM_001002912	exon	13	-	NA	NA	NA	NA	NA	NA	1.04283648132186
NM_001002912	exon	12	-	6.15029051424442	5.96362482806331	2.41594887077565	2.28979614295034	0.126152727825304	0.939075511887365	1.04283648132186
NM_001002912	exon	11	-	NA	NA	NA	NA	NA	NA	1.04283648132186
NM_001002912	exon	10	-	4.16444955051623	3.4314687836132	0.430107907047457	-0.242359901499767	0.672467808547224	0.741680937188965	1.04283648132186
NM_001002912	exon	9	-	5.85846261758032	5.69266747622311	2.12412097411155	2.01883879111015	0.105282183001407	0.942103225350266	1.04283648132186
NM_001002912	exon	8	-	3.53498730320694	3.24427591978301	-0.199354340261829	-0.429552765329955	0.230198425068126	0.0725323915680315	1.04283648132186
NM_001002912	exon	7	-	4.45230623271236	3.76758038191122	0.717964589243589	0.0937516967982577	0.624212892445331	0.0494227041781339	1.04283648132186
NM_001002912	exon	6	-	3.33451727186293	3.48263891653673	-0.399824371605844	-0.19118976857623	-0.208634603029614	0.991406783068358	1.04283648132186
NM_001002912	exon	5	-	3.34734583233421	4.12521861413025	-0.386995811134559	0.451389929017284	-0.838385740151842	0.00102934802508982	1.04283648132186
NM_001002912	exon	4	-	5.67785091734889	7.18973624016702	1.94350927388012	3.51590755505406	-1.57239828117393	0.203467473203523	1.04283648132186
NM_001002912	exon	3	-	NA	NA	NA	NA	NA	NA	1.04283648132186
NM_001002912	exon	2	-	NA	NA	NA	NA	NA	NA	1.04283648132186
NM_001002912	exon	1	-	NA	NA	NA	NA	NA	NA	1.04283648132186
NM_001002912	5UTR	1	-	3.19204548337298	3.72427154883027	-0.542296160095789	0.0504428637173013	-0.59273902381309	0.00049969311582644	1.04283648132186
NM_001003665	5UTR	1	+	0	0	0	0	0	0	0
NM_001003665	exon	1	+	6.51016124692327	5.29157430870115	0.337063660049989	-0.796543850552636	1.13360751060263	0.197462805782778	1.06067261640028
NM_001003665	exon	2	+	6.91065306431171	6.85859455076444	0.737555477438429	0.770476391510652	-0.0329209140722231	0.94257505077919	1.06067261640028
NM_001003665	exon	3	+	NA	NA	NA	NA	NA	NA	1.06067261640028
NM_001003665	exon	4	+	NA	NA	NA	NA	NA	NA	1.06067261640028
NM_001003665	3UTR	1	+	5.86482239587506	6.08811815925379	-0.308275190998222	0	-0.308275190998222	0.197748611066393	1.06067261640028
NM_001003665	3UTRd	1	+	0	0	0	0	0	0	0
NM_001003679	5UTR	1	+	7.95737563477277	8.17267389414074	-0.95734933540442	-1.09682344089654	0.139474105492123	0.735288970177379	0.781993019894042
NM_001003679	5UTR	2	+	9.27217347723772	9.4736370779336	0.357448507060535	0.204139742896309	0.153308764164225	0.61993959660544	0.781993019894042
NM_001003679	5UTR	3	+	NA	NA	NA	NA	NA	NA	0.781993019894042
NM_001003679	exon	1	+	NA	NA	NA	NA	NA	NA	0.781993019894042
NM_001003679	exon	2	+	NA	NA	NA	NA	NA	NA	0.781993019894042
NM_001003679	exon	3	+	NA	NA	NA	NA	NA	NA	0.781993019894042
NM_001003679	exon	4	+	NA	NA	NA	NA	NA	NA	0.781993019894042
NM_001003679	exon	5	+	NA	NA	NA	NA	NA	NA	0.781993019894042
NM_001003679	exon	6	+	NA	NA	NA	NA	NA	NA	0.781993019894042
NM_001003679	exon	7	+	NA	NA	NA	NA	NA	NA	0.781993019894042
NM_001003679	exon	8	+	NA	NA	NA	NA	NA	NA	0.781993019894042
NM_001003679	exon	9	+	NA	NA	NA	NA	NA	NA	0.781993019894042
NM_001003679	exon	10	+	NA	NA	NA	NA	NA	NA	0.781993019894042
NM_001003679	exon	11	+	9.04319326197826	9.57713819598833	0.128468291801071	0.307640860951047	-0.179172569149976	0.0618383668548971	0.781993019894042
NM_001003679	exon	12	+	NA	NA	NA	NA	NA	NA	0.781993019894042
NM_001003679	exon	13	+	NA	NA	NA	NA	NA	NA	0.781993019894042
NM_001003679	exon	14	+	NA	NA	NA	NA	NA	NA	0.781993019894042
NM_001003679	exon	15	+	NA	NA	NA	NA	NA	NA	0.781993019894042
NM_001003679	exon	16	+	8.3073325015165	8.04177328552524	-0.607392468660691	-1.22772404951205	0.620331580851359	0.309870050283738	0.781993019894042
NM_001003679	exon	17	+	0	0	0	0	0	0	0
NM_001003679	exon	18	+	0	0	0	0	0	0	0
NM_001003679	3UTR	1	+	0	0	0	0	0	0	0
NM_001003680	5UTR	1	+	7.95737563477277	8.17267389414074	-0.95734933540442	-1.09682344089654	0.139474105492123	0.735288970177379	0.781993019894042
NM_001003680	5UTR	2	+	9.27217347723772	9.4736370779336	0.357448507060535	0.204139742896309	0.153308764164225	0.61993959660544	0.781993019894042
NM_001003680	5UTR	3	+	NA	NA	NA	NA	NA	NA	0.781993019894042
NM_001003680	exon	1	+	NA	NA	NA	NA	NA	NA	0.781993019894042
NM_001003680	exon	2	+	NA	NA	NA	NA	NA	NA	0.781993019894042
NM_001003680	exon	3	+	NA	NA	NA	NA	NA	NA	0.781993019894042
NM_001003680	exon	4	+	NA	NA	NA	NA	NA	NA	0.781993019894042
NM_001003680	exon	5	+	NA	NA	NA	NA	NA	NA	0.781993019894042
NM_001003680	exon	6	+	NA	NA	NA	NA	NA	NA	0.781993019894042
NM_001003680	exon	7	+	NA	NA	NA	NA	NA	NA	0.781993019894042
NM_001003680	exon	8	+	NA	NA	NA	NA	NA	NA	0.781993019894042
NM_001003680	exon	9	+	NA	NA	NA	NA	NA	NA	0.781993019894042
NM_001003680	exon	10	+	NA	NA	NA	NA	NA	NA	0.781993019894042
NM_001003680	exon	11	+	9.04319326197826	9.57713819598833	0.128468291801071	0.307640860951047	-0.179172569149976	0.0618383668548971	0.781993019894042
NM_001003680	exon	12	+	NA	NA	NA	NA	NA	NA	0.781993019894042
NM_001003680	exon	13	+	NA	NA	NA	NA	NA	NA	0.781993019894042
NM_001003680	exon	14	+	NA	NA	NA	NA	NA	NA	0.781993019894042
NM_001003680	exon	15	+	NA	NA	NA	NA	NA	NA	0.781993019894042
NM_001003680	exon	16	+	8.3073325015165	8.04177328552524	-0.607392468660691	-1.22772404951205	0.620331580851359	0.309870050283738	0.781993019894042
NM_001003680	exon	17	+	0	0	0	0	0	0	0
NM_001003680	exon	18	+	0	0	0	0	0	0	0
NM_001003680	3UTR	1	+	0	0	0	0	0	0	0
NM_001003682	3UTR	1	-	6.7106582665263	6.84744297787282	-0.174280921136066	0.539557579756505	-0.713838500892571	0.0677878512812358	1.49179964602029
NM_001003682	exon	1	-	6.88493918766236	6.15221368042875	4.44089209850063e-16	-0.155671717687566	0.155671717687567	0.575372543387222	1.49179964602029
NM_001003682	5UTR	2	-	NA	NA	NA	NA	NA	NA	1.49179964602029
NM_001003682	5UTR	1	-	7.70555698490138	7.73237603028872	0.820617797239017	1.4244906321724	-0.603872834933387	0.706872261785113	1.49179964602029
NM_001004023	5UTR	1	+	8.76942924001627	8.4740126691529	1.25020644959442	1.93049768899437	-0.680291239399951	0.226911312394911	1.96660581007345
NM_001004023	5UTR	2	+	4.05840917068406	5.08466535541929	-3.46081361973779	-1.45884962473925	-2.00196399499855	4.15105168806303e-08	1.96660581007345
NM_001004023	exon	1	+	NA	NA	NA	NA	NA	NA	1.96660581007345
NM_001004023	exon	2	+	4.56084646300111	4.81229230304005	-2.95837632742074	-1.73122267711848	-1.22715365030226	0.38486541089168	1.96660581007345
NM_001004023	exon	3	+	7.45360909234145	6.46497228005521	-0.0656136980804045	-0.0785427001033243	0.0129290020229198	0.183684243397777	1.96660581007345
NM_001004023	3UTR	1	+	7.58174605266566	6.69507851566916	0.0625232622438023	0.151563535510627	-0.089040273266825	0.101204942113145	1.96660581007345
NM_001004128	5UTR	1	+	0	0	0	0	0	0	0
NM_001004128	exon	1	+	4.3451541222611	4.32746520304262	-2.84332681982444	-2.77832903710348	-0.0649977827209662	0.999057716728472	1.05898833803836
NM_001004128	exon	2	+	NA	NA	NA	NA	NA	NA	1.05898833803836
NM_001004128	exon	3	+	NA	NA	NA	NA	NA	NA	1.05898833803836
NM_001004128	exon	4	+	NA	NA	NA	NA	NA	NA	1.05898833803836
NM_001004128	exon	5	+	NA	NA	NA	NA	NA	NA	1.05898833803836
NM_001004128	exon	6	+	NA	NA	NA	NA	NA	NA	1.05898833803836
NM_001004128	exon	7	+	NA	NA	NA	NA	NA	NA	1.05898833803836
NM_001004128	exon	8	+	NA	NA	NA	NA	NA	NA	1.05898833803836
NM_001004128	exon	9	+	NA	NA	NA	NA	NA	NA	1.05898833803836
NM_001004128	exon	10	+	NA	NA	NA	NA	NA	NA	1.05898833803836
NM_001004128	exon	11	+	NA	NA	NA	NA	NA	NA	1.05898833803836
NM_001004128	exon	12	+	7.42405085397879	7.26072191240235	0.235569911893248	0.154927672256253	0.0806422396369948	0.536839340193484	1.05898833803836
NM_001004128	exon	13	+	0	0	0	0	0	0	0
NM_001004128	3UTR	1	+	0	0	0	0	0	0	0
NM_001004128	3UTRd	1	+	0	0	0	0	0	0	0
[truncated: 465,368 more rows]
