# Supplementary material for: Aire-dependent genes undergo Clp1-mediated 3’UTR shortening associated with higher transcript stability in the thymus
Source: eLife. 2020 Apr 29;9:e52985. doi: 10.7554/eLife.52985 (PMC7205469; doi:10.7554/eLife.52985)
Supplement: Figure 3—source data 3. — Microarray_d3UTR_significance.R: R-script used to perform the analysis. (global_HuGene_CTR_v_CLP1_SH2_3dUTR.csv) corresponds to global_HuGene_CTR_v_CLP1_SH2.csv that was obtained from Figure 3—source data 2 and restricted to the d3’UTR features. [file elife-52985-fig3-data3.zip]

Archive with 12 entries (9 files):
- Figure_3_source_data_3_REVISION/
- Figure_3_source_data_3_REVISION/.DS_Store
- __MACOSX/
- __MACOSX/Figure_3_source_data_3_REVISION/
- __MACOSX/Figure_3_source_data_3_REVISION/._.DS_Store
- Figure_3_source_data_3_REVISION/Figure 3ΓÇôsource data 3.docx
- __MACOSX/Figure_3_source_data_3_REVISION/._Figure 3ΓÇôsource data 3.docx
- Figure_3_source_data_3_REVISION/global_HuGene_CTR_v_CLP1_SH2_3dUTR.csv
- __MACOSX/Figure_3_source_data_3_REVISION/._global_HuGene_CTR_v_CLP1_SH2_3dUTR.csv
- Figure_3_source_data_3_REVISION/Microarray_d3UTR_significance.R
- __MACOSX/Figure_3_source_data_3_REVISION/._Microarray_d3UTR_significance.R
- __MACOSX/._Figure_3_source_data_3_REVISION
