# Supplementary material for: Aire-dependent genes undergo Clp1-mediated 3’UTR shortening associated with higher transcript stability in the thymus
Source: eLife. 2020 Apr 29;9:e52985. doi: 10.7554/eLife.52985 (PMC7205469; doi:10.7554/eLife.52985)
Supplement: Figure 3—source data 3. — Microarray_d3UTR_significance.R: R-script used to perform the analysis. (global_HuGene_CTR_v_CLP1_SH2_3dUTR.csv) corresponds to global_HuGene_CTR_v_CLP1_SH2.csv that was obtained from Figure 3—source data 2 and restricted to the d3’UTR features. [file elife-52985-fig3-data3.zip › Figure_3_source_data_3_REVISION/global_HuGene_CTR_v_CLP1_SH2_3dUTR.csv]

Refseq	feature	feat_nbr	direction	feat_WT	feat_KO	feat_WTnorm	feat_KOnorm	feat_FC	feat_P	Refseq_FC
NM_000016	3UTRd	1	+	5.709481411	6.947377094	-3.068213652	-2.729975672	-0.33823798	0.915873784	0.536013892
NM_000029	3UTRd	1	-	4.057857404	2.893954343	-1.145618158	-1.488108924	0.342490766	0.749310021	1.767135044
NM_000120	3UTRd	1	+	5.77215655	5.963346938	-2.239009611	-1.518364436	-0.720645175	0.180711356	1.44338362
NM_000147	3UTRd	1	-	7.254531859	6.449677887	-0.551141666	-0.46008439	-0.091057276	0.843471783	1.86078484
NM_000157	3UTRd	1	-	4.140830678	5.33819915	-3.064041165	-1.813975038	-1.250066127	0.008553451	1.037202547
NM_000254	3UTRd	1	+	7.9507352	8.335899785	-0.208450314	-0.207412108	-0.001038206	0.795833422	0.766242855
NM_000261	3UTRd	1	-	3.552143837	3.335632963	-1.152898302	-1.109224209	-0.043674093	0.27028495	1.197632243
NM_000374	3UTRd	1	+	3.640170757	2.757629555	-5.221374938	-6.075619831	0.854244893	2.57E-08	1.019807115
NM_000449	3UTRd	1	-	8.623908787	9.064792123	0.582994035	0.84951435	-0.266520315	0.465569478	0.88615869
NM_000566	3UTRd	1	+	3.294371436	3.452208272	-0.825275488	-0.605649132	-0.219626357	0.460629467	1.043759639
NM_000574	3UTRd	1	+	6.938549981	7.419724625	-2.440056848	-2.416954993	-0.023101855	0.975500928	0.727958046
NM_000655	3UTRd	1	-	3.646972504	4.057857404	-0.407933199	-0.08168288	-0.326250319	0.017756858	0.943023364
NM_000849	3UTRd	1	-	7.185771692	7.683212519	-0.722805549	-0.390424376	-0.332381173	0.218749191	0.891891639
NM_000959	3UTRd	1	+	3.738708383	4.210115555	-0.825833931	-0.927667353	0.101833422	0.237825126	0.672105403
NM_000963	3UTRd	1	-	3.704646121	4.312161145	-0.58089631	-0.203238684	-0.377657626	0.254705182	0.852719174
NM_000983	3UTRd	1	-	7.109281341	8.679001731	-0.425909182	0	-0.425909182	0.332425091	0.45256245
NM_001001396	3UTRd	1	+	7.801742964	7.960535193	0.071658541	0.217081769	-0.145423227	0.985883828	0.990776118
NM_001001734	3UTRd	1	+	6.448708879	6.143883597	1.765950521	1.417766284	0.348184237	0.818556053	0.970392997
NM_001002912	3UTRd	2	-	4.000982941	3.341540771	0.266641297	-0.332287915	0.598929212	0.00767552	1.042836481
NM_001005290	3UTRd	1	-	6.252037085	6.457158782	-0.597853559	-0.249756797	-0.348096762	0.239983944	1.104179763
NM_001005388	3UTRd	1	+	3.473842229	3.348732391	-1.619398876	-1.358448995	-0.260949881	0.187633695	1.306819347
NM_001005741	3UTRd	1	-	4.140830678	5.33819915	-3.105603364	-2.048873904	-1.05672946	0.020233308	0.907117278
NM_001005742	3UTRd	1	-	4.140830678	5.33819915	-3.105603364	-2.048873904	-1.05672946	0.020233308	0.907117278
NM_001006605	3UTRd	1	-	6.60099633	7.178141136	-0.419862411	-0.178948237	-0.240914174	0.004185014	0.792108173
NM_001006624	3UTRd	1	+	6.725763095	7.126977955	-0.594233174	-0.258941436	-0.335291737	0.756497136	0.955333842
NM_001006625	3UTRd	1	+	6.725763095	7.126977955	-0.594233174	-0.258941436	-0.335291737	0.756497136	0.955333842
NM_001007099	3UTRd	1	+	5.613356598	5.935009578	-3.028597729	-3.226566606	0.197968878	0.202742963	0.697554644
NM_001007100	3UTRd	1	+	5.613356598	5.935009578	-3.028597729	-3.226566606	0.197968878	0.202742963	0.697554644
NM_001007214	3UTRd	1	+	6.689500248	7.159900973	-0.476971646	-0.04497087	-0.432000775	0.460877002	0.973734289
NM_001007237	3UTRd	1	-	6.075142057	7.114134527	-0.259243122	0.413124407	-0.672367528	0.218757262	0.775594812
NM_001007239	3UTRd	1	+	7.175892695	7.230543337	-0.539422401	-0.575130188	0.035707787	0.908739047	0.939289359
NM_001007250	3UTRd	2	+	5.613356598	5.935009578	-3.114951953	-3.483961987	0.369010034	0.362151094	0.619569051
NM_001007257	3UTRd	1	+	8.76296806	9.082391804	-1.047797298	-0.309468475	-0.738328823	0.144478921	1.336912531
NM_001007544	3UTRd	1	-	7.772242577	6.314259337	2.607452551	1.588142023	1.019310528	0.233159829	1.355356818
NM_001007553	3UTRd	1	-	10.04272745	11.08916742	-1.229288455	-0.523556589	-0.705731866	0.265609957	0.789653639
NM_001007794	3UTRd	1	+	6.375162384	6.777588023	-2.000553746	-1.677009108	-0.323544638	0.662330157	0.946791723
NM_001008493	3UTRd	1	-	9.773258554	9.529083773	0.450986474	0.159727005	0.291259469	0.792246115	0.967890209
NM_001009566	3UTRd	1	-	8.253992866	7.963314692	0.162522855	-0.436087475	0.59861033	0.762763983	0.807798765
NM_001009955	3UTRd	1	-	6.519476929	7.457975223	-1.951645789	-1.341271018	-0.61037477	0.704831145	0.796571891
NM_001010846	3UTRd	1	-	5.510384223	5.064902664	0.014119591	-0.38968242	0.403802011	0.07867276	1.029311428
NM_001010861	3UTRd	1	-	3.633390827	3.443897287	-0.957649702	-0.655814142	-0.30183556	0.341503101	1.405739334
NM_001010867	3UTRd	1	+	6.82520104	7.326742442	0.991160589	0.992976023	-0.001815434	0.838377952	0.707241105
NM_001010898	3UTRd	1	+	7.056966175	7.950571908	1.633775382	1.7376732	-0.103897818	0.670305044	0.578461194
NM_001010935	3UTRd	2	+	7.219466193	8.05409287	-1.21511648	-0.663974415	-0.551142065	0.943644481	0.821604158
NM_001010984	3UTRd	1	+	7.96608714	7.757208485	-1.57175711	-1.624491029	0.052733919	0.720889863	1.114305436
NM_001012329	3UTRd	1	-	4.438844261	5.042994646	-3.250678061	-2.142861306	-1.107816755	1.62E-05	1.417812122
NM_001013615	3UTRd	1	+	5.458148433	4.888816522	-0.663424606	-1.191635404	0.528210799	0.295161733	1.02891308
NM_001013642	3UTRd	2	+	6.844282631	6.883018417	-0.567488878	-0.415325984	-0.152162895	0.613786008	1.081794981
NM_001014765	3UTRd	1	+	6.496359243	5.813996323	-0.159317339	-0.057298978	-0.102018361	0.670633854	1.722353507
NM_001017415	3UTRd	1	+	8.758506797	9.8643878	-1.21701021	-0.578766863	-0.638243347	0.018746413	0.723147749
NM_001017416	3UTRd	1	+	8.758506797	9.8643878	-1.262242058	-0.588311034	-0.673931024	0.014333609	0.741259206
NM_001017424	3UTRd	1	+	4.336378895	4.971107115	-0.852324184	0.553203515	-1.405527699	0.050085002	1.706215031
NM_001017425	3UTRd	1	+	4.336378895	4.971107115	-0.852324184	0.553203515	-1.405527699	0.050085002	1.706215031
NM_001017977	3UTRd	1	+	5.646377407	5.909655356	-3.439484475	-3.199062915	-0.240421561	0.862827845	0.984281997
NM_001018067	3UTRd	1	-	10.42712675	10.45253033	0.239839772	0.555205544	-0.315365772	0.354519861	1.222608235
NM_001018068	3UTRd	1	-	10.42712675	10.45253033	0.239839772	0.555205544	-0.315365772	0.354519861	1.222608235
NM_001018069	3UTRd	1	-	10.42712675	10.45253033	0.239839772	0.555205544	-0.315365772	0.354519861	1.222608235
NM_001024226	3UTRd	1	+	10.93355965	10.81897286	-0.426359463	-0.344104617	-0.082254846	0.55208537	1.146186357
NM_001024227	3UTRd	1	+	10.93355965	10.81897286	-0.507031985	-0.362298698	-0.144733286	0.3625846	1.196914476
NM_001024228	3UTRd	1	+	10.93355965	10.81897286	-0.507031985	-0.362298698	-0.144733286	0.3625846	1.196914476
NM_001024732	3UTRd	1	-	5.382302262	5.91834105	-1.862354092	-1.606115178	-0.256238914	0.866160119	0.823705271
NM_001025107	3UTRd	1	-	9.089090457	9.398096766	0.450695587	0.886506676	-0.435811089	0.872292363	1.091872788
NM_001025109	3UTRd	1	-	4.636142228	4.065381948	-0.17264239	-0.512385346	0.339742956	0.677069022	1.173662272
NM_001025603	3UTRd	1	-	8.623908787	9.064792123	0.582994035	0.84951435	-0.266520315	0.465569478	0.88615869
NM_001031680	3UTRd	1	-	6.549030644	6.594758985	-0.807691981	-0.788490988	-0.019200993	0.990847379	0.98178066
NM_001031740	3UTRd	1	+	7.047234388	7.884444242	-0.038038621	0.075923661	-0.113962281	0.66227855	0.605732375
NM_001032291	3UTRd	1	-	6.252037085	6.457158782	-0.322059575	-0.194634625	-0.12742495	0.657198747	0.947569228
NM_001032363	3UTRd	1	+	5.029502449	6.001685413	-5.381732591	-3.804181881	-1.57755071	0.005879425	1.521366504
NM_001033044	3UTRd	1	-	10.80895869	10.59551731	-0.327384606	0.008687711	-0.336072316	0.508467491	1.463592272
NM_001033056	3UTRd	1	-	10.80895869	10.59551731	0.100612123	0.423972479	-0.323360356	0.524290636	1.45075283
NM_001033910	3UTRd	1	+	6.421649942	7.250510833	-0.027934458	-0.13392886	0.105994401	0.901769828	0.523094936
NM_001035511	3UTRd	1	+	8.416047673	8.82054302	0.993169958	0.88929915	0.103870808	0.322721607	0.703018151
NM_001035512	3UTRd	1	+	8.416047673	8.82054302	0	0	0	0.22953174	0.755500519
NM_001035513	3UTRd	1	+	8.416047673	8.82054302	0	0	0	0.22953174	0.755500519
NM_001037277	3UTRd	1	+	7.92389452	9.246653168	-0.263380534	0.516175003	-0.779555537	0.052928384	0.686245596
NM_001037317	3UTRd	1	-	3.633390827	3.443897287	-0.957649702	-0.655814142	-0.30183556	0.341503101	1.405739334
NM_001038707	3UTRd	2	-	8.555352063	8.723626022	0.173783425	0.150572522	0.023210902	0.766250399	0.875703958
NM_001039585	3UTRd	1	+	3.738708383	4.210115555	-0.825833931	-0.927667353	0.101833422	0.237825126	0.672105403
NM_001039589	3UTRd	1	+	7.436599541	6.799824706	0.785065048	0.175462123	0.609602925	0.583077079	1.019012614
NM_001039711	3UTRd	1	-	6.36980845	5.787140542	-1.068591936	-1.677455864	0.608863928	0.61904651	0.982006161
NM_001039712	3UTRd	1	-	6.36980845	5.787140542	-1.068591936	-1.677455864	0.608863928	0.61904651	0.982006161
NM_001039802	3UTRd	1	+	3.780626368	4.479040485	-2.648271748	-1.273317394	-1.374954353	0.271149024	1.598302226
NM_001042663	3UTRd	1	-	9.029767647	8.907098371	3.097389472	3.619058496	-0.521669024	0.005378573	1.563022233
NM_001042664	3UTRd	1	-	9.029767647	8.907098371	3.097389472	3.619058496	-0.521669024	0.005378573	1.563022233
NM_001042665	3UTRd	1	-	9.029767647	8.907098371	3.097389472	3.619058496	-0.521669024	0.005378573	1.563022233
NM_001042681	3UTRd	1	-	10.11269673	9.66235219	1.855556814	1.548883911	0.306672904	0.911399844	1.104713018
NM_001042682	3UTRd	1	-	10.11269673	9.66235219	1.908117683	1.753271654	0.154846029	0.208183273	1.227308989
NM_001043352	3UTRd	1	-	11.86343335	11.67748918	4.144998851	4.353646003	-0.208647152	0.019946058	1.314570317
NM_001043353	3UTRd	1	-	11.86343335	11.67748918	4.310054713	4.559221823	-0.24916711	0.007981327	1.352015108
NM_001048194	3UTRd	1	+	7.402839348	8.199688171	-0.704304818	-0.31684625	-0.387458568	0.047307067	0.752941531
NM_001048195	3UTRd	1	+	7.402839348	8.199688171	-0.736328404	-0.402033564	-0.33429484	0.079674104	0.725700423
NM_001048199	3UTRd	1	+	7.402839348	8.199688171	-1.102672106	-0.642593657	-0.460078449	0.022915402	0.791811884
NM_001048210	3UTRd	2	-	8.97550198	9.102788651	-0.644239449	-0.258582919	-0.38565653	0.2173086	1.196126405
NM_001077195	3UTRd	1	-	7.820109315	9.05987814	0.753240653	2.082723141	-1.329482487	0.158135977	1.064158954
NM_001077394	3UTRd	1	-	5.551911954	6.522966393	-1.385978336	-0.941142418	-0.444835918	0.654511238	0.694372385
NM_001077395	3UTRd	1	-	5.551911954	6.522966393	-1.385978336	-0.941142418	-0.444835918	0.654511238	0.694372385
NM_001077397	3UTRd	1	-	9.356602775	10.42357998	0.416699841	1.155386399	-0.738686558	7.83E-08	0.796479619
NM_001077700	3UTRd	1	+	9.553848273	9.078677576	1.121525953	0.503494748	0.618031205	0.426730275	0.905721551
NM_001077701	3UTRd	1	+	9.553848273	9.078677576	1.121525953	0.503494748	0.618031205	0.426730275	0.905721551
NM_001077702	3UTRd	1	+	8.680566463	8.496623281	0.294212143	0.227547695	0.066664448	0.889870744	1.084686954
NM_001077703	3UTRd	1	+	8.680566463	8.496623281	0.294391768	0.404800995	-0.110409227	0.81876766	1.226334381
NM_001077704	3UTRd	1	+	8.680566463	8.496623281	0.294391768	0.404800995	-0.110409227	0.81876766	1.226334381
NM_001079809	3UTRd	1	+	8.169661576	8.764144295	-1.301313988	-0.951155507	-0.350158481	0.160222682	0.844211135
NM_001083924	3UTRd	1	-	5.121894546	4.711929907	-0.473572386	-0.205662794	-0.267909592	0.875352534	1.599780787
NM_001083963	3UTRd	1	-	7.091675808	6.967040205	-0.388670763	-0.40061861	0.011947847	0.87483245	1.081240724
NM_001083964	3UTRd	1	-	7.091675808	6.967040205	-0.303559499	-0.326722852	0.023163353	0.760480978	1.07286775
NM_001083965	3UTRd	1	-	7.091675808	6.967040205	-0.388670763	-0.40061861	0.011947847	0.87483245	1.081240724
NM_001098616	3UTRd	1	-	6.821538307	8.278775916	-3.892316168	-2.931721873	-0.960594296	0.003646636	0.708753907
NM_001098721	3UTRd	1	-	7.939851146	8.355696339	0.518228777	0.280052677	0.2381761	0.720148844	0.635506465
NM_001098722	3UTRd	1	-	7.939851146	8.355696339	-0.122690177	0.101223826	-0.223914003	0.736164052	0.875433083
NM_001099625	3UTRd	1	+	3.641401878	3.587579307	-4.237642965	-3.859991394	-0.377651571	0.777975589	1.34861088
NM_001099626	3UTRd	1	+	3.641401878	3.587579307	-4.054880419	-3.774679514	-0.280200905	0.870620625	1.260523904
NM_001099627	3UTRd	2	+	3.641401878	3.587579307	-4.18798737	-3.877898043	-0.310089327	0.841929514	1.286910656
NM_001100910	3UTRd	1	+	9.298037529	8.995029576	-1.078734269	-1.356639598	0.277905329	0.828004402	1.017552071
NM_001102396	3UTRd	1	-	9.774517976	10.50280974	1.19119842	1.79257897	-0.60138055	0.071962931	0.915790044
NM_001103	3UTRd	1	+	7.315428077	6.982393857	0	0.196811083	-0.196811083	0.194327928	1.443774375
NM_001111	3UTRd	1	-	9.089090457	9.398096766	0.450695587	0.886506676	-0.435811089	0.872292363	1.091872788
NM_001113347	3UTRd	1	-	7.522984629	7.374882356	-0.687392534	-0.554791657	-0.132600877	0.00043335	1.214786811
NM_001113348	3UTRd	1	-	7.522984629	7.374882356	-0.750950772	-0.620318415	-0.130632357	0.000484431	1.213130396
NM_001113349	3UTRd	1	-	7.522984629	7.374882356	-0.750950772	-0.620318415	-0.130632357	0.000484431	1.213130396
NM_001113482	3UTRd	1	+	7.047234388	7.884444242	-0.038038621	0.075923661	-0.113962281	0.66227855	0.605732375
NM_001114172	3UTRd	1	-	6.066266812	6.029893861	-1.517961589	-1.539138313	0.021176724	0.967130909	1.010588891
NM_001114309	3UTRd	1	+	3.438981974	4.37981025	-1.094186968	-0.254441459	-0.839745509	0.011329702	0.932332998
NM_001114600	3UTRd	1	+	7.749415672	7.703878873	-0.535480887	-0.85094913	0.315468243	0.956344077	0.829358956
NM_001114752	3UTRd	1	+	6.938549981	7.419724625	-2.440056848	-2.416954993	-0.023101855	0.975500928	0.727958046
NM_001115113	3UTRd	1	-	9.346212475	9.52239667	0.176121798	0.044069389	0.132052409	0.813631621	0.807628315
NM_001123395	3UTRd	1	-	3.637462671	4.231945219	-3.063405723	-2.547084156	-0.516321568	0.994452559	0.947264366
NM_001126	3UTRd	1	-	7.294137487	7.162700948	-1.960078038	-2.336209597	0.37613156	0.432894639	0.843994194
NM_001127173	3UTRd	1	+	4.923682675	4.951691267	0.056196916	0.714358457	-0.658161541	0.084227876	1.547729069
NM_001127328	3UTRd	1	+	5.709481411	6.947377094	-3.068213652	-2.729975672	-0.33823798	0.915873784	0.536013892
NM_001127394	3UTRd	1	+	7.419120964	8.097185976	0.244304212	0.233325445	0.010978766	0.948149698	0.620264827
NM_001127708	3UTRd	1	+	6.281223814	7.029754357	2.177309029	2.753408979	-0.576099949	0.794918185	0.887346456
NM_001127709	3UTRd	1	+	6.281223814	7.029754357	2.177309029	2.753408979	-0.576099949	0.794918185	0.887346456
NM_001127710	3UTRd	1	+	6.281223814	7.029754357	2.177309029	2.753408979	-0.576099949	0.794918185	0.887346456
NM_001130040	3UTRd	1	-	6.799226059	6.366074582	0.488942355	-0.099666686	0.588609042	0.040776089	0.897847567
NM_001130041	3UTRd	1	-	6.799226059	6.366074582	0.082666027	-0.234926494	0.317592522	0.233893344	1.083394713
NM_001130042	3UTRd	1	-	7.165540972	7.581443435	-1.265862535	-0.996874747	-0.268987788	0.633625621	0.903179925
NM_001130043	3UTRd	1	-	7.165540972	7.581443435	-1.339217881	-1.15772667	-0.181491211	0.746977672	0.850031817
NM_001130440	3UTRd	2	+	11.06296287	11.62138562	0.433843863	0.417814924	0.016028938	0.768762584	0.671541427
NM_001130523	3UTRd	1	-	10.04272745	11.08916742	-1.229288455	-0.523556589	-0.705731866	0.265609957	0.789653639
NM_001134673	3UTRd	1	+	7.990925392	7.532392821	-0.263623543	-0.787221875	0.523598332	0.766241558	0.955901745
NM_001134759	3UTRd	1	-	7.165540972	7.581443435	-1.148469558	-0.905058315	-0.243411244	0.665908862	0.887309168
NM_001135218	3UTRd	1	-	4.487648458	6.816844603	-3.593201641	-1.71156096	-1.881640682	0.540470507	0.733284291
NM_001135255	3UTRd	1	+	5.641375196	6.459273886	-0.771397364	-0.774241203	0.002843839	0.338445983	0.56615048
NM_001135256	3UTRd	1	+	5.641375196	6.459273886	-1.042638089	-0.82949153	-0.213146559	0.885405345	0.65758435
NM_001135610	3UTRd	1	+	6.403571592	5.296608191	0	0	0	0.677857505	2.15391811
NM_001136018	3UTRd	1	+	5.77215655	5.963346938	-2.304345782	-1.666374492	-0.63797129	0.231509612	1.362995597
NM_001136115	3UTRd	1	+	8.655540711	8.890821355	-1.069352926	-0.495720754	-0.573632172	0.237414002	1.264311123
NM_001136140	3UTRd	1	+	7.287226797	8.165689699	-1.210631827	-0.849888975	-0.360742852	0.015296655	0.69847479
NM_001136204	3UTRd	1	-	8.912197242	9.467371413	-0.421332809	8.88E-16	-0.421332809	0.668029489	0.911401493
NM_001136223	3UTRd	1	+	5.258283367	6.602852882	-3.468323347	-2.284207514	-1.184115833	0.74030592	0.894743658
NM_001136224	3UTRd	1	+	5.258283367	6.602852882	-3.354691557	-2.215057168	-1.139634389	0.788245331	0.867577699
NM_001136265	3UTRd	1	-	5.618382238	6.05253598	0	-4.44E-16	4.44E-16	0.634853535	0.740127773
NM_001136275	3UTRd	1	+	10.29527807	10.26007361	1.510542592	1.034691694	0.475850898	0.065946958	0.736804388
NM_001136478	3UTRd	1	-	8.499470266	9.184641721	-0.095899467	0.227656081	-0.323555547	0.68398536	0.778292356
NM_001136479	3UTRd	1	-	8.499470266	9.184641721	-0.271045263	0.088764099	-0.359809363	0.644721612	0.798098052
NM_001136494	3UTRd	1	-	8.888268527	9.370065842	0.23124715	0.443769632	-0.212522482	0.695199432	0.829736505
NM_001136495	3UTRd	1	-	8.888268527	9.370065842	-0.078502305	0.201954462	-0.280456767	0.643773335	0.869742026
NM_001136497	3UTRd	1	+	11.20278043	11.93107202	0.555069494	0.899464529	-0.344395036	0.441660605	0.766364928
NM_001142546	3UTRd	1	-	7.716237466	7.954871501	-0.689743102	-0.414200989	-0.275542114	0.988276731	1.025912777
NM_001142587	3UTRd	1	+	7.029689482	7.88197592	-0.706074657	0.019922909	-0.725997565	0.114061874	0.916185178
NM_001142588	3UTRd	1	+	7.029689482	7.88197592	-0.183308652	0.076839904	-0.260148555	0.513984422	0.663359168
NM_001142589	3UTRd	1	+	7.029689482	7.88197592	-0.166502498	0.119893499	-0.286395996	0.479882465	0.675538341
NM_001142590	3UTRd	1	+	7.029689482	7.88197592	-2.347226132	-1.782896332	-0.5643298	0.205471763	0.819061316
NM_001142782	3UTRd	1	+	9.537774515	9.279135094	8.88E-16	-8.88E-16	1.78E-15	1	1.196349917
NM_001145277	3UTRd	1	+	8.478879872	8.966119144	0.574443075	0.688175457	-0.113732382	0.518999691	0.771903878
NM_001145278	3UTRd	1	+	8.478879872	8.966119144	0.41833973	0.583045896	-0.164706166	0.380589543	0.799664581
NM_001145511	3UTRd	1	+	7.990925392	7.532392821	-0.263623543	-0.787221875	0.523598332	0.766241558	0.955901745
NM_001145512	3UTRd	1	+	7.990925392	7.532392821	-0.263623543	-0.787221875	0.523598332	0.766241558	0.955901745
NM_001145635	3UTRd	1	-	5.423039266	6.062262556	-0.288990279	0.014028645	-0.303018924	0.80614333	0.792122594
NM_001146068	3UTRd	1	+	5.553642886	7.056067766	-3.708817901	-1.671531999	-2.037285902	0.392259517	1.448802581
NM_001146110	3UTRd	1	+	9.553848273	9.078677576	0.855592619	0.490453191	0.365139427	0.854182645	1.079251628
NM_001146111	3UTRd	1	+	8.680566463	8.496623281	0.294212143	0.227547695	0.066664448	0.889870744	1.084686954
NM_001146112	3UTRd	1	+	9.553848273	9.078677576	0.294829642	0.238705817	0.056123825	0.570958552	1.337043934
NM_001146113	3UTRd	1	+	8.680566463	8.496623281	-0.87328181	-0.582054295	-0.291227515	0.548806805	1.390082682
NM_001146191	3UTRd	1	+	9.574851672	9.614502518	0.159261663	0.221116374	-0.06185471	0.637221377	1.015509591
NM_001159969	3UTRd	1	-	8.213146913	9.157405737	-1.059205572	-0.773772318	-0.285433254	0.629786149	0.633393703
NM_001160011	3UTRd	1	+	4.026739385	4.41828024	-3.606767184	-3.748821661	0.142054477	0.244817292	0.690830971
NM_001160331	3UTRd	1	+	3.473842229	3.348732391	-1.125648459	-0.859365969	-0.266282489	0.179536748	1.311658659
NM_001160332	3UTRd	1	+	3.473842229	3.348732391	-1.101043936	-1.358448995	0.257405059	0.193186688	0.912378767
NM_001161465	3UTRd	1	-	5.608680233	6.357886507	-1.815955654	-0.962812593	-0.853143062	0.110040611	1.074702083
NM_001162536	3UTRd	1	-	6.183628334	6.56877238	1.372231911	1.038077236	0.334154675	0.575146313	0.607392618
NM_001162893	3UTRd	1	-	5.874371397	7.537133661	-1.182809665	0.251048671	-1.433858336	0.069868557	0.853282918
NM_001162894	3UTRd	1	-	5.874371397	7.537133661	-1.345799351	0.027038872	-1.372838223	0.092587539	0.817945123
NM_001162895	3UTRd	1	-	5.874371397	7.537133661	-1.094169723	0.054077744	-1.148247467	0.233507059	0.700028325
NM_001162916	3UTRd	1	+	4.338135035	6.24703539	-4.642449458	-3.176670427	-1.465779031	0.014063238	0.735541515
NM_001164245	3UTRd	1	+	9.11432743	8.97887007	0.178040107	0.569628312	-0.391588205	0.183729367	1.440975259
NM_001164246	3UTRd	1	+	9.11432743	8.97887007	0.088136687	0.569628312	-0.481491626	0.109607329	1.53362843
NM_001164824	3UTRd	1	-	7.795646375	7.787091163	-0.447011377	-0.404799604	-0.042211773	0.953277561	1.035815452
NM_001164825	3UTRd	1	-	7.795646375	7.787091163	-0.447011377	-0.404799604	-0.042211773	0.953277561	1.035815452
NM_001164829	3UTRd	1	-	5.23521434	5.497348822	0.023918162	0.161012897	-0.137094735	0.812475486	0.916978779
NM_001166293	3UTRd	1	-	8.370655319	8.655902725	0.10056594	0	0.10056594	0.814507077	0.765347398
NM_001166294	3UTRd	1	-	8.370655319	8.655902725	0.10056594	0	0.10056594	0.814507077	0.765347398
NM_001166295	3UTRd	1	-	8.370655319	8.655902725	0.10056594	0	0.10056594	0.814507077	0.765347398
NM_001166417	3UTRd	1	-	8.370655319	8.655902725	0.10056594	0	0.10056594	0.814507077	0.765347398
NM_001166496	3UTRd	1	-	7.887915684	7.983881423	-2.409588596	-1.49569579	-0.913892806	0.449198957	1.762871195
NM_001166663	3UTRd	1	-	4.378128893	3.980295871	-0.380615238	-0.150110826	-0.230504412	0.210124194	1.545782602
NM_001166664	3UTRd	1	-	4.378128893	3.980295871	-0.380615238	-0.150110826	-0.230504412	0.210124194	1.545782602
NM_001167738	3UTRd	1	+	8.105783469	7.613186845	0.323192929	0.943725868	-0.620532939	0.272475812	2.163143781
NM_001167830	3UTRd	1	-	9.594358812	9.748369112	-0.424133513	-0.481307078	0.057173564	0.689220106	0.86382809
NM_001170637	3UTRd	1	+	7.876408473	8.210782803	-0.20059419	0.247691813	-0.448286003	0.393659303	1.082158388
NM_001171811	3UTRd	1	-	4.140830678	5.33819915	-3.105603364	-2.048873904	-1.05672946	0.020233308	0.907117278
NM_001171812	3UTRd	1	-	4.140830678	5.33819915	-2.805948013	-1.808046167	-0.997901846	0.026331526	0.870872471
NM_001172411	3UTRd	1	+	6.941153175	6.370927403	-0.023496805	-0.431818945	0.408322139	0.68505351	1.118762369
NM_001172412	3UTRd	1	+	6.941153175	6.370927403	4.44E-16	-0.187340802	0.187340802	0.712801465	1.303946764
NM_001173524	3UTRd	1	+	9.768924323	10.10649409	-0.277779373	-0.070504768	-0.207274605	0.399023991	0.913644507
NM_001174061	3UTRd	1	+	7.749796302	7.923262644	-0.434728267	0.171675654	-0.606403921	0.526310745	1.349979574
NM_001184763	3UTRd	1	+	8.502221284	8.245118569	-0.588087453	-0.181560817	-0.406526637	0.347056942	1.584062602
NM_001184866	3UTRd	1	+	5.549948903	4.302215807	0.618570751	-0.026316678	0.644887429	0.866063771	1.518709217
NM_001184867	3UTRd	1	+	5.549948903	4.302215807	0.618570751	-0.026316678	0.644887429	0.866063771	1.518709217
NM_001184870	3UTRd	1	+	5.549948903	4.302215807	0.512696557	0	0.512696557	0.605201723	1.664439624
NM_001184871	3UTRd	1	+	5.549948903	4.302215807	0.512696557	0.151469887	0.361226671	0.36190934	1.848693973
NM_001184872	3UTRd	1	+	5.549948903	4.302215807	0.512696557	0	0.512696557	0.605201723	1.664439624
NM_001184873	3UTRd	1	+	5.549948903	4.302215807	0.618570751	0.075734943	0.542835808	0.661570494	1.630028612
NM_001185093	3UTRd	1	+	6.458592389	6.003644095	-0.750810341	-0.893218902	0.142408561	0.593364696	1.241892014
NM_001185094	3UTRd	1	+	6.458592389	6.003644095	-0.581379869	-0.893218902	0.311839033	0.254926977	1.104282476
NM_001185117	3UTRd	1	-	3.637462671	4.231945219	-3.150841958	-2.577951037	-0.57289092	0.941339184	0.98514526
NM_001185127	3UTRd	1	-	8.657030865	8.601376068	1.219316668	1.138636786	0.080679882	0.42396048	0.98280351
NM_001193321	3UTRd	1	+	4.998613598	4.891122449	0.863556544	0.444646866	0.418909678	0.535054557	0.805849019
NM_001193322	3UTRd	2	+	4.998613598	4.891122449	-0.313617329	0.146799033	-0.460416361	0.496267326	1.482371974
NM_001193495	3UTRd	1	-	9.089090457	9.398096766	0.450695587	0.886506676	-0.435811089	0.872292363	1.091872788
NM_001193599	3UTRd	1	+	5.613356598	5.935009578	-2.71184483	-2.775913556	0.064068726	0.121173959	0.765396014
NM_001193600	3UTRd	1	+	5.613356598	5.935009578	-2.689040534	-2.775913556	0.086873022	0.132741607	0.75339272
NM_001193617	3UTRd	1	+	5.613356598	5.935009578	-2.71184483	-2.775913556	0.064068726	0.121173959	0.765396014
NM_001193644	3UTRd	1	-	7.40099936	7.967882604	-0.037176371	-0.369071699	0.331895329	0.226658784	0.536340621
NM_001194937	3UTRd	1	-	8.303160049	8.017211619	-2.142332806	-1.92657489	-0.215757916	0.633393674	1.415887212
NM_001194938	3UTRd	1	-	8.303160049	8.017211619	-1.919036495	-1.759382967	-0.159653529	0.717253748	1.361882238
NM_001194999	3UTRd	1	+	5.683608589	7.897023097	-1.521263254	-0.353026171	-1.168237083	0.701636293	0.48458531
NM_001195000	3UTRd	1	+	5.683608589	7.897023097	-1.588518162	-0.358578821	-1.22993934	0.626514731	0.505759996
NM_001195035	3UTRd	1	+	5.683608589	7.897023097	-1.521263254	-0.069419426	-1.451843829	0.393028658	0.5898538
NM_001195100	3UTRd	1	-	10.70832015	10.72656368	-0.35379589	-0.302474762	-0.051321128	0.557375398	1.023192499
NM_001195101	3UTRd	1	-	10.70832015	10.72656368	-0.110773284	-0.082874728	-0.027898556	0.571707063	1.006714795
NM_001195193	3UTRd	1	+	8.445236192	9.181371883	-0.689902328	-0.151609625	-0.538292703	0.012155355	0.87185312
NM_001195303	3UTRd	1	-	4.823178681	6.629519708	-0.532059599	-0.182631314	-0.349428285	0.086910338	0.36427181
NM_001195811	3UTRd	1	-	3.617332525	4.343945328	-0.792251144	0.122711498	-0.914962642	0.124607557	1.139459651
NM_001195812	3UTRd	1	-	3.617332525	4.343945328	-0.594101654	0.122711498	-0.716813151	0.218417926	0.993230417
NM_001197131	3UTRd	1	+	7.025755902	7.397647843	0	-4.44E-16	4.44E-16	1	0.772768428
NM_001197320	3UTRd	1	-	9.394349906	9.041058848	-0.131991999	-0.017919466	-0.114072534	0.194823704	1.382580604
NM_001198783	3UTRd	1	+	9.828654723	9.425877246	0.116607955	0.120780092	-0.004172138	0.929637422	1.325879453
NM_001198786	3UTRd	1	+	9.828654723	9.425877246	0.271628323	0.251761576	0.019866747	0.67548227	1.303970046
NM_001198850	3UTRd	1	-	6.193128323	6.663751674	-4.122150482	-3.566706112	-0.55544437	0.159349547	1.060556161
NM_001198851	3UTRd	1	-	6.193128323	6.663751674	-4.038679821	-3.52821944	-0.510460381	0.192530159	1.027997695
NM_001198852	3UTRd	1	-	6.193128323	6.663751674	-4.038679821	-3.52821944	-0.510460381	0.192530159	1.027997695
NM_001198862	3UTRd	1	-	6.15195035	7.034503359	-1.155909942	-0.513869589	-0.642040353	0.06190704	0.846444478
NM_001198956	3UTRd	1	+	5.646377407	5.909655356	-3.439484475	-3.199062915	-0.240421561	0.862827845	0.984281997
NM_001198957	3UTRd	1	+	5.646377407	5.909655356	-3.439484475	-3.199062915	-0.240421561	0.862827845	0.984281997
NM_001198978	3UTRd	1	+	9.031074994	8.897103774	0.072414583	0.18069606	-0.108281477	0.57374246	1.182838164
NM_001198979	3UTRd	1	+	9.031074994	8.897103774	0.072414583	0.18069606	-0.108281477	0.57374246	1.182838164
NM_001198980	3UTRd	1	+	9.031074994	8.897103774	0.072414583	0.18069606	-0.108281477	0.57374246	1.182838164
NM_001198993	3UTRd	1	-	8.356059368	8.64797882	0.275077935	0.139071824	0.136006111	0.347086698	0.743329844
NM_001198994	3UTRd	1	-	8.356059368	8.64797882	0.680861541	0.770224765	-0.089363225	0.531407649	0.869009451
NM_001198995	3UTRd	1	-	8.356059368	8.64797882	0.275077935	0.139071824	0.136006111	0.347086698	0.743329844
NM_001199199	3UTRd	1	-	8.869560146	8.713205778	-0.225478334	-0.269875501	0.044397167	0.42494553	1.080693341
NM_001199262	3UTRd	2	-	8.337681029	7.332767281	-1.161223793	-2.261259601	1.100035808	8.70E-05	0.936193037
NM_001199263	3UTRd	1	-	8.337681029	7.332767281	-1.23616387	-2.573967907	1.337804037	1.67E-05	0.793944305
NM_001199328	3UTRd	1	+	5.88944659	6.768592431	-0.175836573	-0.273403363	0.09756679	0.574955763	0.508136276
NM_001199329	3UTRd	1	+	6.225856371	6.796175989	-0.231017632	-0.136701681	-0.094315951	0.537313497	0.718966439
NM_001199679	3UTRd	1	+	9.189488734	9.566588311	1.001572192	1.485829	-0.484256808	0.101445983	1.077103758
NM_001199739	3UTRd	1	-	3.934350737	3.52066004	-2.177701657	-1.76989365	-0.407808007	0.804603422	1.767240889
NM_001199741	3UTRd	1	+	5.224326764	6.549303133	-4.323751598	-3.120300824	-1.203450774	0.612587242	0.919215101
NM_001199742	3UTRd	1	+	5.224326764	6.549303133	-3.851784541	-3.134852145	-0.716932396	0.92531037	0.65608563
NM_001199756	3UTRd	1	+	6.735691535	6.382112755	-0.987894944	-1.36684546	0.378950516	0.466262218	0.98256739
NM_001199779	3UTRd	1	-	8.991616023	9.7100372	-1.221535171	-0.606199356	-0.615335815	0.000298797	0.93103973
NM_001199780	3UTRd	1	-	8.991616023	9.7100372	-1.131142734	-0.606199356	-0.524943378	0.002048781	0.874495098
NM_001199797	3UTRd	1	-	3.973068338	4.397019174	-1.41644224	-0.288259095	-1.128183145	0.000369409	1.629277458
NM_001199809	3UTRd	1	-	7.695601871	8.846537999	-1.054121588	-0.472462939	-0.581658648	0.402882899	0.673954229
NM_001199811	3UTRd	1	-	7.695601871	8.846537999	-1.054121588	-0.507678458	-0.54644313	0.430995824	0.657702473
NM_001199812	3UTRd	1	-	7.695601871	8.846537999	-1.007330967	-0.369605804	-0.637725163	0.360799772	0.700661259
NM_001200050	3UTRd	1	+	5.364245281	6.193202052	0.488000488	0.342502525	0.145497962	0.270884863	0.50893216
NM_001200052	3UTRd	1	+	5.364245281	6.193202052	0.107484607	0.208948673	-0.101464066	0.516138317	0.603952626
NM_001202423	3UTRd	1	-	7.549379757	7.169815693	-0.634299626	-0.341370941	-0.292928685	0.643870772	1.593824467
NM_001202554	3UTRd	1	+	6.57377002	6.689465736	-0.806067684	-0.174788179	-0.631279505	7.63E-06	1.429572502
NM_001202859	3UTRd	1	-	6.799226059	6.366074582	0.082666027	-0.234926494	0.317592522	0.233893344	1.083394713
NM_001204082	3UTRd	1	+	5.029502449	6.001685413	-5.381732591	-3.804181881	-1.57755071	0.005879425	1.521366504
NM_001204083	3UTRd	2	+	5.029502449	6.001685413	-5.381732591	-3.804181881	-1.57755071	0.005879425	1.521366504
NM_001204084	3UTRd	1	+	5.567497513	5.605307919	-1.297585533	-1.017808215	-0.279777318	0.564759516	1.182603877
NM_001204085	3UTRd	1	+	5.567497513	5.605307919	-1.297585533	-1.017808215	-0.279777318	0.564759516	1.182603877
NM_001204086	3UTRd	1	+	5.567497513	5.605307919	-1.297585533	-1.017808215	-0.279777318	0.564759516	1.182603877
NM_001204087	3UTRd	1	-	5.042572831	3.881567145	-1.095254953	-1.533927326	0.438672373	0.8835449	1.649848226
NM_001204088	3UTRd	1	+	5.567497513	5.605307919	-1.677462716	-1.470371506	-0.20709121	0.64470626	1.124497773
NM_001204089	3UTRd	1	+	5.567497513	5.605307919	-1.677462716	-1.470371506	-0.20709121	0.64470626	1.124497773
NM_001204171	3UTRd	1	+	9.591158781	9.05296935	0.13291112	-0.289872977	0.422784098	0.66117448	1.083279357
NM_001204172	3UTRd	1	+	9.591158781	9.05296935	-0.049371031	-0.289872977	0.240501947	0.992817434	1.229172576
NM_001204221	3UTRd	1	-	4.907505483	5.774969742	-2.659517457	-1.408960799	-1.250556658	0.028034357	1.304134257
NM_001204848	3UTRd	1	+	6.807751607	6.51027438	-0.938129378	-0.988487803	0.050358425	0.935248461	1.186834526
NM_001204856	3UTRd	1	+	6.807751607	6.51027438	-1.076861077	-0.988487803	-0.088373274	0.763838312	1.306629847
NM_001204961	3UTRd	2	+	8.472578972	8.988451113	0.214858764	0.01835388	0.196504884	0.968218596	0.61031374
NM_001205228	3UTRd	1	-	8.064678235	8.344910301	-0.078533001	-0.334608435	0.256075434	0.695964423	0.689533476
NM_001206540	3UTRd	2	-	9.151050985	9.715480037	-0.257419367	0.283760086	-0.541179453	0.501278667	0.984013764
NM_001206612	3UTRd	1	+	9.343498524	10.04982313	0.641507986	1.194080168	-0.552572182	0.269946105	0.898909371
NM_001206651	3UTRd	1	+	9.198378087	8.994848039	0.009158416	-0.22192155	0.231079966	0.925968422	0.981085028
NM_001206652	3UTRd	1	+	9.198378087	8.994848039	0.009158416	-0.22192155	0.231079966	0.925968422	0.981085028
NM_001206653	3UTRd	1	+	9.198378087	8.994848039	0.009158416	-0.22192155	0.231079966	0.925968422	0.981085028
NM_001242891	3UTRd	1	-	10.04272745	11.08916742	-1.229288455	-0.523556589	-0.705731866	0.265609957	0.789653639
NM_001242892	3UTRd	1	-	10.04272745	11.08916742	-1.229288455	-0.434960805	-0.79432765	0.183320925	0.83966612
NM_001242893	3UTRd	1	-	10.04272745	11.08916742	-1.229288455	-0.434960805	-0.79432765	0.183320925	0.83966612
NM_001243399	3UTRd	1	-	6.810305524	7.569083739	-0.74835049	-0.866193813	0.117843323	0.856221571	0.544641365
NM_001243564	3UTRd	1	+	6.64550507	6.531873057	-2.074138613	-1.738242438	-0.335896176	0.529919381	1.365593587
NM_001243565	3UTRd	1	+	6.64550507	6.531873057	-2.095762446	-1.760873722	-0.334888724	0.530958312	1.364640309
NM_001243767	3UTRd	1	+	11.20278043	11.93107202	0.342886974	0.795554665	-0.452667691	0.296689652	0.826092993
NM_001244664	3UTRd	1	+	9.690241106	10.27202147	0.957121488	1.314588335	-0.357466846	0.088533791	0.85600224
NM_001251977	3UTRd	1	+	9.550966202	8.764559012	2.321921042	2.01103838	0.310882663	0.408543711	1.390423651
NM_001251978	3UTRd	1	+	9.550966202	8.764559012	2.321921042	2.01103838	0.310882663	0.408543711	1.390423651
NM_001251979	3UTRd	1	+	9.550966202	8.764559012	2.321921042	2.01103838	0.310882663	0.408543711	1.390423651
NM_001251980	3UTRd	1	+	9.550966202	8.764559012	2.407694326	2.480059499	-0.072365173	0.018961261	1.813494491
NM_001251981	3UTRd	1	+	9.550966202	8.764559012	2.420948463	2.377131993	0.04381647	0.054381993	1.673177753
NM_001251982	3UTRd	1	+	9.550966202	8.764559012	2.117981193	1.703100398	0.414880796	0.71559519	1.293720884
NM_001251983	3UTRd	1	+	9.550966202	8.764559012	1.964855724	1.398933679	0.565922045	0.750763409	1.165125325
NM_001251984	3UTRd	1	+	9.550966202	8.764559012	2.321921042	2.01103838	0.310882663	0.408543711	1.390423651
NM_001251985	3UTRd	1	+	9.550966202	8.764559012	2.191475256	2.01103838	0.180436876	0.166891306	1.522002063
NM_001252100	3UTRd	1	-	5.554820878	5.464678523	-0.085361712	-0.242789937	0.157428225	0.9899288	0.954431875
NM_001252102	3UTRd	1	-	5.554820878	5.464678523	-0.404584209	-0.089144704	-0.315439505	0.427832967	1.324623043
NM_001252103	3UTRd	1	-	5.554820878	5.464678523	-0.404584209	-0.089144704	-0.315439505	0.427832967	1.324623043
NM_001252269	3UTRd	1	-	6.60099633	7.178141136	-0.365812441	-0.089474118	-0.276338322	0.002179823	0.811798465
NM_001252270	3UTRd	1	-	6.60099633	7.178141136	-0.365812441	-0.089474118	-0.276338322	0.002179823	0.811798465
NM_001252271	3UTRd	1	-	6.60099633	7.178141136	-0.074220872	0.23966994	-0.313890812	0.00109259	0.833206504
NM_001252511	3UTRd	1	+	6.750674433	6.566161571	-1.184793365	-1.570449626	0.385656261	0.897550078	0.869860888
NM_001252512	3UTRd	1	+	6.750674433	6.566161571	-1.184793365	-1.392083234	0.207289869	0.81998499	0.984336156
NM_001253849	3UTRd	2	-	4.876244793	3.483003868	0.221482368	-0.150967258	0.372449626	0.38773833	2.029031552
NM_001253850	3UTRd	2	-	4.876244793	3.483003868	0.221482368	-0.745499404	0.966981773	0.214228828	1.343744782
NM_001254748	3UTRd	1	-	4.823178681	6.629519708	-0.680878213	-0.565129703	-0.11574851	0.360166569	0.309799664
NM_001254749	3UTRd	1	-	4.823178681	6.629519708	-0.65244245	-0.106171827	-0.546270624	0.017982815	0.417523584
NM_001256121	3UTRd	1	+	6.16720531	6.751866525	-3.237558168	-2.446244693	-0.791313475	0.006768543	1.154007228
NM_001256127	3UTRd	1	+	8.775855655	9.000729903	0.176526137	0.157676575	0.018849562	0.68487834	0.844562555
NM_001256128	3UTRd	1	+	8.775855655	9.000729903	0.176526137	0.157676575	0.018849562	0.68487834	0.844562555
NM_001256129	3UTRd	1	-	7.074470611	8.061987159	-0.912934355	-0.259750937	-0.653183418	0.234699527	0.793150678
NM_001256164	3UTRd	1	-	8.766098193	9.076250496	-0.5517607	-0.63144923	0.07968853	0.351494375	0.763213802
NM_001256165	3UTRd	1	-	8.766098193	9.076250496	-0.526389991	-0.838803335	0.312413344	0.03717638	0.649514822
NM_001256385	3UTRd	2	-	8.752331056	9.247969285	3.441784698	3.258979731	0.182804967	0.761108727	0.624839171
NM_001256386	3UTRd	1	-	8.752331056	9.247969285	3.441784698	3.258979731	0.182804967	0.761108727	0.624839171
NM_001256387	3UTRd	1	-	8.752331056	9.247969285	3.441784698	3.258979731	0.182804967	0.761108727	0.624839171
NM_001256532	3UTRd	1	+	7.621263225	8.478299031	-0.337179102	0.27229962	-0.609478722	0.672210499	0.842321512
NM_001256533	3UTRd	1	+	7.621263225	8.478299031	-0.337179102	0.27229962	-0.609478722	0.672210499	0.842321512
NM_001256959	3UTRd	1	+	6.493026443	5.838213982	-1.676843829	-1.483615735	-0.193228094	0.600726415	1.800054459
NM_001262	3UTRd	1	+	7.738300009	7.64467894	1.196193535	1.556264278	-0.360070743	0.811192743	1.369540388
NM_001269	3UTRd	1	+	7.402839348	8.199688171	-0.895712391	-0.492246187	-0.403466204	0.040352859	0.761342426
NM_001286	3UTRd	1	+	6.493026443	5.838213982	-1.676843829	-1.483615735	-0.193228094	0.600726415	1.800054459
NM_001384	3UTRd	1	+	7.436599541	6.799824706	0.853364653	0.177477654	0.675886999	0.543519588	0.973253705
NM_001397	3UTRd	1	-	7.522984629	7.374882356	-0.830510039	-0.69450653	-0.136003509	0.000358135	1.217655296
NM_001400	3UTRd	1	+	3.414346523	3.379718912	-2.16916089	-1.320168203	-0.848992687	4.63E-05	1.844999336
NM_001460	3UTRd	2	+	3.977871593	3.708400246	-0.133884133	-0.380499238	0.246615105	0.594789017	1.015968901
NM_001531	3UTRd	1	+	5.683608589	7.897023097	-1.521263254	-0.353026171	-1.168237083	0.701636293	0.48458531
NM_001542	3UTRd	1	-	6.075142057	7.114134527	-0.417514555	0.413124407	-0.830638961	0.13605322	0.865524457
NM_001554	3UTRd	1	+	4.057857404	4.037243128	-3.137612431	-2.568696035	-0.568916396	0.361622007	1.50475715
NM_001559	3UTRd	1	+	3.783322886	4.412359934	-2.912455855	-2.601831283	-0.310624572	0.68601732	0.801951851
NM_001618	3UTRd	1	-	8.088915689	8.61950628	-0.477966859	-0.240393371	-0.237573487	0.343067413	0.81619337
NM_001658	3UTRd	1	+	10.93355965	10.81897286	-0.507031985	-0.362298698	-0.144733286	0.3625846	1.196914476
NM_001677	3UTRd	1	+	7.245052722	8.026693633	-1.081515013	-0.498947605	-0.582567409	0.046442149	0.87110981
NM_001684	3UTRd	1	+	7.801742964	7.960535193	-0.328355713	-0.292496564	-0.035859149	0.874689018	0.918318758
NM_001688	3UTRd	1	+	5.339934698	6.449219629	-1.574320034	-0.413282755	-1.161037279	0.001266925	1.036523157
NM_001748	3UTRd	1	+	5.553642886	7.056067766	-1.943789197	0	-1.943789197	0.438042279	1.357887838
NM_001773	3UTRd	1	-	4.636142228	4.065381948	-0.016160026	-0.319937441	0.303777415	0.625202839	1.203288735
NM_001791	3UTRd	1	+	3.780626368	4.479040485	-2.648271748	-1.273317394	-1.374954353	0.271149024	1.598302226
NM_001821	3UTRd	1	-	8.222339745	8.90221657	-0.165703827	0.41115718	-0.576861007	0.363873547	0.931084611
NM_001839	3UTRd	1	-	8.221692268	8.658138982	-1.432113551	-0.899884785	-0.532228766	0.072899559	1.068644539
NM_001889	3UTRd	1	-	7.165540972	7.581443435	-1.339217881	-1.138775102	-0.200442779	0.721761926	0.86127169
NM_001905	3UTRd	2	+	9.433259387	9.42768705	-0.247036406	-0.276996003	0.029959597	0.511329357	0.983238109
NM_001910	3UTRd	1	+	3.762125191	4.335171852	-0.993529633	-0.290057848	-0.703471786	0.168148949	1.094616209
NM_001918	3UTRd	1	-	5.265928534	5.580069261	-3.722184403	-3.27175873	-0.450425672	0.631617921	1.099071272
NM_001924	3UTRd	1	+	5.224326764	6.549303133	-3.851784541	-3.063741407	-0.788043134	0.995321081	0.689234472
NM_001937	3UTRd	1	-	4.628662352	4.533168943	0	-0.507673756	0.507673756	0.2005577	0.751486792
NM_001938	3UTRd	1	+	9.23261632	9.185707186	-0.565837781	-0.582459063	0.016621283	0.335874988	1.021215862
NM_001973	3UTRd	1	-	8.714049238	8.778655784	-0.394446562	-0.092080061	-0.3023665	0.117736526	1.179160379
NM_001981	3UTRd	1	-	8.213146913	9.157405737	-0.853186578	-0.60767264	-0.245513939	0.66244725	0.616107975
NM_002061	3UTRd	1	-	7.078923791	7.612173673	-0.019735713	0.442342101	-0.462077815	0.597680539	0.951864375
NM_002065	3UTRd	1	-	10.80895869	10.59551731	0.532023132	0.839257247	-0.307234115	0.54477743	1.434626815
NM_002074	3UTRd	2	-	9.565052499	10.27888235	-0.748290595	-0.508569207	-0.239721389	0.155829766	0.719911535
NM_002107	3UTRd	1	+	10.71391412	10.86855695	-0.804572166	-0.945615194	0.141043028	0.42093457	0.814684937
NM_002221	3UTRd	1	-	5.569413944	5.13448517	0.289026448	0.095413682	0.193612766	0.00356559	1.182070439
NM_002228	3UTRd	1	-	7.915124733	8.963750292	-0.923817431	-0.345753971	-0.578063461	0.369183314	0.721683363
NM_002232	3UTRd	1	-	6.480297526	6.684013285	-0.281663693	-0.169160421	-0.112503272	0.973617897	0.938733476
NM_002241	3UTRd	1	-	3.407475417	3.285856509	-0.743270503	-0.837552611	0.094282108	0.112361762	1.019129086
NM_002245	3UTRd	1	+	6.435857549	6.252561062	-0.956625962	-1.592135724	0.635509761	0.331944232	0.730920664
NM_002249	3UTRd	1	-	5.042572831	3.881567145	-1.095254953	-1.533927326	0.438672373	0.8835449	1.649848226
NM_002296	3UTRd	1	-	7.902027625	8.216303434	-2.384661967	-2.079978888	-0.304683079	0.434830879	0.993372882
NM_002370	3UTRd	1	-	3.722569489	4.837893732	-4.698965524	-4.098623446	-0.600342079	0.081408063	0.699801584
NM_002389	3UTRd	2	+	7.798941022	7.798401098	-1.300816423	-1.254250528	-0.046565895	0.50872197	1.033190168
NM_002393	3UTRd	1	+	9.591158781	9.05296935	0.127358936	-0.368482086	0.495841021	0.537754418	1.029788747
NM_002481	3UTRd	1	+	7.025755902	7.397647843	0	-4.44E-16	4.44E-16	1	0.772768428
NM_002482	3UTRd	1	+	8.445236192	9.181371883	-0.891221999	-0.393420436	-0.497801563	0.018010127	0.847723609
NM_002508	3UTRd	1	-	6.244228634	7.455175793	-2.811426989	-1.684997394	-1.126429595	0.30490988	0.943099855
NM_002585	3UTRd	1	+	8.472578972	8.988451113	0.22551633	0.080790756	0.144725574	0.959781503	0.632616147
NM_002617	3UTRd	1	-	7.308829795	7.639179329	0.154759631	0.348008365	-0.193248734	0.287169533	0.909344714
NM_002697	3UTRd	1	+	9.828654723	9.425877246	0.135142306	0.176148624	-0.041006318	0.39437769	1.360166999
NM_002713	3UTRd	1	+	7.903898473	7.105175466	1.520764572	0.427519292	1.09324528	0.008808897	0.815342276
NM_002725	3UTRd	1	+	5.431826578	4.354849162	0.289719954	-0.099709141	0.389429095	0.414519197	1.610544274
NM_002794	3UTRd	1	-	8.991616023	9.7100372	-1.439347417	-0.731272661	-0.708074756	4.13E-05	0.992854063
NM_002832	3UTRd	1	-	3.973068338	4.397019174	-1.835580591	-0.424817856	-1.410762735	1.53E-05	1.981800719
NM_002838	3UTRd	1	+	3.399856019	3.126393175	-0.009470169	-0.96024359	0.95077342	0.003406162	0.625329908
NM_002840	3UTRd	1	+	7.140435046	6.825099432	-0.860630493	-1.225079606	0.364449114	0.649249102	0.966530055
NM_002857	3UTRd	1	-	7.40099936	7.967882604	-0.031798684	-0.190131538	0.158332854	0.687472398	0.60490643
NM_002871	3UTRd	1	-	8.310752554	8.529550657	0.33073054	0.655067658	-0.324337118	0.367503112	1.075896288
NM_002884	3UTRd	2	+	7.219466193	8.05409287	-1.615102071	-0.801909514	-0.813192557	0.896236584	0.985252821
NM_002959	3UTRd	1	-	8.064678235	8.344910301	-0.313027173	-0.429703553	0.11667638	0.924002603	0.75948404
NM_002979	3UTRd	1	+	5.613356598	5.935009578	-2.689040534	-2.651578791	-0.037461742	0.079433116	0.821201838
NM_002995	3UTRd	1	+	5.667085941	5.505753539	-0.13834267	-0.861145054	0.722802385	0.427351152	0.677611384
NM_003001	3UTRd	1	+	8.416047673	8.82054302	0.993169958	0.88929915	0.103870808	0.322721607	0.703018151
NM_003029	3UTRd	1	-	6.799226059	6.366074582	0.082666027	-0.234926494	0.317592522	0.233893344	1.083394713
NM_003039	3UTRd	1	-	5.583546963	5.92736909	0.395699721	0.3196129	0.076086821	0.954308556	0.747471798
NM_003051	3UTRd	1	-	7.887915684	7.983881423	-2.524819023	-2.234163958	-0.290655065	0.86286311	1.144477679
NM_003094	3UTRd	1	+	6.474901243	6.271356588	-1.458007743	-1.725405267	0.267397524	0.134302967	0.956705721
NM_003101	3UTRd	1	+	6.750674433	6.566161571	-1.25144428	-1.470276463	0.218832183	0.837944321	0.976492372
NM_003133	3UTRd	1	+	11.06296287	11.62138562	0.433843863	0.417814924	0.016028938	0.768762584	0.671541427
NM_003189	3UTRd	1	-	5.457279167	4.886089217	-0.079254102	-0.143452165	0.064198062	0.156848527	1.421084053
NM_003196	3UTRd	1	-	4.307129852	4.79038546	-1.353787216	-1.195479088	-0.158308128	0.634105405	0.798327448
NM_003272	3UTRd	1	+	8.446176655	9.033507693	-0.252490077	0.236016648	-0.488506725	0.238286817	0.933793652
NM_003281	3UTRd	2	-	4.066288711	5.537475693	-2.208177317	-0.375061106	-1.833116211	0.095711057	1.285143294
NM_003292	3UTRd	1	-	3.786189619	4.218456107	-4.642609327	-4.18823262	-0.454376707	0.120801167	1.015443676
NM_003326	3UTRd	1	-	4.280761208	4.57494205	-0.514821296	-0.566812435	0.051991139	0.939794534	0.786668663
NM_003368	3UTRd	1	+	8.758506797	9.8643878	-0.995595405	-0.491987938	-0.503607468	0.051514735	0.658715072
NM_003462	3UTRd	1	+	6.193066438	4.83485225	0.040507022	-0.112164978	0.152672	0.655116999	2.306239253
NM_003594	3UTRd	1	+	8.586016942	8.816148713	-0.22358213	0.235146211	-0.458728342	0.075981863	1.17169459
NM_003607	3UTRd	1	-	6.155719596	7.54384474	-2.713537833	-1.752760652	-0.960777181	0.005505614	0.743627505
NM_003617	3UTRd	1	-	4.823178681	6.629519708	-0.65244245	-0.106171827	-0.546270624	0.017982815	0.417523584
NM_003629	3UTRd	1	-	6.066266812	6.029893861	-1.517961589	-1.539138313	0.021176724	0.967130909	1.010588891
NM_003637	3UTRd	1	+	3.931711239	3.45892611	-0.398748779	-0.407904769	0.009155989	0.972977375	1.379006388
NM_003679	3UTRd	1	+	6.035473698	5.274702467	0.605040289	0.528745902	0.076294387	0.555035381	1.607119096
NM_003680	3UTRd	1	-	9.170628048	10.18996553	-0.340444129	0	-0.340444129	0.249069435	0.624644236
NM_003762	3UTRd	1	-	8.657030865	8.601376068	1.219316668	1.138636786	0.080679882	0.42396048	0.98280351
NM_003768	3UTRd	1	+	9.249728612	9.934621276	-0.302599246	0.020813226	-0.323412471	0.267040282	0.778365574
NM_003822	3UTRd	1	+	5.084059964	5.150147688	-1.345500499	-1.197845348	-0.147655151	0.852284669	1.05816707
NM_003838	3UTRd	1	+	5.88944659	6.768592431	-0.175836573	0	-0.175836573	0.950331084	0.614161819
NM_003851	3UTRd	1	-	9.970991368	10.67803913	0.545186416	0.842466512	-0.297280095	0.400221051	0.752744586
NM_003902	3UTRd	1	-	9.394211942	9.237669035	-1.686817778	-1.252880642	-0.433937136	1.01E-05	1.505747687
NM_003953	3UTRd	1	+	9.574851672	9.614502518	0.159261663	0.221116374	-0.06185471	0.637221377	1.015509591
NM_004079	3UTRd	1	-	3.934350737	3.52066004	-2.177701657	-1.76989365	-0.407808007	0.804603422	1.767240889
NM_004102	3UTRd	1	-	4.338135035	4.428952538	-0.706019915	-0.798348458	0.092328543	0.065401556	0.880780207
NM_004120	3UTRd	1	-	6.343904686	5.386769044	1.662856555	1.012978971	0.649877583	0.09583551	1.237353788
NM_004261	3UTRd	1	-	4.434357667	5.24211247	-5.996432436	-5.382223508	-0.614208928	0.310283329	0.874453834
NM_004285	3UTRd	1	+	6.125735191	6.344529269	0.171047737	-0.001848926	0.172896663	0.629335688	0.762235792
NM_004326	3UTRd	1	+	6.323139705	6.841214158	-1.680663278	-0.712759426	-0.967903853	0.35504663	1.365878731
NM_004350	3UTRd	1	-	6.549030644	6.594758985	-1.150466089	-0.939783165	-0.210682925	0.899875954	1.121130784
NM_004388	3UTRd	1	-	7.656678963	7.728416668	0.252974299	-0.197097213	0.450071512	0.474510916	0.696497839
NM_004401	3UTRd	1	-	4.133249136	5.515871176	-5.246467945	-4.449100469	-0.797367476	0.268969548	0.666531718
NM_004427	3UTRd	1	-	6.705483688	7.400074602	-0.440337316	0	-0.440337316	0.009768763	0.838420793
NM_004433	3UTRd	1	+	3.438981974	4.37981025	-1.151223445	-0.249930454	-0.90129299	0.005456424	0.972968306
NM_004442	3UTRd	1	+	4.668462279	5.530868508	-2.529868527	-1.851819543	-0.678048984	0.972888998	0.880041068
NM_004481	3UTRd	1	+	7.502413497	7.836770512	-1.267250546	-0.762016805	-0.505233741	0.324704611	1.12574239
NM_004485	3UTRd	1	-	7.939851146	8.355696339	1.067566861	0.910771825	0.156795036	0.813204004	0.672385152
NM_004501	3UTRd	1	-	10.34963773	9.96594885	0.210153665	0.013284198	0.196869467	0.557291714	1.138251538
NM_004528	3UTRd	1	+	5.950806381	4.555682686	-3.877973954	-5.155893762	1.277919808	0.040579922	1.084630682
NM_004578	3UTRd	2	+	9.461627572	9.668791734	0.755602598	0.655574594	0.100028005	0.623258161	0.808213208
NM_004582	3UTRd	1	+	6.917767557	7.194185817	-2.548964941	-2.527160831	-0.02180411	0.904576844	0.838211285
NM_004600	3UTRd	1	+	9.768924323	10.10649409	-0.277779373	-0.070504768	-0.207274605	0.399023991	0.913644507
NM_004619	3UTRd	1	+	6.421649942	7.250510833	-0.027934458	-0.13392886	0.105994401	0.901769828	0.523094936
NM_004673	3UTRd	1	-	3.662265254	3.890917723	-0.09664505	-0.094972595	-0.001672455	0.905063671	0.854421578
NM_004759	3UTRd	1	+	7.440086342	7.577346418	0.009758103	-0.275944871	0.285702974	0.868927925	0.745891116
NM_004781	3UTRd	1	+	8.901965237	8.937586915	-0.387260052	-0.01887858	-0.368381472	0.471282143	1.259420271
NM_004814	3UTRd	1	-	5.07018307	4.828668385	-3.360903382	-3.829527083	0.468623701	0.445528879	0.854345181
NM_004841	3UTRd	1	+	8.414797679	9.018930579	0.505318197	0.946550487	-0.44123229	0.627671486	0.893227386
NM_004872	3UTRd	1	-	9.865192728	10.7653422	-0.146718158	0.60118225	-0.747900408	0.112721731	0.899846567
NM_004892	3UTRd	1	+	7.051166009	8.250729679	-1.101374115	-0.46413365	-0.637240465	0.101999196	0.677210757
NM_004905	3UTRd	1	+	10.17619507	10.44523947	-1.332292052	-1.140421296	-0.191870756	0.85376589	0.947912868
NM_004930	3UTRd	1	-	9.151050985	9.715480037	-0.497152946	0.026658124	-0.52381107	0.521855343	0.972238397
NM_005026	3UTRd	1	+	6.215841789	6.993758424	0	1.437578199	-1.437578199	0.27941109	1.579712001
NM_005066	3UTRd	1	-	9.76472463	9.325825283	-1.223769772	-1.409398412	0.18562864	0.812323117	1.191906202
NM_005076	3UTRd	1	+	4.425798613	3.487322502	-0.677327003	-1.541125853	0.86379885	1.03E-22	1.053125419
NM_005105	3UTRd	1	+	7.310892174	8.533611695	0	0	0	0.609874413	0.42847427
NM_005202	3UTRd	1	-	3.384043245	4.15977958	-3.064946792	-1.944442751	-1.120504041	2.67E-05	1.269946487
NM_005216	3UTRd	1	-	7.869773481	8.046236994	-1.280898076	-1.086663066	-0.19423501	0.243287611	1.012394445
NM_005376	3UTRd	1	-	4.680682623	4.743443544	-1.755494969	-1.290775712	-0.464719256	0.583666235	1.321300246
NM_005380	3UTRd	1	+	5.567497513	5.605307919	-1.427480891	-1.135569123	-0.291911768	0.551936354	1.192592659
NM_005399	3UTRd	1	-	8.856521275	9.517401834	0.510884411	0.671605217	-0.160720806	0.378735069	0.707028486
NM_005455	3UTRd	2	-	7.889437584	7.818246105	-1.82034545	-1.835922806	0.015577356	0.62618655	1.039301417
NM_005465	3UTRd	1	-	7.785925942	8.339244633	-1.455733308	-1.216282193	-0.239451116	0.433899121	0.804482211
NM_005482	3UTRd	1	-	7.059677002	8.253598948	-0.792264052	-0.654886032	-0.13737802	0.978757843	0.480782428
NM_005529	3UTRd	1	-	5.463788374	5.217562688	-0.584445538	-0.651677574	0.067232036	0.977949455	1.132093919
NM_005562	3UTRd	1	+	4.167786246	5.001442213	-1.797498151	-1.186689156	-0.610808995	0.62119891	0.856872839
NM_005563	3UTRd	1	-	8.919203228	8.699534541	-2.309213027	-2.681699929	0.372486902	0.186825954	0.899491645
NM_005595	3UTRd	1	+	7.990925392	7.532392821	-0.30301439	-0.838360829	0.535346439	0.761178567	0.948149284
NM_005600	3UTRd	1	+	6.458592389	6.003644095	-0.581379869	-0.893218902	0.311839033	0.254926977	1.104282476
NM_005610	3UTRd	1	+	5.641375196	6.459273886	-0.771397364	-0.774241203	0.002843839	0.338445983	0.56615048
NM_005644	3UTRd	1	-	4.487648458	6.816844603	-4.028207079	-1.933227615	-2.094979464	0.372693919	0.850146466
NM_005725	3UTRd	1	-	5.245355548	6.834333415	-1.658619226	-0.53025276	-1.128366466	0.253332333	0.726678234
NM_005807	3UTRd	1	+	6.281223814	7.029754357	2.177309029	2.753408979	-0.576099949	0.794918185	0.887346456
NM_005819	3UTRd	1	-	8.300610714	8.689523012	0.358404614	0.667446996	-0.309042382	0.097312033	0.946142954
NM_005857	3UTRd	1	+	9.243921283	9.797035994	-0.329136965	-0.172723159	-0.156413806	0.028518437	0.759593305
NM_005872	3UTRd	1	-	4.228503272	4.637457143	-5.483144904	-5.651636548	0.168491644	0.031773697	0.670149317
NM_005894	3UTRd	1	-	4.872473149	4.193744606	-0.488299874	-1.063016068	0.574716194	0.805001365	1.074758372
NM_005920	3UTRd	1	-	6.581443151	5.736603471	-0.791689502	-1.348088964	0.556399462	0.774863872	1.221319124
NM_005957	3UTRd	1	-	6.314033548	5.742988175	-0.070318938	-0.36899367	0.298674732	0.674349217	1.207790843
NM_005978	3UTRd	1	-	3.379613495	3.429297871	-2.107927454	-1.894418766	-0.213508688	0.066550229	1.120252784
NM_006085	3UTRd	1	-	6.371077136	5.602069341	-1.745643272	-2.825896127	1.080252855	0.230198266	0.805945919
NM_006090	3UTRd	1	+	6.375162384	6.777588023	-2.009814947	-1.772820249	-0.236994697	0.74850265	0.891662134
NM_006135	3UTRd	1	+	11.38504527	11.42746526	1.417354442	1.65833425	-0.240979808	0.058793149	1.147552228
NM_006212	3UTRd	1	+	5.422838575	6.188741045	0.015582612	0.633820385	-0.618237773	2.98E-10	0.902710506
NM_006243	3UTRd	1	+	6.735691535	6.382112755	-0.998097244	-1.373814626	0.375717382	0.471934529	0.98477183
NM_006256	3UTRd	1	+	10.49427577	10.84790281	0.413998108	0.568268025	-0.154269917	0.34434843	0.870938574
NM_006335	3UTRd	1	+	7.79912768	7.515599483	-0.997309683	-1.170413223	0.17310354	0.949091278	1.079545954
NM_006469	3UTRd	1	-	7.396511367	7.212998134	-2.037659716	-1.520262707	-0.51739701	0.179863486	1.625530068
NM_006474	3UTRd	1	+	6.725763095	7.126977955	-1.1298325	-0.664721265	-0.465111235	0.551625186	1.045285017
NM_006496	3UTRd	2	+	8.357320707	8.717781834	-0.255930338	-0.184935146	-0.070995193	0.74835926	0.81820489
NM_006499	3UTRd	1	+	8.819484328	9.16257866	-0.222768316	0.22800029	-0.450768606	0.097375076	1.077489846
NM_006516	3UTRd	1	-	7.348062909	6.588560383	-0.295113225	-1.515107293	1.219994068	0.052744295	0.726738609
NM_006536	3UTRd	1	+	4.286143174	4.922168211	0.236617985	0.53750789	-0.300889905	0.038845058	0.792709883
NM_006589	3UTRd	1	-	8.569098399	7.252042137	0.466742515	-0.054679606	0.521422121	0.14652564	1.735840201
NM_006618	3UTRd	1	-	9.321997437	7.291453882	-0.168202311	-1.442484535	1.274282224	0.029722609	1.689107714
NM_006694	3UTRd	1	-	8.14639623	8.617854285	-1.854155468	-1.390024417	-0.464131051	0.485688794	0.994934183
NM_006699	3UTRd	1	+	7.267074549	7.693410918	-0.187477653	-0.006374907	-0.181102746	0.655831951	0.843679164
NM_006762	3UTRd	1	-	3.563333266	3.986143499	-0.838384144	-0.676654808	-0.161729336	0.233660989	0.834462489
NM_006763	3UTRd	1	+	7.885226955	7.803702879	-0.236675123	0	-0.236675123	0.512532817	1.24677333
NM_006769	3UTRd	1	+	7.372407313	8.210212344	0.171207243	0	0.171207243	0.806345728	0.49688632
NM_006784	3UTRd	1	+	6.300698584	7.095489322	-2.250878786	-1.345671595	-0.905207191	0.21633255	1.079539815
NM_006802	3UTRd	1	-	8.022995188	8.521308747	-2.172839773	-1.672116349	-0.500723423	0.426833531	1.001671787
NM_006818	3UTRd	1	+	9.75882961	9.63183926	0.518977113	0.580824732	-0.061847618	0.816811937	1.139845247
NM_006845	3UTRd	1	+	6.143780692	6.831169307	-2.191747055	-1.47465268	-0.717094375	0.62356109	1.02080391
NM_006862	3UTRd	2	-	5.928252705	5.348027821	-1.62144685	-2.079990575	0.458543725	0.619968628	1.088001962
NM_006902	3UTRd	2	+	6.187306761	7.248219311	0.124080536	0.745546232	-0.621465696	0.487947808	0.737417288
NM_006996	3UTRd	1	-	7.61026845	7.213215917	-0.161869978	-0.51511905	0.353249071	0.755385591	1.030827879
NM_007033	3UTRd	1	+	7.851061567	8.395400867	-0.683946621	-0.551052893	-0.132893728	0.795341828	0.751869627
NM_007113	3UTRd	1	-	3.276736777	4.143759045	-2.284472309	-1.003519248	-1.280953061	2.30E-06	1.332310912
NM_007158	3UTRd	1	-	10.04272745	11.08916742	-1.229288455	-0.523556589	-0.705731866	0.265609957	0.789653639
NM_007204	3UTRd	1	+	5.531053972	5.73847339	-2.700866108	-2.32206369	-0.378802418	0.381384628	1.126137508
NM_007207	3UTRd	1	-	4.426852863	5.102349636	-1.864568978	-0.905399006	-0.959169973	0.082896708	1.217290246
NM_007212	3UTRd	1	+	8.219317438	8.849370928	0.114362447	0.333308649	-0.218946201	0.029723763	0.752045946
NM_007365	3UTRd	1	-	5.748146167	5.454588177	-0.054013924	-0.202749302	0.148735377	0.125636077	1.105594706
NM_007375	3UTRd	1	+	9.674320088	9.724495222	-0.18662062	-0.275665573	0.089044953	0.678309852	0.908009888
NM_012089	3UTRd	1	-	8.029687085	8.327690785	-0.487775305	-0.050376076	-0.437399229	0.46072696	1.101443528
NM_012090	3UTRd	1	+	8.309995016	8.442207111	-0.483166313	-0.436704445	-0.046461869	0.268845757	0.942294399
NM_012093	3UTRd	1	+	3.726287396	4.569984905	-0.617942118	-1.17298618	0.555044062	0.399615416	0.379259817
NM_012102	3UTRd	1	-	10.11269673	9.66235219	1.855556814	1.548883911	0.306672904	0.911399844	1.104713018
NM_012134	3UTRd	1	-	4.899098619	4.435852105	-0.681999958	-0.463112179	-0.218887779	0.218442702	1.604511683
NM_012231	3UTRd	2	+	6.403571592	5.296608191	-3.014169949	-3.04374967	0.029579721	0.637361299	2.110205761
NM_012243	3UTRd	1	+	5.666049724	5.725506786	-2.689069721	-2.738994345	0.049924623	0.974268121	0.926985268
NM_012262	3UTRd	1	+	7.77235202	8.328162245	-0.42267355	-0.390023021	-0.032650529	0.634134239	0.695846166
NM_012316	3UTRd	1	+	10.39293171	9.666278623	1.216375747	0.866239303	0.350136444	0.781225923	1.298203585
NM_012333	3UTRd	1	-	8.774202018	9.049251645	0.535748606	0.453174675	0.082573931	0.492914765	0.780449096
NM_012392	3UTRd	1	-	6.796439417	7.342718453	-0.754395886	-1.024367913	0.269972027	0.033255293	0.567915793
NM_012400	3UTRd	1	-	3.524376116	3.450296684	-3.051635296	-2.90416727	-0.147468026	0.165683987	1.165983569
NM_012405	3UTRd	1	-	9.263928209	9.645488688	0	0.218286093	-0.218286093	0.621987024	0.892995998
NM_012414	3UTRd	1	-	9.051292595	9.744395035	0	0.823578442	-0.823578442	0.291475543	1.094654812
NM_012421	3UTRd	1	+	5.701642363	6.418560985	-3.870932538	-2.837198054	-1.033734484	0.426380507	1.245578426
NM_013319	3UTRd	1	+	6.364104079	6.745557503	-1.766728687	-2.173750145	0.407021458	0.591777889	0.578955801
NM_013330	3UTRd	1	-	5.06395984	7.365497863	-2.256514632	0.045707825	-2.302222457	0.032575993	1.000474526
NM_013349	3UTRd	1	+	6.897892766	7.564418123	-1.297890528	-0.556919806	-0.740970722	0.227849953	1.052956156
NM_013411	3UTRd	1	-	8.869560146	8.713205778	-0.225478334	-0.269875501	0.044397167	0.42494553	1.080693341
NM_013441	3UTRd	1	+	9.550966202	8.764559012	1.964855724	1.398933679	0.565922045	0.750763409	1.165125325
NM_013943	3UTRd	1	+	10.19853392	11.01517511	0.120119702	0.066329185	0.053790518	0.636663302	0.546983146
NM_014002	3UTRd	1	+	4.998613598	4.891122449	0.863556544	0.444646866	0.418909678	0.535054557	0.805849019
NM_014021	3UTRd	1	-	8.370655319	8.655902725	0.10056594	0	0.10056594	0.814507077	0.765347398
NM_014053	3UTRd	1	+	7.569766554	7.757493698	-0.759793993	-0.316143198	-0.443650795	0.132042355	1.194099993
NM_014110	3UTRd	1	+	7.903898473	7.105175466	1.025470123	-0.096024604	1.121494728	0.007645295	0.799532331
NM_014217	3UTRd	1	+	4.336378895	4.971107115	-0.852324184	0.553203515	-1.405527699	0.050085002	1.706215031
NM_014223	3UTRd	1	+	7.029689482	7.88197592	-0.706074657	0.019922909	-0.725997565	0.114061874	0.916185178
NM_014280	3UTRd	1	-	6.902203189	7.345337962	-1.043209488	-0.349061614	-0.694147874	0.029738363	1.190042502
NM_014313	3UTRd	1	+	8.132443562	8.177572828	-1.864485173	-1.601512972	-0.262972201	0.51472436	1.16299342
NM_014322	3UTRd	1	-	5.0925586	5.493831634	-1.622683693	-0.570553769	-1.052129924	0.003447971	1.570100482
NM_014388	3UTRd	1	+	8.021150785	8.420265189	-0.597270552	-0.796944679	0.199674126	0.923045888	0.660308201
NM_014408	3UTRd	1	-	9.392115091	9.66049649	0.088073963	0.846883885	-0.758809922	0.207397706	1.4048621
NM_014412	3UTRd	1	+	6.689500248	7.159900973	-1.354150881	-0.611516458	-0.742634423	0.178529232	1.207676204
NM_014424	3UTRd	1	-	4.204589995	4.186889311	-0.955099786	-0.552716206	-0.40238358	0.017101197	1.338005702
NM_014495	3UTRd	1	+	3.102304185	3.607900264	-0.275839047	-0.217252974	-0.058586073	0.291737388	0.733561585
NM_014652	3UTRd	1	+	7.812475006	6.660568693	-0.467067167	-1.116154431	0.649087265	0.22631409	1.416979659
NM_014654	3UTRd	1	-	6.423305732	6.948726537	-0.707964018	-0.675677289	-0.032286729	0.670669585	0.710479991
NM_014655	3UTRd	1	+	9.22392601	7.735531088	1.645006777	1.00096813	0.644038647	0.658159556	1.795463438
NM_014656	3UTRd	1	-	5.874371397	7.537133661	-1.094169723	0.448019599	-1.542189322	0.041133378	0.919822286
NM_014663	3UTRd	1	+	6.148024987	7.056970881	-1.222355678	-0.831190273	-0.391165406	0.542082133	0.698445529
NM_014704	3UTRd	1	-	7.001560681	8.704485509	-1.257836597	0.735072628	-1.992909225	0.003802443	1.222627054
NM_014747	3UTRd	1	-	5.65192405	6.768221541	-0.422470925	-0.187689954	-0.23478097	0.49370513	0.542796559
NM_014762	3UTRd	1	-	7.685150527	7.629370482	-2.020452901	-1.555904046	-0.464548855	0.013890168	1.434282193
NM_014765	3UTRd	1	-	7.865665789	8.492477174	-0.75742244	-0.877757323	0.120334883	0.517493397	0.59578088
NM_014774	3UTRd	1	-	10.25668645	9.802101891	0.522974922	0.665045703	-0.142070781	0.099209764	1.512206691
NM_014810	3UTRd	1	+	7.680821923	8.212564739	-1.753531081	-0.975629799	-0.777901282	0.388728882	1.186044768
NM_014826	3UTRd	1	-	6.155719596	7.54384474	-2.713537833	-1.752760652	-0.960777181	0.005505614	0.743627505
NM_014864	3UTRd	1	+	9.137888382	9.461686438	1.006087615	1.165967661	-0.159880046	0.64360379	0.892597698
NM_014873	3UTRd	1	-	8.374641167	8.974046017	0.215354024	0.283840181	-0.068486157	0.909175919	0.692113863
NM_014935	3UTRd	2	-	8.467148149	8.11242138	1.261790706	1.483133762	-0.221343056	0.821778965	1.490782538
NM_014944	3UTRd	1	-	8.253992866	7.963314692	0.162522855	-0.436087475	0.59861033	0.762763983	0.807798765
NM_014947	3UTRd	1	-	6.193128323	6.663751674	-4.092357574	-3.548680737	-0.543676836	0.167512166	1.051940778
NM_014955	3UTRd	1	+	7.175892695	7.230543337	-0.357148811	-0.495683459	0.138534648	0.658049232	0.874672421
NM_015014	3UTRd	1	-	3.657460491	3.607437062	-5.842069983	-6.097353051	0.255283068	0.504367958	0.867382572
NM_015039	3UTRd	1	-	5.246899069	5.287448607	-0.286596169	0.373238451	-0.659834621	0.124571569	1.536113782
NM_015074	3UTRd	1	+	8.988653659	8.38635432	0.183168346	0.103560795	0.079607551	0.910190588	1.436633227
NM_015090	3UTRd	1	+	3.473842229	3.348732391	-1.101043936	-1.358448995	0.257405059	0.193186688	0.912378767
NM_015100	3UTRd	1	-	8.303160049	8.017211619	-1.919036495	-1.759382967	-0.159653529	0.717253748	1.361882238
NM_015101	3UTRd	1	-	4.952199629	6.21119512	-1.546819893	-0.582922319	-0.963897573	0.020024989	0.815017014
NM_015127	3UTRd	2	-	8.97550198	9.102788651	-0.644239449	-0.258582919	-0.38565653	0.2173086	1.196126405
NM_015176	3UTRd	1	+	8.655540711	8.890821355	-1.030429893	-0.513143742	-0.51728615	0.288439535	1.215883923
NM_015215	3UTRd	1	+	6.566849136	7.073237722	-0.460014668	-0.123052069	-0.336962598	0.144663685	0.8891964
NM_015284	3UTRd	1	+	6.054490384	7.065074064	-0.321121425	0.542324693	-0.863446117	0.650604161	0.9030404
NM_015291	3UTRd	1	+	7.934117902	7.270971944	0.462192806	0.844168465	-0.381975658	0.502557018	2.063540303
NM_015306	3UTRd	1	-	8.250641488	8.84362514	-0.36693897	-0.097635019	-0.269303951	0.487419331	0.799029293
NM_015326	3UTRd	1	+	7.876408473	8.210782803	-0.20059419	0.247691813	-0.448286003	0.393659303	1.082158388
NM_015375	3UTRd	1	-	6.274466028	6.658059449	-0.485832615	-0.371567488	-0.114265127	0.468714414	0.82970576
NM_015378	3UTRd	1	+	4.408236294	4.445500175	-3.140348031	-2.881481751	-0.258866279	0.328122225	1.166027973
NM_015434	3UTRd	1	-	7.695601871	8.846537999	-1.054121588	-0.472462939	-0.581658648	0.402882899	0.673954229
NM_015441	3UTRd	1	-	5.362900746	5.664498289	-0.152408819	0.11781711	-0.270225929	0.989195709	0.978489575
NM_015446	3UTRd	1	-	6.167376644	7.691667387	-2.207253219	-0.426784548	-1.780468671	0.017244411	1.194310473
NM_015449	3UTRd	1	-	6.821538307	8.278775916	-3.873719022	-2.931721873	-0.94199715	0.004112224	0.699676306
NM_015484	3UTRd	1	-	6.920222993	5.021159089	-1.332981929	-3.018614083	1.685632155	0.04043906	1.159442882
NM_015506	3UTRd	1	+	7.400986786	7.504952399	-0.062445151	-0.017335122	-0.045110029	0.59146658	0.960025356
NM_015590	3UTRd	1	-	8.273743811	8.392902113	-0.439605152	-0.217467302	-0.22213785	0.436197712	1.073989247
NM_015602	3UTRd	1	+	8.592198234	8.904356273	0.014338646	0.448902621	-0.434563975	0.87451404	1.088548687
NM_015607	3UTRd	1	+	9.343498524	10.04982313	0.641507986	1.194080168	-0.552572182	0.269946105	0.898909371
NM_015609	3UTRd	1	+	7.749415672	7.703878873	-0.683619887	-0.989723932	0.306104045	0.929935663	0.83475964
NM_015640	3UTRd	1	-	10.42712675	10.45253033	0.239839772	0.555205544	-0.315365772	0.354519861	1.222608235
NM_015696	3UTRd	1	+	3.745465247	4.453437516	-0.980652066	-0.705050754	-0.275601312	0.569816617	0.741042938
NM_015726	3UTRd	1	-	7.570263602	7.453928141	-0.165218567	0.240119949	-0.405338516	0.8430383	1.43562005
NM_015836	3UTRd	1	-	7.144883245	8.232409677	-0.10001497	-0.01789986	-0.08211511	0.539689795	0.498128091
NM_015840	3UTRd	1	-	9.089090457	9.398096766	0.450695587	0.886506676	-0.435811089	0.872292363	1.091872788
NM_015841	3UTRd	1	-	9.089090457	9.398096766	0.450695587	0.886506676	-0.435811089	0.872292363	1.091872788
NM_015866	3UTRd	1	+	8.76296806	9.082391804	-0.80503547	-0.041850201	-0.763185269	0.132797807	1.360146004
NM_015913	3UTRd	1	-	8.671649903	6.875359588	-2.141149581	-3.861769162	1.720619581	0.728022302	1.053850876
NM_015935	3UTRd	1	+	7.175892695	7.230543337	-0.401768354	-0.41623673	0.014468376	0.962943862	0.953219904
NM_015958	3UTRd	1	-	5.551911954	6.522966393	-1.385978336	-0.941142418	-0.444835918	0.654511238	0.694372385
NM_015991	3UTRd	1	+	3.924708591	4.510026223	-1.206931704	-0.348218114	-0.85871359	0.208868054	1.208649521
NM_015999	3UTRd	1	-	9.874856987	10.11844605	-0.738222316	-0.098038249	-0.640184067	0.361725469	1.316397326
NM_016002	3UTRd	1	+	6.461116748	7.08566859	-0.68508604	-0.995269054	0.310183014	0.275342399	0.523138605
NM_016009	3UTRd	1	+	9.198378087	8.994848039	0.009158416	-0.22192155	0.231079966	0.925968422	0.981085028
NM_016011	3UTRd	1	-	5.382302262	5.91834105	-1.862354092	-1.606115178	-0.256238914	0.866160119	0.823705271
NM_016037	3UTRd	1	+	8.139369368	7.929104935	-1.288440267	-2.099377484	0.810937217	0.00106097	0.659446359
NM_016040	3UTRd	1	-	9.594358812	9.748369112	-0.497502824	-0.477226833	-0.02027599	0.902186719	0.911469124
NM_016052	3UTRd	1	+	6.7249345	6.956975357	-0.831371982	-1.565644562	0.73427258	0.501467495	0.511812243
NM_016066	3UTRd	1	-	6.810305524	7.569083739	-0.148217321	-0.357919004	0.209701683	0.747584961	0.511044243
NM_016076	3UTRd	1	+	9.858436662	10.73798953	0.370869772	0.47019142	-0.099321649	0.66738737	0.582273467
NM_016287	3UTRd	1	-	8.332795974	8.757557288	-1.091506	-0.418586207	-0.672919794	0.35305128	1.187690127
NM_016308	3UTRd	1	+	7.287226797	8.165689699	-1.220359423	-0.866555505	-0.353803918	0.016862746	0.6951234
NM_016371	3UTRd	1	+	6.996763145	7.427237571	-0.778771547	-0.290856521	-0.487915026	0.358471485	1.040618023
NM_016382	3UTRd	1	-	4.378128893	3.980295871	-0.380615238	-0.150110826	-0.230504412	0.210124194	1.545782602
NM_016448	3UTRd	1	+	10.48789868	8.809784237	-0.558960374	-1.370076891	0.811116516	0.219725802	1.823863715
NM_016456	3UTRd	1	-	7.532234532	8.235509989	-0.468278491	-0.251232649	-0.217045842	0.36741581	0.71388836
NM_016486	3UTRd	1	+	5.338146492	6.113855899	-4.348926804	-3.541560201	-0.807366602	0.566298353	1.022185616
NM_016620	3UTRd	1	-	8.88130883	9.525790772	-0.502433449	-0.57129657	0.068863121	0.705930167	0.609904361
NM_016831	3UTRd	1	+	6.929129346	6.558898514	0.017474506	0.122319589	-0.104845082	0.104061885	1.389991359
NM_016946	3UTRd	1	-	7.772242577	8.006498668	-0.170344888	-0.030438467	-0.139906422	0.045678416	0.936694391
NM_017449	3UTRd	1	+	4.668462279	5.530868508	-2.529868527	-1.851819543	-0.678048984	0.972888998	0.880041068
NM_017542	3UTRd	2	+	9.817331151	10.22774439	1.265890041	1.546995298	-0.281105257	0.210519828	0.914269893
NM_017582	3UTRd	1	-	7.06314778	7.302539651	-2.093061896	-1.868735156	-0.22432674	0.610995718	0.989611979
NM_017596	3UTRd	1	-	5.554820878	5.464678523	-0.085361712	-0.242789937	0.157428225	0.9899288	0.954431875
NM_017629	3UTRd	1	+	7.105073899	7.613149577	-0.532691518	-0.172474589	-0.360216929	0.004316036	0.902589094
NM_017655	3UTRd	1	+	4.693446836	4.391378207	0.158216912	-0.29661784	0.454834752	0.713525028	0.899524123
NM_017709	3UTRd	1	+	8.243045329	6.27578396	0.255369642	-0.183489926	0.438859568	0.781773495	2.884661029
NM_017734	3UTRd	1	+	3.65462229	3.98313739	-0.277764506	-0.481122044	0.203357537	0.764738587	0.691656372
NM_017739	3UTRd	1	-	7.786470555	7.094842185	0	0	0	0.253481804	1.61510546
NM_017744	3UTRd	1	-	5.724926551	7.035811365	-0.734347336	0.006184429	-0.740531764	0.80011135	0.673451964
NM_017761	3UTRd	1	+	10.83012567	11.26732288	0.631705513	0.815608786	-0.183903273	0.576120013	0.838978689
NM_017768	3UTRd	1	-	7.279393213	7.794398343	-1.057032531	-0.557425746	-0.499606785	0.043382449	0.989383438
NM_017837	3UTRd	1	+	6.57377002	6.689465736	-0.596256948	-0.0130416	-0.583215348	1.53E-05	1.38273015
NM_017846	3UTRd	1	+	5.494101808	4.237537005	-2.261046632	-3.18688753	0.925840899	0.239981139	1.257644267
NM_017847	3UTRd	1	+	9.11432743	8.97887007	0.178040107	0.569628312	-0.391588205	0.183729367	1.440975259
NM_017860	3UTRd	1	+	6.927870558	7.370785383	0.005646819	0.09778335	-0.092136531	0.477633911	0.784160951
NM_017887	3UTRd	1	-	7.282601212	7.946842484	-1.923979473	-2.029288247	0.105308774	0.431620538	0.586600397
NM_017982	3UTRd	1	-	4.953307319	4.848210875	-1.895438951	-2.055275482	0.159836531	0.385878747	0.962767878
NM_018061	3UTRd	1	+	8.598598411	8.59527521	-0.930176409	-0.755193627	-0.174982783	0.658247997	1.131554431
NM_018070	3UTRd	1	-	6.519476929	7.457975223	-1.951645789	-1.341271018	-0.61037477	0.704831145	0.796571891
NM_018072	3UTRd	1	-	8.56029108	8.160446659	-0.733981831	-1.14279694	0.408815108	0.801854808	0.993801285
NM_018090	3UTRd	1	+	8.478879872	8.966119144	0.5705529	0.640108589	-0.069555689	0.657566557	0.748625667
NM_018116	3UTRd	1	+	7.621263225	8.478299031	-0.337179102	0.27229962	-0.609478722	0.672210499	0.842321512
NM_018137	3UTRd	1	+	5.698264218	6.614553268	-0.259193017	0.291374047	-0.550567064	0.196106821	0.776080394
NM_018156	3UTRd	1	+	4.408236294	4.445500175	-3.140348031	-2.881481751	-0.258866279	0.328122225	1.166027973
NM_018178	3UTRd	1	-	8.212092213	8.386376028	-0.431265681	-0.680278166	0.249012485	0.948620554	0.745718842
NM_018198	3UTRd	1	-	6.04186148	6.509614709	-2.387848282	-1.772264677	-0.615583605	0.807839892	1.10790208
NM_018211	3UTRd	1	+	8.926263596	9.813095568	-0.038045716	0.269118233	-0.307163949	0.465690535	0.669117729
NM_018212	3UTRd	1	-	9.773258554	9.529083773	0.450986474	0.159727005	0.291259469	0.792246115	0.967890209
NM_018230	3UTRd	1	-	9.953380714	10.20320381	0.392272737	0.787045159	-0.394772422	0.009647217	1.105691818
NM_018252	3UTRd	1	-	6.15195035	7.034503359	-1.155530512	-0.502630302	-0.65290021	0.058311331	0.852840113
NM_018254	3UTRd	1	+	5.258283367	6.602852882	-3.494109099	-2.304982043	-1.189127056	0.734967142	0.897856968
NM_018364	3UTRd	1	-	8.518150807	7.972224887	0.328984028	0.08470231	0.244281718	0.713464259	1.232548316
NM_018420	3UTRd	1	+	5.915201975	6.870267096	0.030796662	-0.493407033	0.524203695	0.477344642	0.358670547
NM_018442	3UTRd	1	+	5.646377407	5.909655356	-3.439484475	-3.199062915	-0.240421561	0.862827845	0.984281997
NM_018566	3UTRd	1	-	9.199688029	9.051257036	2.660040381	2.591983149	0.068057232	0.651531089	1.057291919
NM_018584	3UTRd	1	-	9.308728488	9.693929849	0.495115883	0.524867312	-0.029751429	0.892328919	0.78162584
NM_018664	3UTRd	1	-	4.373790073	6.031805174	-2.534097999	-1.587828333	-0.946269666	0.644598718	0.610580984
NM_018704	3UTRd	1	+	6.618466049	7.010089533	-1.382411484	-0.848082647	-0.534328837	0.101032543	1.103973355
NM_018715	3UTRd	1	-	8.912197242	9.467371413	-0.669684652	-0.129609102	-0.54007555	0.918714285	0.989589007
NM_018841	3UTRd	1	-	8.287618013	8.733032509	-0.156469271	-0.086454484	-0.070014787	0.473041749	0.770891802
NM_018982	3UTRd	2	-	5.820626106	5.6769714	-1.436561649	-1.266422973	-0.170138675	0.899790504	1.242971641
NM_018994	3UTRd	1	-	5.696013313	6.386292373	-1.858648619	-1.903964655	0.045316036	0.950333086	0.600570245
NM_019026	3UTRd	1	-	8.766098193	9.076250496	-0.526389991	-0.838803335	0.312413344	0.03717638	0.649514822
NM_019089	3UTRd	1	-	3.89109657	3.972664267	-2.117586107	-2.558559043	0.440972936	0.159379444	0.69614482
NM_019099	3UTRd	1	-	6.942347674	7.293910233	1.215705311	1.028789553	0.186915759	0.94911277	0.688496718
NM_019557	3UTRd	1	+	3.641401878	3.587579307	-3.610371612	-3.580565455	-0.029806157	0.885697903	1.059680044
NM_019605	3UTRd	1	+	8.55876528	9.413632308	0.891538177	1.186878766	-0.295340589	0.753126793	0.678524851
NM_019610	3UTRd	1	-	6.183628334	6.56877238	1.372231911	1.038077236	0.334154675	0.575146313	0.607392618
NM_019891	3UTRd	1	-	7.814976944	8.047419505	-0.339096405	-0.161516753	-0.177579652	0.877749742	0.962685917
NM_020125	3UTRd	1	+	4.474690322	4.540933842	-0.483800887	-0.258070246	-0.22573064	0.841842656	1.116890012
NM_020141	3UTRd	1	+	8.034738859	7.621056163	-0.264991525	-0.366145819	0.101154294	0.224100207	1.241882261
NM_020205	3UTRd	1	-	9.55249316	9.852359363	2.260283414	2.447103563	-0.186820149	0.042295087	0.924633761
NM_020239	3UTRd	2	-	8.555352063	8.723626022	0.023101645	0.091207122	-0.068105477	0.999328052	0.932924035
NM_020248	3UTRd	1	-	4.438844261	5.042994646	-2.647176119	-2.075400571	-0.571775548	0.002594317	0.977809388
NM_020317	3UTRd	1	-	7.72935863	5.845019335	-0.721120306	-1.009193906	0.2880736	0.982010211	3.023596648
NM_020440	3UTRd	1	+	8.04420791	8.557191573	0.147984337	0.412359463	-0.264375126	0.52467084	0.841707841
NM_020443	3UTRd	1	+	8.105783469	7.613186845	0.672636906	1.153912959	-0.481276053	0.419071099	1.964105843
NM_020448	3UTRd	1	+	7.12851223	7.091979865	-0.67314068	-0.638658407	-0.034482273	0.976397881	1.050455202
NM_020451	3UTRd	1	+	8.185853754	7.944160036	0.230569843	0.209230551	0.021339292	0.595460657	1.165019761
NM_020524	3UTRd	1	-	5.967206818	5.950806381	-0.560111609	-0.124749003	-0.435362606	0.895402194	1.367710644
NM_020631	3UTRd	1	-	9.029767647	8.907098371	3.097389472	3.619058496	-0.521669024	0.005378573	1.563022233
NM_020672	3UTRd	1	-	3.715779667	3.513845161	-1.721577053	-1.435047514	-0.286529538	0.243487091	1.402950438
NM_020699	3UTRd	1	-	6.266473188	7.733298541	-3.347228661	-1.764815992	-1.582412669	0.020166036	1.083416011
NM_020808	3UTRd	1	-	8.292079636	8.833909722	0	0	0	0.503886781	0.686899012
NM_020948	3UTRd	1	+	9.553848273	9.078677576	0.855592619	0.490453191	0.365139427	0.854182645	1.079251628
NM_021146	3UTRd	1	+	3.231033238	4.044997351	-1.146974715	-0.374063466	-0.772911249	0.006316861	0.971945373
NM_021181	3UTRd	1	+	3.089439974	3.693896334	-0.429485664	-0.259691451	-0.169794214	0.19277229	0.739866998
NM_021189	3UTRd	1	+	4.923682675	4.951691267	0.056196916	0.714358457	-0.658161541	0.084227876	1.547729069
NM_021190	3UTRd	1	+	8.372808511	8.649363949	-0.798781267	-0.354296929	-0.444484337	0.006156094	1.123444534
NM_021205	3UTRd	1	+	6.167376644	7.498762183	-1.712905362	-1.299539233	-0.413366129	0.035328152	0.529235077
NM_021633	3UTRd	1	-	7.852040075	8.879741519	-0.021595536	0.519266567	-0.540862103	0.116575461	0.713586714
NM_021639	3UTRd	1	-	7.004566129	7.118827832	-2.66577568	-2.254648039	-0.411127641	0.596466421	1.22847282
NM_021795	3UTRd	1	-	5.051435818	6.404014801	-2.641329443	-0.83845324	-1.802876203	4.48E-08	1.366321713
NM_021960	3UTRd	1	-	9.394349906	9.041058848	-0.13191169	-0.017919466	-0.113992225	0.194929764	1.382503644
NM_022051	3UTRd	1	-	8.283856168	8.469276418	0.367793125	0.3858552	-0.018062075	0.96916244	0.890471798
NM_022075	3UTRd	1	-	6.016477291	6.678575102	-4.174432562	-3.648489483	-0.52594308	0.225514963	0.909941226
NM_022100	3UTRd	1	-	6.933134767	6.521373167	-0.951949639	-1.838273478	0.886323839	0.259380783	0.719685133
NM_022114	3UTRd	1	+	5.604808453	6.268884532	-0.6094149	-0.420380775	-0.189034125	0.515378854	0.719445868
NM_022159	3UTRd	1	-	3.489508303	3.511425312	0.001268888	-0.021613726	0.022882614	0.819207654	0.969424452
NM_022371	3UTRd	1	+	6.231123892	6.83538661	-0.161757655	0.081200458	-0.242958112	0.048676211	0.778460312
NM_022469	3UTRd	1	-	4.127817679	4.363123585	-1.18711719	-0.996245425	-0.190871765	0.296254852	0.96967007
NM_022716	3UTRd	1	+	6.187306761	7.248219311	-0.291643524	0.430308771	-0.721952295	0.279278714	0.790610897
NM_022731	3UTRd	1	-	6.887468225	8.130917597	-1.754694552	-1.449870009	-0.304824543	0.351181213	0.521729954
NM_022733	3UTRd	1	+	9.031074994	8.897103774	0.201806086	0.301416103	-0.099610017	0.604354675	1.175749923
NM_022735	3UTRd	1	-	10.04820073	9.929333265	-0.337959803	-0.444957177	0.106997373	0.794966502	1.008261661
NM_022753	3UTRd	1	+	6.16720531	6.751866525	-3.104671648	-2.354009644	-0.750662005	0.009089305	1.121944095
NM_022756	3UTRd	1	-	6.409046379	6.658810905	-2.054092795	-2.553050809	0.498958014	0.00388485	0.595130293
NM_022774	3UTRd	1	+	5.578580061	5.904388609	-1.027359102	-1.501369109	0.474010007	0.718908275	0.574421417
NM_022786	3UTRd	2	+	4.757438335	4.913943238	-5.245502444	-5.280177764	0.034675319	0.467244759	0.875888892
NM_022834	3UTRd	1	+	3.484770417	3.303997804	-2.884311019	-3.042380391	0.158069371	0.357096395	1.015861161
NM_022836	3UTRd	1	+	7.017150948	7.836770512	-0.009222286	0.060870706	-0.070092992	0.682780202	0.594798712
NM_023007	3UTRd	1	-	5.608680233	6.357886507	-1.635222254	-0.839171919	-0.796050336	0.139133007	1.033002726
NM_023018	3UTRd	1	-	8.356059368	8.64797882	0.275077935	0.139071824	0.136006111	0.347086698	0.743329844
NM_023077	3UTRd	1	-	7.50212548	7.838194534	-0.344080032	-0.292319785	-0.051760247	0.931312815	0.821134919
NM_023938	3UTRd	1	-	5.121894546	4.711929907	-0.571578469	-0.334966187	-0.236612281	0.981480968	1.565449446
NM_024037	3UTRd	1	-	6.498355356	7.811036938	-0.418738945	0.432749528	-0.851488473	0.938496082	0.72638529
NM_024041	3UTRd	1	+	6.807751607	6.51027438	-1.460624382	-1.253862945	-0.206761437	0.626325351	1.418374657
NM_024097	3UTRd	1	+	6.393153405	6.607778083	-1.169450113	-1.033929377	-0.135520736	0.876597068	0.946645426
NM_024102	3UTRd	1	-	7.543591912	8.089392612	-0.540196237	-0.062841466	-0.47735477	0.335572318	0.953664732
NM_024329	3UTRd	1	+	6.374887581	6.202071797	-0.412111939	-0.596545532	0.184433593	0.775308073	0.991979486
NM_024408	3UTRd	1	-	6.234318829	5.467829775	-2.302533557	-2.900628995	0.598095438	0.840916897	1.123806474
NM_024522	3UTRd	1	-	6.591629545	6.897202805	-0.055802738	0.027646528	-0.083449265	0.875391402	0.857302351
NM_024529	3UTRd	1	+	8.937737369	8.976683782	-0.563437403	-0.542922278	-0.020515124	0.793646542	0.987305666
NM_024554	3UTRd	1	-	5.306460595	7.427919702	-0.836469738	0.428042675	-1.264512413	0.20861743	0.552119823
NM_024569	3UTRd	1	+	9.574851672	9.614502518	0.159261663	0.221116374	-0.06185471	0.637221377	1.015509591
NM_024587	3UTRd	1	-	6.258408816	5.580248107	-0.382206148	-1.057704584	0.675498437	0.011782731	1.00184705
NM_024595	3UTRd	1	+	10.29527807	10.26007361	1.466911729	0.930768879	0.53614285	0.031303782	0.706646997
NM_024626	3UTRd	2	-	4.876244793	3.483003868	0.174912615	-0.537786253	0.712698868	0.723220982	1.602741833
NM_024640	3UTRd	1	-	8.624469249	8.90059013	0.272290008	0.183379575	0.088910433	0.503264845	0.776452022
NM_024646	3UTRd	1	+	8.457103352	9.04228488	-0.60178079	0.339797547	-0.941578337	0.542046881	1.280224487
NM_024654	3UTRd	1	-	6.885054899	6.765280635	-2.131839061	-1.851534369	-0.280304692	0.635984599	1.319580128
NM_024700	3UTRd	1	-	4.256367654	3.36146113	-4.495000386	-4.520860446	0.025860059	0.538997245	1.826455324
NM_024709	3UTRd	1	+	7.749796302	7.547131648	0	-0.306369712	0.306369712	0.944437939	0.930639897
NM_024758	3UTRd	1	-	4.433977593	4.09387417	-1.637575441	-0.757789578	-0.879785863	0.202758997	2.329288414
NM_024813	3UTRd	1	+	7.877007018	8.462132388	-0.884230915	-0.44710297	-0.437127945	0.58091491	0.902502338
NM_024887	3UTRd	1	+	6.64550507	6.531873057	-2.087755771	-1.75751914	-0.330236631	0.53577042	1.360246997
NM_025073	3UTRd	1	-	9.774517976	10.50280974	1.19119842	1.79257897	-0.60138055	0.071962931	0.915790044
NM_025106	3UTRd	1	+	6.90274615	6.064385403	0	-0.433969954	0.433969954	0.662106266	1.323529906
NM_025160	3UTRd	1	-	9.346212475	9.52239667	0.176121798	0.044069389	0.132052409	0.813631621	0.807628315
NM_025179	3UTRd	1	-	4.882048899	5.310466542	-4.44E-16	-4.44E-16	0	0.26043737	0.743076349
NM_025188	3UTRd	1	-	5.423039266	6.062262556	-0.288990279	0.014028645	-0.303018924	0.80614333	0.792122594
NM_030634	3UTRd	1	-	7.820109315	9.05987814	0.004529106	1.095600296	-1.091071189	0.419181251	0.902064416
NM_030761	3UTRd	1	-	6.033640266	6.551227369	0.652550071	0.774704477	-0.122154406	0.128363795	0.760261323
NM_030769	3UTRd	1	+	5.364245281	6.193202052	0.297742547	0.275725599	0.022016948	0.380640291	0.554410421
NM_030816	3UTRd	1	-	8.954864061	8.850744321	-0.104450855	0.201227949	-0.305678804	0.794025669	1.328500292
NM_030920	3UTRd	1	-	8.499470266	9.184641721	-0.350291593	0	-0.350291593	0.654931051	0.792850157
NM_030934	3UTRd	1	-	7.549379757	7.169815693	-0.634299626	-0.341370941	-0.292928685	0.643870772	1.593824467
NM_031282	3UTRd	1	-	4.949813994	4.357202082	0.741747866	-0.420280804	1.16202867	0.120919469	0.673889168
NM_031844	3UTRd	1	-	10.34963773	9.96594885	0.105076832	0.006642099	0.098434733	0.82973563	1.218624915
NM_032017	3UTRd	1	-	7.16823423	7.826795609	-0.410685002	-0.041959608	-0.368725394	0.273564404	0.817995048
NM_032103	3UTRd	1	+	7.025755902	7.397647843	0	-4.44E-16	4.44E-16	1	0.772768428
NM_032104	3UTRd	2	+	7.025755902	7.397647843	0	-4.44E-16	4.44E-16	1	0.772768428
NM_032186	3UTRd	1	-	8.88130883	9.525790772	-0.619221115	-0.615116755	-0.00410436	0.832813358	0.641545022
NM_032236	3UTRd	1	-	6.288364848	6.374590932	-1.015696618	-1.100378369	0.084681751	0.923146927	0.888283541
NM_032315	3UTRd	1	+	7.253823606	8.263259355	-1.255922016	-0.44983224	-0.806089777	0.296107046	0.868533878
NM_032328	3UTRd	1	+	5.514435236	7.46309451	-0.74902373	0.130478758	-0.879502487	0.000313737	0.476597475
NM_032368	3UTRd	1	-	9.481693269	9.875348619	1.05774784	0.845401425	0.212346415	0.341894276	0.65701501
NM_032409	3UTRd	1	+	6.975489305	7.765977688	0.119459891	0.906107631	-0.78664774	0.090239932	0.997341409
NM_032414	3UTRd	1	+	7.755649324	5.693655614	1.256629129	0	1.256629129	0.042550901	1.747587366
NM_032636	3UTRd	1	-	6.252037085	6.457158782	-0.322059575	-0.194634625	-0.12742495	0.657198747	0.947569228
NM_032738	3UTRd	1	+	5.549948903	4.302215807	0.618570751	-0.026316678	0.644887429	0.866063771	1.518709217
NM_032756	3UTRd	1	+	4.961618464	4.444857172	0.037764624	-0.011982794	0.049747417	0.076006656	1.3822455
NM_032800	3UTRd	1	-	8.888268527	9.370065842	0.150353935	0.360967644	-0.210613709	0.696667217	0.82863944
NM_032833	3UTRd	1	-	8.82558664	8.726606714	-1.003590244	-0.536930281	-0.466659963	0.23848408	1.480043818
NM_032852	3UTRd	1	+	7.18872583	7.937065931	-0.543325323	-0.216579841	-0.326745482	0.481101681	0.746598948
NM_032960	3UTRd	1	+	7.440086342	7.577346418	-0.456936755	-0.552524247	0.095587492	0.848308501	0.850953635
NM_032998	3UTRd	1	-	6.36980845	5.787140542	-1.068591936	-1.677455864	0.608863928	0.61904651	0.982006161
NM_033182	3UTRd	1	+	6.496359243	5.813996323	-0.161104776	-0.057298978	-0.103805798	0.674131322	1.724488751
NM_033631	3UTRd	1	-	7.716237466	7.954871501	-0.679712602	-0.414200989	-0.265511613	0.979544053	1.018804741
NM_044472	3UTRd	1	+	8.099304424	7.753890614	1.26980322	0.832647649	0.437155571	6.16E-08	0.938389151
NM_052965	3UTRd	1	+	7.419120964	8.097185976	0.039956426	0.039209642	0.000746784	0.996470241	0.624679549
NM_052966	3UTRd	1	-	5.275648126	7.311570949	-1.909850938	-0.950987232	-0.958863707	0.413621893	0.47399406
NM_053055	3UTRd	1	-	5.690557154	6.508032654	-1.733867381	-1.100141501	-0.633725881	0.268712538	0.880411796
NM_053282	3UTRd	1	-	3.614049864	3.445790836	-0.278901534	-0.409764518	0.130862984	0.251183243	1.026259832
NM_058167	3UTRd	1	-	6.392163164	6.714972402	-1.128576315	-0.920616121	-0.207960193	0.608280808	0.923478933
NM_078626	3UTRd	1	+	7.738300009	7.64467894	0.935736498	1.070530208	-0.13479371	0.806202067	1.171546956
NM_080391	3UTRd	1	-	10.70832015	10.72656368	0	0	0	0.589024673	0.987434163
NM_080588	3UTRd	1	-	3.973068338	4.397019174	-1.847223479	-0.841640082	-1.005583397	0.001479125	1.496541785
NM_080605	3UTRd	1	+	7.13557441	7.949243166	-0.008122529	0.425440155	-0.433562685	0.484920362	0.768381095
NM_080921	3UTRd	1	+	3.399856019	3.126393175	-0.009470169	-0.96024359	0.95077342	0.003406162	0.625329908
NM_130440	3UTRd	1	+	7.140435046	6.825099432	-0.860630493	-1.225079606	0.364449114	0.649249102	0.966530055
NM_138300	3UTRd	1	-	7.091119683	6.895478614	0.475718437	0.315395681	0.160322756	0.855066776	1.024782904
NM_138391	3UTRd	1	+	8.169661576	8.764144295	-1.301313988	-0.951155507	-0.350158481	0.160222682	0.844211135
NM_138428	3UTRd	1	-	7.795646375	7.787091163	-0.320417548	-0.318943438	-0.00147411	0.899102392	1.006976016
NM_138467	3UTRd	1	+	4.338135035	6.24703539	-4.460166381	-3.176670427	-1.283495955	0.02770662	0.648238045
NM_138558	3UTRd	1	+	7.903898473	7.105175466	1.025470123	-0.096024604	1.121494728	0.007645295	0.799532331
NM_138727	3UTRd	1	-	5.724926551	7.035811365	-0.554164816	0.380134782	-0.934299598	0.497672801	0.770258596
NM_138728	3UTRd	1	-	5.724926551	7.035811365	-0.734347336	0.006184429	-0.740531764	0.80011135	0.673451964
NM_138740	3UTRd	1	-	6.821538307	8.278775916	-3.616423336	-2.671563171	-0.944860165	0.004036692	0.701066186
NM_138794	3UTRd	1	+	6.567984986	6.828114283	-0.60932581	-0.692745945	0.083420135	0.661205793	0.788099979
NM_138795	3UTRd	1	-	7.074470611	8.061987159	-0.869689425	-0.106630182	-0.763059243	0.162230621	0.855916933
NM_138959	3UTRd	1	+	6.941153175	6.370927403	-0.023496805	-0.431818945	0.408322139	0.68505351	1.118762369
NM_144567	3UTRd	1	-	5.708615266	6.519476929	-2.519349183	-1.817166917	-0.702182267	0.472627564	0.927436624
NM_144620	3UTRd	1	-	8.752331056	9.247969285	3.441784698	3.258979731	0.182804967	0.761108727	0.624839171
NM_144624	3UTRd	1	+	8.502221284	8.245118569	-0.588087453	-0.181560817	-0.406526637	0.347056942	1.584062602
NM_144626	3UTRd	1	+	4.070664647	3.244265796	-2.188974613	-2.767214681	0.578240067	0.038375851	1.187690376
NM_144699	3UTRd	1	+	6.448708879	6.143883597	2.056379401	1.957263337	0.099116064	0.944786784	1.153253138
NM_144728	3UTRd	1	-	4.426852863	5.102349636	-1.820182526	-0.836796052	-0.983386474	0.072932509	1.237895646
NM_144729	3UTRd	1	-	4.426852863	5.102349636	-1.842375752	-0.899323132	-0.94305262	0.090181384	1.203766729
NM_144772	3UTRd	1	+	6.77998686	7.58273386	-2.788856654	-1.798289625	-0.990567029	3.73E-05	1.139041277
NM_145167	3UTRd	1	-	7.863602425	7.970043118	-0.033672775	0	-0.033672775	0.200999649	0.950812043
NM_145238	3UTRd	1	+	8.122383997	7.123394516	1.472159855	0.705138286	0.767021569	0.120459226	1.174435849
NM_145257	3UTRd	1	-	9.029026999	9.065835517	0.181612313	0.867648744	-0.68603643	0.023791413	1.568328648
NM_145716	3UTRd	1	-	6.519476929	7.457975223	-1.951645789	-1.341271018	-0.61037477	0.704831145	0.796571891
NM_145759	3UTRd	1	+	6.421649942	7.250510833	-0.306146185	0.123123216	-0.429269401	0.619293378	0.758072907
NM_145796	3UTRd	1	-	8.303160049	8.017211619	-1.270290054	-1.357089164	0.08679911	0.884107203	1.148021229
NM_147161	3UTRd	1	+	7.045640528	7.37204444	0.086247949	1.099132223	-1.012884274	0.425024049	1.609352505
NM_148960	3UTRd	1	-	3.637462671	4.231945219	-3.250132897	-2.665768333	-0.584364565	0.92835222	0.993011284
NM_148964	3UTRd	1	+	3.762125191	4.335171852	-0.867056889	-0.16248982	-0.704567068	0.1675489	1.095447549
NM_152263	3UTRd	1	-	5.588335027	5.170304697	-0.223491564	-0.333809288	0.110317724	0.916599713	1.2377437
NM_152265	3UTRd	1	+	11.20278043	11.93107202	0.795125867	1.041037777	-0.245911911	0.606514538	0.715795966
NM_152280	3UTRd	1	+	6.527318427	5.958537671	-0.845088887	-1.179622396	0.334533509	0.502383503	1.176292824
NM_152281	3UTRd	1	+	5.832924986	6.739856722	-1.116770428	-0.767657078	-0.34911335	0.824522208	0.679328655
NM_152298	3UTRd	1	+	8.445236192	9.181371883	-1.006350875	-0.490203317	-0.516147558	0.015067512	0.858572499
NM_152376	3UTRd	1	+	5.102349636	3.619439762	0.591924604	-0.582478245	1.174402849	0.297310496	1.238425451
NM_152486	3UTRd	1	+	5.280387495	6.211795188	-2.028197999	-1.144020993	-0.884177007	0.170138644	0.967792265
NM_152487	3UTRd	1	+	9.189488734	9.566588311	1.172689014	1.500747195	-0.328058181	0.326412355	0.966578363
NM_152490	3UTRd	1	-	8.403320639	8.861570087	-0.308094612	-0.088983996	-0.219110616	0.568803386	0.847250899
NM_152493	3UTRd	1	+	5.188215066	6.436902927	-2.282872655	-1.409989237	-0.872883418	0.874087038	0.770675566
NM_152496	3UTRd	1	+	7.047234388	7.884444242	-0.441681457	-0.285621144	-0.156060312	0.542514791	0.623668137
NM_152609	3UTRd	1	+	5.198220901	4.916749244	-0.952305356	-1.875320532	0.923015176	0.190175821	0.641026756
NM_152665	3UTRd	1	+	4.420430183	4.420791537	0.268572836	-0.674338248	0.942911084	0.047235871	0.520051918
NM_152666	3UTRd	1	-	3.617332525	4.343945328	-0.921845189	-0.027087807	-0.894757381	0.132185633	1.1236125
NM_152900	3UTRd	1	+	9.537774515	9.279135094	0.249466548	0.325950526	-0.076483978	0.903034511	1.261485304
NM_153035	3UTRd	1	+	6.783418506	7.655688056	-0.457268757	0.206285598	-0.663554355	0.218477212	0.865307495
NM_153212	3UTRd	1	+	4.679834495	4.936761366	-0.113591006	0.227913859	-0.341504866	0.886061528	1.060377523
NM_153812	3UTRd	1	+	7.561204608	6.197165089	-0.017714624	-0.669464121	0.651749497	0.713686283	1.638402727
NM_153818	3UTRd	1	-	7.308829795	7.639179329	0.268037876	0.513870319	-0.245832443	0.216744472	0.943100164
NM_153826	3UTRd	1	+	7.798941022	7.798401098	-1.029169795	-1.149082717	0.119912921	0.667305347	0.920587656
NM_170692	3UTRd	1	+	8.414797679	9.018930579	0.619595041	1.036654365	-0.417059324	0.646425903	0.87838567
NM_170706	3UTRd	1	-	5.246899069	5.287448607	0.005770336	0.472875291	-0.467104954	0.29098332	1.344020754
NM_170707	3UTRd	1	+	5.14617369	4.751311759	-2.032382513	-2.367083458	0.334700945	0.446458965	1.042582092
NM_170708	3UTRd	1	+	5.14617369	4.751311759	-2.237405573	-2.381008508	0.143602935	0.740872708	1.190245352
NM_170782	3UTRd	1	-	5.042572831	3.881567145	-0.139652354	-1.463531324	1.323878971	0.05123793	0.893244305
NM_172071	3UTRd	1	-	8.550223761	8.211632422	-0.483283933	-0.18724276	-0.296041173	0.44696734	1.552542231
NM_172350	3UTRd	1	+	7.798941022	7.798401098	-0.713071585	-1.03083126	0.317759675	0.878749994	0.802615125
NM_172351	3UTRd	2	+	7.798941022	7.798401098	-1.300816423	-1.254250528	-0.046565895	0.50872197	1.033190168
NM_172352	3UTRd	2	+	7.798941022	7.798401098	-1.300816423	-1.254250528	-0.046565895	0.50872197	1.033190168
NM_172353	3UTRd	1	+	7.798941022	7.798401098	-1.029169795	-1.149082717	0.119912921	0.667305347	0.920587656
NM_172359	3UTRd	1	+	7.798941022	7.798401098	-1.029169795	-1.149082717	0.119912921	0.667305347	0.920587656
NM_172361	3UTRd	1	+	7.798941022	7.798401098	-1.029169795	-1.149082717	0.119912921	0.667305347	0.920587656
NM_173156	3UTRd	1	+	7.749796302	7.923262644	-0.885839986	-0.198274187	-0.687565799	0.473048104	1.428102427
NM_173484	3UTRd	1	+	3.265047005	3.700366269	-1.969808424	-1.687846564	-0.28196186	0.02951619	0.899155534
NM_173808	3UTRd	1	-	3.868100976	4.1601819	-1.555682151	-0.050680403	-1.505001748	2.44E-05	2.318064685
NM_173854	3UTRd	1	-	10.01128543	9.579432908	1.481195488	1.651846348	-0.17065086	0.473936097	1.518348938
NM_174858	3UTRd	1	+	3.726287396	4.569984905	-0.617942118	-1.17298618	0.555044062	0.399615416	0.379259817
NM_174896	3UTRd	1	+	8.164724423	7.467848851	0.761103107	0.682806348	0.078296759	0.237802217	1.535361964
NM_175866	3UTRd	1	+	8.502221284	8.245118569	-0.552271168	-0.131230521	-0.421040647	0.330896551	1.60007925
NM_175876	3UTRd	1	-	9.601605496	8.583058159	0.860252328	0.756772549	0.103479779	0.381765965	1.885657371
NM_177424	3UTRd	1	+	7.97076216	8.480072888	-0.887184865	-0.235136721	-0.652048144	0.914653412	1.103997891
NM_178221	3UTRd	1	+	7.18872583	7.937065931	-0.738504315	-0.363926242	-0.374578073	0.421124594	0.77176738
NM_178422	3UTRd	1	-	5.569801231	5.159706022	-0.300622933	-0.043586181	-0.257036752	0.82998917	1.5879131
NM_178454	3UTRd	1	-	7.422829219	8.572416819	-2.15937066	-1.742106821	-0.417263839	0.480104382	0.601933593
NM_181358	3UTRd	1	+	7.475589516	7.563527429	-2.594796307	-2.123172812	-0.471623495	0.705469906	1.30467058
NM_181643	3UTRd	1	+	4.121697762	4.416575795	-0.76018863	-0.001367857	-0.758820773	0.123078377	1.379306176
NM_181644	3UTRd	1	+	5.417626689	6.050907847	-0.353522845	0.44320218	-0.796725025	0.115580841	1.119957408
NM_181746	3UTRd	1	-	6.016477291	6.678575102	-3.939608352	-3.584142033	-0.35546632	0.403130267	0.808527365
NM_182517	3UTRd	1	-	5.23521434	5.497348822	0.023918162	0.280358769	-0.256440606	0.658384731	0.996061084
NM_182679	3UTRd	1	-	8.273743811	8.392902113	-0.233181627	-0.152985483	-0.080196144	0.686207289	0.973354905
NM_182744	3UTRd	1	+	5.567497513	5.605307919	-1.297585533	-1.017808215	-0.279777318	0.564759516	1.182603877
NM_182752	3UTRd	1	+	6.612711721	6.369081436	-0.561650177	-0.15971563	-0.401934548	0.691596396	1.56435163
NM_182763	3UTRd	1	-	9.394349906	9.041058848	-0.063272532	0.075287202	-0.138559734	0.164476649	1.406247754
NM_182972	3UTRd	1	-	9.356602775	10.42357998	0.410947032	1.003291789	-0.592344756	6.28E-07	0.719650108
NM_182976	3UTRd	1	+	7.556741668	7.398650416	-1.038164234	-1.610564504	0.57240027	0.349115145	0.750378804
NM_183001	3UTRd	1	-	6.799226059	6.366074582	0.488942355	-0.099666686	0.588609042	0.040776089	0.897847567
NM_183412	3UTRd	1	+	6.496359243	5.813996323	-0.160211058	-0.040758318	-0.119452739	0.70505009	1.743293715
NM_183413	3UTRd	1	+	6.496359243	5.813996323	-0.159317339	-0.024217659	-0.13509968	0.736478542	1.762303741
NM_183416	3UTRd	1	+	8.550381751	9.348402574	-0.112989265	0.591048988	-0.704038253	0.116474256	0.936932766
NM_194292	3UTRd	1	-	7.8439815	8.282708811	-2.006150626	-1.789870909	-0.216279717	0.683273534	0.857110079
NM_194314	3UTRd	1	-	5.260393248	4.652298463	-3.48871363	-3.324332074	-0.164381556	0.832397297	1.70819934
NM_194315	3UTRd	1	-	6.392163164	6.714972402	-1.128576315	-0.920616121	-0.207960193	0.608280808	0.923478933
NM_194442	3UTRd	1	-	7.902027625	8.216303434	-2.41405292	-2.103826666	-0.310226254	0.429487165	0.997196998
NM_194457	3UTRd	1	-	6.392163164	6.714972402	-1.128576315	-0.920616121	-0.207960193	0.608280808	0.923478933
NM_194458	3UTRd	1	-	6.392163164	6.714972402	-0.961024613	-0.151291634	-0.809732979	0.739600955	1.401453367
NM_197962	3UTRd	1	-	6.810305524	7.569083739	-0.581573602	-0.790652632	0.20907903	0.748305156	0.511264853
NM_197972	3UTRd	1	-	5.06395984	7.365497863	-2.350280729	0	-2.350280729	0.028272946	1.034363095
NM_198040	3UTRd	1	-	6.705483688	7.400074602	-0.46600085	0.493816123	-0.959816973	2.68E-06	1.201824352
NM_198076	3UTRd	1	+	8.621754576	8.561195249	0.83039144	0.54398363	0.286407811	0.20037796	0.855091978
NM_198077	3UTRd	1	-	4.399182335	6.812037821	-3.700984629	-1.526278556	-2.174706073	0.321811471	0.847832154
NM_198264	3UTRd	1	-	8.569098399	7.252042137	0.466742515	-0.054679606	0.521422121	0.14652564	1.735840201
NM_198268	3UTRd	1	+	7.475589516	7.563527429	-2.594796307	-2.123172812	-0.471623495	0.705469906	1.30467058
NM_198269	3UTRd	1	+	7.475589516	7.563527429	-2.594796307	-2.123172812	-0.471623495	0.705469906	1.30467058
NM_198389	3UTRd	1	+	6.725763095	7.126977955	-1.1298325	-0.664721265	-0.465111235	0.551625186	1.045285017
NM_198493	3UTRd	1	-	3.971922979	4.525665063	-0.002318291	0.642418626	-0.644736918	0.052019904	1.065104389
NM_198551	3UTRd	1	+	6.582914441	7.435649788	-2.049141288	-1.263585092	-0.785556196	0.066167063	0.954502479
NM_198552	3UTRd	1	-	11.0030162	10.77564806	3.487478674	3.17574971	0.311728964	0.100988486	0.943202327
NM_198681	3UTRd	1	-	9.029767647	8.907098371	3.097389472	3.619058496	-0.521669024	0.005378573	1.563022233
NM_198926	3UTRd	1	-	6.942347674	7.293910233	1.250696227	1.06893484	0.181761387	0.963961137	0.690960936
NM_199044	3UTRd	1	+	8.775855655	9.000729903	0.176526137	0.323098089	-0.146571952	0.430804781	0.947171583
NM_199121	3UTRd	2	+	3.484770417	3.303997804	-2.975173283	-3.253234537	0.278061254	0.134563594	0.934788155
NM_199294	3UTRd	1	+	4.771866425	5.212426177	-3.164707268	-3.081378429	-0.083328839	0.875332049	0.780661533
NM_199454	3UTRd	1	+	5.604808453	6.268884532	-0.322560636	-0.408096182	0.085535545	0.994460099	0.594763647
NM_199462	3UTRd	1	-	6.274466028	6.658059449	-0.479720124	-0.277468209	-0.202251915	0.278017551	0.881882587
NM_201263	3UTRd	1	-	7.144883245	8.232409677	-0.050063507	0.106732281	-0.156795788	0.694757727	0.524592598
NM_201269	3UTRd	1	-	8.88130883	9.525790772	-0.889551152	-0.615116755	-0.274434397	0.68516747	0.773756997
NM_201348	3UTRd	1	+	5.431826578	4.354849162	0.289719954	-0.099709141	0.389429095	0.414519197	1.610544274
NM_201542	3UTRd	1	-	5.264065274	5.909540179	-3.299566028	-3.194593031	-0.104972998	0.913484699	0.687531678
NM_201543	3UTRd	1	+	8.819484328	9.16257866	-0.183414136	0.316361275	-0.49977541	0.055608966	1.114719772
NM_201544	3UTRd	1	+	8.819484328	9.16257866	0.229094074	0.230273062	-0.001178988	0.440076361	0.788993137
NM_201545	3UTRd	1	+	8.819484328	9.16257866	-0.356973279	-0.130388847	-0.226584432	0.649301564	0.92241642
NM_201568	3UTRd	1	+	7.749796302	7.923262644	-0.885839986	-0.198274187	-0.687565799	0.473048104	1.428102427
NM_203341	3UTRd	1	-	4.434357667	5.24211247	-5.996432436	-5.382223508	-0.614208928	0.310283329	0.874453834
NM_203350	3UTRd	1	-	7.889437584	7.818246105	-1.813348547	-1.828574177	0.01522563	0.625942569	1.039554827
NM_203399	3UTRd	1	-	8.919203228	8.699534541	-2.453247794	-2.883836931	0.430589137	0.138734952	0.863985826
NM_203401	3UTRd	1	-	8.919203228	8.699534541	-2.107161728	-2.447745681	0.340583954	0.21851837	0.919604056
NM_203412	3UTRd	1	+	4.890702134	4.954982443	-0.120610193	-0.136158349	0.015548155	0.874324965	0.946170139
NM_203458	3UTRd	1	+	8.374448652	8.149903378	-1.166034361	-0.805238885	-0.360795476	0.000618373	1.500393325
NM_203459	3UTRd	1	+	7.601070597	7.701808368	-0.894574277	-1.051232566	0.156658289	0.627326771	0.836596542
NM_205860	3UTRd	1	+	5.084059964	5.150147688	-1.546264434	-1.48827716	-0.057987274	0.941661161	0.994400929
NM_205861	3UTRd	1	+	6.64550507	6.531873057	-2.087755771	-1.75751914	-0.330236631	0.53577042	1.360246997
NM_206926	3UTRd	1	+	8.185853754	7.944160036	0.230569843	0.209230551	0.021339292	0.595460657	1.165019761
NM_207170	3UTRd	1	-	6.920222993	5.021159089	-1.212423874	-2.588773696	1.376349823	0.174223669	1.436655427
NM_207171	3UTRd	1	-	8.303160049	8.017211619	-1.919036495	-1.759382967	-0.159653529	0.717253748	1.361882238
NM_207370	3UTRd	1	-	6.029059193	5.881378289	-1.100635308	-1.201631891	0.100996583	0.947182294	1.032888355
NM_213566	3UTRd	1	-	7.114062403	7.79623918	-1.85361277	-1.578776513	-0.274836257	0.596677375	0.754012047
NR_002188	3UTRd	13	-	3.048777243	3.700046561	-4.331589356	-2.919405962	-1.412183394	5.74E-08	1.694563941
NR_003939	3UTRd	1	-	6.620063735	7.274082212	-0.812387049	0	-0.812387049	0.338727233	1.116024402
NR_024113	3UTRd	4	-	4.399182335	6.812037821	-3.969821998	-1.703947446	-2.265874551	0.27807638	0.903138445
NR_024279	3UTRd	2	-	8.109533433	8.106886975	2.069497782	2.227546879	-0.158049098	0.79422533	1.117825937
NR_024537	3UTRd	8	-	7.185771692	7.683212519	-0.722805549	-0.390424376	-0.332381173	0.218749191	0.891891639
NR_027136	3UTRd	5	-	5.629435112	5.366347963	0.02414244	-0.452795484	0.476937924	0.77049181	0.862232725
NR_027762	3UTRd	10	-	3.657460491	3.607437062	-5.329142702	-5.744634147	0.415491446	0.286001314	0.776217026
NR_028103	3UTRd	14	-	7.570263602	7.453928141	-0.165218567	0.240119949	-0.405338516	0.8430383	1.43562005
NR_028104	3UTRd	13	-	7.570263602	7.453928141	-0.411003512	0.20452313	-0.615526643	0.763958572	1.660781299
NR_029467	3UTRd	7	-	3.646972504	4.057857404	-0.256758776	-0.131088448	-0.125670328	0.200122171	0.82061955
NR_030761	3UTRd	5	-	9.594358812	9.748369112	-0.497502824	-0.477226833	-0.02027599	0.902186719	0.911469124
NR_033686	3UTRd	4	-	6.796439417	7.342718453	-0.754395886	-0.960293256	0.205897369	0.072465517	0.593707233
NR_033688	3UTRd	5	-	6.796439417	7.342718453	-1.158430469	-1.166344758	0.007914289	0.514343885	0.68103775
NR_033704	3UTRd	9	-	7.543614823	7.862409288	0.33402697	0.754720637	-0.420693667	0.694221515	1.073185302
NR_036492	3UTRd	7	-	7.40099936	7.967882604	-0.031798684	-0.190131538	0.158332854	0.687472398	0.60490643
NR_036493	3UTRd	7	-	7.40099936	7.967882604	-0.031798684	-0.190131538	0.158332854	0.687472398	0.60490643
NR_036639	3UTRd	12	-	5.820626106	5.6769714	-1.22961914	-1.128221831	-0.101397308	0.940160663	1.185135498
NR_036640	3UTRd	11	-	5.820626106	5.6769714	-1.069944166	-1.128221831	0.058277666	0.965582591	1.060964982
NR_037591	3UTRd	8	-	8.869560146	8.713205778	-0.1192119	-0.244348339	0.125136438	0.712134552	1.021874432
NR_037591	3UTRd	7	-	10.47824641	10.86244301	1.489474362	1.904888893	-0.415414531	0.414880744	1.021874432
NR_037592	3UTRd	7	-	9.929433053	10.01964878	0.270240841	0.253285653	0.016955187	0.948556192	0.92840686
NR_037606	3UTRd	3	-	6.933134767	6.521373167	-0.951949639	-1.838273478	0.886323839	0.259380783	0.719685133
NR_037632	3UTRd	4	-	8.774202018	9.049251645	0.535748606	0.453174675	0.082573931	0.492914765	0.780449096
NR_037633	3UTRd	6	-	8.774202018	9.049251645	4.309942584	4.176292762	0.133649822	0.453478993	0.753302149
NR_037633	3UTRd	5	-	9.66479816	9.632218018	5.200538726	4.759259135	0.441279592	0.760789283	0.753302149
NR_037633	3UTRd	3	-	8.937203311	9.03678416	4.472943877	4.163825277	0.3091186	0.579473474	0.753302149
NR_037633	3UTRd	2	-	3.69835955	4.037243128	-0.765899884	-0.835715755	0.069815871	0.081904874	0.753302149
NR_037634	3UTRd	7	-	8.774202018	9.049251645	3.858898319	4.059486182	-0.200587863	0.743735771	0.949696364
NR_037634	3UTRd	6	-	9.66479816	9.632218018	4.749494462	4.642452555	0.107041906	0.952358366	0.949696364
NR_037634	3UTRd	4	-	8.937203311	9.03678416	4.021899612	4.047018697	-0.025119085	0.874760818	0.949696364
NR_037634	3UTRd	3	-	3.533039038	4.399182335	-1.382264661	-0.590583127	-0.791681533	0.821138354	0.949696364
NR_037634	3UTRd	2	-	3.646972504	4.479040485	-1.268331194	-0.510724977	-0.757606217	0.08633241	0.949696364
NR_037635	3UTRd	5	-	8.774202018	9.049251645	-0.416900767	-0.262778851	-0.154121916	0.699363045	0.919596123
NR_037636	3UTRd	4	-	8.774202018	9.049251645	-0.416900767	-0.262778851	-0.154121916	0.699363045	0.919596123
NR_037637	3UTRd	3	-	8.774202018	9.049251645	-0.416900767	-0.262778851	-0.154121916	0.699363045	0.919596123
NR_037663	3UTRd	10	-	3.973068338	4.397019174	-1.835580591	-0.424817856	-1.410762735	1.53E-05	1.981800719
NR_037664	3UTRd	9	-	3.973068338	4.397019174	-1.835580591	-0.424817856	-1.410762735	1.53E-05	1.981800719
NR_037667	3UTRd	21	-	7.695601871	8.846537999	-1.28212385	-0.610649471	-0.671474379	0.337052109	0.717245169
NR_037892	3UTRd	6	-	4.907505483	5.774969742	-2.659517457	-1.408960799	-1.250556658	0.028034357	1.304134257
NR_037894	3UTRd	7	-	4.907505483	5.774969742	-2.787176972	-1.460790212	-1.32638676	0.021462118	1.374514857
NR_038125	3UTRd	9	-	9.151050985	9.715480037	-0.497152946	0.026658124	-0.52381107	0.521855343	0.972238397
NR_040288	3UTRd	7	-	3.514665662	4.428952538	-1.463924011	-0.090825148	-1.373098863	0.018242895	1.37440957
NR_040289	3UTRd	5	-	3.514665662	4.428952538	-1.463924011	-0.090825148	-1.373098863	0.018242895	1.37440957
NR_045603	3UTRd	6	-	4.876244793	3.483003868	0.221482368	-0.330073102	0.551555471	0.820411485	1.792142623
NR_045604	3UTRd	6	-	4.876244793	3.483003868	0.111743337	-0.537786253	0.649529591	0.899208539	1.6744779
NR_045818	3UTRd	7	-	8.766098193	9.076250496	-0.539075345	-0.790758464	0.251683118	0.073104279	0.677439765
NR_046083	3UTRd	9	-	9.874856987	10.11844605	-0.782884314	-0.098038249	-0.684846065	0.33066923	1.357786832
NM_000043	3UTRd	1	+	6.725502729	8.024386588	-0.948612475	-0.041643789	-0.906968687	0.32713205	0.762117225
NM_000195	3UTRd	1	-	4.821478825	5.129227663	-1.657171678	-1.493423397	-0.163748281	0.416896511	0.905006113
NM_000314	3UTRd	1	+	7.45762584	8.386419294	-1.207226995	-0.327359246	-0.879867749	0.000273042	0.966655875
NM_000417	3UTRd	1	-	4.299324418	3.932095501	-0.278442876	-0.617595446	0.33915257	0.509640628	1.019651641
NM_000609	3UTRd	1	-	4.336466186	6.296091764	-1.135980056	-0.041390609	-1.094589447	0.188386245	0.549032656
NM_000783	3UTRd	1	+	3.420022651	3.155973949	-1.451071068	-1.923828189	0.472757122	0.32865841	0.865311559
NM_001001330	3UTRd	1	+	7.956554738	8.33961585	-0.482884568	-0.499416616	0.016532049	0.083213472	0.758072029
NM_001001484	3UTRd	1	+	5.804355968	8.143114897	-3.105754308	-1.659585751	-1.446168558	0.58936984	0.538646106
NM_001001971	3UTRd	1	-	3.765237879	4.790778377	-1.577834576	-1.624852281	0.047017705	0.395103157	0.475475133
NM_001002295	3UTRd	1	+	7.177049448	7.079369404	-0.619730565	-0.277719969	-0.342010596	0.61771357	1.356313459
NM_001002759	3UTRd	1	+	6.971634626	7.890584961	0.119061025	0.476377378	-0.357316353	0.473247555	0.677534361
NM_001002762	3UTRd	1	-	6.800759321	6.924683042	0.008110398	0.196909942	-0.188799544	0.741873371	1.045994904
NM_001003407	3UTRd	1	-	8.15518465	7.964277844	1.107094784	0.974569994	0.13252479	0.707450799	1.04129729
NM_001003408	3UTRd	1	-	8.15518465	7.964277844	1.107094784	0.974569994	0.13252479	0.707450799	1.04129729
NM_001005413	3UTRd	2	-	9.153179178	9.230796618	0.133161027	-0.002764809	0.135925836	0.509492407	0.862416523
NM_001005751	3UTRd	1	+	9.120969659	8.459637701	0.889200912	0.937468789	-0.048267877	0.859237822	1.635350452
NM_001007094	3UTRd	1	+	8.579318972	8.748502822	0.265102558	0.679574553	-0.414471995	0.030763795	1.185329489
NM_001008211	3UTRd	1	+	5.575630176	6.559242405	-2.143218384	-1.407434639	-0.735783745	0.024950475	0.842163069
NM_001008212	3UTRd	1	+	5.575630176	6.559242405	-2.143218384	-1.417429159	-0.725789224	0.026531038	0.836349
NM_001008213	3UTRd	1	+	5.575630176	6.559242405	-2.143218384	-1.407434639	-0.735783745	0.024950475	0.842163069
NM_001008541	3UTRd	1	+	7.101146205	6.792333467	-2.070814458	-2.331208566	0.260394108	0.236810442	1.034130769
NM_001010917	3UTRd	1	+	5.602850165	4.354849162	0	-0.409642223	0.409642223	0.506720636	1.788014925
NM_001012750	3UTRd	1	-	7.615454659	7.120134867	-1.071153582	-1.593070912	0.521917329	0.632551011	0.981732896
NM_001012751	3UTRd	1	-	7.615454659	7.120134867	-0.810939101	-1.533417546	0.722478445	0.350567671	0.854315787
NM_001012752	3UTRd	1	-	7.615454659	7.120134867	-1.071153582	-1.593070912	0.521917329	0.632551011	0.981732896
NM_001014797	3UTRd	1	-	4.867485758	5.053903847	-0.487453467	-0.643668199	0.156214732	0.812701825	0.788600855
NM_001015880	3UTRd	1	+	6.315012141	6.789464599	-1.567267839	-0.681064706	-0.886203132	0.045747299	1.33029912
NM_001025076	3UTRd	3	+	6.378504691	6.823759547	-0.407622925	-0.720476567	0.312853643	0.742655146	0.591271031
NM_001025077	3UTRd	1	+	6.994229982	7.172318389	0.104051183	-0.138542035	0.242593218	0.684709075	0.747071574
NM_001025077	3UTRd	2	+	6.378504691	6.823759547	-0.511674108	-0.487100877	-0.024573231	0.514369179	0.747071574
NM_001033925	3UTRd	1	-	8.892256713	9.365751744	0.882022809	1.614838817	-0.732816008	0.235541837	1.196915228
NM_001034954	3UTRd	1	-	7.45499006	7.766099792	0.293968154	0.320485487	-0.026517333	0.909002542	0.820973524
NM_001034955	3UTRd	1	-	7.45499006	7.766099792	0.266509118	0.315322228	-0.04881311	0.857621067	0.833759603
NM_001034956	3UTRd	1	-	7.45499006	7.766099792	0.174441806	0.277830241	-0.103388435	0.734909591	0.865903827
NM_001034957	3UTRd	1	-	7.45499006	7.766099792	0.174441806	0.277830241	-0.103388435	0.734909591	0.865903827
NM_001035260	3UTRd	1	+	9.142930021	8.907358679	-0.083851891	-0.156176488	0.072324597	0.874598572	1.119804393
NM_001037537	3UTRd	1	-	5.948869575	7.267926864	-0.898947588	-0.820748836	-0.078198752	0.870396882	0.423120785
NM_001039380	3UTRd	1	-	3.998911499	3.340202768	-0.727835718	-0.994361811	0.266526093	0.691393993	1.312377384
NM_001039702	3UTRd	1	+	4.887853827	4.888094596	1.070954649	1.360522856	-0.289568206	0.738233356	1.222070435
NM_001040273	3UTRd	1	-	5.313018551	6.40106687	-1.057637744	-0.266966481	-0.790671263	0.096361164	0.813730485
NM_001042465	3UTRd	1	-	9.412750857	9.137072984	-0.033089132	-0.531980469	0.498891337	0.897461363	0.856655193
NM_001042466	3UTRd	1	-	9.412750857	9.137072984	-0.033089132	-0.531980469	0.498891337	0.897461363	0.856655193
NM_001042473	3UTRd	1	-	8.534025887	8.040879571	0.091991568	0.202532268	-0.1105407	0.737464271	1.519595153
NM_001047160	3UTRd	1	+	9.812339292	10.09237551	-0.019396148	0.33648488	-0.355881029	4.17E-05	1.053978045
NM_001080491	3UTRd	1	-	7.874552011	8.554136959	-0.006490774	0.449524573	-0.456015347	0.172268169	0.85644375
NM_001083591	3UTRd	3	+	6.378504691	6.823759547	-0.407622925	-0.720476567	0.312853643	0.742655146	0.591271031
NM_001083913	3UTRd	1	+	7.588197711	7.683159321	-0.190629096	0.051758536	-0.242387633	0.008510636	1.107591604
NM_001098204	3UTRd	1	-	7.490909612	7.737831877	-3.133053882	-2.727860057	-0.405193825	0.657492636	1.115949359
NM_001098205	3UTRd	1	-	7.490909612	7.737831877	-3.133053882	-2.727860057	-0.405193825	0.657492636	1.115949359
NM_001098206	3UTRd	1	-	7.490909612	7.737831877	-3.007686193	-2.612103286	-0.395582907	0.667169392	1.108539856
NM_001098207	3UTRd	1	-	7.490909612	7.737831877	-3.133053882	-2.727860057	-0.405193825	0.657492636	1.115949359
NM_001098208	3UTRd	1	-	7.490909612	7.737831877	-3.133053882	-2.727860057	-0.405193825	0.657492636	1.115949359
NM_001098500	3UTRd	1	+	4.470602031	4.623862294	-0.795890886	-1.289470021	0.493579135	0.099993667	0.638677974
NM_001098501	3UTRd	1	+	4.470602031	4.623862294	-0.795890886	-1.289470021	0.493579135	0.099993667	0.638677974
NM_001098668	3UTRd	1	-	4.533417273	3.5595439	-1.154057161	-1.862890561	0.708833399	7.20E-06	1.201669345
NM_001100626	3UTRd	1	-	8.585008106	8.389444002	-0.315059945	-0.30893454	-0.006125404	0.988142145	1.150044358
NM_001115156	3UTRd	1	-	10.73746243	10.89506224	-0.543940549	-0.315670578	-0.228269971	0.763604037	1.05020441
NM_001121	3UTRd	1	+	7.901180054	8.28675209	-1.945559133	-1.580709839	-0.364849294	0.048186698	0.985738759
NM_001123	3UTRd	1	+	5.92341445	7.114930103	-2.249791763	-2.015183223	-0.234608539	0.559011008	0.515160144
NM_001128309	3UTRd	1	+	6.685376719	6.802626144	-0.430744341	-0.489785739	0.059041398	0.68292567	0.88497535
NM_001130446	3UTRd	1	+	3.904406254	5.147395614	-0.147725103	0.753124089	-0.900849193	0.025973106	0.788870193
NM_001134375	3UTRd	1	+	5.98235338	7.473955279	-1.447310672	-1.009144688	-0.438165984	0.417819504	0.481819298
NM_001134376	3UTRd	1	+	5.98235338	7.473955279	-1.447310672	-1.009144688	-0.438165984	0.417819504	0.481819298
NM_001134672	3UTRd	1	-	6.362521904	7.001285342	-2.3958038	-2.173509014	-0.222294786	0.999695484	0.74925637
NM_001136200	3UTRd	1	+	6.259980624	7.449476443	4.44E-16	0.133416774	-0.133416774	0.558972342	0.480937376
NM_001142353	3UTRd	1	-	9.287494832	9.423180555	0	0.503480673	-0.503480673	0.699098321	1.290379076
NM_001142354	3UTRd	1	-	9.287494832	9.423180555	0	0.503480673	-0.503480673	0.699098321	1.290379076
NM_001142434	3UTRd	1	-	8.13757563	9.016545798	-0.782248344	0	-0.782248344	0.662934981	0.935155494
NM_001142498	3UTRd	1	+	8.120763629	8.598250644	-0.407973399	-0.381381525	-0.026591874	0.536264428	0.731588782
NM_001142628	3UTRd	1	+	8.272223241	8.15088016	0.39025324	0.627649424	-0.237396184	0.06114946	1.282304834
NM_001142648	3UTRd	1	-	10.72791121	10.78131659	0.401447163	0.226778203	0.17466896	0.709338494	0.853773724
NM_001143757	3UTRd	1	+	4.859621133	4.60634873	-0.946315879	-1.057954803	0.111638923	0.697132761	1.103153445
NM_001143773	3UTRd	1	-	3.765237879	4.790778377	-1.613827106	-1.402501411	-0.211325695	0.880925511	0.568717931
NM_001143774	3UTRd	1	+	4.063863621	5.244397029	-0.313142183	-0.418200945	0.105058761	0.046493431	0.410202398
NM_001143973	3UTRd	1	-	5.510978271	5.668489834	-2.353499059	-2.291423054	-0.062076005	0.950506559	0.935989624
NM_001145260	3UTRd	2	+	9.126891283	9.158792412	-0.635861514	-0.44771614	-0.188145373	0.010344837	1.114382296
NM_001145261	3UTRd	1	+	9.126891283	9.158792412	-0.635861514	-0.44771614	-0.188145373	0.010344837	1.114382296
NM_001145262	3UTRd	1	+	9.126891283	9.158792412	-0.635861514	-0.44771614	-0.188145373	0.010344837	1.114382296
NM_001145263	3UTRd	1	+	9.126891283	9.158792412	-0.635861514	-0.44771614	-0.188145373	0.010344837	1.114382296
NM_001145453	3UTRd	1	-	6.744666753	7.687025877	0.64928271	0.901681802	-0.252399091	0.037075664	0.619871022
NM_001145966	3UTRd	1	-	8.307530613	8.177780382	-2.92323381	-2.161361609	-0.761872201	0.052652135	1.855261349
NM_001156	3UTRd	1	-	6.991638587	7.593869519	-1.685391461	-1.503635881	-0.181755579	0.769598227	0.747178397
NM_001160124	3UTRd	1	-	3.988830731	3.78093918	-4.043362592	-3.837909265	-0.205453327	0.648332852	1.331769936
NM_001160125	3UTRd	1	-	3.988830731	3.78093918	-4.091651141	-3.837909265	-0.253741876	0.547907242	1.377100095
NM_001161352	3UTRd	1	-	5.547421752	5.936204607	-0.695965274	-1.940466207	1.244500933	0.072081664	0.322353647
NM_001161353	3UTRd	1	-	5.547421752	5.936204607	-0.695965274	-1.940466207	1.244500933	0.072081664	0.322353647
NM_001165924	3UTRd	1	+	4.057857404	5.333937805	-1.858362034	-0.759327433	-1.099034601	0.634397877	0.884512355
NM_001165946	3UTRd	1	-	8.907859335	9.096576511	0	0	0	0.776931116	0.877385533
NM_001166698	3UTRd	1	-	3.765237879	4.790778377	-1.613827106	-1.402501411	-0.211325695	0.880925511	0.568717931
NM_001169106	3UTRd	1	+	9.120969659	8.459637701	0.900283641	0.96871143	-0.068427789	0.842381029	1.658362901
NM_001169107	3UTRd	1	+	9.120969659	8.459637701	0.900283641	0.96871143	-0.068427789	0.842381029	1.658362901
NM_001170765	3UTRd	1	+	6.876619454	7.640498504	-2.080961646	-1.57135729	-0.509604357	0.200023685	0.838408534
NM_001177660	3UTRd	1	+	6.376066978	5.484437948	1.344201018	0.885133044	0.459067974	0.7941412	1.349627295
NM_001178101	3UTRd	1	+	8.579318972	8.748502822	0.164038477	0.529736966	-0.365698489	0.051750446	1.145926601
NM_001178116	3UTRd	1	-	7.615454659	7.120134867	-0.700022896	-1.191942215	0.491919319	0.681989458	1.002359808
NM_001178117	3UTRd	1	+	7.073578388	7.904318011	-0.983594338	-0.799483708	-0.18411063	0.662097997	0.638771126
NM_001178118	3UTRd	1	+	7.073578388	7.904318011	-2.800489673	-2.07675796	-0.723731713	0.018682623	0.928511762
NM_001178119	3UTRd	1	-	7.615454659	7.120134867	-1.071153582	-1.593070912	0.521917329	0.632551011	0.981732896
NM_001178120	3UTRd	1	-	7.615454659	7.120134867	-0.810939101	-1.533417546	0.722478445	0.350567671	0.854315787
NM_001178121	3UTRd	1	-	7.615454659	7.120134867	-0.810939101	-1.533417546	0.722478445	0.350567671	0.854315787
NM_001178122	3UTRd	1	-	7.615454659	7.120134867	-1.071153582	-1.593070912	0.521917329	0.632551011	0.981732896
NM_001178123	3UTRd	1	-	7.615454659	7.120134867	-0.700022896	-1.191942215	0.491919319	0.681989458	1.002359808
NM_001178124	3UTRd	1	-	7.615454659	7.120134867	-0.700022896	-1.191942215	0.491919319	0.681989458	1.002359808
NM_001178125	3UTRd	1	-	7.615454659	7.120134867	-0.662169454	-1.177495684	0.515326229	0.643280024	0.986228304
NM_001178137	3UTRd	1	-	4.954950481	4.297295978	-1.784155754	-2.386130653	0.601974898	0.316846985	1.03934859
NM_001184783	3UTRd	1	+	7.000925508	8.155188243	0.125523668	0.611542965	-0.486019297	0.010746447	0.629272395
NM_001184785	3UTRd	1	-	4.663359509	7.254163096	-3.537072438	-0.894649105	-2.642423333	0.004649711	1.036427892
NM_001184786	3UTRd	1	-	4.663359509	7.254163096	-3.537072438	-0.894649105	-2.642423333	0.004649711	1.036427892
NM_001184787	3UTRd	1	-	4.663359509	7.254163096	-3.537072438	-0.894649105	-2.642423333	0.004649711	1.036427892
NM_001184788	3UTRd	1	-	4.663359509	7.254163096	-2.811826077	-0.840303445	-1.971522632	0.022132276	0.650995306
NM_001184789	3UTRd	1	-	4.663359509	7.254163096	-2.811826077	-0.840303445	-1.971522632	0.022132276	0.650995306
NM_001184790	3UTRd	1	-	4.663359509	7.254163096	-2.811826077	-0.840303445	-1.971522632	0.022132276	0.650995306
NM_001184791	3UTRd	1	-	4.663359509	7.254163096	-3.537072438	-0.894649105	-2.642423333	0.004649711	1.036427892
NM_001184823	3UTRd	1	+	7.000925508	8.155188243	4.44E-16	4.44E-16	0	1	0.449295733
NM_001193424	3UTRd	1	+	8.07597629	8.1790152	-0.45603951	-0.485620261	0.029580751	0.908229075	0.91217361
NM_001193425	3UTRd	1	+	8.07597629	8.1790152	-0.45603951	-0.485620261	0.029580751	0.908229075	0.91217361
NM_001193426	3UTRd	1	+	8.07597629	8.1790152	-0.214513073	-0.395751237	0.181238164	0.485444863	0.82115298
NM_001193427	3UTRd	1	+	8.07597629	8.1790152	-0.214513073	-0.395751237	0.181238164	0.485444863	0.82115298
NM_001195304	3UTRd	1	-	8.505438874	8.754889109	0	8.88E-16	-8.88E-16	0.650516599	0.841216915
NM_001195305	3UTRd	1	-	8.505438874	8.754889109	0	8.88E-16	-8.88E-16	0.650516599	0.841216915
NM_001195306	3UTRd	1	-	8.505438874	8.754889109	0	8.88E-16	-8.88E-16	0.650516599	0.841216915
NM_001195307	3UTRd	1	-	8.505438874	8.754889109	0	8.88E-16	-8.88E-16	0.650516599	0.841216915
NM_001195602	3UTRd	1	-	6.10247411	7.340865676	-2.327061356	-2.393966513	0.066905157	0.801374544	0.404637877
NM_001195604	3UTRd	1	-	6.10247411	7.340865676	0	0	0	0.867722497	0.42384493
NM_001198696	3UTRd	1	-	5.960672185	6.716119727	0.328936847	0.713749022	-0.384812175	7.38E-06	0.773441796
NM_001198777	3UTRd	1	-	8.048633325	8.518206446	-0.052382152	8.88E-16	-0.052382152	0.940564238	0.748881332
NM_001198778	3UTRd	1	-	8.048633325	8.518206446	-0.052382152	8.88E-16	-0.052382152	0.940564238	0.748881332
NM_001198779	3UTRd	1	-	8.048633325	8.518206446	-0.052382152	8.88E-16	-0.052382152	0.940564238	0.748881332
NM_001199492	3UTRd	1	+	8.878456082	9.164208415	-1.065278364	-0.64482862	-0.420449744	0.480565971	1.097862525
NM_001202438	3UTRd	1	+	7.269460743	7.252225822	-1.799239324	-1.497567925	-0.301671399	0.756767412	1.247384571
NM_001202449	3UTRd	1	+	5.92341445	7.114930103	-2.117728643	-2.034895148	-0.082833496	0.311027413	0.463717424
NM_001202450	3UTRd	1	+	5.92341445	7.114930103	-2.187881717	-1.892183419	-0.295698298	0.681277356	0.537442622
NM_001202464	3UTRd	1	+	9.068172981	10.05575883	0.956882304	0.870924786	0.085957518	0.735160413	0.475150558
NM_001202465	3UTRd	1	+	9.068172981	10.05575883	1.08286755	1.013103349	0.069764201	0.783452818	0.480513859
NM_001202466	3UTRd	1	+	9.068172981	10.05575883	1.08286755	1.013103349	0.069764201	0.783452818	0.480513859
NM_001204062	3UTRd	1	+	10.39305878	10.84903171	1.573313734	1.5798331	-0.006519366	0.985091771	0.732320174
NM_001204300	3UTRd	1	-	7.502745021	8.292463188	-0.475664676	-0.287754198	-0.187910477	0.973711146	0.658927805
NM_001204880	3UTRd	1	+	7.355621958	7.555783541	-1.612536017	-1.618157723	0.005621706	0.922820896	0.867067798
NM_001242359	3UTRd	1	-	7.120124738	8.292463188	-0.323764407	0.166460491	-0.490224899	0.885901812	0.623251541
NM_001242413	3UTRd	1	-	6.496599324	6.789790568	-0.519547546	-0.520882522	0.001334975	0.68444604	0.815340046
NM_001242546	3UTRd	1	+	8.221332963	9.212267194	-0.726919511	-0.893349212	0.1664297	0.649842674	0.448330971
NM_001242547	3UTRd	1	+	8.221332963	9.212267194	-0.718948548	-0.816429564	0.097481016	0.501445662	0.470277676
NM_001242548	3UTRd	1	+	8.221332963	9.212267194	-0.718948548	-0.816429564	0.097481016	0.501445662	0.470277676
NM_001243194	3UTRd	1	+	6.222464749	7.022729442	-1.214849712	-0.39397597	-0.820873742	0.239877165	1.014387624
NM_001243783	3UTRd	1	-	8.505438874	8.754889109	0	8.88E-16	-8.88E-16	0.650516599	0.841216915
NM_001244638	3UTRd	1	+	8.74584547	8.435676064	-0.283730213	-0.0254958	-0.258234413	0.134498394	1.48288202
NM_001244949	3UTRd	1	-	7.025018714	8.165270913	0	0	0	0.954998214	0.453680262
NM_001244950	3UTRd	1	-	4.535537369	4.369321069	-1.359952306	-1.518127803	0.158175497	0.797580494	1.005589021
NM_001253854	3UTRd	1	+	5.174446975	5.851960652	-2.040814755	-1.794349162	-0.246465592	0.072070111	0.741722745
NM_001253855	3UTRd	2	+	5.174446975	5.851960652	-2.018970851	-1.952906633	-0.066064218	0.601675247	0.654538764
NM_001253866	3UTRd	1	-	9.51971503	9.91939588	-0.707343175	-0.409491493	-0.297851682	0.852321136	0.931850765
NM_001256053	3UTRd	1	-	4.723749098	5.289278371	-4.020375527	-3.412855318	-0.607520209	0.480093167	1.029533616
NM_001256378	3UTRd	1	-	7.389935773	8.20509805	-2.033770044	-1.60505433	-0.428715714	0.232319162	0.765011551
NM_001256379	3UTRd	1	-	7.389935773	8.20509805	-2.027970443	-1.563219862	-0.464750581	0.202068164	0.784360236
NM_001256410	3UTRd	1	+	9.152717165	9.371340651	-0.840188905	-0.691360462	-0.148828443	0.668550052	0.952773344
NM_001256411	3UTRd	1	+	9.152717165	9.371340651	-0.882426909	-0.759941825	-0.122485085	0.712363325	0.935533745
NM_001256412	3UTRd	1	+	9.152717165	9.371340651	-1.065748479	-0.876906754	-0.188841725	0.604191901	0.979568467
NM_001256415	3UTRd	1	+	9.152717165	9.371340651	-0.931735283	-0.759941825	-0.171793459	0.631268194	0.968061073
NM_001256423	3UTRd	1	-	7.502745021	8.292463188	-0.475664676	-0.287754198	-0.187910477	0.973711146	0.658927805
NM_001256549	3UTRd	1	+	7.188641038	7.771803129	-0.762784292	-0.643908101	-0.118876191	0.861099774	0.724829762
NM_001256856	3UTRd	2	+	8.020687861	7.97076216	-0.482100491	-0.154594866	-0.327505625	0.556380157	1.299026918
NM_001256910	3UTRd	1	+	9.433369329	9.938128638	-1.012065391	-1.011112552	-0.000952839	0.996876941	0.705243579
NM_001257101	3UTRd	1	+	7.188641038	7.771803129	-0.665739126	-0.551043405	-0.114695721	0.870468779	0.722732477
NM_001300	3UTRd	1	-	3.988830731	3.78093918	-4.043362592	-3.837909265	-0.205453327	0.648332852	1.331769936
NM_001494	3UTRd	1	-	10.73746243	10.89506224	-0.669513791	-0.315670578	-0.353843213	0.642166243	1.145711178
NM_001547	3UTRd	1	+	4.047363259	4.236333743	-0.469798855	-1.092515681	0.622716826	0.099834334	0.569715155
NM_001609	3UTRd	1	+	6.631945634	5.21547307	-1.285722413	-2.119237026	0.833514613	0.161865825	1.497917274
NM_001786	3UTRd	1	+	9.173951028	9.664721352	-0.216118749	0.156174092	-0.372292841	0.42870582	0.921159264
NM_002051	3UTRd	1	+	7.177049448	7.079369404	-0.619730565	-0.277719969	-0.342010596	0.61771357	1.356313459
NM_002079	3UTRd	1	-	7.833474186	8.667771625	-1.643913941	-1.162853882	-0.481060059	0.000905312	0.78282548
NM_002247	3UTRd	1	-	5.547421752	5.936204607	-0.695965274	-1.940466207	1.244500933	0.072081664	0.322353647
NM_002313	3UTRd	1	-	8.15518465	7.964277844	1.857737386	1.387482418	0.470254968	0.494984332	0.823963216
NM_002417	3UTRd	1	-	8.307530613	8.177780382	-2.91107652	-2.054727353	-0.856349167	0.028728905	1.980822213
NM_002629	3UTRd	1	+	7.836612036	7.378135857	-2.206514234	-2.351041431	0.144527198	0.642295482	1.243105707
NM_002778	3UTRd	1	-	9.412750857	9.137072984	-0.033089132	-0.531980469	0.498891337	0.897461363	0.856655193
NM_003201	3UTRd	1	+	9.340011156	10.1555951	-0.734667809	-0.346919692	-0.387748118	0.433579242	0.74337608
NM_003252	3UTRd	1	-	8.892256713	9.365751744	0.475681176	1.073288556	-0.59760738	0.326690796	1.089836979
NM_003338	3UTRd	1	+	7.355621958	7.555783541	-1.635160139	-1.643861998	0.008701858	0.92834334	0.865218584
NM_003373	3UTRd	1	+	9.281904706	9.726341452	-0.005782454	0.452474159	-0.458256613	0.931405486	1.009625229
NM_003375	3UTRd	1	+	7.000925508	8.155188243	-0.016330547	0.41083864	-0.427169187	0.020537926	0.604119748
NM_003421	3UTRd	1	+	8.579318972	8.748502822	0.164038477	0.529736966	-0.365698489	0.051750446	1.145926601
NM_003474	3UTRd	1	-	5.776522892	4.09387417	0.290663127	-0.960029677	1.250692804	0.853591103	1.349061313
NM_003591	3UTRd	1	-	8.048633325	8.518206446	-0.052382152	8.88E-16	-0.052382152	0.940564238	0.748881332
NM_003901	3UTRd	1	+	7.474631456	8.171122115	-1.435273213	-1.010821175	-0.424452038	0.147947055	0.828148491
NM_003939	3UTRd	2	+	8.020687861	7.97076216	-0.482100491	-0.154594866	-0.327505625	0.556380157	1.299026918
NM_004034	3UTRd	1	-	6.991638587	7.593869519	-1.662806693	-1.412350322	-0.250456371	0.687089853	0.783619628
NM_004052	3UTRd	1	-	8.207968265	8.013877873	-0.427105598	-0.827652116	0.400546518	0.834145898	0.866663513
NM_004096	3UTRd	1	+	9.136456157	9.150731646	-0.245783938	-0.1871446	-0.058639338	0.904902544	1.031228363
NM_004098	3UTRd	1	+	4.057857404	5.333937805	-2.136568201	-1.301098926	-0.835469276	0.98044958	0.736822425
NM_004132	3UTRd	1	+	6.376066978	5.484437948	1.503124672	0.963019675	0.540104997	0.734929643	1.275907758
NM_004210	3UTRd	1	+	6.36980845	6.81791054	0.040520554	0.821372143	-0.780851589	0.041443189	1.259411284
NM_004281	3UTRd	1	+	7.500200791	6.925174442	-0.46094452	-0.068112184	-0.392832336	0.084065806	1.95593535
NM_004311	3UTRd	1	-	5.187847242	7.386846203	-2.919812704	-1.157754217	-1.762058487	0.053803617	0.73869951
NM_004329	3UTRd	1	+	7.002146405	8.036669046	-1.679541541	-0.685799058	-0.993742482	0.149892005	0.972129112
NM_004376	3UTRd	1	-	8.889424439	8.842872282	0.745058846	0.605462813	0.139596033	0.85397392	0.937542583
NM_004412	3UTRd	1	-	5.40431325	6.744191669	-0.339126632	0.1644048	-0.503531432	0.022665261	0.560059889
NM_004419	3UTRd	1	+	4.61461471	5.152287009	-2.295147567	-1.462879549	-0.832268018	0.897671664	1.22654122
NM_004508	3UTRd	1	-	10.82390742	9.939066054	0.155807684	0.251928229	-0.096120545	0.851864996	1.973780985
NM_004523	3UTRd	1	+	8.329944667	8.663760688	-0.481017443	-0.469554287	-0.011463156	0.98351148	0.799764492
NM_004670	3UTRd	1	+	6.315012141	6.789464599	-1.567267839	-0.681064706	-0.886203132	0.045747299	1.33029912
NM_004725	3UTRd	1	+	10.03134162	10.96457364	-0.345631077	0.3916469	-0.737277977	0.746131869	0.872995402
NM_004728	3UTRd	1	+	9.433369329	9.938128638	-0.90973722	-0.822086587	-0.087650634	0.719703934	0.74892405
NM_004741	3UTRd	1	+	10.17612319	9.826860854	-0.195640578	-0.24023463	0.044594052	0.83802828	1.235134614
NM_004747	3UTRd	1	-	7.138160067	7.160601763	-0.263272089	-0.539111643	0.275839554	0.230403385	0.813220647
NM_004808	3UTRd	1	-	4.707940258	5.890181302	-3.373816692	-2.266102572	-1.10771412	0.172835682	0.949653472
NM_004896	3UTRd	1	+	9.142930021	8.907358679	-0.066395124	-0.083068896	0.016673773	0.809224288	1.163843899
NM_004897	3UTRd	1	+	7.073578388	7.904318011	-2.026485465	-1.442392252	-0.584093213	0.093470105	0.842853379
NM_004966	3UTRd	1	-	7.490909612	7.737831877	-3.007686193	-2.612103286	-0.395582907	0.667169392	1.108539856
NM_004969	3UTRd	1	-	8.907859335	9.096576511	0	0.142533152	-0.142533152	0.67718491	0.968494644
NM_005063	3UTRd	1	+	7.010639078	6.991398148	-1.458449464	-1.066083326	-0.392366138	0.541142866	1.330166707
NM_005180	3UTRd	1	+	10.39305878	10.84903171	0.470548283	0.721354321	-0.250806038	0.478037679	0.867438341
NM_005264	3UTRd	1	-	6.744666753	7.687025877	0.66462026	1.213342585	-0.548722325	0.000386587	0.761208302
NM_005271	3UTRd	1	-	9.617425838	9.419527903	-0.087643163	-0.453319781	0.365676617	0.472261411	0.890212286
NM_005308	3UTRd	1	+	5.629709305	4.450395474	-0.405764394	-0.9417799	0.536015507	0.425602811	1.561895924
NM_005436	3UTRd	1	-	10.47833724	10.09340322	0.772435755	0.52903634	0.243399415	0.756472983	1.103077845
NM_005437	3UTRd	1	+	9.126891283	9.158792412	-0.308235287	-0.130817047	-0.17741824	0.012259409	1.106127055
NM_005470	3UTRd	1	-	7.615454659	7.120134867	-0.810939101	-1.583442634	0.772503533	0.295386201	0.825200305
NM_005479	3UTRd	1	+	4.656946368	4.263526501	-0.574239649	-0.616413997	0.042174349	0.531447104	1.275661466
NM_005539	3UTRd	2	+	5.588894866	6.956452104	-1.702089432	-0.874906807	-0.827182626	0.016254856	0.687592345
NM_005729	3UTRd	1	+	8.132871984	9.217325426	-1.814870705	-0.925937574	-0.888933132	0.408281694	0.873257897
NM_005863	3UTRd	1	+	9.812339292	10.09237551	-0.019396148	0.277440323	-0.296836471	0.00018296	1.011713119
NM_005871	3UTRd	1	-	8.2249183	8.459861203	-0.819426894	-0.466546292	-0.352880602	0.392305938	1.085182509
NM_005962	3UTRd	1	+	7.101146205	6.792333467	-1.667494563	-1.770678383	0.10318382	0.628790517	1.15318895
NM_006214	3UTRd	1	-	5.948869575	7.267926864	-0.929118408	-0.702235722	-0.226882686	0.637666678	0.469053827
NM_006257	3UTRd	1	-	6.496599324	6.789790568	-0.574439957	-0.566117218	-0.008322739	0.702801208	0.820816419
NM_006327	3UTRd	1	-	10.07169696	10.18929501	1.003247147	0.884891461	0.118355686	0.518445298	0.849123475
NM_006413	3UTRd	1	+	7.944769384	8.520530965	-0.636860834	-0.677068499	0.040207665	0.773763757	0.652491383
NM_006434	3UTRd	1	-	7.45499006	7.766099792	0.174441806	0.277830241	-0.103388435	0.734909591	0.865903827
NM_006459	3UTRd	1	-	8.585008106	8.389444002	-0.315059945	-0.30893454	-0.006125404	0.988142145	1.150044358
NM_006504	3UTRd	1	+	5.824453557	5.864490784	0	-4.44E-16	4.44E-16	1	0.97262985
NM_006561	3UTRd	3	+	6.378504691	6.823759547	0	-0.625642912	0.625642912	0.979882574	0.476022685
NM_006624	3UTRd	1	+	9.068172981	10.05575883	0.96200502	0.870924786	0.091080235	0.720120287	0.473466387
NM_006720	3UTRd	1	-	8.15518465	7.964277844	0	0	0	0.799745351	1.141480968
NM_006721	3UTRd	1	+	5.92341445	7.114930103	-2.233034846	-1.904861832	-0.328173015	0.750268496	0.549677511
NM_006793	3UTRd	1	-	11.88824762	11.89755773	0.78163724	1.295874428	-0.514237188	0.52822559	1.419051634
NM_006829	3UTRd	1	+	5.502754974	4.749583757	-0.543083475	-1.129283063	0.586199589	0.212127014	1.122699343
NM_006951	3UTRd	1	+	7.542488134	7.644833074	-0.792858931	-0.485146934	-0.307711997	0.707863942	1.152979655
NM_006954	3UTRd	1	+	8.367218849	8.687087637	-0.360568473	-0.105034762	-0.255533711	0.633839703	0.956386005
NM_006955	3UTRd	1	-	8.020391523	8.850714398	-0.05346843	0.163231066	-0.216699496	0.003485285	0.653553217
NM_006963	3UTRd	1	+	5.266549315	6.575577114	-0.711419754	-0.587672624	-0.12374713	0.770416247	0.439738981
NM_006974	3UTRd	1	+	8.367218849	8.687087637	-0.360568473	-0.105034762	-0.255533711	0.633839703	0.956386005
NM_007021	3UTRd	1	-	6.6454859	6.624102439	-0.382176082	0.639626613	-1.021802695	0.094518396	2.060773799
NM_007057	3UTRd	2	-	9.153179178	9.230796618	0.267677831	0.027686565	0.239991266	0.254935741	0.802398767
NM_007190	3UTRd	2	+	8.563790246	8.318870031	-0.945409564	-0.806008937	-0.139400626	0.97129702	1.305245188
NM_007373	3UTRd	1	+	9.062898169	9.339199645	-0.425017463	-0.275302387	-0.149715075	0.439393862	0.915996252
NM_012095	3UTRd	1	-	7.907830438	8.113787479	-2.373631852	-2.059311323	-0.31432053	0.362872585	1.078004716
NM_012207	3UTRd	1	+	8.766906758	9.8623621	-1.903260297	-1.635255635	-0.268004662	0.8555583	0.563524141
NM_012215	3UTRd	1	-	8.13757563	9.016545798	-0.782248344	0	-0.782248344	0.662934981	0.935155494
NM_012228	3UTRd	1	+	5.017878491	6.419097108	-2.945290684	-1.773423448	-1.171867236	0.000556571	0.853018313
NM_012238	3UTRd	1	+	8.120763629	8.598250644	-0.408949321	-0.506312252	0.097362931	0.686288674	0.671356075
NM_012242	3UTRd	1	+	3.761312307	5.160090842	-0.399051777	0.789617865	-1.188669641	0.173554189	0.864471979
NM_012247	3UTRd	1	-	6.10247411	7.340865676	-2.327061356	-2.393966513	0.066905157	0.801374544	0.404637877
NM_012311	3UTRd	1	-	7.778287492	7.856976874	-0.39024012	-0.455128554	0.064888435	0.774749925	0.905271338
NM_012341	3UTRd	1	+	9.260640814	9.542439469	-0.428530057	-0.172431208	-0.256098849	0.388627095	0.982343979
NM_012420	3UTRd	1	+	6.263556766	6.804528593	-0.629491229	-0.161031623	-0.468459606	0.054212937	0.950980575
NM_012425	3UTRd	1	-	7.643476842	8.175495034	-1.57048941	-1.484148646	-0.086340764	0.73992416	0.734239468
NM_012443	3UTRd	1	+	5.174446975	5.851960652	-2.040814755	-1.794349162	-0.246465592	0.072070111	0.741722745
NM_014000	3UTRd	1	+	9.281904706	9.726341452	0	0.692031114	-0.692031114	0.812967856	1.187225816
NM_014023	3UTRd	1	+	5.731370816	6.07204652	-2.310649878	-1.449609528	-0.86104035	0.351628576	1.434317731
NM_014098	3UTRd	1	-	11.88824762	11.89755773	1.875754703	2.106412627	-0.230657924	0.797806581	1.165822233
NM_014241	3UTRd	1	-	7.010279188	7.964342936	-0.186419387	4.44E-16	-0.186419387	0.000188205	0.587375762
NM_014263	3UTRd	1	-	9.51971503	9.91939588	-0.707343175	-0.409491493	-0.297851682	0.852321136	0.931850765
NM_014394	3UTRd	1	+	7.259548596	7.30520258	-2.221660272	-3.082878798	0.861218527	0.049300986	0.533340019
NM_014456	3UTRd	1	+	8.878456082	9.164208415	0	0	0	0.955729912	0.820313722
NM_014631	3UTRd	1	-	4.976756565	6.64550507	-1.295378119	0	-1.295378119	0.155959642	0.771976916
NM_014661	3UTRd	1	-	7.201200071	7.008773278	0.00655066	0.239629553	-0.233078893	0.805017025	1.343043176
NM_014688	3UTRd	1	-	7.874552011	8.554136959	-0.006490774	0.547810299	-0.554301073	0.094363368	0.916823625
NM_014753	3UTRd	1	+	4.546303243	4.653022106	-0.03146405	-0.270976111	0.23951206	0.247689079	0.786636523
NM_014767	3UTRd	1	-	4.535537369	4.369321069	-1.382922742	-1.531198635	0.148275894	0.773303746	1.012512983
NM_014803	3UTRd	1	+	6.495540071	6.942078703	-1.80980496	-1.818702241	0.008897281	0.985000968	0.729289783
NM_014836	3UTRd	1	-	7.120124738	8.292463188	-0.323764407	0.166460491	-0.490224899	0.885901812	0.623251541
NM_014904	3UTRd	1	-	7.426173241	7.5202055	-1.833053953	-1.41406748	-0.418986473	0.122679634	1.252624685
NM_014912	3UTRd	1	-	4.954950481	4.297295978	-1.644186905	-2.383791199	0.739604294	0.224580461	0.944779921
NM_014915	3UTRd	1	-	4.723749098	5.289278371	-4.020375527	-3.412855318	-0.607520209	0.480093167	1.029533616
NM_014937	3UTRd	1	+	6.222464749	7.022729442	-1.120910361	-0.266477704	-0.854432657	0.222516655	1.038260142
NM_014951	3UTRd	1	+	3.5363749	3.536842352	-1.481503592	-1.631241337	0.149737745	0.249667836	0.901122285
NM_014974	3UTRd	1	-	5.674477903	6.615742668	-1.68806469	-1.008852431	-0.67921226	0.575798333	0.833900694
NM_015045	3UTRd	1	-	7.929607285	8.414504333	-1.142154634	-0.870794266	-0.271360368	0.883635001	0.862420466
NM_015155	3UTRd	1	-	8.507349499	9.263820711	0.56404422	0.308198807	0.255845414	0.335916746	0.495749552
NM_015235	3UTRd	1	-	8.648468182	9.061791752	1.555826356	1.137044023	0.418782332	0.750834808	0.561708717
NM_015262	3UTRd	1	+	9.120969659	8.459637701	0.900283641	0.96871143	-0.068427789	0.842381029	1.658362901
NM_015385	3UTRd	1	-	7.45499006	7.766099792	0.266509118	0.315322228	-0.04881311	0.857621067	0.833759603
NM_015601	3UTRd	1	-	6.327043411	6.397880233	-1.161713307	-1.265007042	0.103293735	0.928132517	0.88630149
NM_015608	3UTRd	1	+	7.269460743	7.252225822	-1.799239324	-1.497567925	-0.301671399	0.756767412	1.247384571
NM_015631	3UTRd	1	-	5.510978271	5.668489834	-2.590455043	-2.829962051	0.239507008	0.81098642	0.759426069
NM_015634	3UTRd	1	+	9.938927153	10.07207542	0.422008989	0.678591659	-0.25658267	0.671600069	1.08932497
NM_016046	3UTRd	1	-	4.068977987	5.215414502	-5.574156113	-5.230953005	-0.343203108	0.762609089	0.573063372
NM_016065	3UTRd	1	-	7.849547089	7.836739542	-0.914873629	-1.433238181	0.518364552	0.875074255	0.704388371
NM_016169	3UTRd	1	+	7.162689516	7.021684607	-0.39235591	0.18950932	-0.58186523	0.013042604	1.650462248
NM_016195	3UTRd	1	+	8.141014309	9.09759349	-1.312747338	-0.50561599	-0.807131348	0.3035517	0.901595467
NM_016234	3UTRd	1	+	4.634817566	4.114549696	-0.257829287	-0.282628232	0.024798946	0.973258182	1.409778906
NM_016567	3UTRd	1	+	6.084886062	5.664873771	-3.402345797	-4.101637042	0.699291245	0.019542239	0.824002744
NM_016824	3UTRd	1	+	7.901180054	8.28675209	-1.945559133	-1.580709839	-0.364849294	0.048186698	0.985738759
NM_017551	3UTRd	1	-	3.824458379	6.077953211	-2.417878286	-0.819341611	-1.598536675	1.95E-08	0.635093911
NM_017580	3UTRd	1	+	11.56677983	11.21171509	0.837605543	1.024023446	-0.186417903	0.59585368	1.455467523
NM_017626	3UTRd	2	-	6.800759321	6.924683042	0.004055199	-0.084419649	0.088474848	0.876265333	0.863101079
NM_017782	3UTRd	1	+	9.452990865	9.693758329	-0.797247979	-0.595231991	-0.202015988	0.384941712	0.973497058
NM_017787	3UTRd	1	+	7.588197711	7.683159321	-0.05106405	0.211234226	-0.262298275	0.006596465	1.122983449
NM_017824	3UTRd	1	+	7.0632767	7.607417357	-1.312620351	-0.647756475	-0.664863875	0.060496642	1.087279776
NM_018055	3UTRd	1	-	4.302215807	3.328263077	-0.076253597	-1.080164787	1.00391119	0.00702978	0.979448498
NM_018144	3UTRd	1	+	8.272223241	8.15088016	0.26522907	0.368255679	-0.103026609	0.381596963	1.168266724
NM_018180	3UTRd	1	-	4.668462279	5.375598553	-3.964341823	-3.200529609	-0.763812215	0.383028481	1.04006662
NM_018294	3UTRd	1	-	6.545447084	6.800623483	-1.594474708	-1.55247514	-0.041999568	0.922953095	0.862635605
NM_018324	3UTRd	1	+	4.887853827	4.888094596	0.65451414	1.004848159	-0.350334019	0.686372716	1.274643013
NM_018425	3UTRd	1	+	7.388989648	7.388675539	-0.648258023	-0.846007814	0.197749792	0.834699069	0.872099299
NM_018464	3UTRd	1	+	6.807734225	6.922122198	-1.8154055	-1.93721974	0.12181424	0.841846324	0.848977243
NM_018518	3UTRd	1	+	7.744840326	8.051607018	-1.879594914	-1.694155165	-0.18543975	0.244617193	0.919341682
NM_018702	3UTRd	1	-	4.55774753	4.82183703	-0.798806645	-0.71832967	-0.080476975	0.452035917	0.880495463
NM_018999	3UTRd	1	+	8.667101677	8.699638956	-0.048526671	0.183262163	-0.231788833	0.073770579	1.148102584
NM_019084	3UTRd	1	+	5.98235338	7.473955279	-1.447310672	-1.009144688	-0.438165984	0.417819504	0.481819298
NM_019590	3UTRd	1	+	4.470602031	4.623862294	-1.745239758	-1.871164753	0.125924995	0.783113909	0.82405626
NM_019619	3UTRd	1	-	4.663359509	7.254163096	-3.537072438	-0.894649105	-2.642423333	0.004649711	1.036427892
NM_019903	3UTRd	1	+	7.901180054	8.28675209	-2.059077455	-1.604146827	-0.454930628	0.018620679	1.049250094
NM_020123	3UTRd	1	-	9.141977543	10.10139165	-1.424136454	-0.57735326	-0.846783193	0.003118168	0.924899864
NM_020150	3UTRd	1	-	10.72791121	10.78131659	0.401447163	0.226778203	0.17466896	0.709338494	0.853773724
NM_020200	3UTRd	1	-	6.688682622	8.511544805	0.363887194	0.142540471	0.221346723	0.02315345	0.242455367
NM_020338	3UTRd	1	+	5.52039875	6.929025452	-1.092312972	-0.217219865	-0.875093106	0.657766374	0.690860534
NM_020354	3UTRd	1	+	7.265307219	7.042192833	-0.364987023	0.029944223	-0.394931245	0.030736323	1.53479464
NM_020630	3UTRd	1	+	4.421545841	4.52184326	-0.447534428	-1.006833741	0.559299313	0.117259815	0.633055226
NM_020848	3UTRd	1	-	6.774168339	6.460993227	-0.14682143	-0.660690872	0.513869442	0.245122101	0.870131692
NM_020918	3UTRd	1	-	7.025018714	8.165270913	0	0	0	0.954998214	0.453680262
NM_020940	3UTRd	1	+	7.885057727	8.290615719	0.611752418	0.53802937	0.073723048	0.500557386	0.717335015
NM_021045	3UTRd	1	-	7.497373072	7.211894748	0.101218566	-0.061021882	0.162240448	0.701701376	1.089176588
NM_021129	3UTRd	1	-	4.750882755	4.924906457	-4.640305979	-4.88084167	0.240535691	0.688363334	0.75024859
NM_021132	3UTRd	1	-	9.287494832	9.423180555	0	0.503480673	-0.503480673	0.699098321	1.290379076
NM_021252	3UTRd	1	+	9.152717165	9.371340651	-0.931735283	-0.759941825	-0.171793459	0.631268194	0.968061073
NM_021644	3UTRd	1	+	8.766906758	9.8623621	-1.836031893	-1.600907515	-0.235124378	0.840545653	0.55082618
NM_021800	3UTRd	1	-	6.296782928	7.225503866	-1.42879292	-1.474608995	0.045816075	0.400324762	0.508903136
NM_021980	3UTRd	1	+	5.575630176	6.559242405	-2.143218384	-1.417429159	-0.725789224	0.026531038	0.836349
NM_022063	3UTRd	1	-	6.362521904	7.001285342	-2.3958038	-2.173509014	-0.222294786	0.999695484	0.74925637
NM_022079	3UTRd	1	-	6.327043411	6.397880233	-1.161713307	-1.265007042	0.103293735	0.928132517	0.88630149
NM_022153	3UTRd	1	-	4.477386549	3.698105632	-1.829299877	-2.424330287	0.59503041	0.111895996	1.13622654
NM_022494	3UTRd	1	-	8.197578119	9.005327072	-0.642805696	-0.093434163	-0.549371533	0.434549313	0.83602766
NM_024541	3UTRd	1	-	6.397167231	7.297198264	-1.78410907	-0.95548468	-0.82862439	0.196276569	0.951709619
NM_024670	3UTRd	1	+	8.07597629	8.1790152	0	-0.252523636	0.252523636	0.336640637	0.78156483
NM_024834	3UTRd	1	-	7.389935773	8.20509805	-2.033770044	-1.60505433	-0.428715714	0.232319162	0.765011551
NM_024838	3UTRd	1	+	4.263101535	6.37633554	-1.609220236	-0.949995876	-0.65922436	0.983516255	0.365005562
NM_024942	3UTRd	1	-	8.27588009	8.053336977	-0.6068632	-0.806523885	0.199660685	0.859635233	1.015987342
NM_024948	3UTRd	1	-	9.122857506	9.581158312	0.265163966	0.600206985	-0.335043019	0.65576649	0.918112095
NM_024991	3UTRd	1	-	7.45499006	7.766099792	0.271635795	0.277830241	-0.006194447	0.956192483	0.809489748
NM_025015	3UTRd	1	-	6.237468334	6.302851154	-1.15392214	-0.844892228	-0.309029912	0.79635987	1.183981955
NM_025125	3UTRd	1	+	7.617081114	8.706314416	-0.503964144	-0.495578562	-0.008385582	0.38299521	0.472750956
NM_025235	3UTRd	1	+	8.526124084	9.042140233	0.317163563	0.975948842	-0.658785279	0.467076206	1.10402216
NM_030569	3UTRd	1	-	6.004020163	6.096344713	-0.988322576	-0.254441949	-0.733880627	0.552742787	1.560010866
NM_030625	3UTRd	1	+	8.285295376	8.293610831	-0.799151827	-0.338738891	-0.460412936	0.586494264	1.368027737
NM_030626	3UTRd	1	+	4.859621133	4.60634873	-0.946315879	-1.057954803	0.111638923	0.697132761	1.103153445
NM_030664	3UTRd	1	+	5.804355968	8.143114897	-3.074810876	-1.659585751	-1.415225126	0.620597609	0.52721605
NM_030759	3UTRd	1	+	6.466089285	7.120124738	-0.237682735	-0.340577617	0.102894882	0.105599725	0.591754085
NM_030912	3UTRd	1	+	9.703163679	10.08041435	2.195951366	1.979114247	0.216837119	0.714831045	0.662463194
NM_030927	3UTRd	1	+	6.685376719	6.802626144	-0.451499384	-0.488060136	0.036560752	0.73788294	0.898873389
NM_031455	3UTRd	1	-	8.142476841	8.514670959	0.039902296	0.480619945	-0.440717649	0.38103566	1.048642943
NM_032182	3UTRd	1	+	7.993026048	8.711480826	-0.844852267	-0.205880187	-0.63897208	0.163850496	0.946396932
NM_032199	3UTRd	1	+	8.74584547	8.435676064	-0.158969564	0.086551699	-0.245521263	0.147726389	1.469872145
NM_032211	3UTRd	1	-	4.385540391	4.734797046	-1.575212662	-1.216936801	-0.358275861	0.676027636	1.006271219
NM_032373	3UTRd	1	+	7.188641038	7.771803129	-0.762784292	-0.643908101	-0.118876191	0.861099774	0.724829762
NM_032439	3UTRd	1	+	4.063863621	5.244397029	-0.561366078	-0.568531341	0.007165263	0.093201034	0.439002582
NM_032440	3UTRd	1	+	6.876619454	7.640498504	-1.9070921	-1.376706109	-0.530385992	0.183752246	0.850572987
NM_032727	3UTRd	1	+	9.6887412	11.03825424	0.075286734	0.561480653	-0.486193919	0.074333808	0.549686472
NM_032772	3UTRd	1	-	6.521255673	7.168698467	-1.378790497	-1.268314566	-0.110475931	0.894814063	0.689218407
NM_032797	3UTRd	1	-	5.960672185	6.716119727	0.328936847	0.713749022	-0.384812175	7.38E-06	0.773441796
NM_032804	3UTRd	1	+	8.452930706	9.23980211	0.801060356	0.953294828	-0.152234471	0.074981151	0.644102889
NM_032810	3UTRd	1	-	9.310526844	10.63713805	-0.167844445	0.245545285	-0.413389731	0.75124754	0.530998072
NM_032817	3UTRd	1	-	6.004020163	6.096344713	1.015443383	0	1.015443383	0.024107549	0.464011372
NM_032900	3UTRd	1	-	7.502745021	8.292463188	-0.417294655	-0.210325164	-0.206969491	0.922754778	0.667690456
NM_032997	3UTRd	1	-	8.407987314	8.716003059	-0.413948315	-0.253467475	-0.16048084	0.774556656	0.902791722
NM_033100	3UTRd	1	+	6.461321814	5.709748018	0.024770127	0	0.024770127	0.139602938	1.654968398
NM_033379	3UTRd	1	+	9.173951028	9.664721352	-0.12054885	0.233507771	-0.354056621	0.45097287	0.909588738
NM_033637	3UTRd	2	+	8.020687861	7.97076216	-0.482100491	-0.154594866	-0.327505625	0.556380157	1.299026918
NM_057157	3UTRd	1	+	3.420022651	3.155973949	-1.061794947	-0.944264014	-0.117530933	0.022127093	1.3027675
NM_078469	3UTRd	1	+	8.586479411	8.222611072	-1.036467543	-1.54389974	0.507432196	0.31717382	0.905280098
NM_078470	3UTRd	1	-	8.866214898	8.836015865	0.761891773	0.612066907	0.149824866	0.635035891	0.920426335
NM_130435	3UTRd	1	+	5.824453557	5.864490784	0	-4.44E-16	4.44E-16	1	0.97262985
NM_130439	3UTRd	1	+	7.101146205	6.792333467	-1.845025114	-1.851566568	0.006541454	0.975401654	1.233084173
NM_133447	3UTRd	1	+	7.034243478	8.152314709	-2.142165025	-1.16186404	-0.980300986	0.317433819	0.908922854
NM_138316	3UTRd	1	-	5.850055279	5.94204476	-0.794248381	-1.318380088	0.524131706	0.287465382	0.652422668
NM_138384	3UTRd	1	+	7.441280916	7.852650789	-0.416891264	-0.455069501	0.038178237	0.855305454	0.732272179
NM_139169	3UTRd	1	+	9.510165583	9.586584761	1.058827677	0.776583832	0.282243845	0.673931565	0.779886983
NM_139312	3UTRd	1	-	9.51971503	9.91939588	-0.707343175	-0.409491493	-0.297851682	0.852321136	0.931850765
NM_144590	3UTRd	1	-	4.943105124	4.619196935	1.027941029	0.738989116	0.288951913	0.760522178	1.024525772
NM_144591	3UTRd	2	+	6.081297503	6.68015147	-0.178683121	-0.557124897	0.378441776	0.35893298	0.507930939
NM_144661	3UTRd	1	-	3.829035963	4.491198194	-2.122741866	-1.226535327	-0.896206538	0.174839999	1.17612737
NM_145012	3UTRd	1	+	7.777465061	8.657955948	-0.435879198	-0.563814811	0.127935613	0.717255829	0.49708811
NM_145246	3UTRd	1	-	4.065693607	5.418197077	-3.963763485	-3.245322157	-0.718441328	0.311185269	0.64435956
NM_145247	3UTRd	1	+	6.971634626	7.890584961	0.119061025	0.476377378	-0.357316353	0.473247555	0.677534361
NM_145313	3UTRd	1	-	5.236369581	5.021159089	-0.862601076	-0.754267133	-0.108333943	0.977564573	1.251401237
NM_145341	3UTRd	1	+	8.878456082	9.164208415	-0.879054585	-0.370640626	-0.508413959	0.388165594	1.166884385
NM_145698	3UTRd	1	-	8.534025887	8.040879571	0.091991568	0.202532268	-0.1105407	0.737464271	1.519595153
NM_145793	3UTRd	1	-	6.744666753	7.687025877	0.979137212	1.174927112	-0.1957899	0.09181193	0.596019227
NM_147156	3UTRd	1	-	4.472684147	5.524503814	-3.391298353	-2.698006703	-0.69329165	0.951843383	0.779959967
NM_148977	3UTRd	1	-	5.850055279	5.94204476	-1.373804745	-1.813762747	0.439958002	0.367863578	0.69162049
NM_148978	3UTRd	1	-	5.850055279	5.94204476	-0.861750308	-1.455892905	0.594142597	0.231614	0.621517932
NM_152309	3UTRd	1	-	5.617230493	5.588315658	-0.4527229	-0.294496778	-0.158226123	0.784291665	1.138505261
NM_152429	3UTRd	1	-	5.352585066	5.673386366	-0.439506247	0.187015625	-0.626521872	0.000520142	1.236035837
NM_152643	3UTRd	1	+	6.809360418	6.384273243	0	-0.18984673	0.18984673	0.962921417	1.177102901
NM_152707	3UTRd	1	-	5.995596895	7.164797237	-2.348835559	-1.00340232	-1.345433239	0.162690986	1.129929607
NM_152724	3UTRd	1	-	7.643476842	8.175495034	-1.487043147	-1.484148646	-0.002894501	0.843113627	0.692975528
NM_152871	3UTRd	1	+	6.725502729	8.024386588	-0.961736895	-0.020821894	-0.940915001	0.299912946	0.780262323
NM_152872	3UTRd	1	+	6.725502729	8.024386588	-0.948612475	-0.041643789	-0.906968687	0.32713205	0.762117225
NM_152911	3UTRd	1	+	5.173031778	4.444072302	-2.0431185	-2.342668943	0.299550443	0.422662686	1.346681827
NM_153256	3UTRd	1	+	4.681640917	5.30486531	-2.301703443	-1.672289689	-0.629413754	0.461412383	1.004299354
NM_153367	3UTRd	1	-	5.757581654	6.276033518	-1.107568554	-0.749557394	-0.35801116	0.562088564	0.894751707
NM_153714	3UTRd	1	-	4.000841953	4.338135035	0.143565209	0.056926653	0.086638556	0.35767447	0.745390513
NM_153810	3UTRd	1	-	9.100161407	9.206957241	0.434272106	0.506121964	-0.071849858	0.782942683	0.97606831
NM_172242	3UTRd	1	+	5.174446975	5.851960652	-2.144143143	-1.794349162	-0.34979398	0.017134926	0.796794891
NM_173473	3UTRd	1	+	8.221332963	9.212267194	-0.726919511	-0.893349212	0.1664297	0.649842674	0.448330971
NM_173555	3UTRd	1	-	5.313018551	6.40106687	-1.437210824	-0.32792292	-1.109287904	0.027668861	1.014831064
NM_173809	3UTRd	1	-	7.194238949	7.122283609	-1.480503316	-2.465629617	0.985126301	0.184126294	0.531016664
NM_178505	3UTRd	1	-	3.892951398	5.242247945	-0.561558601	-0.119201312	-0.442357288	0.637916717	0.533315344
NM_178815	3UTRd	1	+	9.881288473	10.49659331	0.742724644	0.774373623	-0.031648979	0.325379969	0.667270739
NM_181571	3UTRd	1	+	6.505712368	7.64038353	-0.471027755	-0.018643159	-0.452384596	0.624595052	0.623176801
NM_181698	3UTRd	1	+	7.777465061	8.657955948	-0.398935917	-0.48834567	0.089409754	0.672133942	0.510541223
NM_182543	3UTRd	1	-	7.605350212	7.646238677	-0.611888219	-0.650099652	0.038211434	0.663938088	0.946648079
NM_182717	3UTRd	1	+	6.505712368	7.64038353	-0.7594096	-0.301089151	-0.45832045	0.61381455	0.625746095
NM_182718	3UTRd	1	+	6.505712368	7.64038353	-0.398038125	-0.271192694	-0.12684543	0.725141229	0.497295151
NM_182719	3UTRd	1	+	6.505712368	7.64038353	-0.398038125	-0.271192694	-0.12684543	0.725141229	0.497295151
NM_182720	3UTRd	1	+	6.505712368	7.64038353	-0.7594096	-0.301089151	-0.45832045	0.61381455	0.625746095
NM_182721	3UTRd	1	+	6.505712368	7.64038353	-0.7594096	-0.039312933	-0.720096668	0.240649426	0.750240736
NM_182722	3UTRd	1	+	6.505712368	7.64038353	-0.341130508	0.072739245	-0.413869754	0.696485687	0.606760297
NM_182723	3UTRd	1	+	6.505712368	7.64038353	-0.341130508	0.072739245	-0.413869754	0.696485687	0.606760297
NM_182724	3UTRd	1	+	6.505712368	7.64038353	-0.398038125	0.039312933	-0.437351057	0.652268068	0.616716733
NM_182725	3UTRd	1	+	6.505712368	7.64038353	-0.205675503	0.262533715	-0.468209219	0.596045789	0.630049925
NM_182751	3UTRd	1	+	7.744840326	8.051607018	-1.879594914	-1.694155165	-0.18543975	0.244617193	0.919341682
NM_182765	3UTRd	1	+	3.796859111	4.514271122	-3.098606847	-3.163954398	0.065347551	0.56863813	0.581253917
NM_182769	3UTRd	1	+	6.505712368	7.64038353	-0.471027755	-4.44E-16	-0.471027755	0.59102594	0.631282032
NM_182770	3UTRd	1	+	6.505712368	7.64038353	-0.7594096	-0.271192694	-0.488216906	0.560855199	0.638848498
NM_182771	3UTRd	1	+	6.505712368	7.64038353	-0.113368842	0.244905018	-0.35827386	0.805260858	0.583822897
NM_182772	3UTRd	1	+	6.505712368	7.64038353	-0.127128115	0.063037112	-0.190165227	0.850832303	0.519607466
NM_182850	3UTRd	1	+	6.505712368	7.64038353	-0.341130508	-0.155252813	-0.185877695	0.842155534	0.518065541
NM_182853	3UTRd	1	+	6.505712368	7.64038353	-0.547987357	-0.286140922	-0.261846435	0.997822249	0.546076611
NM_183011	3UTRd	1	+	6.505712368	7.64038353	-0.7594096	-0.271192694	-0.488216906	0.560855199	0.638848498
NM_183012	3UTRd	1	+	6.505712368	7.64038353	-0.887295155	-0.393191237	-0.494103918	0.550701995	0.641460687
NM_183013	3UTRd	1	+	6.505712368	7.64038353	-0.728673095	-0.286140922	-0.442532173	0.64267235	0.618935514
NM_183060	3UTRd	1	+	6.505712368	7.64038353	-0.7594096	-0.271192694	-0.488216906	0.560855199	0.638848498
NM_194298	3UTRd	1	-	5.296804338	7.418771529	-0.517191985	-0.266776856	-0.250415129	0.442147551	0.273279271
NM_198215	3UTRd	1	-	3.765237879	4.790778377	-1.613827106	-1.518733032	-0.095094074	0.762983734	0.524695956
NM_198514	3UTRd	1	+	7.435926456	8.481250799	-1.779276651	-1.196816505	-0.582460146	0.615595085	0.725544397
NM_199451	3UTRd	1	+	3.808967905	2.969087235	-0.96289852	-1.843427756	0.880529236	0.000297399	0.972217788
NM_199452	3UTRd	1	+	3.808967905	2.969087235	-0.11438071	-0.976869927	0.862489217	0.000385817	0.984451101
NM_199461	3UTRd	1	+	6.027816773	6.026075207	-0.546661372	-0.832949953	0.286288581	0.06002957	0.82099935
NM_203379	3UTRd	1	+	4.634817566	4.114549696	-0.257829287	-0.282628232	0.024798946	0.973258182	1.409778906
NM_203380	3UTRd	1	+	4.634817566	4.114549696	-0.393616953	-0.282628232	-0.11098872	0.880806882	1.548913513
NM_207012	3UTRd	1	-	7.907830438	8.113787479	-2.185922212	-1.900343651	-0.285578561	0.394368964	1.056740776
NM_207127	3UTRd	2	+	5.173031778	4.444072302	-2.118805822	-2.810459558	0.691653736	0.082382726	1.026195597
NM_207303	3UTRd	1	+	4.818851841	6.326094522	-2.166679142	-1.644812977	-0.521866165	0.002385145	0.505093886
NM_212554	3UTRd	1	-	9.052651626	8.790855955	0.773285183	0.729093697	0.044191486	0.627393273	1.162800974
NR_002779	3UTRd	1	-	5.567497513	5.900519704	0.438411218	0.780316638	-0.34190542	0.015301878	1.00617638
NR_024150	3UTRd	12	-	8.534025887	8.040879571	0.098574731	0.329574525	-0.230999794	0.558396195	1.65192262
NR_024554	3UTRd	12	-	7.120124738	8.292463188	-0.323764407	0.121341073	-0.44510548	0.918592964	0.604061369
NR_024555	3UTRd	12	-	7.120124738	8.292463188	-0.323764407	0.121341073	-0.44510548	0.918592964	0.604061369
NR_026777	3UTRd	8	-	8.394981056	8.17009042	-0.083583122	-0.032997867	-0.050585254	0.66074149	1.210393286
NR_027653	3UTRd	4	-	3.988830731	3.78093918	-4.043362592	-3.837909265	-0.205453327	0.648332852	1.331769936
NR_037909	3UTRd	15	-	4.677434052	4.416575795	-2.381165376	-2.761696234	0.380530858	0.568820459	0.920396498
NR_037909	3UTRd	11	-	8.063275148	8.789303072	1.00467572	1.611031044	-0.606355324	0.173977095	0.920396498
NR_037909	3UTRd	10	-	10.01725716	10.2655046	2.958657735	3.087232569	-0.128574834	0.959357264	0.920396498
NR_045609	3UTRd	12	-	7.868064424	7.991616501	-0.496282741	-0.569769181	0.07348644	0.375537684	0.872339416
NR_045609	3UTRd	11	-	7.916511891	7.993295554	-0.447835274	-0.568090127	0.120254854	0.221989935	0.872339416
NR_045609	3UTRd	10	-	7.345055124	7.57377548	-1.01929204	-0.987610201	-0.031681838	0.960646352	0.872339416
NR_045609	3UTRd	9	-	8.909642251	9.031897705	0.545295087	0.470512024	0.074783063	0.602295532	0.872339416
NR_046296	3UTRd	4	-	7.194238949	7.122283609	-1.404646674	-2.459117108	1.054470434	0.15216202	0.506096677
NR_046314	3UTRd	6	-	7.194238949	7.122283609	-1.505157277	-2.469136089	0.963978811	0.19485486	0.538857806
NR_046315	3UTRd	5	-	7.194238949	7.122283609	-1.298078212	-2.371610269	1.073532057	0.144201972	0.49945385
NM_000280	3UTRd	1	-	5.902101924	6.244740864	-0.888919433	-0.755605812	-0.133313621	0.898012879	0.86494163
NM_000317	3UTRd	1	+	7.353256765	7.624397957	-0.796697719	-0.740907619	-0.0557901	0.359248314	0.861336521
NM_000391	3UTRd	1	-	7.454008516	7.547432442	0.051279983	0.677318401	-0.626038418	0.250934024	1.446548296
NM_000480	3UTRd	1	+	6.196540882	5.95332675	0	0.100920515	-0.100920515	0.77901508	1.269389352
NM_000525	3UTRd	1	-	5.118050463	5.978983853	-0.345150311	0.048693186	-0.393843497	0.924591726	0.723422366
NM_000610	3UTRd	1	+	6.22068372	6.374163123	-0.731258523	-0.418486898	-0.312771625	0.259157983	1.116739139
NM_000611	3UTRd	1	-	7.075804702	6.954976287	-0.221581894	-0.981177845	0.759595952	0.012707245	0.642261385
NM_000615	3UTRd	1	+	4.073507562	6.471563567	-2.199810865	-1.333768406	-0.866042459	0.074858166	0.345794411
NM_000795	3UTRd	1	-	4.327512177	5.160520384	-1.951869123	-0.412660777	-1.539208346	0.003190581	1.631501303
NM_000990	3UTRd	1	+	7.482242801	7.112562526	0.020170696	0.278229111	-0.258058416	0.179216929	1.545141208
NM_001001389	3UTRd	1	+	6.22068372	6.374163123	-0.731258523	-0.418486898	-0.312771625	0.259157983	1.116739139
NM_001001390	3UTRd	1	+	6.22068372	6.374163123	-0.731258523	-0.418486898	-0.312771625	0.259157983	1.116739139
NM_001001391	3UTRd	1	+	6.22068372	6.374163123	-0.731258523	-0.418486898	-0.312771625	0.259157983	1.116739139
NM_001001392	3UTRd	1	+	6.22068372	6.374163123	-0.615769296	-0.418486898	-0.197282398	0.513206595	1.030827547
NM_001001711	3UTRd	1	+	3.827509743	4.394245544	-0.031379509	0.209768622	-0.241148131	0.622797037	0.797973272
NM_001008391	3UTRd	1	-	7.460366526	8.729866841	3.668412694	4.541635307	-0.873222613	0.193484653	0.759816158
NM_001008781	3UTRd	1	+	5.998603754	7.427952211	-0.588079153	0.131136102	-0.719215254	0.205960725	0.611263699
NM_001012393	3UTRd	1	-	4.262053829	4.055723968	-0.161366214	-0.337044807	0.175678593	0.82133597	1.02147314
NM_001018057	3UTRd	1	-	4.64086086	3.693896334	-1.561808987	-2.932941381	1.371132394	0.063214297	0.745268471
NM_001024956	3UTRd	1	+	9.959952599	9.827891238	0.732362947	1.108112019	-0.375749072	0.207702182	1.421890565
NM_001025389	3UTRd	1	+	6.196540882	5.95332675	0.265371316	1.06425098	-0.798879664	0.045626569	2.05921404
NM_001025390	3UTRd	1	+	6.196540882	5.95332675	0	0.265395894	-0.265395894	0.4658705	1.422678845
NM_001037290	3UTRd	1	+	7.608790161	7.12831141	1.30626462	1.350997623	-0.044733003	0.627362008	1.439144797
NM_001039618	3UTRd	1	-	8.957239607	8.82333421	0.380166731	0.313107767	0.067058964	0.850248622	1.047424628
NM_001039656	3UTRd	1	-	5.71315983	5.8702681	-0.119827795	0	-0.119827795	0.180267962	0.974490161
NM_001040694	3UTRd	1	+	7.703108736	6.803052795	-0.062033991	-0.439994696	0.377960705	0.770652429	1.436039304
NM_001048209	3UTRd	1	+	3.416304501	3.865777387	-1.964087033	-2.41529949	0.451212458	0.13483489	0.535632222
NM_001077639	3UTRd	1	-	3.31487515	3.54501615	-0.918464537	-0.991937942	0.073473405	0.858002959	0.810219995
NM_001082969	3UTRd	1	+	8.367003013	7.68671584	-0.558717143	-0.896067172	0.337350028	0.185727829	1.26833614
NM_001082970	3UTRd	1	+	8.367003013	7.68671584	-0.071034475	-0.560467377	0.489432903	0.087809259	1.141439402
NM_001083926	3UTRd	1	+	6.657464019	7.356722625	-0.418756261	-0.492734008	0.073977747	0.397234581	0.585103457
NM_001085372	3UTRd	1	+	4.708343503	5.897768129	-1.532384579	-0.955440519	-0.57694406	0.932145057	0.654071126
NM_001085458	3UTRd	1	+	8.057958784	8.290809294	-0.184826757	-0.075824126	-0.109002631	0.873242113	0.917736645
NM_001085459	3UTRd	1	+	8.057958784	8.290809294	-0.184826757	-0.075824126	-0.109002631	0.873242113	0.917736645
NM_001085460	3UTRd	1	+	8.057958784	8.290809294	-0.007135459	0.076628361	-0.08376382	0.831273643	0.901821187
NM_001085461	3UTRd	1	+	8.057958784	8.290809294	-0.184826757	-0.075824126	-0.109002631	0.873242113	0.917736645
NM_001085462	3UTRd	1	+	8.057958784	8.290809294	-0.007135459	0.076628361	-0.08376382	0.831273643	0.901821187
NM_001085463	3UTRd	1	+	8.057958784	8.290809294	8.88E-16	-4.44E-16	1.33E-15	0.696179836	0.850951899
NM_001085464	3UTRd	1	+	8.057958784	8.290809294	8.88E-16	-4.44E-16	1.33E-15	0.696179836	0.850951899
NM_001085465	3UTRd	1	+	8.057958784	8.290809294	8.88E-16	-4.44E-16	1.33E-15	0.696179836	0.850951899
NM_001085466	3UTRd	1	+	8.057958784	8.290809294	8.88E-16	-4.44E-16	1.33E-15	0.696179836	0.850951899
NM_001085467	3UTRd	1	+	8.057958784	8.290809294	-0.184826757	-0.152452487	-0.03237427	0.747479784	0.870263238
NM_001085468	3UTRd	1	+	8.057958784	8.290809294	8.88E-16	-4.44E-16	1.33E-15	0.696179836	0.850951899
NM_001085469	3UTRd	1	+	8.057958784	8.290809294	8.88E-16	-4.44E-16	1.33E-15	0.696179836	0.850951899
NM_001098510	3UTRd	1	+	4.942780794	5.331015458	-1.104544516	-0.760929928	-0.343614588	0.746356259	0.969545106
NM_001098520	3UTRd	1	+	7.043626722	7.294352392	-0.886875688	-0.973316753	0.086441065	0.761146871	0.791594374
NM_001098521	3UTRd	1	+	7.043626722	7.294352392	-0.926313126	-1.058881559	0.132568433	0.7139886	0.76668502
NM_001098522	3UTRd	1	+	7.043626722	7.294352392	-0.886875688	-0.973316753	0.086441065	0.761146871	0.791594374
NM_001098638	3UTRd	1	+	7.68834854	7.820599713	-0.451868039	-0.49639034	0.044522302	0.707063784	0.884679333
NM_001098787	3UTRd	1	-	6.048233912	7.179385826	-0.222344304	0.514202821	-0.736547125	0.196941317	0.760697733
NM_001098816	3UTRd	1	-	5.171731854	5.227509134	-0.387613165	-0.185302056	-0.202311108	0.585921512	1.106906856
NM_001101653	3UTRd	1	-	4.236797923	4.689512219	-1.457945826	-1.070418001	-0.387527825	0.633316198	0.955821768
NM_001101802	3UTRd	1	-	7.524661845	7.449222835	0.212451415	-0.162051605	0.37450302	0.799224219	0.812779539
NM_001111018	3UTRd	1	+	6.468815782	7.433672863	-0.624706559	0.402666342	-1.027372901	0.24039555	1.044285233
NM_001114122	3UTRd	1	+	5.861040889	5.784109714	-3.381412968	-3.491599209	0.11018624	0.727079542	0.977212982
NM_001114173	3UTRd	1	-	4.166084547	5.157277885	-3.432039337	-2.915546591	-0.516492746	0.241987731	0.719616119
NM_001127223	3UTRd	1	-	7.075804702	6.954976287	-0.221581894	-1.111637734	0.890055841	0.002542168	0.58673159
NM_001127225	3UTRd	1	-	7.075804702	6.954976287	-0.221581894	-1.111637734	0.890055841	0.002542168	0.58673159
NM_001127226	3UTRd	1	-	7.075804702	6.954976287	-0.221581894	-1.111637734	0.890055841	0.002542168	0.58673159
NM_001127227	3UTRd	1	-	7.075804702	6.954976287	-0.221581894	-1.111637734	0.890055841	0.002542168	0.58673159
NM_001127612	3UTRd	1	-	5.902101924	6.244740864	-0.888919433	-0.755605812	-0.133313621	0.898012879	0.86494163
NM_001127656	3UTRd	1	-	4.711929907	4.057857404	0.193692644	-0.124232713	0.317925357	0.795874256	1.262380781
NM_001128620	3UTRd	1	-	7.902982144	8.554951813	-1.117851678	-0.552781526	-0.565070153	0.028980505	0.941544041
NM_001130144	3UTRd	1	-	4.75874413	4.764491385	-1.720206154	-0.843264804	-0.87694135	0.278047819	1.829176254
NM_001135024	3UTRd	1	+	6.543282462	7.305756773	-2.026086102	-1.385117401	-0.640968701	0.388688191	0.919227835
NM_001135091	3UTRd	1	-	6.086653227	5.691777403	1.622164294	0.966015217	0.656149077	0.108271328	0.834351237
NM_001135092	3UTRd	1	-	6.086653227	5.691777403	1.622164294	0.637121705	0.985042589	0.008632012	0.664266118
NM_001135109	3UTRd	1	-	4.34349634	5.631552355	-0.100072417	0.069376643	-0.16944906	0.243745582	0.4605383
NM_001136040	3UTRd	2	-	5.781142291	6.199588523	-2.442352628	-2.17331963	-0.269032998	0.744574739	0.90161709
NM_001142276	3UTRd	1	+	10.28127025	10.48025955	-0.059494936	0.09472348	-0.154218416	0.081840375	0.969443762
NM_001142277	3UTRd	1	+	10.28127025	10.48025955	-0.059494936	0.09472348	-0.154218416	0.081840375	0.969443762
NM_001142278	3UTRd	1	+	10.28127025	10.48025955	0.174836131	0.161578809	0.013257322	0.871244931	0.863191986
NM_001142281	3UTRd	1	+	9.358169332	9.126783862	-0.708521826	-0.793614792	0.085092966	0.746381007	1.106721716
NM_001142307	3UTRd	1	+	5.172140588	6.711955655	-3.28950543	-2.153656479	-1.135848952	0.241348058	0.755777715
NM_001142565	3UTRd	2	-	5.781142291	6.199588523	-2.531020647	-2.22222998	-0.308790666	0.70868574	0.926809306
NM_001142673	3UTRd	1	+	5.929341946	7.05877558	-1.227473477	-0.494769933	-0.732703544	0.937393075	0.759577939
NM_001142674	3UTRd	1	-	6.724564101	6.656495551	-0.655408717	-0.946905634	0.291496918	0.305955771	0.856527595
NM_001142675	3UTRd	1	-	6.724564101	6.656495551	-0.599724418	-0.925092948	0.32536853	0.256363366	0.836652259
NM_001142676	3UTRd	1	-	6.724564101	6.656495551	-0.599724418	-0.925092948	0.32536853	0.256363366	0.836652259
NM_001142677	3UTRd	1	-	6.724564101	6.656495551	-0.599724418	-0.925092948	0.32536853	0.256363366	0.836652259
NM_001142699	3UTRd	1	-	4.042809925	4.691976575	-0.015047478	0	-0.015047478	0.030540601	0.644334089
NM_001142700	3UTRd	1	-	4.042809925	4.691976575	-0.015047478	0	-0.015047478	0.030540601	0.644334089
NM_001142702	3UTRd	1	-	4.042809925	4.691976575	0	0	0	0.025614298	0.637648535
NM_001142930	3UTRd	1	+	9.255695673	9.896109174	0.478362753	0.541215021	-0.062852268	0.857730701	0.670095566
NM_001142931	3UTRd	1	+	9.255695673	9.896109174	0.64935267	0.541215021	0.108137649	0.758143002	0.595200998
NM_001143667	3UTRd	1	-	7.574732909	7.382348994	-1.417897728	-2.608574482	1.190676755	1.18E-10	0.500592007
NM_001143805	3UTRd	1	-	4.049031565	4.065381948	-0.934692543	-1.302352726	0.367660184	0.013161517	0.766304368
NM_001143806	3UTRd	1	-	4.049031565	4.065381948	-0.444001598	-1.215005548	0.77100395	0.00036323	0.579405654
NM_001143807	3UTRd	1	-	4.049031565	4.065381948	-0.934692543	-1.302352726	0.367660184	0.013161517	0.766304368
NM_001143808	3UTRd	1	-	4.049031565	4.065381948	-0.934692543	-1.302352726	0.367660184	0.013161517	0.766304368
NM_001143809	3UTRd	1	-	4.049031565	4.065381948	-0.934692543	-1.302352726	0.367660184	0.013161517	0.766304368
NM_001143810	3UTRd	1	-	4.049031565	4.065381948	-0.934692543	-1.302352726	0.367660184	0.013161517	0.766304368
NM_001143811	3UTRd	1	-	4.049031565	4.065381948	-0.934692543	-1.302352726	0.367660184	0.013161517	0.766304368
NM_001143812	3UTRd	1	-	4.049031565	4.065381948	-0.934692543	-1.302352726	0.367660184	0.013161517	0.766304368
NM_001143813	3UTRd	1	-	4.049031565	4.065381948	-0.934692543	-1.302352726	0.367660184	0.013161517	0.766304368
NM_001143814	3UTRd	1	-	4.049031565	4.065381948	-0.934692543	-1.302352726	0.367660184	0.013161517	0.766304368
NM_001143816	3UTRd	1	-	4.049031565	4.065381948	-0.934692543	-1.302352726	0.367660184	0.013161517	0.766304368
NM_001143820	3UTRd	1	-	5.70746846	7.001754532	0	0.475740125	-0.475740125	0.182628501	0.567013132
NM_001143984	3UTRd	1	+	7.084692436	6.48164351	-0.873894133	-1.747741214	0.873847081	0.114626823	0.828860861
NM_001143995	3UTRd	1	-	5.873318906	5.643910709	-1.04875873	-1.015582372	-0.033176358	0.943658753	1.199625883
NM_001144012	3UTRd	1	+	7.668338976	8.39547072	-0.730358013	-0.764373061	0.034015047	0.625673137	0.590027134
NM_001144058	3UTRd	1	+	3.416304501	3.865777387	-2.281376942	-2.195263194	-0.086113748	0.762572208	0.777352501
NM_001145138	3UTRd	1	-	8.340566023	8.220117978	-0.216057902	-0.270354928	0.054297027	0.718535828	1.046919866
NM_001145211	3UTRd	1	+	3.761312307	3.695948485	-1.732519326	-1.510709846	-0.221809481	0.704144416	1.220247083
NM_001145212	3UTRd	1	+	3.761312307	3.695948485	-1.732519326	-0.797084678	-0.935434648	0.386130247	2.001107221
NM_001145265	3UTRd	1	+	5.478273793	4.653481452	-0.440186318	-1.893894876	1.453708559	0.003249215	0.646662019
NM_001145266	3UTRd	1	+	5.478273793	4.653481452	-0.440186318	-1.893894876	1.453708559	0.003249215	0.646662019
NM_001146728	3UTRd	1	-	4.380951184	4.032107103	-0.465037108	-1.617196545	1.152159437	0.001158097	0.573030821
NM_001146729	3UTRd	1	-	4.380951184	4.032107103	-0.546534015	-1.573200816	1.026666801	0.002508799	0.62510796
NM_001162422	3UTRd	1	-	5.70746846	7.001754532	0	0.273981431	-0.273981431	0.467606311	0.493012236
NM_001163817	3UTRd	1	-	5.88827596	4.969590246	-2.448273544	-2.844461166	0.396187622	0.204586973	1.436440358
NM_001164160	3UTRd	1	+	7.11706445	7.584993275	-2.641111947	-2.219367401	-0.421744546	0.10628188	0.968494473
NM_001164161	3UTRd	1	+	7.11706445	7.584993275	-2.641111947	-2.219367401	-0.421744546	0.10628188	0.968494473
NM_001164162	3UTRd	1	+	7.11706445	7.584993275	-2.641111947	-2.219367401	-0.421744546	0.10628188	0.968494473
NM_001164163	3UTRd	1	+	7.11706445	7.584993275	-2.641111947	-2.219367401	-0.421744546	0.10628188	0.968494473
NM_001164266	3UTRd	1	-	4.75874413	4.764491385	-1.720206154	-0.843264804	-0.87694135	0.278047819	1.829176254
NM_001166158	3UTRd	1	+	6.543282462	7.305756773	-1.578194459	-1.32538053	-0.252813928	0.729641403	0.702387764
NM_001166290	3UTRd	1	-	5.118050463	5.978983853	-0.075601465	0.11287074	-0.188472205	0.5280523	0.627435392
NM_001166598	3UTRd	1	-	4.133891145	4.065411276	-1.764616696	-1.128571357	-0.636045338	0.254823702	1.62960827
NM_001167681	3UTRd	1	+	3.924708591	5.369146551	-3.229154963	-1.387265313	-1.841889649	0.002626499	1.31717925
NM_001168724	3UTRd	1	+	5.664342541	6.909996474	-1.330582461	-0.7732079	-0.557374561	0.139006509	0.620593559
NM_001171968	3UTRd	1	-	5.054283655	4.104575316	-1.77106696	-0.904545441	-0.866521519	0.020991493	3.521597089
NM_001172430	3UTRd	1	+	6.196540882	5.95332675	0	0.24731505	-0.24731505	0.496026307	1.404960121
NM_001172431	3UTRd	1	+	6.196540882	5.95332675	0	0.24731505	-0.24731505	0.496026307	1.404960121
NM_001177562	3UTRd	1	-	7.715731516	6.932716878	-0.800221649	-1.289313777	0.489092128	0.924526038	1.225969009
NM_001177563	3UTRd	1	-	7.715731516	6.932716878	-0.566410113	-1.013579354	0.447169241	0.979117582	1.262116773
NM_001177842	3UTRd	1	-	5.485492519	6.164454289	-3.646014847	-2.999167903	-0.646846944	0.920455443	0.977985631
NM_001178031	3UTRd	1	-	9.48315307	9.59159947	0.302960257	0.369736705	-0.066776448	0.969588831	0.971529728
NM_001193537	3UTRd	1	+	5.922986745	6.453312206	-2.130627759	-2.217530924	0.086903165	0.767866543	0.651922048
NM_001193538	3UTRd	1	+	5.922986745	6.453312206	-1.803291859	-1.978103211	0.174811352	0.555382015	0.613384317
NM_001195728	3UTRd	1	-	3.751318055	4.86948095	-0.433429059	0.071607969	-0.505037028	0.285064448	0.653778633
NM_001197051	3UTRd	1	+	8.766246408	8.722860013	0.171340507	0.213623103	-0.042282596	0.95461055	1.061179706
NM_001198665	3UTRd	1	+	7.41423271	7.896941303	-0.667414558	-0.635372051	-0.032042507	0.898378714	0.731704945
NM_001198836	3UTRd	1	+	7.791363135	7.03879929	-0.334639561	-0.292019822	-0.042619739	0.639124629	1.735298179
NM_001198837	3UTRd	1	+	7.791363135	7.03879929	-0.334639561	-0.292019822	-0.042619739	0.639124629	1.735298179
NM_001199573	3UTRd	1	+	2.92616063	3.928861374	-0.800644891	-1.273382258	0.472737367	0.169176531	0.35962417
NM_001202555	3UTRd	1	+	6.22068372	6.374163123	-0.731258523	-0.418486898	-0.312771625	0.259157983	1.116739139
NM_001202556	3UTRd	1	+	6.22068372	6.374163123	-0.731258523	-0.418486898	-0.312771625	0.259157983	1.116739139
NM_001204054	3UTRd	1	-	6.060631703	6.827471369	-3.907113822	-3.150947431	-0.756166392	0.033174305	0.992629149
NM_001204055	3UTRd	1	-	6.060631703	6.827471369	-3.52263779	-3.097597453	-0.425040337	0.199622769	0.789056587
NM_001205119	3UTRd	1	+	5.929341946	7.05877558	-1.227473477	-0.494769933	-0.732703544	0.937393075	0.759577939
NM_001205120	3UTRd	1	+	5.929341946	7.05877558	-1.227473477	-0.494769933	-0.732703544	0.937393075	0.759577939
NM_001205121	3UTRd	1	+	5.929341946	7.05877558	-1.611992813	-0.581992957	-1.029999855	0.583198651	0.933399255
NM_001205122	3UTRd	1	+	5.929341946	7.05877558	-1.611992813	-0.581992957	-1.029999855	0.583198651	0.933399255
NM_001205329	3UTRd	1	+	7.288765416	7.146245318	-0.446201761	-0.747605192	0.301403432	0.970336149	0.895718101
NM_001206646	3UTRd	1	+	6.308204302	6.625553345	-1.096134701	-0.849753846	-0.246380855	0.665568076	0.9519989
NM_001206647	3UTRd	1	+	6.308204302	6.625553345	-0.304507419	-0.324632308	0.020124889	0.726243446	0.791425836
NM_001206648	3UTRd	1	+	6.308204302	6.625553345	-0.738839049	-0.630937036	-0.107902013	0.979273831	0.864868663
NM_001206671	3UTRd	1	-	4.34349634	5.631552355	-0.301268887	-0.022304469	-0.278964418	0.507829494	0.496859
NM_001206672	3UTRd	1	-	4.34349634	5.631552355	-0.301268887	-0.022304469	-0.278964418	0.507829494	0.496859
NM_001206769	3UTRd	1	-	4.042809925	4.691976575	-0.015047478	0	-0.015047478	0.030540601	0.644334089
NM_001206883	3UTRd	1	+	8.057958784	8.290809294	8.88E-16	-4.44E-16	1.33E-15	0.696179836	0.850951899
NM_001206884	3UTRd	1	+	8.057958784	8.290809294	8.88E-16	-4.44E-16	1.33E-15	0.696179836	0.850951899
NM_001206885	3UTRd	1	+	8.057958784	8.290809294	-0.184826757	-0.075824126	-0.109002631	0.873242113	0.917736645
NM_001206886	3UTRd	1	+	8.057958784	8.290809294	8.88E-16	-4.44E-16	1.33E-15	0.696179836	0.850951899
NM_001206887	3UTRd	1	+	8.057958784	8.290809294	8.88E-16	-4.44E-16	1.33E-15	0.696179836	0.850951899
NM_001206888	3UTRd	1	+	8.057958784	8.290809294	8.88E-16	-4.44E-16	1.33E-15	0.696179836	0.850951899
NM_001206889	3UTRd	1	+	8.057958784	8.290809294	8.88E-16	-4.44E-16	1.33E-15	0.696179836	0.850951899
NM_001206890	3UTRd	1	+	8.057958784	8.290809294	8.88E-16	-4.44E-16	1.33E-15	0.696179836	0.850951899
NM_001206891	3UTRd	1	+	8.057958784	8.290809294	-0.184826757	-0.152452487	-0.03237427	0.747479784	0.870263238
NM_001207048	3UTRd	1	-	6.347460152	7.685842722	-0.716983239	0.137438896	-0.854422136	0.028406179	0.715012102
NM_001207049	3UTRd	1	-	6.347460152	7.685842722	-0.678396157	0.242407033	-0.920803191	0.017317224	0.74867974
NM_001220494	3UTRd	1	+	5.90743504	6.229319889	0.470046235	1.323355161	-0.853308926	0.383658781	1.445355195
NM_001220496	3UTRd	1	+	5.90743504	6.229319889	0.470046235	1.323355161	-0.853308926	0.383658781	1.445355195
NM_001242481	3UTRd	1	-	8.091170136	8.208798858	-0.02446699	0.177502509	-0.201969499	0.736921653	1.060203183
NM_001242482	3UTRd	1	-	8.091170136	8.208798858	-0.02446699	0.177502509	-0.201969499	0.736921653	1.060203183
NM_001242483	3UTRd	1	-	8.091170136	8.208798858	-0.075356617	0.149513487	-0.224870104	0.698238808	1.077166585
NM_001242484	3UTRd	1	-	8.091170136	8.208798858	-0.049911804	0.161819776	-0.211731579	0.720337451	1.067401436
NM_001242485	3UTRd	1	-	8.091170136	8.208798858	-0.049911804	0.161819776	-0.211731579	0.720337451	1.067401436
NM_001242486	3UTRd	1	-	8.091170136	8.208798858	-0.231961297	0.102304704	-0.334266001	0.526191278	1.162021916
NM_001242607	3UTRd	1	+	4.073507562	6.471563567	-2.199810865	-1.333768406	-0.866042459	0.074858166	0.345794411
NM_001242837	3UTRd	1	+	6.461123723	6.759738142	-0.454625391	-0.349978554	-0.104646836	0.723859607	0.874198263
NM_001242854	3UTRd	1	-	6.925825785	7.831632191	-0.984399526	-0.504096846	-0.48030268	0.657037764	0.744578711
NM_001242855	3UTRd	1	-	6.925825785	7.831632191	-0.984399526	-0.504096846	-0.48030268	0.657037764	0.744578711
NM_001242856	3UTRd	1	-	6.925825785	7.831632191	-0.686329045	-0.013105364	-0.673223681	0.506868218	0.851109862
NM_001243135	3UTRd	1	+	4.942780794	5.331015458	-0.494291818	-0.098028417	-0.396263401	0.656865649	1.00558061
NM_001243136	3UTRd	1	+	4.942780794	5.331015458	-1.139232721	-0.891993801	-0.24723892	0.919340012	0.906893004
NM_001243254	3UTRd	1	-	9.406447542	9.654691089	0.347827131	0.578771282	-0.230944152	0.976793595	0.988080579
NM_001243259	3UTRd	1	+	6.833625812	6.114543385	-0.985951347	-1.159538827	0.17358748	0.802784324	1.459520978
NM_001243266	3UTRd	1	+	3.86743033	3.915164096	-0.201547657	0.022212698	-0.223760355	0.238725359	1.129768036
NM_001243299	3UTRd	1	+	10.28127025	10.48025955	-0.623293448	0.09472348	-0.718016928	4.11E-06	1.43298909
NM_001243571	3UTRd	1	-	7.56502275	7.867809269	-0.773107795	-0.604668017	-0.168439778	0.560614607	0.911082283
NM_001243597	3UTRd	1	-	5.236810544	5.963064457	-2.499799381	-0.881766178	-1.618033202	0.000669411	1.855463073
NM_001243718	3UTRd	1	-	6.766125087	7.694848905	-2.339162921	-1.073844975	-1.265317946	4.93E-08	1.262771958
NM_001243719	3UTRd	1	-	6.766125087	7.694848905	-2.348677767	-1.251029456	-1.097648311	1.91E-07	1.124220083
NM_001243747	3UTRd	1	+	9.255695673	9.896109174	0.478362753	0.541215021	-0.062852268	0.857730701	0.670095566
NM_001243776	3UTRd	1	+	8.090495772	8.356954019	-0.827465255	-0.737864654	-0.089600601	0.4401469	0.884627719
NM_001243777	3UTRd	1	+	8.090495772	8.356954019	-0.873332099	-0.878535544	0.005203445	0.537193388	0.828364888
NM_001243984	3UTRd	1	-	8.340566023	8.220117978	-0.561776151	-0.527199174	-0.034576977	0.818108161	1.113440929
NM_001243985	3UTRd	1	-	8.340566023	8.220117978	-0.561776151	-0.527199174	-0.034576977	0.818108161	1.113440929
NM_001244666	3UTRd	1	-	7.900329687	7.870339556	-0.096137981	0.182483661	-0.278621642	0.609112627	1.23851537
NM_001244682	3UTRd	1	+	6.55570714	6.181520964	0.3968878	0.47478113	-0.077893329	0.925534205	1.368010691
NM_001244846	3UTRd	1	+	5.861040889	5.784109714	-3.431953187	-3.532026361	0.100073174	0.735544852	0.984087157
NM_001244963	3UTRd	1	+	6.468815782	7.433672863	-0.624706559	0.402666342	-1.027372901	0.24039555	1.044285233
NM_001247987	3UTRd	1	-	3.267771698	3.792382595	-1.067400779	-0.47613511	-0.591265668	0.013077365	1.047285488
NM_001252065	3UTRd	1	-	5.144508884	4.60634873	-1.27184721	-1.009000091	-0.262847119	0.167316485	1.742317168
NM_001252652	3UTRd	1	-	3.751318055	4.86948095	-0.347243219	0.071607969	-0.418851188	0.451928275	0.615865959
NM_001253891	3UTRd	1	+	4.101160716	5.539715893	-1.599342954	-0.138003767	-1.461339188	0.000934431	1.015918036
NM_001256088	3UTRd	1	-	4.56400001	4.325490476	-0.272992457	-0.124459009	-0.148533448	0.332082616	1.307710308
NM_001256397	3UTRd	1	+	7.608790161	7.12831141	1.30626462	1.350997623	-0.044733003	0.627362008	1.439144797
NM_001256398	3UTRd	1	+	7.608790161	7.12831141	1.30626462	1.350997623	-0.044733003	0.627362008	1.439144797
NM_001256400	3UTRd	1	+	7.608790161	7.12831141	2.569718674	2.5136967	0.056021973	0.704124214	1.342067075
NM_001256546	3UTRd	1	+	5.922986745	6.453312206	-2.130627759	-2.217530924	0.086903165	0.767866543	0.651922048
NM_001256547	3UTRd	1	+	5.922986745	6.453312206	-2.130627759	-2.434972405	0.304344646	0.313105454	0.560711239
NM_001256823	3UTRd	2	-	8.695204175	9.032294022	0.403316282	0.41777771	-0.014461428	0.485989905	0.799611752
NM_001274	3UTRd	1	+	5.861040889	5.784109714	-3.381412968	-3.491599209	0.11018624	0.727079542	0.977212982
NM_001277	3UTRd	1	-	7.432632907	7.347187768	-0.163699484	-0.179272122	0.015572638	0.985347986	1.049623918
NM_001331	3UTRd	1	+	8.057958784	8.290809294	-0.184826757	-0.075824126	-0.109002631	0.873242113	0.917736645
NM_001360	3UTRd	1	-	5.88827596	4.969590246	-2.448273544	-2.844461166	0.396187622	0.204586973	1.436440358
NM_001364	3UTRd	1	-	4.042809925	4.691976575	-0.015047478	0	-0.015047478	0.030540601	0.644334089
NM_001567	3UTRd	1	+	6.653189587	6.380502599	-0.147920559	-0.424481361	0.276560801	0.084026909	0.997318479
NM_001604	3UTRd	1	-	5.902101924	6.244740864	-0.888919433	-0.755605812	-0.133313621	0.898012879	0.86494163
NM_001619	3UTRd	1	+	5.105753964	5.627017818	0	0	0	0.673441742	0.696761177
NM_001642	3UTRd	1	+	10.28127025	10.48025955	-0.059494936	0.09472348	-0.154218416	0.081840375	0.969443762
NM_001655	3UTRd	1	+	9.358169332	9.126783862	-0.708521826	-0.762323172	0.053801346	0.706320436	1.130988393
NM_001709	3UTRd	1	-	4.049031565	4.065381948	-0.934692543	-1.302352726	0.367660184	0.013161517	0.766304368
NM_001716	3UTRd	1	+	4.438666362	3.773462609	-0.010020436	-0.401101959	0.391081523	0.002888394	1.209258123
NM_001876	3UTRd	1	-	5.303781584	6.696238394	-0.839999108	-0.504961676	-0.335037431	0.477331906	0.480490769
NM_001931	3UTRd	1	+	7.802240187	7.995051602	-0.348995357	-0.163773244	-0.185222113	0.785246951	0.994753309
NM_002017	3UTRd	1	+	3.924708591	5.369146551	-2.725592027	-1.387265313	-1.338326713	0.028343634	0.929089029
NM_002033	3UTRd	1	+	5.527046092	6.414887394	-0.822266862	-0.15607462	-0.666192242	0.034542009	0.857584622
NM_002426	3UTRd	1	-	4.186921183	4.967320211	-0.01127327	0.894635024	-0.905908294	0.193822499	1.090892745
NM_002545	3UTRd	1	-	4.262053829	4.055723968	-0.250128821	-0.337044807	0.086915986	0.989878912	1.086293444
NM_002556	3UTRd	1	-	7.304725157	7.229398626	-1.083515566	-0.855637782	-0.227877783	0.807852429	1.2338819
NM_002564	3UTRd	1	+	4.670562557	4.961941974	-0.894489917	-0.557127005	-0.337362912	0.413649453	1.032386725
NM_002576	3UTRd	1	-	7.902982144	8.554951813	-1.268792815	-0.607726704	-0.661066112	0.013796997	1.006325093
NM_002716	3UTRd	1	-	7.715731516	6.932716878	-0.735654824	-1.167364196	0.431709372	0.999288898	1.275714297
NM_002786	3UTRd	1	-	7.702385672	7.948790155	-1.680845049	-1.290285047	-0.390560002	0.845269531	1.105083604
NM_002869	3UTRd	1	-	6.766125087	7.694848905	-2.348677767	-1.251029456	-1.097648311	1.91E-07	1.124220083
NM_002901	3UTRd	1	+	7.995234323	8.270828265	-2.377664205	-2.513831739	0.136167534	0.917987698	0.75170501
NM_003063	3UTRd	1	-	5.690023586	5.530758989	0.350575595	1.073984603	-0.723409008	0.406164856	1.843789051
NM_003139	3UTRd	1	-	5.485492519	6.164454289	-3.513889587	-2.880706773	-0.633182814	0.934300967	0.968766608
NM_003311	3UTRd	2	-	7.677153291	7.184234838	0.133883647	0.094679293	0.039204354	0.733575443	1.369561545
NM_003369	3UTRd	1	+	7.491464386	8.211368291	-0.35783775	0.151988778	-0.509826528	0.020765421	0.864490864
NM_003442	3UTRd	1	+	4.477973862	5.392843084	-3.937965014	-2.308859476	-1.629105538	0.098941091	1.640614537
NM_003476	3UTRd	1	-	4.711929907	4.057857404	0.193692644	-0.02955989	0.223252534	0.946654588	1.347999508
NM_003477	3UTRd	1	+	6.543282462	7.305756773	-2.045391233	-1.394645056	-0.650746177	0.381769174	0.925478812
NM_003478	3UTRd	1	+	6.961423284	7.731084005	0.348711563	0.007497527	0.341214036	0.048668051	0.463013205
NM_003626	3UTRd	2	+	3.486446913	6.143780692	-5.768162217	-2.958713121	-2.809449096	0.363277772	1.111197545
NM_003904	3UTRd	1	-	7.316182769	7.876449967	-1.110210991	-1.381992138	0.271781146	0.000515144	0.561731128
NM_004109	3UTRd	1	+	5.515735926	6.38642958	-1.929935882	-1.098194172	-0.83174171	0.354903791	0.973361796
NM_004111	3UTRd	1	+	8.776846284	9.093453705	0	0	0	0.509582296	0.802955855
NM_004154	3UTRd	1	+	4.971621124	4.738306432	-0.35638784	-0.268585731	-0.087802109	0.764978063	1.249297265
NM_004171	3UTRd	1	-	3.751318055	4.86948095	-0.433429059	0.014111679	-0.447540738	0.39069663	0.628235705
NM_004183	3UTRd	1	+	3.948641428	5.11285985	-1.212931048	-1.32091315	0.107982102	0.076396294	0.41402778
NM_004200	3UTRd	1	-	5.144508884	4.60634873	-1.27184721	-1.009000091	-0.262847119	0.167316485	1.742317168
NM_004214	3UTRd	1	-	5.676884256	5.31560996	-2.430166675	-2.5408224	0.110655725	0.868875647	1.18971711
NM_004265	3UTRd	1	+	5.149324145	6.402150725	-2.520278008	-1.942091996	-0.578186012	0.100239272	0.626488282
NM_004397	3UTRd	2	-	10.28017819	10.34113601	0.275914509	0.083220943	0.192693566	0.80455705	0.838770838
NM_004549	3UTRd	1	-	6.060631703	6.827471369	-4.361071042	-3.174156044	-1.186914997	0.001704779	1.337997418
NM_004561	3UTRd	1	+	5.343729264	5.271673604	0.162080041	0.078251697	0.083828344	0.698428749	0.991873001
NM_004621	3UTRd	1	-	5.057642217	4.515931166	0.790914907	-0.062915931	0.853830838	0.215084476	0.805457411
NM_004630	3UTRd	1	-	9.48315307	9.59159947	0.351217003	0.955316491	-0.604099488	0.00705135	1.409958879
NM_004739	3UTRd	1	-	3.528707577	4.542008764	-5.286507319	-4.298210281	-0.988297039	0.230353969	0.982817773
NM_004811	3UTRd	1	-	5.873318906	5.643910709	-1.04875873	-1.015582372	-0.033176358	0.943658753	1.199625883
NM_004813	3UTRd	1	-	6.138077424	6.402217133	-0.749636866	-0.323046181	-0.426590685	0.897180217	1.119186896
NM_005170	3UTRd	2	-	4.555682686	4.697976306	-0.737377712	-0.263417696	-0.473960016	0.422836412	1.258466136
NM_005231	3UTRd	1	+	6.703177939	7.122715059	0	0	0	0.957422141	0.74766447
NM_005238	3UTRd	1	-	5.70746846	7.001754532	0	0.273981431	-0.273981431	0.467606311	0.493012236
NM_005316	3UTRd	1	+	5.172140588	6.711955655	-3.28950543	-2.153656479	-1.135848952	0.241348058	0.755777715
NM_005472	3UTRd	1	-	4.527938446	4.17390812	-0.002615248	-0.091167037	0.088551788	0.662251427	1.202034695
NM_005507	3UTRd	1	-	8.173206212	8.030836839	-1.979117627	-1.653088986	-0.326028641	0.223428193	1.38357228
NM_005590	3UTRd	1	-	6.861717454	6.746482269	-0.880429714	-0.706682574	-0.17374714	0.727841258	1.221778134
NM_005591	3UTRd	1	-	6.861717454	6.746482269	-0.880429714	-0.706682574	-0.17374714	0.727841258	1.221778134
NM_005797	3UTRd	2	-	7.119692513	7.994527378	-0.495243629	0	-0.495243629	0.189002627	0.768655345
NM_005898	3UTRd	1	+	9.08518406	9.384043201	-1.518238996	-1.207702719	-0.310536278	0.671807261	1.00812682
NM_005969	3UTRd	2	-	7.009706479	7.457633248	-1.485329569	-1.109647101	-0.375682468	0.056971051	0.951157197
NM_006054	3UTRd	1	+	9.388764537	10.05353164	0.333047119	0.832995129	-0.49994801	0.201490549	0.892040371
NM_006074	3UTRd	1	+	2.92616063	3.928861374	-0.800644891	-1.273382258	0.472737367	0.169176531	0.35962417
NM_006288	3UTRd	1	-	4.976959444	4.159929272	0.212468058	-0.294793729	0.507261787	0.487129928	1.239508689
NM_006328	3UTRd	1	+	7.791363135	7.03879929	-0.334639561	-0.252270912	-0.082368649	0.489844784	1.783773572
NM_006410	3UTRd	1	+	7.043626722	7.294352392	-0.926313126	-1.058881559	0.132568433	0.7139886	0.76668502
NM_006476	3UTRd	1	+	7.803752259	8.251030766	-2.416653112	-2.465006278	0.048353166	0.791983173	0.70925107
NM_006595	3UTRd	1	+	9.255695673	9.896109174	0.478362753	0.541215021	-0.062852268	0.857730701	0.670095566
NM_006691	3UTRd	1	-	2.930891696	4.154303126	-0.926051906	0.187740028	-1.113791934	0.00551644	0.926832478
NM_006779	3UTRd	1	+	5.620209642	5.103096497	-1.18768778	-1.854496497	0.666808717	0.254946531	0.901440659
NM_006795	3UTRd	1	-	5.3353207	4.951451121	-1.235008938	-1.125452366	-0.109556572	0.93698728	1.407784153
NM_006918	3UTRd	1	+	9.959952599	9.827891238	0.732362947	1.108112019	-0.375749072	0.207702182	1.421890565
NM_007173	3UTRd	1	+	5.203475561	5.625800908	-1.545690071	-1.192109632	-0.353580439	0.492035702	0.95346712
NM_007216	3UTRd	1	-	4.152171397	2.976928797	-2.161210362	-2.29244465	0.131234288	0.705049737	2.061948516
NM_007256	3UTRd	1	+	3.761312307	3.695948485	-1.887781493	-1.607624201	-0.280157292	0.674468752	1.270609855
NM_012104	3UTRd	1	-	6.347460152	7.685842722	-0.716983239	0.135024335	-0.852007574	0.028907174	0.713816425
NM_012192	3UTRd	1	+	9.65811754	9.436168243	0.925738984	0.943561233	-0.017822249	0.737213627	1.180805663
NM_012193	3UTRd	1	-	5.635360536	6.026434676	-0.698405883	0.041232105	-0.739637989	0.000217337	1.273292479
NM_012194	3UTRd	1	+	6.134409242	5.989935723	-0.220015663	-0.41328136	0.193265697	0.358675712	0.966745348
NM_012296	3UTRd	1	-	4.404193373	4.349771695	-2.083374632	-2.223558236	0.140183604	0.844280564	0.942286758
NM_012305	3UTRd	1	+	6.461123723	6.759738142	-0.454625391	-0.349978554	-0.104646836	0.723859607	0.874198263
NM_012309	3UTRd	1	-	3.405624646	3.572746826	-3.048173468	-3.04425815	-0.003915319	0.958539185	0.893037795
NM_012402	3UTRd	1	-	6.925825785	7.831632191	-0.984399526	-0.504096846	-0.48030268	0.657037764	0.744578711
NM_012456	3UTRd	1	-	4.790749309	6.031062025	-3.052318055	-2.582226781	-0.470091274	0.233912772	0.586327471
NM_012459	3UTRd	1	-	9.086881301	7.41353561	0.577809339	-0.677621621	1.25543096	0.082325695	1.335995114
NM_013249	3UTRd	1	-	4.383374469	4.21757455	-1.064475532	-0.544441312	-0.520034221	0.554432841	1.608631794
NM_013253	3UTRd	1	-	4.64086086	3.693896334	-1.657292758	-3.035882747	1.378589989	0.061189064	0.74142596
NM_013280	3UTRd	1	+	5.667211833	6.096344713	-0.646641155	-0.005244878	-0.641396277	0.408149202	1.158504299
NM_013402	3UTRd	1	-	8.811555024	9.53941427	-0.43139459	-0.068974348	-0.362420242	0.553902489	0.776232636
NM_014039	3UTRd	1	+	6.041916453	6.495003241	-1.608015805	-1.95699578	0.348979975	0.778861122	0.573526971
NM_014155	3UTRd	1	-	8.088288769	8.381315469	-1.192263404	-0.785761596	-0.406501808	0.339170159	1.081830974
NM_014186	3UTRd	1	-	4.236797923	4.689512219	-1.457945826	-1.070418001	-0.387527825	0.633316198	0.955821768
NM_014207	3UTRd	2	+	4.860140135	4.235743557	-0.113526756	-0.519911268	0.406384512	0.593644837	1.163129769
NM_014267	3UTRd	1	+	6.976600106	8.368245085	-2.860759705	-2.560134092	-0.300625613	0.851420141	0.469429572
NM_014342	3UTRd	1	-	5.787140542	6.830113028	-4.348394502	-3.248301188	-1.100093314	0.010943178	1.040387397
NM_014352	3UTRd	1	+	6.55570714	6.181520964	0.330642874	0.253315321	0.077327552	0.817747732	1.228466591
NM_014679	3UTRd	1	+	8.090495772	8.356954019	-0.827465255	-0.737864654	-0.089600601	0.4401469	0.884627719
NM_014741	3UTRd	1	+	5.929341946	7.05877558	-1.611992813	-0.581992957	-1.029999855	0.583198651	0.933399255
NM_014752	3UTRd	1	+	8.958883482	9.362102478	0.342253102	0.311832859	0.030420243	0.135466725	0.740391768
NM_014758	3UTRd	1	-	8.176552081	8.405941533	0.371684796	0.4767477	-0.105062904	0.690666556	0.917432202
NM_014818	3UTRd	1	-	6.002621433	6.343710165	-0.209173754	-0.014422269	-0.194751485	0.530713687	0.903541489
NM_015012	3UTRd	1	-	7.734917858	7.918052775	-0.056173969	-0.010400992	-0.045772977	0.37364881	0.90918013
NM_015036	3UTRd	1	+	5.958519458	7.503970738	-0.198795401	0.027650475	-0.226445876	0.907874852	0.400811163
NM_015055	3UTRd	1	+	8.033840948	8.400074811	-0.180674332	0.006991922	-0.187666254	0.237331957	0.88357983
NM_015191	3UTRd	1	+	7.072685614	7.249800076	-0.035289032	-0.133089741	0.097800709	0.193565725	0.826498914
NM_015213	3UTRd	1	-	9.406447542	9.654691089	0.229913696	0.523540684	-0.293626988	0.955521745	1.031957418
NM_015313	3UTRd	1	+	7.41423271	7.896941303	-0.667414558	-0.635372051	-0.032042507	0.898378714	0.731704945
NM_015368	3UTRd	1	+	8.353636153	8.841968278	0.833634184	0.90425429	-0.070620106	0.514195407	0.748610911
NM_015423	3UTRd	1	+	4.424744363	5.021159089	-3.600390258	-3.491127193	-0.109263065	0.64217413	0.713432251
NM_015457	3UTRd	1	+	6.903474641	6.811065282	-1.236447151	-1.079639296	-0.156807854	0.982811202	1.188562043
NM_015459	3UTRd	1	-	5.562098321	6.502927955	-1.7183777	-0.690736992	-1.027640708	0.003057088	1.062020102
NM_015517	3UTRd	1	+	6.833625812	6.114543385	-0.985951347	-1.159538827	0.17358748	0.802784324	1.459520978
NM_015881	3UTRd	1	-	4.64086086	3.693896334	-1.488460524	-2.893411936	1.404951412	0.054477507	0.728001391
NM_015885	3UTRd	1	+	6.828621224	7.665086013	-2.837657399	-1.829997655	-1.007659744	0.064273607	1.125990734
NM_015957	3UTRd	1	-	3.624112563	4.874403626	-3.430779282	-2.732720668	-0.698058614	0.248066351	0.68196403
NM_015959	3UTRd	1	+	7.668338976	8.39547072	-0.730358013	-0.764373061	0.034015047	0.625673137	0.590027134
NM_016028	3UTRd	1	-	6.994705324	7.561360544	-1.210798152	-1.204994105	-0.005804047	0.742862413	0.677902092
NM_016090	3UTRd	1	+	5.627017818	5.303781584	-0.73632672	-0.585133799	-0.151192921	0.659159379	1.389368366
NM_016156	3UTRd	1	-	7.56502275	7.867809269	-0.82742675	-0.679043047	-0.148383703	0.592118255	0.89850422
NM_016320	3UTRd	1	-	5.935222703	6.978585658	-3.788561753	-2.693599347	-1.094962406	0.392389638	1.036413312
NM_016401	3UTRd	1	+	4.127292133	5.667017907	-2.545575522	-2.658088006	0.112512485	0.211224111	0.318146188
NM_016403	3UTRd	1	-	4.302215807	6.087533251	-2.825236075	-1.582455461	-1.242780613	0.037427791	0.686562597
NM_016422	3UTRd	1	-	3.199184269	4.805821954	-3.339886844	-2.351597199	-0.988289645	0.587832986	0.651416406
NM_016522	3UTRd	1	+	3.416304501	3.865777387	-2.281376942	-2.195263194	-0.086113748	0.762572208	0.777352501
NM_016526	3UTRd	1	-	6.048233912	7.179385826	-0.111172152	0.67573072	-0.786902872	0.135445681	0.787717896
NM_016564	3UTRd	1	-	7.157211296	6.731230755	0.121615776	-0.189488541	0.311104317	0.505055215	1.082882135
NM_016565	3UTRd	1	-	7.291453882	7.493768124	-0.667760379	-0.292157818	-0.375602561	0.283412016	1.127625742
NM_016574	3UTRd	1	-	4.327512177	5.160520384	-1.951869123	-0.412660777	-1.539208346	0.003190581	1.631501303
NM_016578	3UTRd	1	-	6.66895035	7.302104104	-1.696048429	-1.301481721	-0.394566708	0.404352747	0.847575008
NM_016621	3UTRd	1	-	7.524661845	7.449222835	0.212451415	-0.162051605	0.37450302	0.799224219	0.812779539
NM_016938	3UTRd	1	-	4.19854336	3.999130624	-1.71496853	-1.78497909	0.07001056	0.447395684	1.093840342
NM_016952	3UTRd	1	-	5.236810544	5.963064457	-2.693862285	-1.673481066	-1.020381218	0.012048721	1.226143051
NM_017425	3UTRd	1	+	5.79899786	5.79899786	-1.168583038	-1.005530733	-0.163052305	0.191022646	1.119653481
NM_017516	3UTRd	1	+	5.450656258	6.296018157	-0.98751428	-0.910853724	-0.076660556	0.976172932	0.586945582
NM_017635	3UTRd	1	-	3.701827456	3.067456897	-4.039382719	-5.521735644	1.482352925	2.79E-05	0.555561155
NM_017678	3UTRd	1	-	3.31487515	3.54501615	-0.476916013	-0.991937942	0.515021929	0.227115807	0.596600491
NM_017704	3UTRd	1	+	8.177450104	8.514878404	0.246530984	0.25009608	-0.003565096	0.778878828	0.793409071
NM_017841	3UTRd	1	+	7.595797664	7.755092848	-0.802186728	-0.579504111	-0.222682616	0.333710286	1.044916335
NM_017944	3UTRd	1	+	6.48298098	6.352993865	-1.517614949	-2.306121977	0.788507028	0.591679282	0.633527911
NM_017966	3UTRd	1	-	5.82026446	7.14961203	-0.298371624	0.151784409	-0.450156034	0.981773207	0.543672011
NM_018195	3UTRd	1	+	8.367003013	7.68671584	-0.071034475	-0.560467377	0.489432903	0.087809259	1.141439402
NM_018222	3UTRd	1	+	6.406318546	8.023727266	-0.428184031	0.455316462	-0.883500493	0.142178317	0.601272871
NM_018312	3UTRd	1	+	7.11706445	7.584993275	-2.641111947	-2.219367401	-0.421744546	0.10628188	0.968494473
NM_018320	3UTRd	1	+	4.040513814	4.540127211	-3.363470391	-2.519549791	-0.8439206	0.09606976	1.269541189
NM_018362	3UTRd	1	-	6.977154999	7.547774389	-1.47634626	-1.390928936	-0.085417324	0.879313357	0.714397003
NM_018367	3UTRd	1	+	7.313184617	7.699347365	-0.164782192	-0.077632776	-0.087149416	0.611071284	0.812808091
NM_018389	3UTRd	1	+	5.478273793	4.653481452	-0.525606254	-1.76168495	1.236078696	0.019035966	0.751952609
NM_018480	3UTRd	1	+	5.922986745	6.453312206	-2.130627759	-2.217530924	0.086903165	0.767866543	0.651922048
NM_018490	3UTRd	1	-	4.498289523	3.933175659	-2.102706807	-2.748497171	0.645790364	0.538231576	0.945614131
NM_018644	3UTRd	2	-	5.731610221	5.668241463	-0.035028175	-0.400112825	0.365084651	0.05077514	0.811286905
NM_019009	3UTRd	1	-	7.574829755	7.548255703	0.717021406	0.963791389	-0.246769983	0.644042206	1.208606022
NM_020179	3UTRd	1	-	5.772324352	7.073119982	-0.929699277	-0.29164869	-0.638050586	0.533195923	0.631675252
NM_020238	3UTRd	1	+	7.703108736	6.803052795	-0.062033991	-0.439994696	0.377960705	0.770652429	1.436039304
NM_020642	3UTRd	1	+	6.308204302	6.625553345	-0.403200979	-0.573525685	0.170324705	0.432425575	0.713174118
NM_020644	3UTRd	1	-	7.272541233	7.053788847	-0.887887818	-1.755815354	0.867927537	0.940724955	0.637644778
NM_020645	3UTRd	1	-	6.517837405	6.140069523	-0.500858092	-1.012253902	0.51139581	0.634185578	0.911536336
NM_020826	3UTRd	1	-	3.267771698	3.792382595	-1.067400779	-0.47613511	-0.591265668	0.013077365	1.047285488
NM_021070	3UTRd	1	-	4.75874413	4.764491385	-1.720206154	-0.843264804	-0.87694135	0.278047819	1.829176254
NM_021128	3UTRd	1	-	6.881490597	6.63707434	-1.962788571	-2.454332152	0.491543581	0.36451313	0.842572466
NM_021201	3UTRd	1	+	4.396297067	4.496788339	0.689814855	-0.051931168	0.741746023	0.025558469	0.55777791
NM_021211	3UTRd	1	-	7.574732909	7.382348994	-1.417897728	-2.608574482	1.190676755	1.18E-10	0.500592007
NM_021924	3UTRd	1	-	5.054283655	4.104575316	-1.77106696	-0.904545441	-0.866521519	0.020991493	3.521597089
NM_021932	3UTRd	1	+	9.856084287	10.08888413	2.292181289	2.507817696	-0.215636407	0.413426991	0.988173697
NM_021950	3UTRd	1	+	4.765239715	4.023349282	-0.213349958	-0.811502968	0.59815301	0.14895353	1.104763394
NM_021961	3UTRd	1	+	7.26208082	7.535311422	-0.743716403	-0.544559548	-0.199156855	0.776535532	0.949951822
NM_021975	3UTRd	1	-	8.340566023	8.220117978	-0.216057902	-0.270354928	0.054297027	0.718535828	1.046919866
NM_022061	3UTRd	1	-	7.025152328	7.19991191	-2.366694342	-1.403364889	-0.963329454	0.001446265	1.727361299
NM_022337	3UTRd	1	-	6.397167231	7.885629819	-1.000057461	-0.555021032	-0.445036429	0.11138941	0.485173898
NM_022338	3UTRd	1	-	4.552875239	4.781220164	-3.420034737	-3.378637556	-0.041397181	0.931629277	0.878462286
NM_022725	3UTRd	1	-	5.258283367	6.088416888	-0.245773527	0	-0.245773527	0.992924839	0.666945142
NM_022772	3UTRd	1	+	6.946778691	6.529922816	0	0	0	0.186933623	1.335014929
NM_022918	3UTRd	1	+	5.664342541	6.909996474	-1.418464077	-0.850606204	-0.567857873	0.131258269	0.625119512
NM_023947	3UTRd	1	-	6.724564101	6.656495551	-0.599724418	-0.925092948	0.32536853	0.256363366	0.836652259
NM_024021	3UTRd	1	+	3.86743033	3.915164096	0	0.022212698	-0.022212698	0.094387165	0.982465691
NM_024557	3UTRd	1	-	4.34349634	5.631552355	-0.301268887	-0.022304469	-0.278964418	0.507829494	0.496859
NM_024725	3UTRd	1	-	6.663145171	7.803798412	-1.059486807	-0.542684219	-0.516802588	0.231406298	0.648936558
NM_024771	3UTRd	1	+	6.065938229	6.637891556	-1.046821804	-0.672243292	-0.374578512	0.811015712	0.872136094
NM_024811	3UTRd	2	-	5.781142291	6.199588523	-2.594800887	-2.277938714	-0.316862173	0.701486625	0.932009097
NM_025080	3UTRd	1	+	6.657464019	7.356722625	-0.42855636	-0.638747298	0.210190938	0.847777579	0.532388184
NM_025208	3UTRd	1	-	5.386717772	4.128726304	0.846590562	-0.228250408	1.07484097	0.170795715	1.135360534
NM_030813	3UTRd	1	-	6.996585633	6.859917098	0	0	0	0.678607849	1.099363537
NM_030962	3UTRd	1	-	4.981980348	6.599998093	-1.611565789	-0.836622596	-0.774943194	0.102517627	0.557454302
NM_031217	3UTRd	1	-	7.377852676	8.267666408	-0.837777368	-0.154426135	-0.683351233	0.080337084	0.866659685
NM_031264	3UTRd	1	-	5.054283655	4.104575316	-0.872097406	-0.453172214	-0.418925192	0.100534664	2.582258679
NM_031938	3UTRd	1	+	7.608790161	7.12831141	1.30626462	1.350997623	-0.044733003	0.627362008	1.439144797
NM_032021	3UTRd	1	+	5.082507418	7.063043756	-0.018824418	-0.086686611	0.067862193	0.106902007	0.241752291
NM_032193	3UTRd	1	-	6.41277256	7.053807421	-0.75954583	-0.105953843	-0.653591987	0.012670254	1.008741926
NM_032228	3UTRd	1	+	7.875170293	9.309830474	-1.612564022	-0.51458061	-1.097983412	0.323408218	0.791863261
NM_032325	3UTRd	1	-	8.091170136	8.208798858	-0.02446699	0.177502509	-0.201969499	0.736921653	1.060203183
NM_032424	3UTRd	1	-	7.101419004	7.548756343	-1.038715829	-1.090092498	0.051376669	0.95809979	0.707737365
NM_032564	3UTRd	1	+	4.101160716	5.539715893	-1.750247474	-0.138003767	-1.612243708	0.000457665	1.127938596
NM_032801	3UTRd	1	+	7.288765416	7.146245318	-0.446201761	-0.747605192	0.301403432	0.970336149	0.895718101
NM_032811	3UTRd	1	+	7.239152008	7.820252829	-1.066744646	-0.87674407	-0.190000576	0.153254787	0.762547839
NM_032871	3UTRd	1	+	6.482650184	6.983609088	0.260355403	0.514802607	-0.254447204	0.294836377	0.842932084
NM_032873	3UTRd	1	+	4.631631761	6.009295547	-1.864139281	-0.578324885	-1.285814395	0.078442002	0.938319147
NM_032930	3UTRd	1	+	3.91634281	5.072376215	-1.042158747	-0.997271359	-0.044887388	0.936786138	0.462926156
NM_032966	3UTRd	1	+	4.438666362	3.773462609	0.155674987	-0.13672536	0.292400348	0.025028415	1.294866536
NM_033092	3UTRd	1	-	5.037252346	6.119851744	-0.708992488	-0.355731365	-0.353261123	0.413463795	0.603180513
NM_033135	3UTRd	1	-	5.386717772	4.128726304	0.846590562	-0.228250408	1.07484097	0.170795715	1.135360534
NM_033388	3UTRd	1	+	3.680713415	3.481673813	-2.515411009	-2.4213546	-0.094056409	0.47873647	1.22526687
NM_033390	3UTRd	1	+	7.715315096	8.125357026	0.379777133	0.690737391	-0.310960257	0.071191596	0.93362709
NM_052875	3UTRd	1	+	7.989178953	7.774986846	0.460239825	0.750216928	-0.289977103	0.287846362	1.418306375
NM_052889	3UTRd	2	-	3.748386763	3.99484439	-0.001359832	0	-0.001359832	0.960769965	0.843758599
NM_052932	3UTRd	1	-	9.140040476	9.813492401	-1.264322887	-0.825451451	-0.438871437	0.823186461	0.849932109
NM_052968	3UTRd	1	-	4.133891145	4.065411276	-1.764616696	-1.128571357	-0.636045338	0.254823702	1.62960827
NM_053023	3UTRd	1	+	8.766246408	8.722860013	0.171340507	0.213623103	-0.042282596	0.95461055	1.061179706
NM_053056	3UTRd	1	+	6.847852335	6.181792823	-1.036251559	-1.040494145	0.004242586	0.94289358	1.582073829
NM_054025	3UTRd	2	-	5.731610221	5.668241463	-0.025143678	-0.367232235	0.342088557	0.064274618	0.824322169
NM_054108	3UTRd	1	-	4.380951184	4.032107103	-0.290178156	-1.401052401	1.110874245	0.001488092	0.589665967
NM_080491	3UTRd	1	-	4.404193373	4.349771695	-2.083374632	-2.223558236	0.140183604	0.844280564	0.942286758
NM_080661	3UTRd	1	+	5.90743504	6.229319889	0.251857137	1.257506658	-1.00564952	0.308136829	1.606325953
NM_130783	3UTRd	1	+	6.807751607	7.603545418	-0.381965141	0.081376506	-0.463341647	0.098365213	0.79418545
NM_130847	3UTRd	1	+	6.457705087	6.642693268	-1.272130143	-1.082405961	-0.189724181	0.779587169	1.003288139
NM_133266	3UTRd	1	-	3.405624646	3.572746826	-2.209476055	-2.444795638	0.235319583	0.792262685	0.756576692
NM_138368	3UTRd	1	-	6.430989205	5.741264425	-0.171863677	-0.916199595	0.744335917	0.904546638	0.962853935
NM_138565	3UTRd	1	+	6.703177939	7.122715059	0	0	0	0.957422141	0.74766447
NM_138787	3UTRd	1	+	3.446666607	4.15074592	-1.853419101	-1.948634217	0.095215116	0.047136065	0.57463014
NM_138788	3UTRd	1	+	3.923348615	4.749583757	-3.036946378	-2.414065796	-0.622880582	0.433887739	0.868528708
NM_138971	3UTRd	1	-	6.347460152	7.685842722	-0.678396157	0.141125636	-0.819521793	0.036441796	0.69792273
NM_138972	3UTRd	1	-	6.347460152	7.685842722	-0.678396157	0.141125636	-0.819521793	0.036441796	0.69792273
NM_138973	3UTRd	1	-	6.347460152	7.685842722	-0.525472085	0.242407033	-0.767879119	0.051935717	0.67338176
NM_139132	3UTRd	1	-	5.935222703	6.978585658	-3.549913789	-2.601495293	-0.948418496	0.480092159	0.936308292
NM_145013	3UTRd	1	-	4.56400001	4.325490476	-0.345980566	-0.227289189	-0.118691377	0.377869424	1.280938233
NM_145065	3UTRd	1	+	4.942780794	5.331015458	-1.139232721	-0.825800679	-0.313432042	0.799510338	0.949472011
NM_145117	3UTRd	1	+	6.468815782	7.433672863	-0.624706559	0.402666342	-1.027372901	0.24039555	1.044285233
NM_145650	3UTRd	1	-	6.086653227	5.691777403	1.622164294	0.966015217	0.656149077	0.108271328	0.834351237
NM_148170	3UTRd	1	-	4.166084547	5.157277885	-2.956534686	-2.849757794	-0.106776892	0.80230794	0.541706593
NM_148893	3UTRd	1	-	7.899758696	8.562437347	0.568201376	0.964837542	-0.396636167	0.094967083	0.831597609
NM_148975	3UTRd	1	+	3.86743033	3.915164096	-0.201547657	0.022212698	-0.223760355	0.238725359	1.129768036
NM_148976	3UTRd	1	-	7.702385672	7.948790155	-1.500527591	-1.100347964	-0.400179628	0.854217014	1.112476719
NM_152222	3UTRd	1	+	6.482650184	6.983609088	0.424569473	0.609084033	-0.18451456	0.441387389	0.803046624
NM_152313	3UTRd	1	-	7.188627663	8.015649197	-0.130375927	0.102397223	-0.23277315	0.216112438	0.662389458
NM_152316	3UTRd	1	+	7.9507352	8.818281023	-0.449415664	-0.066604206	-0.382811459	0.663009135	0.714628638
NM_152430	3UTRd	1	+	3.493451878	3.771242612	-1.759382726	-0.745223175	-1.014159551	0.000316557	1.665977385
NM_152716	3UTRd	1	-	8.732941817	8.518446353	-1.079151055	-0.721523868	-0.357627187	0.456334974	1.486709372
NM_152723	3UTRd	1	-	3.915164096	4.777482886	-0.335876286	-0.070908097	-0.264968189	0.552544395	0.660966656
NM_152866	3UTRd	1	+	4.765239715	4.023349282	0.118260465	-0.028906647	0.147167112	0.708495486	1.510182936
NM_153347	3UTRd	1	+	5.710016213	5.076820453	-0.001886207	-0.281384994	0.279498788	0.734554161	1.277830936
NM_153450	3UTRd	1	-	6.620063735	6.735691535	-0.490984685	-0.611158573	0.120173888	0.966220967	0.849212971
NM_170731	3UTRd	1	-	4.049031565	4.065381948	-0.934692543	-1.302352726	0.367660184	0.013161517	0.766304368
NM_170732	3UTRd	1	-	4.049031565	4.065381948	-0.444001598	-1.215005548	0.77100395	0.00036323	0.579405654
NM_170733	3UTRd	1	-	4.049031565	4.065381948	-0.934692543	-1.302352726	0.367660184	0.013161517	0.766304368
NM_170734	3UTRd	1	-	4.049031565	4.065381948	-0.934692543	-1.302352726	0.367660184	0.013161517	0.766304368
NM_170735	3UTRd	1	-	4.049031565	4.065381948	-0.934692543	-1.215005548	0.280313005	0.026463672	0.814133118
NM_170746	3UTRd	2	+	7.869346969	8.123051252	0.742755129	0.499859301	0.242895829	0.591875171	0.708775131
NM_173582	3UTRd	1	-	7.031559166	6.80037414	-0.193543072	0.275664813	-0.469207885	0.19711361	1.624947279
NM_175732	3UTRd	1	+	7.084692436	6.48164351	-0.901561582	-1.943701492	1.04213991	0.057212967	0.73759921
NM_176071	3UTRd	1	+	4.670562557	4.961941974	-0.670291577	-0.153228235	-0.517063342	0.22037442	1.169331451
NM_176072	3UTRd	1	+	4.670562557	4.961941974	-0.97523912	-0.557127005	-0.418112115	0.315330266	1.091818235
NM_178834	3UTRd	1	+	5.457279167	4.929238901	-1.19235445	-1.604848529	0.412494079	0.828056619	1.083385125
NM_181351	3UTRd	1	+	4.073507562	6.471563567	-2.199810865	-1.333768406	-0.866042459	0.074858166	0.345794411
NM_181507	3UTRd	1	-	4.152171397	2.976928797	-2.366038065	-2.699924814	0.333886749	0.345035994	1.791733228
NM_181508	3UTRd	1	-	4.152171397	2.976928797	-2.161210362	-2.29244465	0.131234288	0.705049737	2.061948516
NM_182612	3UTRd	1	-	7.221481658	7.343458871	0	0	0	0.993355354	0.918927398
NM_182964	3UTRd	1	+	6.468815782	7.433672863	-0.624706559	0.402666342	-1.027372901	0.24039555	1.044285233
NM_182969	3UTRd	1	-	5.415494471	6.444165755	-0.064092898	0.564825659	-0.628918556	0.99847459	0.757988188
NM_194285	3UTRd	1	-	5.617358275	5.081450442	-2.237701706	-1.897135216	-0.34056649	0.739194236	1.835883259
NM_198896	3UTRd	1	-	6.766125087	7.694848905	-2.508549751	-1.254747678	-1.253802073	5.39E-08	1.252732388
NM_198897	3UTRd	1	-	5.676884256	5.31560996	-2.430166675	-2.5408224	0.110655725	0.868875647	1.18971711
NM_198971	3UTRd	1	+	6.833625812	6.114543385	-0.985951347	-1.159538827	0.17358748	0.802784324	1.459520978
NM_201278	3UTRd	1	-	7.56502275	7.867809269	-0.773107795	-0.604668017	-0.168439778	0.560614607	0.911082283
NM_201281	3UTRd	1	-	7.56502275	7.867809269	-0.773107795	-0.604668017	-0.168439778	0.560614607	0.911082283
NM_201428	3UTRd	1	+	9.388764537	10.05353164	1.22520634	1.403620665	-0.178414325	0.546892245	0.713827419
NM_201429	3UTRd	1	+	9.388764537	10.05353164	1.027557318	1.086452988	-0.05889567	0.729755384	0.657074368
NM_201430	3UTRd	1	+	9.388764537	10.05353164	0.333047119	0.832995129	-0.49994801	0.201490549	0.892040371
NM_201648	3UTRd	1	-	4.753490888	3.637462671	0.544002233	-0.722721478	1.266723711	0.363035367	0.900816093
NM_203329	3UTRd	1	-	7.075804702	6.954976287	-0.221581894	-0.981177845	0.759595952	0.012707245	0.642261385
NM_203330	3UTRd	1	-	7.075804702	6.954976287	-0.208496649	-0.896787257	0.688290608	0.027858475	0.674802773
NM_203331	3UTRd	1	-	7.075804702	6.954976287	-0.208496649	-0.896787257	0.688290608	0.027858475	0.674802773
NM_203371	3UTRd	1	+	4.798009258	6.087245657	-0.533482558	0.258458887	-0.791941445	0.185185681	0.708433846
NM_203422	3UTRd	1	-	4.407948359	3.512564787	-1.134465173	-1.414920411	0.280455239	0.026613106	1.531481917
NM_206938	3UTRd	1	+	4.396297067	4.496788339	0.689814855	-0.17167394	0.861488795	0.011953189	0.513351865
NM_206939	3UTRd	1	+	4.396297067	4.496788339	0.706055526	0.051931168	0.654124358	0.043437483	0.592704276
NM_206940	3UTRd	1	+	4.396297067	4.496788339	0.706055526	-0.051931168	0.757986693	0.023106462	0.551534116
NM_212469	3UTRd	1	-	7.432632907	7.347187768	-0.107233325	-0.124888276	0.017654951	0.983389084	1.048110037
NR_024249	3UTRd	4	-	7.558200485	7.364364676	0.956585077	1.399080279	-0.442495202	0.492527618	1.554371131
NR_028024	3UTRd	2	-	8.957239607	8.82333421	0.37475674	0.195052145	0.179704595	0.606007908	0.968753016
NR_028025	3UTRd	3	-	8.957239607	8.82333421	0.420298097	0.317738796	0.102559301	0.770348311	1.021965218
NR_028026	3UTRd	5	-	5.803944857	6.736227501	-2.16490983	-1.417864162	-0.747045668	0.603593753	0.879504598
NR_028027	3UTRd	4	-	5.803944857	6.736227501	-2.16490983	-1.417864162	-0.747045668	0.603593753	0.879504598
NR_028383	3UTRd	3	-	9.086881301	7.41353561	0.754334137	-0.677621621	1.431955758	0.032041738	1.182131011
NR_028491	3UTRd	8	-	7.734917858	7.918052775	0	0	0	0.180579321	0.880787001
NR_028491	3UTRd	7	-	8.790467879	8.586699072	1.055550021	0.668646297	0.386903724	0.543662343	0.880787001
NR_029829	3UTRd	1	-	6.571594228	6.291421842	0	0	0	0.6444072	1.214339976
NR_034154	3UTRd	2	-	3.992843774	3.673528425	-0.576296956	-0.45891943	-0.117377525	0.688786409	1.353498111
NR_037946	3UTRd	24	-	8.206960989	7.638497475	0.227598162	0.391069124	-0.163470962	0.408295572	1.660864613
NR_037946	3UTRd	22	-	6.192727972	5.43150535	-1.786634855	-1.815923002	0.029288147	0.940451272	1.660864613
NR_037946	3UTRd	20	-	6.460604893	6.36422287	-1.518757934	-0.883205481	-0.635552452	4.07E-06	1.660864613
NR_037946	3UTRd	18	-	7.978528642	7.287254321	-0.000834185	0.039825969	-0.040660154	0.045598992	1.660864613
NR_037946	3UTRd	15	-	7.179385826	6.426104634	-0.799977001	-0.821323718	0.021346717	0.957030563	1.660864613
NR_037946	3UTRd	14	-	8.288162737	8.148201629	0.30879991	0.900773278	-0.591973368	0.011182034	1.660864613
NR_038364	3UTRd	4	-	4.959770017	4.156021027	0.307011899	-0.282645335	0.589657234	0.980246947	1.159973427
NR_040083	3UTRd	6	-	8.695204175	9.032294022	0.403316282	0.41777771	-0.014461428	0.485989905	0.799611752
NR_045405	3UTRd	7	-	4.34349634	5.631552355	-0.301268887	-0.022304469	-0.278964418	0.507829494	0.496859
NR_045767	3UTRd	4	-	4.56400001	4.325490476	-0.248514981	-0.083463874	-0.165051106	0.308379996	1.322768541
NR_046381	3UTRd	7	-	8.695204175	9.032294022	0.619772912	0.76635873	-0.146585818	0.780696367	0.876299518
NR_046382	3UTRd	5	-	8.695204175	9.032294022	0.403316282	0.41777771	-0.014461428	0.485989905	0.799611752
NM_000365	3UTRd	1	+	8.244597866	7.632967344	-1.664925554	-2.597419091	0.932493537	0.277666979	0.800590824
NM_000415	3UTRd	1	+	4.322408386	2.971576218	0.698628459	-0.370649452	1.069277911	0.411588567	1.215503677
NM_000486	3UTRd	1	+	4.956806398	3.980025537	-1.020787712	-1.45451056	0.433722848	0.318273909	1.457057702
NM_000618	3UTRd	1	-	3.966426695	5.099157632	-0.968229452	-0.726437547	-0.241791905	0.574748907	0.539263004
NM_000719	3UTRd	1	+	5.046772057	5.431717559	-0.607596067	-0.674244645	0.066648578	0.899104523	0.731234437
NM_000725	3UTRd	1	+	8.625199547	8.076770856	1.643330276	1.221900096	0.42143018	0.043629724	1.092019419
NM_000895	3UTRd	1	-	6.08341601	5.219312643	-4.534156494	-4.662202048	0.128045553	0.782751413	1.665618288
NM_001001323	3UTRd	1	-	7.685548384	7.913073382	-0.065085519	-0.146662694	0.081577175	0.696093592	0.80714391
NM_001001395	3UTRd	1	-	4.18662026	3.394859084	0	-0.181320641	0.181320641	0.512314129	1.526725331
NM_001004329	3UTRd	1	-	3.86606523	3.942923146	-1.236284407	-0.889842794	-0.346441613	0.326097751	1.20545993
NM_001004419	3UTRd	1	+	10.24871115	10.143007	3.349485991	2.643248077	0.706237914	0.809807642	0.659509905
NM_001005242	3UTRd	1	-	8.390364529	8.153571425	-0.79735423	-0.903636281	0.106282051	0.968848284	1.094681407
NM_001005502	3UTRd	1	-	4.266913186	4.233339687	-2.649831353	-1.718438141	-0.931393212	0.000944422	1.952018479
NM_001009894	3UTRd	1	+	4.730045022	6.400823534	-4.331109322	-2.949637744	-1.381471577	0.066686921	0.81829507
NM_001010942	3UTRd	2	+	4.966672399	4.710547919	-4.461091172	-5.179215871	0.718124699	0.595623846	0.72597903
NM_001013699	3UTRd	1	-	6.355310945	3.104005473	-2.998087502	-6.897094109	3.899006607	3.65E-06	0.638296599
NM_001017956	3UTRd	1	+	8.603605009	9.190405298	-0.253582334	-0.001109015	-0.252473319	0.226064401	0.793154064
NM_001017957	3UTRd	1	+	8.603605009	9.190405298	-0.253582334	-0.001109015	-0.252473319	0.226064401	0.793154064
NM_001017958	3UTRd	1	+	8.603605009	9.190405298	-0.148588398	0.037778916	-0.186367314	0.352456766	0.757630872
NM_001024647	3UTRd	1	+	7.772242577	7.373857762	-0.214959404	-0.80392262	0.588963215	0.434616935	0.876254346
NM_001031679	3UTRd	1	+	6.291544071	7.053517937	-0.775249911	0.500735894	-1.275985805	0.037313871	1.428015797
NM_001031701	3UTRd	1	-	8.123137495	7.799002518	0.102218238	0.23779791	-0.135579672	0.790657341	1.375269776
NM_001032283	3UTRd	1	+	9.192265871	9.905119785	-1.239220384	-0.833455872	-0.405764512	0.314025985	0.80827078
NM_001032284	3UTRd	1	+	9.192265871	9.905119785	-1.239220384	-0.833455872	-0.405764512	0.314025985	0.80827078
NM_001034025	3UTRd	1	+	5.012719155	5.23789775	-2.180698671	-2.514409898	0.333711227	0.926851442	0.678824329
NM_001040436	3UTRd	1	-	3.62850072	5.389589329	-2.71639912	-1.266087253	-1.450311867	0.262551561	0.806207582
NM_001042399	3UTRd	1	-	7.570161075	8.141315996	0.429309154	0.129010948	0.300298206	0.493458017	0.546596025
NM_001080509	3UTRd	1	+	5.533694195	5.54798014	-0.570528135	-0.49934517	-0.071182966	0.420973171	1.040226013
NM_001080533	3UTRd	1	+	6.638885069	6.559536036	-1.56093822	-1.683585927	0.122647707	0.342941602	0.970433545
NM_001080825	3UTRd	1	+	5.912536799	5.827712808	-0.570444181	-0.724795882	0.154351701	0.71740696	0.952949911
NM_001093771	3UTRd	1	+	9.290809084	9.914404442	-8.88E-16	0	-8.88E-16	1	0.649051402
NM_001098531	3UTRd	1	-	6.46880648	6.390733921	0	-0.009282943	0.009282943	0.930592872	1.048836368
NM_001098532	3UTRd	1	-	6.46880648	6.390733921	0	-0.009282943	0.009282943	0.930592872	1.048836368
NM_001098576	3UTRd	1	+	10.77356701	11.19113677	-0.34645039	-0.488391357	0.141940967	0.683841518	0.678532242
NM_001098614	3UTRd	1	-	5.457997584	5.665581356	-3.245579916	-3.193790106	-0.05178981	0.955476319	0.897638237
NM_001098615	3UTRd	1	-	5.457997584	5.665581356	-3.245579916	-3.193790106	-0.05178981	0.955476319	0.897638237
NM_001098620	3UTRd	1	+	8.095119631	7.782926744	-3.830461701	-4.43447235	0.60401065	0.514276116	0.81687217
NM_001111283	3UTRd	1	-	3.966426695	5.099157632	-0.403801624	0.251759676	-0.6555613	0.14690202	0.718385613
NM_001111284	3UTRd	1	-	3.966426695	5.099157632	-1.704856994	-1.533004528	-0.171852466	0.688866825	0.513743994
NM_001113402	3UTRd	1	-	6.466769033	7.38108795	-1.078835252	-0.758642442	-0.320192811	0.819588746	0.662445601
NM_001114176	3UTRd	1	+	8.614009164	7.832113282	-0.710786937	-1.737716693	1.026929755	0.00809975	0.843795984
NM_001114182	3UTRd	1	+	6.644245487	6.981765172	-0.487151498	-0.131313907	-0.355837591	0.610974178	1.012777954
NM_001128911	3UTRd	1	+	8.095119631	7.782926744	-2.786878159	-3.748510286	0.961632127	0.294098048	0.637528066
NM_001128912	3UTRd	1	+	8.095119631	7.782926744	-2.786878159	-3.748510286	0.961632127	0.294098048	0.637528066
NM_001128913	3UTRd	1	+	8.095119631	7.782926744	-3.830461701	-4.43447235	0.60401065	0.514276116	0.81687217
NM_001128914	3UTRd	1	+	8.095119631	7.782926744	-3.830461701	-4.43447235	0.60401065	0.514276116	0.81687217
NM_001129827	3UTRd	1	+	5.046772057	5.431717559	-0.607596067	-0.674244645	0.066648578	0.899104523	0.731234437
NM_001129829	3UTRd	1	+	5.046772057	5.431717559	-0.607596067	-0.674244645	0.066648578	0.899104523	0.731234437
NM_001129830	3UTRd	1	+	5.046772057	5.431717559	-0.607596067	-0.674244645	0.066648578	0.899104523	0.731234437
NM_001129831	3UTRd	1	+	5.046772057	5.431717559	-0.607596067	-0.674244645	0.066648578	0.899104523	0.731234437
NM_001129832	3UTRd	1	+	5.046772057	5.431717559	-0.607596067	-0.674244645	0.066648578	0.899104523	0.731234437
NM_001129833	3UTRd	1	+	5.046772057	5.431717559	-0.607596067	-0.674244645	0.066648578	0.899104523	0.731234437
NM_001129834	3UTRd	1	+	5.046772057	5.431717559	-0.607596067	-0.674244645	0.066648578	0.899104523	0.731234437
NM_001129835	3UTRd	1	+	5.046772057	5.431717559	-0.607596067	-0.674244645	0.066648578	0.899104523	0.731234437
NM_001129836	3UTRd	1	+	5.046772057	5.431717559	-0.607596067	-0.674244645	0.066648578	0.899104523	0.731234437
NM_001129837	3UTRd	1	+	5.046772057	5.431717559	-0.607596067	-0.674244645	0.066648578	0.899104523	0.731234437
NM_001129838	3UTRd	1	+	5.046772057	5.431717559	-0.607596067	-0.674244645	0.066648578	0.899104523	0.731234437
NM_001129839	3UTRd	1	+	5.046772057	5.431717559	-0.607596067	-0.674244645	0.066648578	0.899104523	0.731234437
NM_001129840	3UTRd	1	+	5.046772057	5.431717559	-0.607596067	-0.674244645	0.066648578	0.899104523	0.731234437
NM_001129841	3UTRd	1	+	5.046772057	5.431717559	-0.607596067	-0.674244645	0.066648578	0.899104523	0.731234437
NM_001129842	3UTRd	1	+	5.046772057	5.431717559	-0.607596067	-0.674244645	0.066648578	0.899104523	0.731234437
NM_001129843	3UTRd	1	+	5.046772057	5.431717559	-0.607596067	-0.674244645	0.066648578	0.899104523	0.731234437
NM_001129844	3UTRd	1	+	5.046772057	5.431717559	-0.607596067	-0.674244645	0.066648578	0.899104523	0.731234437
NM_001129846	3UTRd	1	+	5.046772057	5.431717559	-0.607596067	-0.674244645	0.066648578	0.899104523	0.731234437
NM_001130112	3UTRd	1	+	9.14961348	9.565715951	-0.620068619	-0.462635482	-0.157433137	0.21613273	0.835858516
NM_001130415	3UTRd	1	+	4.334802436	5.663105001	-2.170184344	-1.39542599	-0.774758355	0.002425114	0.68134424
NM_001130862	3UTRd	1	+	10.51519189	9.841975073	0.772199152	0.19964216	0.572556993	0.025418373	1.07226376
[truncated: 7,363 more rows]
