# Supplementary material for: Aire-dependent genes undergo Clp1-mediated 3’UTR shortening associated with higher transcript stability in the thymus
Source: eLife. 2020 Apr 29;9:e52985. doi: 10.7554/eLife.52985 (PMC7205469; doi:10.7554/eLife.52985)
Supplement: Figure 3—source data 3. — Microarray_d3UTR_significance.R: R-script used to perform the analysis. (global_HuGene_CTR_v_CLP1_SH2_3dUTR.csv) corresponds to global_HuGene_CTR_v_CLP1_SH2.csv that was obtained from Figure 3—source data 2 and restricted to the d3’UTR features. [file elife-52985-fig3-data3.zip › Figure_3_source_data_3_REVISION/Microarray_d3UTR_significance.R]

datAire<-read.csv(file="global_HuGene_CTR_v_CLP1_SH2_3dUTR.csv", header=TRUE)


quartz()

plot(datAire$feat_WTnorm,datAire$feat_KOnorm,cex=0.5,pch=16,col="darkgray")
points(datAire$feat_WTnorm[datAire$feat_P>0&datAire$feat_P<0.001],datAire$feat_KOnorm[datAire$feat_P>0&datAire$feat_P<0.001],cex=0.5,pch=16,col="red")

abline(a=0,b=1)


############# TEST

Nup<-length(datAire$feat_WTnorm[datAire$feat_FC<=0&datAire$feat_P>0.001])
Ndown<-length(datAire$feat_WTnorm[datAire$feat_FC>=0&datAire$feat_P>0.001])
up<-length(datAire$feat_WTnorm[datAire$feat_FC<=0&datAire$feat_P>0&datAire$feat_P<0.001])
down<-length(datAire$feat_WTnorm[datAire$feat_FC>=0&datAire$feat_P>0&datAire$feat_P<0.001])

mat<-matrix(data=c(up,down,Nup,Ndown),nrow=2)

up
Nup
down
Ndown

chisq.test(mat)
