# Supplementary material for: Aire-dependent genes undergo Clp1-mediated 3’UTR shortening associated with higher transcript stability in the thymus
Source: eLife. 2020 Apr 29;9:e52985. doi: 10.7554/eLife.52985 (PMC7205469; doi:10.7554/eLife.52985)
Supplement: Figure 5—source data 1. — In both files (miRNA_target_Refseq.gmt and miRNA_target_Refseq_d3UTR_filtered.csv), the first two columns show miRNA families and individual miRNA(s). (miRNA_target_Refseq.gmt) was used in GSEA to determine the miRNA-specific target gene sets showing significant enrichment in mTEChi or mTEClo. (miRNA_target_Refseq_d3UTR_filtered.csv) was used to determine the proportion of Aire-sensitive and neutral genes potentially targeted in their d3’UTRs by miRNAs. The file (Leading_edge_mTEChi_vs_lo_346_miRNAs.xlsx) summarizes the leading edge analysis of 346 miRNAs or miRNA families and lists the core targets that account for enrichment signals of gene sets significantly deviated (FDR < 0.05) in mTEChi versus mTEClo. Here all significant gene sets are reduced in mTEChi (enriched in mTEClo). Table values are rank metric scores. The last line of the table shows the number of miRNAs or miRNA families potentially recognizing specific leading edge targets. [file elife-52985-fig5-data1.zip › Figure_5_source_data_1_REVISION/miRNA_target_Refseq.gmt]

miR-188-3p	mmu-miR-188-3p	NM_001001130	NM_001001488	NM_001003898	NM_001003899	NM_001003908	NM_001003971	NM_001005605	NM_001008545	NM_001008546	NM_001008551	NM_001014288	NM_001017426	NM_001017525	NM_001024950	NM_001025594	NM_001025779	NM_001026212	NM_001029841	NM_001029890	NM_001033149	NM_001033313	NM_001033355	NM_001033813	NM_001037741	NM_001037758	NM_001038635	NM_001039537	NM_001042591	NM_001042659	NM_001042673	NM_001076791	NM_001077712	NM_001078167	NM_001080557	NM_001080924	NM_001081021	NM_001081203	NM_001081229	NM_001081298	NM_001081320	NM_001081436	NM_001081567	NM_001083125	NM_001083126	NM_001083127	NM_001098170	NM_001110513	NM_001112731	NM_001112798	NM_001114609	NM_001114977	NM_001122685	NM_001122736	NM_001122737	NM_001122963	NM_001123386	NM_001126489	NM_001130419	NM_001145826	NM_001145926	NM_001145927	NM_001146298	NM_001159548	NM_001159549	NM_001163098	NM_001163572	NM_001164086	NM_001164087	NM_001164186	NM_001164493	NM_001164531	NM_001164717	NM_001165930	NM_001167872	NM_001167873	NM_001170907	NM_001177615	NM_001177620	NM_001195031	NM_001199009	NM_001199304	NM_001199305	NM_001204875	NM_001205234	NM_001205235	NM_007478	NM_007537	NM_007619	NM_007715	NM_007764	NM_007872	NM_007922	NM_008018	NM_008060	NM_008162	NM_008500	NM_008501	NM_008609	NM_008738	NM_008976	NM_009124	NM_009158	NM_009192	NM_009519	NM_009520	NM_009560	NM_009672	NM_009718	NM_009744	NM_009771	NM_009844	NM_009856	NM_009881	NM_010043	NM_010093	NM_010193	NM_010264	NM_010441	NM_010471	NM_010514	NM_010595	NM_010813	NM_011023	NM_011200	NM_011207	NM_011211	NM_011406	NM_011512	NM_011703	NM_011753	NM_011755	NM_011758	NM_011762	NM_011765	NM_011770	NM_011799	NM_011983	NM_011990	NM_016858	NM_016898	NM_018801	NM_018804	NM_018820	NM_018829	NM_019446	NM_019461	NM_019550	NM_019742	NM_019796	NM_019797	NM_019835	NM_020253	NM_020278	NM_021366	NM_021465	NM_021704	NM_021714	NM_022315	NM_022721	NM_023045	NM_023587	NM_023871	NM_024186	NM_024272	NM_024457	NM_025356	NM_025483	NM_025864	NM_025865	NM_026001	NM_026476	NM_026603	NM_026609	NM_026647	NM_026775	NM_027468	NM_027799	NM_027946	NM_027947	NM_028061	NM_028234	NM_028402	NM_028487	NM_028538	NM_028709	NM_028722	NM_028755	NM_028771	NM_028779	NM_028873	NM_028900	NM_029348	NM_029402	NM_029457	NM_029531	NM_029585	NM_029626	NM_029777	NM_029879	NM_030075	NM_053085	NM_053182	NM_053246	NM_080448	NM_133218	NM_133239	NM_133352	NM_133690	NM_133716	NM_133734	NM_134093	NM_134151	NM_138953	NM_138955	NM_139200	NM_145356	NM_145393	NM_145525	NM_145556	NM_145621	NM_145823	NM_153065	NM_153085	NM_153287	NM_153406	NM_153548	NM_153743	NM_172151	NM_172300	NM_172635	NM_173018	NM_173067	NM_173068	NM_173374	NM_173437	NM_173446	NM_173738	NM_175251	NM_175312	NM_175485	NM_175494	NM_175696	NM_177034	NM_177319	NM_177681	NM_178118	NM_178717	NM_178803	NM_181401	NM_181585	NM_183138	NM_183262	NM_184088	NM_198417	NM_199056	NM_199449																																																																																																																																																																																																																																																																																																																																																																																																																																																																																																																																																																																																																																																																																																																																																																																																																																																																																																																																																																																																																																																																																																																																																																																																																																																																																																																																																																																																																																																																																																																																																																																																																																																																																																																																																																																																																																																																																																																																																																																																																																																																																																																																																																																																																																																																																																																																																																																																																																																																																																																																																																																																																																																																																																																																																																																																																																																																																																																																																																																																																																																																																																																																																																																																																																																																																																								
miR-1894-5p/2394	mmu-miR-1894-5p	NM_001001152	NM_001001885	NM_001002787	NM_001005787	NM_001008533	NM_001014761	NM_001014974	NM_001024205	NM_001024955	NM_001025613	NM_001025614	NM_001033157	NM_001033276	NM_001033430	NM_001035231	NM_001037859	NM_001037957	NM_001039510	NM_001076681	NM_001077264	NM_001077495	NM_001077499	NM_001081049	NM_001081053	NM_001081166	NM_001081255	NM_001081298	NM_001081308	NM_001081315	NM_001081445	NM_001081981	NM_001081982	NM_001110222	NM_001110223	NM_001110224	NM_001110309	NM_001110826	NM_001111107	NM_001113204	NM_001127363	NM_001141983	NM_001145806	NM_001145974	NM_001160316	NM_001160317	NM_001160318	NM_001160359	NM_001160360	NM_001161774	NM_001163643	NM_001164225	NM_001164504	NM_001164531	NM_001164580	NM_001166644	NM_001168276	NM_001168508	NM_001168513	NM_001168514	NM_001170907	NM_001177691	NM_001177703	NM_001177752	NM_001177753	NM_001177754	NM_001177755	NM_001177756	NM_001177757	NM_001177758	NM_001177778	NM_001177779	NM_001177780	NM_001198831	NM_001198833	NM_001199685	NM_001201330	NM_001202445	NM_001202446	NM_001204979	NM_001205286	NM_001205287	NM_007458	NM_007462	NM_007567	NM_007584	NM_007735	NM_007841	NM_007908	NM_008037	NM_008052	NM_008168	NM_008231	NM_008449	NM_008518	NM_008596	NM_008842	NM_008850	NM_008978	NM_009176	NM_009382	NM_009582	NM_009946	NM_010025	NM_010347	NM_010515	NM_010518	NM_010833	NM_010906	NM_010927	NM_011162	NM_011200	NM_011319	NM_011323	NM_011438	NM_011946	NM_011951	NM_016695	NM_016720	NM_016737	NM_016747	NM_016922	NM_017462	NM_018789	NM_019402	NM_019641	NM_019796	NM_019797	NM_021362	NM_021423	NM_021439	NM_022327	NM_023755	NM_024282	NM_025668	NM_025716	NM_025757	NM_026407	NM_027395	NM_027694	NM_028248	NM_028451	NM_028593	NM_028712	NM_029789	NM_029834	NM_029999	NM_030209	NM_030245	NM_032000	NM_033072	NM_080442	NM_133232	NM_138313	NM_138582	NM_139144	NM_144812	NM_144842	NM_145359	NM_145501	NM_145822	NM_146221	NM_148932	NM_148941	NM_152839	NM_172458	NM_172465	NM_172516	NM_172586	NM_172612	NM_172621	NM_172737	NM_172817	NM_172962	NM_175184	NM_175347	NM_176958	NM_177034	NM_177045	NM_177124	NM_177226	NM_177319	NM_177393	NM_177411	NM_177663	NM_177741	NM_177994	NM_178027	NM_178060	NM_178385	NM_178608	NM_181048	NM_181324	NM_182716	NM_183139	NM_183144	NM_183306	NM_183424	NM_194348	NM_198294	NM_198702	NM_199022	NM_199068	NM_199306	NM_212450																																																																																																																																																																																																																																																																																																																																																																																																																																																																																																																																																																																																																																																																																																																																																																																																																																																																																																																																																																																																																																																																																																																																																																																																																																																																																																																																																																																																																																																																																																																																																																																																																																																																																																																																																																																																																																																																																																																																																																																																																																																																																																																																																																																																																																																																																																																																																																																																																																																																																																																																																																																																																																																																																																																																																																																																																																																																																																																																																																																																																																																																																																																																																																																																																																																																																																																																																												
miR-9/9ab	mmu-miR-9	NM_001001160	NM_001001798	NM_001001883	NM_001001979	NM_001001984	NM_001003824	NM_001003825	NM_001005341	NM_001005424	NM_001005605	NM_001005740	NM_001005748	NM_001005868	NM_001006668	NM_001006669	NM_001006674	NM_001012765	NM_001013380	NM_001013390	NM_001013391	NM_001013813	NM_001013826	NM_001014761	NM_001017362	NM_001024512	NM_001024539	NM_001024703	NM_001024856	NM_001024857	NM_001024927	NM_001024952	NM_001025067	NM_001025093	NM_001025309	NM_001025382	NM_001025392	NM_001025393	NM_001025395	NM_001025428	NM_001025429	NM_001025430	NM_001025572	NM_001025577	NM_001025582	NM_001025608	NM_001025613	NM_001025614	NM_001025615	NM_001026214	NM_001029873	NM_001031772	NM_001033128	NM_001033145	NM_001033156	NM_001033167	NM_001033173	NM_001033219	NM_001033223	NM_001033254	NM_001033273	NM_001033279	NM_001033281	NM_001033306	NM_001033341	NM_001033347	NM_001033380	NM_001033430	NM_001033445	NM_001033481	NM_001033536	NM_001033962	NM_001034168	NM_001034863	NM_001034874	NM_001037134	NM_001037136	NM_001037725	NM_001037754	NM_001037863	NM_001037906	NM_001037957	NM_001038607	NM_001038642	NM_001038698	NM_001038700	NM_001038993	NM_001038999	NM_001039184	NM_001039354	NM_001039644	NM_001039939	NM_001040106	NM_001040682	NM_001042411	NM_001043354	NM_001044719	NM_001045515	NM_001045523	NM_001048206	NM_001048208	NM_001076789	NM_001077190	NM_001077192	NM_001077193	NM_001077359	NM_001077360	NM_001077363	NM_001077595	NM_001077596	NM_001077695	NM_001078167	NM_001079830	NM_001079844	NM_001080557	NM_001080754	NM_001080755	NM_001080774	NM_001080775	NM_001080798	NM_001080819	NM_001081006	NM_001081039	NM_001081081	NM_001081097	NM_001081098	NM_001081116	NM_001081160	NM_001081176	NM_001081182	NM_001081191	NM_001081203	NM_001081216	NM_001081229	NM_001081237	NM_001081249	NM_001081251	NM_001081263	NM_001081264	NM_001081278	NM_001081315	NM_001081347	NM_001081359	NM_001081370	NM_001081394	NM_001081395	NM_001081401	NM_001081409	NM_001081425	NM_001081454	NM_001081641	NM_001081655	NM_001081672	NM_001081977	NM_001083321	NM_001085355	NM_001085495	NM_001085507	NM_001093750	NM_001098171	NM_001098203	NM_001098476	NM_001100449	NM_001100452	NM_001101479	NM_001102430	NM_001102471	NM_001102563	NM_001103181	NM_001109040	NM_001109041	NM_001109042	NM_001109690	NM_001109691	NM_001109749	NM_001109757	NM_001109873	NM_001109991	NM_001110216	NM_001110240	NM_001110253	NM_001110327	NM_001110350	NM_001110351	NM_001110778	NM_001110796	NM_001110824	NM_001110825	NM_001110827	NM_001110828	NM_001110829	NM_001110830	NM_001111021	NM_001111022	NM_001111023	NM_001111026	NM_001111027	NM_001111049	NM_001111050	NM_001111078	NM_001111079	NM_001111080	NM_001111110	NM_001111121	NM_001112721	NM_001112796	NM_001112798	NM_001113188	NM_001113189	NM_001113209	NM_001113210	NM_001113331	NM_001113354	NM_001113373	NM_001113383	NM_001113389	NM_001113418	NM_001113423	NM_001113470	NM_001113569	NM_001114332	NM_001115130	NM_001122667	NM_001122758	NM_001122952	NM_001122953	NM_001122989	NM_001128151	NM_001128307	NM_001128308	NM_001128609	NM_001130187	NM_001130525	NM_001130526	NM_001131068	NM_001131069	NM_001134457	NM_001134474	NM_001134475	NM_001134494	NM_001135151	NM_001135152	NM_001136056	NM_001136076	NM_001136104	NM_001141922	NM_001141924	NM_001141925	NM_001143776	NM_001143777	NM_001144987	NM_001144988	NM_001145824	NM_001145826	NM_001145834	NM_001145835	NM_001145836	NM_001145854	NM_001145952	NM_001145954	NM_001146025	NM_001146026	NM_001146027	NM_001146048	NM_001146057	NM_001146058	NM_001146268	NM_001146292	NM_001146293	NM_001146294	NM_001146308	NM_001146309	NM_001146707	NM_001159349	NM_001159482	NM_001159492	NM_001159500	NM_001159571	NM_001159589	NM_001159590	NM_001159591	NM_001159769	NM_001159941	NM_001159965	NM_001159966	NM_001159967	NM_001159968	NM_001160112	NM_001160214	NM_001160268	NM_001160316	NM_001160317	NM_001160318	NM_001160378	NM_001160379	NM_001161431	NM_001161730	NM_001162425	NM_001162477	NM_001162999	NM_001163015	NM_001163016	NM_001163017	NM_001163104	NM_001163144	NM_001163332	NM_001163333	NM_001163348	NM_001163349	NM_001163350	NM_001163397	NM_001163399	NM_001163493	NM_001163572	NM_001163592	NM_001163610	NM_001163637	NM_001163645	NM_001163763	NM_001163764	NM_001164159	NM_001164172	NM_001164210	NM_001164225	NM_001164274	NM_001164316	NM_001164325	NM_001164483	NM_001164528	NM_001164563	NM_001164572	NM_001164602	NM_001164630	NM_001164631	NM_001164632	NM_001164633	NM_001164677	NM_001164678	NM_001164768	NM_001164770	NM_001164806	NM_001165949	NM_001165951	NM_001166372	NM_001166375	NM_001166397	NM_001166398	NM_001166408	NM_001166414	NM_001166463	NM_001166466	NM_001166669	NM_001166670	NM_001166671	NM_001167777	NM_001167910	NM_001168255	NM_001168288	NM_001168497	NM_001168525	NM_001168526	NM_001169576	NM_001169577	NM_001170345	NM_001170430	NM_001170431	NM_001170537	NM_001170691	NM_001170745	NM_001170746	NM_001170786	NM_001170912	NM_001170913	NM_001170985	NM_001171147	NM_001172121	NM_001172122	NM_001172123	NM_001172124	NM_001172126	NM_001172160	NM_001173506	NM_001174074	NM_001177379	NM_001177602	NM_001177604	NM_001177605	NM_001177616	NM_001177618	NM_001177630	NM_001177631	NM_001177648	NM_001177649	NM_001177650	NM_001177792	NM_001177793	NM_001177843	NM_001177844	NM_001177849	NM_001177883	NM_001184706	NM_001184708	NM_001184709	NM_001184710	NM_001184711	NM_001190156	NM_001190409	NM_001190733	NM_001190734	NM_001193266	NM_001195023	NM_001195046	NM_001195047	NM_001195048	NM_001195049	NM_001195284	NM_001197024	NM_001197321	NM_001197322	NM_001198635	NM_001198785	NM_001198787	NM_001198911	NM_001198912	NM_001198913	NM_001199203	NM_001199204	NM_001199205	NM_001199272	NM_001199304	NM_001199305	NM_001199676	NM_001204915	NM_001205099	NM_001205173	NM_001205188	NM_001214911	NM_001242349	NM_001242407	NM_001242419	NM_001242934	NM_001243052	NM_001243053	NM_007377	NM_007380	NM_007395	NM_007399	NM_007481	NM_007492	NM_007497	NM_007548	NM_007570	NM_007586	NM_007626	NM_007647	NM_007658	NM_007715	NM_007717	NM_007740	NM_007831	NM_007858	NM_007863	NM_007890	NM_007917	NM_007920	NM_007934	NM_007966	NM_007993	NM_008031	NM_008047	NM_008053	NM_008070	NM_008077	NM_008080	NM_008098	NM_008102	NM_008137	NM_008235	NM_008241	NM_008266	NM_008304	NM_008308	NM_008343	NM_008381	NM_008403	NM_008425	NM_008431	NM_008441	NM_008487	NM_008499	NM_008538	NM_008551	NM_008604	NM_008609	NM_008634	NM_008635	NM_008638	NM_008659	NM_008678	NM_008679	NM_008681	NM_008682	NM_008687	NM_008695	NM_008714	NM_008730	NM_008731	NM_008737	NM_008778	NM_008779	NM_008792	NM_008809	NM_008926	NM_008928	NM_008929	NM_008943	NM_008956	NM_008961	NM_008976	NM_008981	NM_008982	NM_008983	NM_009027	NM_009057	NM_009058	NM_009124	NM_009183	NM_009199	NM_009209	NM_009210	NM_009222	NM_009230	NM_009231	NM_009262	NM_009271	NM_009306	NM_009308	NM_009320	NM_009329	NM_009331	NM_009358	NM_009369	NM_009370	NM_009371	NM_009423	NM_009443	NM_009444	NM_009459	NM_009461	NM_009496	NM_009498	NM_009502	NM_009534	NM_009547	NM_009595	NM_009597	NM_009613	NM_009647	NM_009655	NM_009679	NM_009680	NM_009715	NM_009721	NM_009726	NM_009727	NM_009730	NM_009737	NM_009744	NM_009753	NM_009754	NM_009782	NM_009797	NM_009818	NM_009821	NM_009822	NM_009823	NM_009824	NM_009830	NM_009831	NM_009842	NM_009848	NM_009864	NM_009911	NM_009928	NM_009929	NM_009932	NM_009951	NM_010022	NM_010028	NM_010050	NM_010055	NM_010107	NM_010109	NM_010134	NM_010137	NM_010141	NM_010142	NM_010144	NM_010181	NM_010183	NM_010199	NM_010203	NM_010248	NM_010275	NM_010290	NM_010324	NM_010330	NM_010430	NM_010432	NM_010434	NM_010441	NM_010450	NM_010485	NM_010486	NM_010488	NM_010590	NM_010593	NM_010595	NM_010600	NM_010608	NM_010617	NM_010636	NM_010684	NM_010701	NM_010731	NM_010749	NM_010763	NM_010813	NM_010831	NM_010890	NM_010901	NM_010905	NM_010928	NM_010931	NM_010934	NM_011031	NM_011046	NM_011048	NM_011052	NM_011083	NM_011101	NM_011127	NM_011135	NM_011139	NM_011144	NM_011169	NM_011197	NM_011256	NM_011265	NM_011273	NM_011299	NM_011368	NM_011378	NM_011383	NM_011394	NM_011406	NM_011424	NM_011479	NM_011484	NM_011515	NM_011519	NM_011581	NM_011602	NM_011603	NM_011607	NM_011615	NM_011625	NM_011632	NM_011638	NM_011668	NM_011682	NM_011699	NM_011733	NM_011770	NM_011772	NM_011773	NM_011782	NM_011795	NM_011806	NM_011808	NM_011821	NM_011843	NM_011855	NM_011858	NM_011861	NM_011934	NM_011944	NM_011945	NM_011946	NM_011947	NM_011960	NM_011989	NM_011990	NM_012037	NM_013454	NM_013500	NM_013518	NM_013528	NM_013584	NM_013598	NM_013683	NM_013720	NM_013810	NM_013818	NM_013827	NM_013875	NM_013876	NM_013881	NM_013890	NM_013901	NM_013923	NM_013927	NM_015736	NM_015753	NM_015755	NM_015756	NM_015760	NM_015764	NM_015800	NM_015804	NM_015822	NM_015823	NM_016673	NM_016705	NM_016709	NM_016782	NM_016801	NM_016860	NM_016909	NM_016972	NM_016981	NM_017367	NM_017391	NM_018761	NM_018775	NM_018788	NM_018805	NM_018808	NM_018812	NM_018814	NM_018828	NM_019389	NM_019425	NM_019464	NM_019494	NM_019550	NM_019635	NM_019654	NM_019689	NM_019709	NM_019717	NM_019724	NM_019739	NM_019743	NM_019764	NM_019767	NM_019772	NM_019782	NM_019783	NM_019812	NM_019827	NM_019834	NM_019924	NM_019971	NM_019972	NM_020007	NM_020329	NM_020332	NM_020333	NM_020493	NM_020505	NM_020508	NM_020611	NM_020618	NM_020621	NM_021286	NM_021366	NM_021422	NM_021450	NM_021459	NM_021480	NM_021491	NM_021500	NM_021531	NM_021563	NM_021720	NM_021889	NM_022022	NM_022315	NM_022327	NM_022410	NM_022417	NM_022723	NM_023047	NM_023066	NM_023146	NM_023214	NM_023245	NM_023564	NM_023625	NM_023670	NM_023858	NM_023884	NM_024190	NM_024222	NM_024244	NM_024267	NM_024288	NM_024457	NM_024467	NM_025282	NM_025286	NM_025292	NM_025314	NM_025414	NM_025451	NM_025626	NM_025673	NM_025674	NM_025685	NM_025729	NM_025780	NM_025788	NM_025806	NM_025812	NM_025818	NM_025829	NM_025918	NM_025932	NM_025948	NM_025967	NM_026013	NM_026036	NM_026106	NM_026121	NM_026139	NM_026145	NM_026177	NM_026191	NM_026202	NM_026242	NM_026244	NM_026268	NM_026272	NM_026295	NM_026331	NM_026380	NM_026383	NM_026417	NM_026489	NM_026499	NM_026532	NM_026573	NM_026641	NM_026647	NM_026662	NM_026666	NM_026718	NM_026721	NM_026738	NM_026778	NM_026869	NM_026879	NM_026887	NM_027052	NM_027226	NM_027315	NM_027326	NM_027373	NM_027450	NM_027470	NM_027498	NM_027558	NM_027569	NM_027626	NM_027654	NM_027739	NM_027799	NM_027854	NM_027881	NM_027884	NM_028032	NM_028048	NM_028102	NM_028117	NM_028121	NM_028127	NM_028133	NM_028173	NM_028231	NM_028245	NM_028248	NM_028335	NM_028451	NM_028474	NM_028523	NM_028584	NM_028673	NM_028716	NM_028731	NM_028763	NM_028767	NM_028776	NM_028789	NM_028839	NM_028873	NM_028922	NM_028940	NM_028943	NM_028975	NM_028986	NM_028999	NM_029182	NM_029348	NM_029349	NM_029456	NM_029482	NM_029492	NM_029519	NM_029575	NM_029643	NM_029655	NM_029665	NM_029802	NM_029841	NM_029869	NM_029870	NM_029881	NM_029895	NM_029931	NM_030108	NM_030110	NM_030112	NM_030131	NM_030201	NM_030249	NM_030263	NM_030598	NM_030676	NM_030690	NM_030692	NM_030699	NM_030705	NM_030706	NM_030708	NM_031197	NM_031396	NM_031397	NM_031408	NM_031878	NM_032000	NM_032393	NM_032540	NM_033134	NM_033264	NM_033475	NM_033569	NM_033570	NM_033604	NM_033652	NM_053070	NM_053104	NM_053105	NM_053155	NM_053170	NM_053187	NM_053196	NM_053202	NM_053242	NM_053247	NM_053268	NM_053273	NM_054040	NM_054044	NM_054051	NM_054087	NM_080443	NM_080448	NM_080466	NM_080563	NM_080788	NM_130449	NM_130862	NM_130867	NM_130889	NM_133195	NM_133236	NM_133348	NM_133352	NM_133488	NM_133675	NM_133700	NM_133716	NM_133741	NM_133750	NM_133761	NM_133788	NM_133796	NM_133825	NM_133838	NM_133906	NM_133907	NM_133917	NM_133919	NM_133942	NM_133967	NM_133975	NM_133985	NM_134002	NM_134003	NM_134060	NM_134064	NM_134074	NM_134089	NM_134096	NM_134134	NM_134142	NM_138582	NM_138589	NM_138648	NM_138744	NM_138755	NM_138756	NM_138956	NM_139117	NM_139145	NM_139147	NM_139226	NM_139309	NM_144538	NM_144792	NM_144808	NM_144812	NM_144836	NM_144851	NM_144859	NM_144887	NM_144895	NM_144904	NM_144910	NM_144944	NM_145136	NM_145356	NM_145358	NM_145367	NM_145406	NM_145463	NM_145469	NM_145476	NM_145491	NM_145501	NM_145503	NM_145528	NM_145554	NM_145604	NM_145823	NM_145833	NM_145923	NM_145933	NM_145955	NM_145959	NM_145962	NM_145970	NM_145985	NM_145991	NM_145994	NM_145997	NM_146012	NM_146019	NM_146055	NM_146065	NM_146087	NM_146095	NM_146122	NM_146135	NM_146139	NM_146151	NM_146155	NM_146164	NM_146207	NM_146258	NM_146261	NM_146386	NM_148924	NM_148925	NM_148948	NM_152229	NM_153103	NM_153104	NM_153135	NM_153138	NM_153141	NM_153155	NM_153159	NM_153406	NM_153412	NM_153526	NM_153537	NM_153567	NM_153588	NM_153599	NM_153778	NM_153787	NM_172300	NM_172308	NM_172379	NM_172400	NM_172413	NM_172421	NM_172426	NM_172441	NM_172475	NM_172493	NM_172507	NM_172508	NM_172513	NM_172516	NM_172523	NM_172528	NM_172537	NM_172543	NM_172558	NM_172587	NM_172588	NM_172593	NM_172599	NM_172606	NM_172643	NM_172664	NM_172666	NM_172669	NM_172685	NM_172705	NM_172718	NM_172734	NM_172742	NM_172749	NM_172753	NM_172765	NM_172790	NM_172805	NM_172806	NM_172822	NM_172860	NM_172862	NM_172863	NM_172887	NM_172924	NM_172992	NM_173182	NM_173187	NM_173347	NM_173363	NM_173374	NM_173390	NM_173414	NM_173437	NM_173752	NM_173753	NM_173760	NM_173761	NM_173776	NM_173866	NM_174847	NM_174848	NM_174996	NM_175032	NM_175091	NM_175098	NM_175115	NM_175127	NM_175188	NM_175201	NM_175226	NM_175235	NM_175246	NM_175265	NM_175279	NM_175303	NM_175314	NM_175386	NM_175387	NM_175388	NM_175392	NM_175414	NM_175485	NM_175510	NM_175535	NM_175541	NM_175550	NM_175686	NM_175750	NM_175937	NM_176841	NM_176954	NM_177034	NM_177045	NM_177082	NM_177124	NM_177226	NM_177233	NM_177242	NM_177282	NM_177289	NM_177292	NM_177305	NM_177310	NM_177312	NM_177326	NM_177364	NM_177378	NM_177381	NM_177390	NM_177411	NM_177412	NM_177469	NM_177545	NM_177633	NM_177658	NM_177673	NM_177698	NM_177708	NM_177715	NM_177762	NM_177771	NM_177832	NM_177872	NM_177900	NM_177906	NM_178041	NM_178050	NM_178059	NM_178114	NM_178118	NM_178119	NM_178164	NM_178218	NM_178277	NM_178382	NM_178397	NM_178398	NM_178406	NM_178606	NM_178607	NM_178613	NM_178624	NM_178640	NM_178642	NM_178655	NM_178660	NM_178661	NM_178665	NM_178667	NM_178670	NM_178674	NM_178679	NM_178681	NM_178682	NM_178700	NM_178726	NM_178731	NM_178736	NM_178744	NM_178777	NM_178798	NM_178803	NM_178854	NM_178880	NM_178886	NM_178896	NM_178916	NM_178922	NM_180588	NM_180974	NM_181039	NM_181278	NM_181395	NM_181585	NM_181593	NM_181853	NM_182716	NM_182930	NM_182992	NM_183029	NM_183064	NM_183148	NM_183180	NM_183285	NM_183310	NM_194061	NM_194268	NM_197945	NM_197996	NM_198023	NM_198035	NM_198169	NM_198300	NM_198416	NM_198419	NM_198420	NM_198620	NM_198863	NM_198937	NM_198967	NM_199025	NM_199028	NM_199029	NM_199143	NM_199238	NM_199239	NM_199240	NM_199241	NM_199299	NM_199306	NM_199322	NM_199469	NM_201395	NM_201396	NM_207010	NM_207213	NM_207649	NM_207654	NM_207680	NM_207681	NM_207685	NM_207686	NM_211355	NM_212435																																																																																																																																																																																																																																																																																																																																																																																																																																																																																																																																																																																																																																																																																																																																																																																																																																																																																																																																																																																																																																																																																																																																																																																																																																																																																																																																																																																																																																																																																																																																																																																																																																																																																																																																																																																																																																																																																																																																																																																																																																																																																																																																																																																									
miR-17/17-5p/20ab/20b-5p/93/106ab/427/518a-3p/519d	mmu-miR-106a/mmu-miR-106b/mmu-miR-20a/mmu-miR-93/mmu-miR-17/mmu-miR-20b	NM_001001160	NM_001001881	NM_001001932	NM_001001984	NM_001002005	NM_001003671	NM_001003672	NM_001003824	NM_001003825	NM_001003909	NM_001003912	NM_001003955	NM_001004156	NM_001004177	NM_001005341	NM_001005343	NM_001005475	NM_001005506	NM_001005916	NM_001006668	NM_001006669	NM_001006674	NM_001008550	NM_001008702	NM_001009935	NM_001010825	NM_001012330	NM_001013025	NM_001013365	NM_001013380	NM_001013784	NM_001013806	NM_001014288	NM_001017426	NM_001024142	NM_001024205	NM_001024955	NM_001025192	NM_001025250	NM_001025257	NM_001025310	NM_001025311	NM_001025565	NM_001025594	NM_001025615	NM_001029842	NM_001029934	NM_001029988	NM_001033122	NM_001033149	NM_001033159	NM_001033167	NM_001033173	NM_001033181	NM_001033196	NM_001033210	NM_001033270	NM_001033275	NM_001033286	NM_001033299	NM_001033330	NM_001033346	NM_001033380	NM_001033439	NM_001033445	NM_001033475	NM_001033600	NM_001034085	NM_001036684	NM_001037098	NM_001037725	NM_001037726	NM_001037736	NM_001037740	NM_001037756	NM_001037905	NM_001038492	NM_001038625	NM_001038703	NM_001038993	NM_001039000	NM_001039090	NM_001039106	NM_001039147	NM_001039179	NM_001039180	NM_001039388	NM_001039482	NM_001039484	NM_001039515	NM_001039520	NM_001039537	NM_001039692	NM_001040106	NM_001040131	NM_001040400	NM_001040695	NM_001042660	NM_001042719	NM_001043322	NM_001043354	NM_001045523	NM_001045959	NM_001045964	NM_001077363	NM_001077406	NM_001077407	NM_001077495	NM_001077499	NM_001077514	NM_001077515	NM_001079844	NM_001079883	NM_001080813	NM_001080925	NM_001080926	NM_001080930	NM_001080931	NM_001081016	NM_001081028	NM_001081037	NM_001081049	NM_001081098	NM_001081141	NM_001081152	NM_001081176	NM_001081195	NM_001081208	NM_001081216	NM_001081224	NM_001081229	NM_001081260	NM_001081267	NM_001081320	NM_001081324	NM_001081344	NM_001081359	NM_001081376	NM_001081383	NM_001081400	NM_001081419	NM_001081426	NM_001081430	NM_001081436	NM_001081454	NM_001081499	NM_001081557	NM_001081656	NM_001081678	NM_001081750	NM_001081756	NM_001081979	NM_001083125	NM_001083126	NM_001083127	NM_001083316	NM_001083880	NM_001083881	NM_001083882	NM_001083967	NM_001093750	NM_001093775	NM_001093776	NM_001093778	NM_001099298	NM_001099624	NM_001099637	NM_001102400	NM_001102436	NM_001102437	NM_001102438	NM_001103165	NM_001103166	NM_001109684	NM_001109685	NM_001110131	NM_001110132	NM_001110228	NM_001110229	NM_001110230	NM_001110231	NM_001110232	NM_001110240	NM_001110253	NM_001110266	NM_001110267	NM_001110268	NM_001110327	NM_001111016	NM_001111021	NM_001111022	NM_001111023	NM_001111029	NM_001111099	NM_001111304	NM_001112721	NM_001113188	NM_001113189	NM_001113209	NM_001113210	NM_001113355	NM_001113389	NM_001113413	NM_001113418	NM_001113423	NM_001113518	NM_001113529	NM_001113545	NM_001114311	NM_001114386	NM_001114609	NM_001114664	NM_001114665	NM_001114977	NM_001115130	NM_001122594	NM_001122756	NM_001123362	NM_001126490	NM_001127191	NM_001127367	NM_001128169	NM_001128170	NM_001128171	NM_001128606	NM_001128607	NM_001128609	NM_001130163	NM_001130164	NM_001130165	NM_001130166	NM_001134383	NM_001134384	NM_001134829	NM_001136054	NM_001136104	NM_001136260	NM_001143776	NM_001143777	NM_001145804	NM_001145830	NM_001145886	NM_001145887	NM_001145902	NM_001145919	NM_001145977	NM_001146199	NM_001146217	NM_001146298	NM_001159369	NM_001159392	NM_001159396	NM_001159417	NM_001159418	NM_001159485	NM_001159486	NM_001159516	NM_001159571	NM_001159683	NM_001159963	NM_001160268	NM_001160292	NM_001160293	NM_001160410	NM_001161362	NM_001161420	NM_001161483	NM_001161665	NM_001161822	NM_001162884	NM_001162903	NM_001162921	NM_001162926	NM_001163154	NM_001163316	NM_001163348	NM_001163349	NM_001163350	NM_001163505	NM_001163516	NM_001163517	NM_001163630	NM_001163631	NM_001163632	NM_001163635	NM_001163643	NM_001163671	NM_001163672	NM_001163703	NM_001163755	NM_001163757	NM_001163758	NM_001163760	NM_001163761	NM_001163767	NM_001163768	NM_001163775	NM_001164041	NM_001164042	NM_001164159	NM_001164187	NM_001164212	NM_001164214	NM_001164275	NM_001164401	NM_001164402	NM_001164403	NM_001164441	NM_001164503	NM_001164572	NM_001164580	NM_001164597	NM_001164598	NM_001164717	NM_001164745	NM_001164806	NM_001165951	NM_001165954	NM_001165955	NM_001165956	NM_001165997	NM_001165998	NM_001166364	NM_001166531	NM_001166532	NM_001166644	NM_001167777	NM_001167829	NM_001167883	NM_001167885	NM_001167886	NM_001167887	NM_001167908	NM_001167910	NM_001167967	NM_001168277	NM_001168281	NM_001168505	NM_001168620	NM_001168621	NM_001168622	NM_001168623	NM_001168684	NM_001170454	NM_001170855	NM_001170985	NM_001172096	NM_001172097	NM_001174073	NM_001174107	NM_001177713	NM_001177752	NM_001177753	NM_001177754	NM_001177755	NM_001177756	NM_001177757	NM_001177758	NM_001177843	NM_001177844	NM_001177881	NM_001177882	NM_001190179	NM_001190376	NM_001190378	NM_001190379	NM_001190846	NM_001190852	NM_001190854	NM_001190855	NM_001190856	NM_001191004	NM_001194940	NM_001194941	NM_001195023	NM_001195046	NM_001195047	NM_001195048	NM_001195049	NM_001195284	NM_001197024	NM_001197147	NM_001198565	NM_001198566	NM_001198635	NM_001198823	NM_001198824	NM_001198825	NM_001198826	NM_001199105	NM_001199227	NM_001199274	NM_001199304	NM_001199305	NM_001199695	NM_001200038	NM_001204165	NM_001204166	NM_001204915	NM_001205132	NM_001205219	NM_001205391	NM_001205392	NM_001242389	NM_001242390	NM_001242391	NM_001242411	NM_001242419	NM_007404	NM_007442	NM_007460	NM_007471	NM_007484	NM_007487	NM_007553	NM_007561	NM_007569	NM_007570	NM_007631	NM_007635	NM_007669	NM_007688	NM_007715	NM_007732	NM_007733	NM_007734	NM_007735	NM_007746	NM_007766	NM_007767	NM_007778	NM_007807	NM_007840	NM_007854	NM_007890	NM_007891	NM_007892	NM_007896	NM_007901	NM_007923	NM_007936	NM_007937	NM_007950	NM_007960	NM_007970	NM_008018	NM_008037	NM_008053	NM_008057	NM_008078	NM_008135	NM_008136	NM_008216	NM_008239	NM_008253	NM_008258	NM_008259	NM_008377	NM_008390	NM_008394	NM_008395	NM_008444	NM_008447	NM_008466	NM_008467	NM_008500	NM_008501	NM_008506	NM_008541	NM_008542	NM_008562	NM_008563	NM_008580	NM_008635	NM_008636	NM_008640	NM_008656	NM_008666	NM_008675	NM_008679	NM_008687	NM_008688	NM_008709	NM_008719	NM_008744	NM_008748	NM_008775	NM_008778	NM_008845	NM_008850	NM_008861	NM_008862	NM_008881	NM_008906	NM_008956	NM_008960	NM_008962	NM_008970	NM_008971	NM_008974	NM_008982	NM_009009	NM_009026	NM_009027	NM_009029	NM_009072	NM_009097	NM_009104	NM_009122	NM_009124	NM_009154	NM_009174	NM_009177	NM_009181	NM_009182	NM_009204	NM_009229	NM_009231	NM_009261	NM_009274	NM_009285	NM_009343	NM_009371	NM_009384	NM_009395	NM_009443	NM_009444	NM_009466	NM_009469	NM_009499	NM_009505	NM_009516	NM_009535	NM_009573	NM_009579	NM_009582	NM_009595	NM_009643	NM_009671	NM_009688	NM_009718	NM_009719	NM_009723	NM_009754	NM_009767	NM_009770	NM_009821	NM_009826	NM_009829	NM_009831	NM_009951	NM_009952	NM_009955	NM_009957	NM_009959	NM_009960	NM_009961	NM_009963	NM_010090	NM_010093	NM_010118	NM_010127	NM_010137	NM_010141	NM_010144	NM_010160	NM_010169	NM_010171	NM_010202	NM_010218	NM_010228	NM_010230	NM_010241	NM_010431	NM_010441	NM_010560	NM_010576	NM_010590	NM_010617	NM_010636	NM_010638	NM_010655	NM_010680	NM_010700	NM_010713	NM_010714	NM_010717	NM_010731	NM_010749	NM_010788	NM_010808	NM_010820	NM_010831	NM_010895	NM_010896	NM_010916	NM_011018	NM_011026	NM_011042	NM_011046	NM_011055	NM_011058	NM_011112	NM_011127	NM_011135	NM_011144	NM_011197	NM_011207	NM_011211	NM_011216	NM_011243	NM_011249	NM_011250	NM_011263	NM_011274	NM_011276	NM_011277	NM_011278	NM_011281	NM_011284	NM_011302	NM_011323	NM_011352	NM_011372	NM_011385	NM_011386	NM_011390	NM_011436	NM_011486	NM_011527	NM_011535	NM_011581	NM_011594	NM_011600	NM_011615	NM_011629	NM_011630	NM_011711	NM_011716	NM_011719	NM_011749	NM_011763	NM_011766	NM_011782	NM_011785	NM_011806	NM_011821	NM_011828	NM_011847	NM_011859	NM_011877	NM_011894	NM_011898	NM_011916	NM_011945	NM_011946	NM_011976	NM_012020	NM_012026	NM_013454	NM_013507	NM_013508	NM_013625	NM_013630	NM_013657	NM_013659	NM_013672	NM_013685	NM_013692	NM_013703	NM_013736	NM_013760	NM_013780	NM_013785	NM_013799	NM_013866	NM_013915	NM_015800	NM_015802	NM_015822	NM_016670	NM_016676	NM_016713	NM_016768	NM_016782	NM_016787	NM_016810	NM_016846	NM_016860	NM_016869	NM_016896	NM_016917	NM_016961	NM_016973	NM_017392	NM_017402	NM_018733	NM_018760	NM_018801	NM_018807	NM_018810	NM_018811	NM_018821	NM_018823	NM_018828	NM_018873	NM_018880	NM_019400	NM_019410	NM_019411	NM_019460	NM_019477	NM_019505	NM_019542	NM_019586	NM_019637	NM_019639	NM_019643	NM_019658	NM_019677	NM_019688	NM_019703	NM_019709	NM_019742	NM_019743	NM_019808	NM_019924	NM_019933	NM_019958	NM_019980	NM_019986	NM_020005	NM_020025	NM_020270	NM_020507	NM_020610	NM_021356	NM_021367	NM_021372	NM_021390	NM_021396	NM_021399	NM_021409	NM_021433	NM_021458	NM_021462	NM_021477	NM_021483	NM_021565	NM_021881	NM_021884	NM_021893	NM_021897	NM_021899	NM_022315	NM_022316	NM_022378	NM_022413	NM_022813	NM_022980	NM_023047	NM_023063	NM_023118	NM_023214	NM_023229	NM_023270	NM_023665	NM_023719	NM_023733	NM_023799	NM_024209	NM_024244	NM_024245	NM_024289	NM_024431	NM_024436	NM_024448	NM_024452	NM_024459	NM_025451	NM_025478	NM_025535	NM_025541	NM_025647	NM_025661	NM_025679	NM_025707	NM_025747	NM_025757	NM_025773	NM_025807	NM_025932	NM_025950	NM_025979	NM_026067	NM_026100	NM_026179	NM_026184	NM_026202	NM_026244	NM_026247	NM_026269	NM_026380	NM_026437	NM_026451	NM_026476	NM_026495	NM_026496	NM_026501	NM_026505	NM_026534	NM_026574	NM_026665	NM_026756	NM_026878	NM_027045	NM_027091	NM_027322	NM_027384	NM_027422	NM_027425	NM_027435	NM_027444	NM_027491	NM_027496	NM_027518	NM_027526	NM_027629	NM_027642	NM_027756	NM_027758	NM_027871	NM_027882	NM_027884	NM_027898	NM_027920	NM_027947	NM_027994	NM_028007	NM_028021	NM_028032	NM_028061	NM_028076	NM_028102	NM_028127	NM_028133	NM_028141	NM_028399	NM_028407	NM_028420	NM_028446	NM_028474	NM_028523	NM_028627	NM_028658	NM_028696	NM_028711	NM_028722	NM_028768	NM_028774	NM_028789	NM_028793	NM_028798	NM_028815	NM_028821	NM_028835	NM_028860	NM_028933	NM_028990	NM_028999	NM_029068	NM_029216	NM_029250	NM_029274	NM_029277	NM_029332	NM_029348	NM_029423	NM_029456	NM_029530	NM_029575	NM_029654	NM_029773	NM_029788	NM_029791	NM_029793	NM_029846	NM_029870	NM_029924	NM_029951	NM_029977	NM_030018	NM_030024	NM_030081	NM_030145	NM_030179	NM_030197	NM_030257	NM_030258	NM_030557	NM_030595	NM_030685	NM_030699	NM_030733	NM_030886	NM_031179	NM_031256	NM_031408	NM_031877	NM_031881	NM_031999	NM_032000	NM_032003	NM_033561	NM_033562	NM_033565	NM_053009	NM_053204	NM_053268	NM_054068	NM_054072	NM_054097	NM_080448	NM_080729	NM_130450	NM_130867	NM_130885	NM_133201	NM_133206	NM_133218	NM_133232	NM_133237	NM_133350	NM_133488	NM_133656	NM_133672	NM_133673	NM_133700	NM_133739	NM_133741	NM_133765	NM_133784	NM_133828	NM_133907	NM_133957	NM_133962	NM_134015	NM_134017	NM_134038	NM_134046	NM_134115	NM_134125	NM_134437	NM_138587	NM_138589	NM_138657	NM_138661	NM_138662	NM_138663	NM_138679	NM_138719	NM_138744	NM_138756	NM_138955	NM_139232	NM_139306	NM_139311	NM_144812	NM_144822	NM_144825	NM_144851	NM_144871	NM_144879	NM_144925	NM_144933	NM_144937	NM_145138	NM_145418	NM_145452	NM_145458	NM_145554	NM_145564	NM_145575	NM_145604	NM_145743	NM_145923	NM_145937	NM_145946	NM_145952	NM_145962	NM_145970	NM_146091	NM_146095	NM_146124	NM_146145	NM_146253	NM_146261	NM_148925	NM_153056	NM_153082	NM_153085	NM_153118	NM_153119	NM_153128	NM_153139	NM_153161	NM_153198	NM_153402	NM_153403	NM_153409	NM_153420	NM_153421	NM_153550	NM_153555	NM_153560	NM_153567	NM_153587	NM_153789	NM_170755	NM_171824	NM_172051	NM_172144	NM_172151	NM_172266	NM_172277	NM_172280	NM_172286	NM_172294	NM_172296	NM_172298	NM_172413	NM_172416	NM_172426	NM_172445	NM_172446	NM_172465	NM_172475	NM_172484	NM_172499	NM_172513	NM_172516	NM_172543	NM_172563	NM_172569	NM_172591	NM_172593	NM_172599	NM_172606	NM_172615	NM_172632	NM_172643	NM_172645	NM_172662	NM_172677	NM_172684	NM_172699	NM_172731	NM_172739	NM_172743	NM_172751	NM_172752	NM_172753	NM_172765	NM_172790	NM_172803	NM_172821	NM_172838	NM_172839	NM_172843	NM_172856	NM_172858	NM_172863	NM_172870	NM_172882	NM_172943	NM_172992	NM_173018	NM_173038	NM_173067	NM_173068	NM_173182	NM_173185	NM_173369	NM_173406	NM_173408	NM_173413	NM_173414	NM_173756	NM_173865	NM_174847	NM_174848	NM_175097	NM_175127	NM_175145	NM_175155	NM_175160	NM_175162	NM_175164	NM_175201	NM_175207	NM_175224	NM_175256	NM_175272	NM_175273	NM_175294	NM_175312	NM_175318	NM_175334	NM_175344	NM_175381	NM_175407	NM_175414	NM_175445	NM_175475	NM_175484	NM_175494	NM_175510	NM_175543	NM_175686	NM_176845	NM_176893	NM_176957	NM_177026	NM_177082	NM_177124	NM_177139	NM_177185	NM_177192	NM_177204	NM_177215	NM_177224	NM_177259	NM_177290	NM_177305	NM_177338	NM_177378	NM_177390	NM_177411	NM_177412	NM_177466	NM_177545	NM_177546	NM_177561	NM_177586	NM_177640	NM_177733	NM_177740	NM_177741	NM_177762	NM_177774	NM_177782	NM_177798	NM_177832	NM_177855	NM_178051	NM_178060	NM_178076	NM_178116	NM_178162	NM_178256	NM_178267	NM_178279	NM_178280	NM_178357	NM_178405	NM_178407	NM_178421	NM_178589	NM_178606	NM_178615	NM_178634	NM_178654	NM_178679	NM_178682	NM_178686	NM_178721	NM_178728	NM_178750	NM_178764	NM_178766	NM_178870	NM_178872	NM_178930	NM_180600	NM_181071	NM_181348	NM_181401	NM_181564	NM_181988	NM_182808	NM_182809	NM_182839	NM_182930	NM_182993	NM_182994	NM_183034	NM_183087	NM_183138	NM_183188	NM_183221	NM_183225	NM_183312	NM_183428	NM_194262	NM_194334	NM_194340	NM_194345	NM_194348	NM_197940	NM_197985	NM_197987	NM_198010	NM_198022	NM_198052	NM_198117	NM_198122	NM_198294	NM_198303	NM_198615	NM_198625	NM_199011	NM_199022	NM_199024	NM_199308	NM_199449	NM_199469	NM_201243	NM_201639	NM_203491	NM_207222	NM_207255	NM_207625	NM_207636	NM_207655	NM_207659	NM_207663	NM_207680	NM_207681	NM_207692	NM_211138	NM_212450	NM_213659	NM_213660																																																																																																																																																																																																																																																																																																																																																																																																																																																																																																																																																																																																																																																																																																																																																																																																																																																																																																																																																																																																																																																																																																																																																																																																																																																																																																																																																																																																																																																																																																																																																																																																																																																																																																																																																																																																																																																																																																																																																																																																																																																																																																																																																																																																																																																																													
miR-34ac/34bc-5p/449abc/449c-5p	mmu-miR-34c/mmu-miR-34b-5p/mmu-miR-34a/mmu-miR-449a/mmu-miR-449c/mmu-miR-449b	NM_001001160	NM_001001881	NM_001001883	NM_001001932	NM_001002004	NM_001003917	NM_001004062	NM_001004155	NM_001004357	NM_001004761	NM_001005863	NM_001005864	NM_001005865	NM_001013374	NM_001013441	NM_001013741	NM_001013761	NM_001013771	NM_001014761	NM_001017525	NM_001024142	NM_001025261	NM_001025262	NM_001025263	NM_001025264	NM_001025617	NM_001025618	NM_001030293	NM_001033173	NM_001033263	NM_001033270	NM_001033276	NM_001033319	NM_001033321	NM_001033360	NM_001033475	NM_001033600	NM_001033633	NM_001033636	NM_001034013	NM_001037134	NM_001037859	NM_001038658	NM_001039126	NM_001039214	NM_001039347	NM_001039388	NM_001039394	NM_001040187	NM_001040611	NM_001040690	NM_001044740	NM_001044741	NM_001045515	NM_001048250	NM_001078649	NM_001079847	NM_001079848	NM_001079857	NM_001079883	NM_001079908	NM_001079909	NM_001080774	NM_001080775	NM_001080780	NM_001080814	NM_001081006	NM_001081035	NM_001081053	NM_001081123	NM_001081135	NM_001081191	NM_001081195	NM_001081315	NM_001081557	NM_001083316	NM_001083319	NM_001085371	NM_001085448	NM_001085449	NM_001085450	NM_001085453	NM_001098225	NM_001098836	NM_001098837	NM_001100449	NM_001100451	NM_001101483	NM_001109873	NM_001110202	NM_001110222	NM_001110223	NM_001110224	NM_001110275	NM_001110310	NM_001110796	NM_001112735	NM_001112798	NM_001113470	NM_001113533	NM_001113545	NM_001114087	NM_001114399	NM_001115076	NM_001122730	NM_001126047	NM_001127363	NM_001130450	NM_001130451	NM_001130452	NM_001130453	NM_001130454	NM_001136069	NM_001143683	NM_001144953	NM_001145834	NM_001145835	NM_001145836	NM_001145902	NM_001146025	NM_001146026	NM_001146027	NM_001146100	NM_001146348	NM_001146350	NM_001159419	NM_001159662	NM_001159965	NM_001159966	NM_001159967	NM_001159968	NM_001160112	NM_001160229	NM_001160251	NM_001160368	NM_001160378	NM_001160379	NM_001161362	NM_001162855	NM_001163455	NM_001163501	NM_001163502	NM_001163527	NM_001163528	NM_001163630	NM_001163631	NM_001163632	NM_001163792	NM_001163818	NM_001164198	NM_001164199	NM_001164200	NM_001164237	NM_001164480	NM_001164481	NM_001164482	NM_001164483	NM_001164504	NM_001164568	NM_001164659	NM_001164663	NM_001164709	NM_001165942	NM_001165948	NM_001166408	NM_001166414	NM_001166597	NM_001167981	NM_001168253	NM_001168288	NM_001168297	NM_001168684	NM_001171000	NM_001171001	NM_001172098	NM_001172099	NM_001173477	NM_001173506	NM_001174047	NM_001174048	NM_001174049	NM_001174050	NM_001177307	NM_001177308	NM_001177323	NM_001177379	NM_001177630	NM_001177631	NM_001177669	NM_001177670	NM_001177843	NM_001177844	NM_001184706	NM_001184708	NM_001184709	NM_001184710	NM_001184711	NM_001190974	NM_001190975	NM_001195006	NM_001195086	NM_001197321	NM_001197322	NM_001198808	NM_001199186	NM_001199360	NM_001205075	NM_001205234	NM_001205235	NM_001242396	NM_007384	NM_007438	NM_007500	NM_007514	NM_007581	NM_007583	NM_007610	NM_007615	NM_007631	NM_007658	NM_007690	NM_007697	NM_007711	NM_007715	NM_007730	NM_007762	NM_007764	NM_007808	NM_007892	NM_007932	NM_007953	NM_007981	NM_008067	NM_008086	NM_008138	NM_008171	NM_008227	NM_008241	NM_008261	NM_008306	NM_008312	NM_008343	NM_008381	NM_008395	NM_008553	NM_008591	NM_008624	NM_008659	NM_008686	NM_008709	NM_008714	NM_008729	NM_008730	NM_008739	NM_008744	NM_008858	NM_008862	NM_008871	NM_008878	NM_008900	NM_008916	NM_008927	NM_008984	NM_009050	NM_009058	NM_009101	NM_009122	NM_009194	NM_009197	NM_009284	NM_009306	NM_009412	NM_009465	NM_009480	NM_009497	NM_009502	NM_009537	NM_009655	NM_009670	NM_009672	NM_009741	NM_009782	NM_009824	NM_009830	NM_009867	NM_009946	NM_010025	NM_010058	NM_010093	NM_010148	NM_010170	NM_010206	NM_010243	NM_010308	NM_010438	NM_010583	NM_010608	NM_010699	NM_010703	NM_010895	NM_010928	NM_010932	NM_010950	NM_011058	NM_011063	NM_011100	NM_011122	NM_011265	NM_011350	NM_011379	NM_011381	NM_011401	NM_011406	NM_011428	NM_011438	NM_011544	NM_011638	NM_011660	NM_011773	NM_011779	NM_011812	NM_011825	NM_011842	NM_011889	NM_011989	NM_011993	NM_012037	NM_013458	NM_013598	NM_013659	NM_013681	NM_013699	NM_013822	NM_016695	NM_016782	NM_016860	NM_016893	NM_016906	NM_017377	NM_017467	NM_018733	NM_019477	NM_019680	NM_019924	NM_019933	NM_019942	NM_019967	NM_020253	NM_020263	NM_020278	NM_020507	NM_020610	NM_021279	NM_021399	NM_021414	NM_021423	NM_021424	NM_021487	NM_021524	NM_021557	NM_021899	NM_022023	NM_022410	NM_022415	NM_023046	NM_023063	NM_023740	NM_023884	NM_023908	NM_024215	NM_025292	NM_025454	NM_025661	NM_025668	NM_025695	NM_025771	NM_025889	NM_025944	NM_025985	NM_026102	NM_026130	NM_026131	NM_026170	NM_026198	NM_026343	NM_026361	NM_026496	NM_026805	NM_026856	NM_026912	NM_027314	NM_027326	NM_027400	NM_027425	NM_027472	NM_027491	NM_027558	NM_027626	NM_027946	NM_027968	NM_027978	NM_028108	NM_028123	NM_028132	NM_028224	NM_028264	NM_028360	NM_028593	NM_028709	NM_028711	NM_028716	NM_028769	NM_028894	NM_029467	NM_029502	NM_029525	NM_029632	NM_029704	NM_029837	NM_029870	NM_029895	NM_029931	NM_029956	NM_030112	NM_030224	NM_030263	NM_030564	NM_030690	NM_030708	NM_030732	NM_030750	NM_031494	NM_031877	NM_032393	NM_033320	NM_033565	NM_052973	NM_053070	NM_053072	NM_053167	NM_053202	NM_053204	NM_053242	NM_054078	NM_080557	NM_130450	NM_130877	NM_133194	NM_133225	NM_133249	NM_133352	NM_133717	NM_133761	NM_133818	NM_133985	NM_134064	NM_134087	NM_134093	NM_134142	NM_138306	NM_138676	NM_139146	NM_139227	NM_139295	NM_144557	NM_144731	NM_144810	NM_144812	NM_144873	NM_144891	NM_144946	NM_145066	NM_145077	NM_145544	NM_145553	NM_145585	NM_145602	NM_145823	NM_145930	NM_145950	NM_146005	NM_146012	NM_146028	NM_146051	NM_146124	NM_146133	NM_146175	NM_146201	NM_146244	NM_152806	NM_152808	NM_153089	NM_153125	NM_153129	NM_153155	NM_153529	NM_153804	NM_170687	NM_170688	NM_170689	NM_170690	NM_170728	NM_170729	NM_170730	NM_172051	NM_172144	NM_172257	NM_172271	NM_172391	NM_172397	NM_172420	NM_172434	NM_172445	NM_172464	NM_172468	NM_172475	NM_172513	NM_172554	NM_172595	NM_172608	NM_172645	NM_172671	NM_172683	NM_172690	NM_172734	NM_172772	NM_172790	NM_172868	NM_172870	NM_172930	NM_172948	NM_172974	NM_173182	NM_173185	NM_173396	NM_173437	NM_173769	NM_173870	NM_173873	NM_173874	NM_173876	NM_174874	NM_175155	NM_175164	NM_175179	NM_175191	NM_175224	NM_175464	NM_175934	NM_175937	NM_176808	NM_177026	NM_177124	NM_177129	NM_177185	NM_177289	NM_177292	NM_177328	NM_177342	NM_177357	NM_177386	NM_177592	NM_177628	NM_177643	NM_177698	NM_177700	NM_177708	NM_177709	NM_177763	NM_177769	NM_177794	NM_177887	NM_178059	NM_178111	NM_178118	NM_178141	NM_178394	NM_178667	NM_178694	NM_178703	NM_178712	NM_178757	NM_178772	NM_178779	NM_180974	NM_181071	NM_182939	NM_183144	NM_183147	NM_183172	NM_183187	NM_183225	NM_194262	NM_194268	NM_197943	NM_197945	NM_197985	NM_198013	NM_198018	NM_198034	NM_198111	NM_198122	NM_198420	NM_198631	NM_198632	NM_198894	NM_198895	NM_199080	NM_199299	NM_207221	NM_207625	NM_207659	NM_212435																																																																																																																																																																																																																																																																																																																																																																																																																																																																																																																																																																																																																																																																																																																																																																																																																																																																																																																																																																																																																																																																																																																																																																																																																																																																																																																																																																																																																																																																																																																																																																																																																																																																																																																																																																																																																																																																																																																																																																																																																																																																																																																																																																																																																																																																																																																																																																																																																																																																																																																																																																																																																																																																																																																																																																																																																																																																																																																																			
miR-93/93a/105/106a/291a-3p/294/295/302abcde/372/373/428/519a/520be/520acd-3p/1378/1420ac	mmu-miR-291a-3p/mmu-miR-294/mmu-miR-295/mmu-miR-302a/mmu-miR-302b/mmu-miR-302d	NM_001001160	NM_001001984	NM_001001986	NM_001003955	NM_001005341	NM_001005605	NM_001005608	NM_001005863	NM_001005864	NM_001005865	NM_001005916	NM_001007596	NM_001008542	NM_001008543	NM_001008550	NM_001009935	NM_001012330	NM_001013025	NM_001013806	NM_001024142	NM_001024205	NM_001024526	NM_001025192	NM_001025250	NM_001025257	NM_001025594	NM_001033149	NM_001033159	NM_001033167	NM_001033181	NM_001033196	NM_001033215	NM_001033369	NM_001033481	NM_001033496	NM_001033713	NM_001033962	NM_001033966	NM_001036684	NM_001037736	NM_001037756	NM_001038492	NM_001038703	NM_001038993	NM_001039106	NM_001039388	NM_001039537	NM_001040106	NM_001040400	NM_001040695	NM_001042719	NM_001043354	NM_001044386	NM_001045523	NM_001045526	NM_001045863	NM_001045864	NM_001045959	NM_001045964	NM_001079844	NM_001079883	NM_001080388	NM_001080389	NM_001080390	NM_001080813	NM_001080924	NM_001080925	NM_001080926	NM_001080948	NM_001080977	NM_001081009	NM_001081028	NM_001081034	NM_001081045	NM_001081049	NM_001081071	NM_001081098	NM_001081116	NM_001081195	NM_001081196	NM_001081203	NM_001081224	NM_001081267	NM_001081320	NM_001081383	NM_001081400	NM_001081499	NM_001081557	NM_001081678	NM_001083125	NM_001083126	NM_001083127	NM_001093750	NM_001093775	NM_001093776	NM_001093778	NM_001101433	NM_001102436	NM_001102437	NM_001102438	NM_001110231	NM_001110253	NM_001110266	NM_001110267	NM_001110268	NM_001110327	NM_001110832	NM_001111021	NM_001111022	NM_001111023	NM_001111029	NM_001111030	NM_001111099	NM_001111267	NM_001113209	NM_001113210	NM_001113423	NM_001113518	NM_001114096	NM_001114097	NM_001114140	NM_001114311	NM_001114611	NM_001114612	NM_001114613	NM_001115130	NM_001122594	NM_001122730	NM_001122952	NM_001122953	NM_001123327	NM_001128151	NM_001130163	NM_001130164	NM_001130165	NM_001130166	NM_001134300	NM_001134383	NM_001134384	NM_001136054	NM_001136061	NM_001145824	NM_001145834	NM_001145835	NM_001145836	NM_001145886	NM_001145887	NM_001145919	NM_001145977	NM_001146199	NM_001159369	NM_001159392	NM_001159417	NM_001159418	NM_001160235	NM_001160236	NM_001160293	NM_001160410	NM_001161420	NM_001161665	NM_001161797	NM_001161822	NM_001162846	NM_001162921	NM_001163073	NM_001163283	NM_001163284	NM_001163572	NM_001163630	NM_001163631	NM_001163632	NM_001163635	NM_001163640	NM_001163671	NM_001163672	NM_001163755	NM_001163757	NM_001163758	NM_001164275	NM_001164572	NM_001164597	NM_001164598	NM_001164805	NM_001164806	NM_001165894	NM_001165954	NM_001165955	NM_001165956	NM_001166364	NM_001166644	NM_001167777	NM_001167885	NM_001167886	NM_001167887	NM_001167908	NM_001168277	NM_001168304	NM_001170537	NM_001170848	NM_001170855	NM_001170985	NM_001177379	NM_001177625	NM_001177626	NM_001177646	NM_001177647	NM_001177713	NM_001177843	NM_001177844	NM_001177881	NM_001177882	NM_001177883	NM_001177967	NM_001177968	NM_001177995	NM_001190376	NM_001190378	NM_001190379	NM_001190846	NM_001195046	NM_001195047	NM_001195048	NM_001195049	NM_001195284	NM_001197024	NM_001198823	NM_001198824	NM_001198825	NM_001198826	NM_001199105	NM_001199141	NM_001199188	NM_001199227	NM_001199304	NM_001199305	NM_001200038	NM_001204915	NM_001205361	NM_001205362	NM_001242407	NM_001242934	NM_007404	NM_007442	NM_007471	NM_007484	NM_007488	NM_007492	NM_007501	NM_007547	NM_007569	NM_007631	NM_007669	NM_007688	NM_007705	NM_007715	NM_007732	NM_007755	NM_007807	NM_007892	NM_007900	NM_007904	NM_007923	NM_007928	NM_007937	NM_007956	NM_007970	NM_008002	NM_008135	NM_008258	NM_008381	NM_008391	NM_008394	NM_008444	NM_008500	NM_008501	NM_008562	NM_008634	NM_008636	NM_008666	NM_008687	NM_008709	NM_008778	NM_008845	NM_008881	NM_008906	NM_008971	NM_009011	NM_009058	NM_009072	NM_009097	NM_009122	NM_009124	NM_009177	NM_009182	NM_009204	NM_009371	NM_009384	NM_009395	NM_009458	NM_009469	NM_009505	NM_009516	NM_009557	NM_009652	NM_009697	NM_009723	NM_009744	NM_009754	NM_009790	NM_009797	NM_009821	NM_009826	NM_009829	NM_009911	NM_009951	NM_010026	NM_010051	NM_010076	NM_010090	NM_010094	NM_010127	NM_010137	NM_010139	NM_010141	NM_010160	NM_010171	NM_010225	NM_010228	NM_010241	NM_010434	NM_010437	NM_010486	NM_010560	NM_010595	NM_010655	NM_010680	NM_010685	NM_010713	NM_010731	NM_010754	NM_010808	NM_010813	NM_010831	NM_010847	NM_010901	NM_010905	NM_010913	NM_011026	NM_011112	NM_011127	NM_011235	NM_011249	NM_011263	NM_011302	NM_011514	NM_011519	NM_011527	NM_011600	NM_011629	NM_011630	NM_011668	NM_011715	NM_011716	NM_011719	NM_011749	NM_011766	NM_011768	NM_011770	NM_011806	NM_011821	NM_011828	NM_011873	NM_011877	NM_011945	NM_011946	NM_012020	NM_012048	NM_013454	NM_013518	NM_013646	NM_013703	NM_013729	NM_013736	NM_013780	NM_013785	NM_013799	NM_013836	NM_013866	NM_013885	NM_013915	NM_015771	NM_015800	NM_015822	NM_016662	NM_016713	NM_016756	NM_016768	NM_016780	NM_016846	NM_016896	NM_016916	NM_016917	NM_016961	NM_016967	NM_017402	NM_017406	NM_018807	NM_018810	NM_018819	NM_018873	NM_019400	NM_019410	NM_019505	NM_019586	NM_019680	NM_019703	NM_019742	NM_019794	NM_019927	NM_019958	NM_019969	NM_020005	NM_020007	NM_020259	NM_021366	NM_021367	NM_021399	NM_021458	NM_021462	NM_021544	NM_021568	NM_021889	NM_021897	NM_021899	NM_022012	NM_022413	NM_023047	NM_023543	NM_023554	NM_023719	NM_023733	NM_024184	NM_024209	NM_024225	NM_024226	NM_024289	NM_024436	NM_024459	NM_025282	NM_025287	NM_025408	NM_025451	NM_025541	NM_025578	NM_025661	NM_025762	NM_025773	NM_025807	NM_025853	NM_025866	NM_025932	NM_025965	NM_026057	NM_026067	NM_026236	NM_026275	NM_026302	NM_026496	NM_026501	NM_026505	NM_026534	NM_026574	NM_026760	NM_027322	NM_027384	NM_027435	NM_027490	NM_027491	NM_027504	NM_027626	NM_027642	NM_027756	NM_027875	NM_027884	NM_027920	NM_027946	NM_027947	NM_028007	NM_028061	NM_028076	NM_028141	NM_028234	NM_028291	NM_028317	NM_028319	NM_028349	NM_028446	NM_028711	NM_028722	NM_028768	NM_028774	NM_028789	NM_028792	NM_028793	NM_028835	NM_028860	NM_028881	NM_028906	NM_028933	NM_029270	NM_029348	NM_029423	NM_029575	NM_029749	NM_029793	NM_029869	NM_029870	NM_029928	NM_029947	NM_029977	NM_029998	NM_030168	NM_030179	NM_030258	NM_030263	NM_030708	NM_030886	NM_031182	NM_031256	NM_031408	NM_032000	NM_032396	NM_033374	NM_033562	NM_033623	NM_033652	NM_053009	NM_053099	NM_054068	NM_080561	NM_130450	NM_130867	NM_130885	NM_133201	NM_133656	NM_133663	NM_133673	NM_133739	NM_133741	NM_133906	NM_133962	NM_134130	NM_134163	NM_138580	NM_138589	NM_138679	NM_138680	NM_138719	NM_138744	NM_139232	NM_139298	NM_139300	NM_139311	NM_144516	NM_144812	NM_144851	NM_144871	NM_145138	NM_145418	NM_145514	NM_145625	NM_145711	NM_145923	NM_145962	NM_145970	NM_146001	NM_146095	NM_146151	NM_146161	NM_146241	NM_146245	NM_146253	NM_148925	NM_153082	NM_153157	NM_153161	NM_153403	NM_153420	NM_153421	NM_153457	NM_153458	NM_153550	NM_153560	NM_153567	NM_153794	NM_171824	NM_172151	NM_172153	NM_172277	NM_172298	NM_172372	NM_172416	NM_172421	NM_172440	NM_172445	NM_172446	NM_172465	NM_172466	NM_172468	NM_172475	NM_172495	NM_172525	NM_172543	NM_172563	NM_172569	NM_172593	NM_172600	NM_172615	NM_172643	NM_172645	NM_172662	NM_172666	NM_172668	NM_172677	NM_172684	NM_172699	NM_172731	NM_172734	NM_172751	NM_172765	NM_172790	NM_172838	NM_172839	NM_172856	NM_172858	NM_172863	NM_172913	NM_172924	NM_172943	NM_172945	NM_173018	NM_173026	NM_173038	NM_173399	NM_173406	NM_173735	NM_173756	NM_173764	NM_174847	NM_174851	NM_174997	NM_175025	NM_175162	NM_175201	NM_175224	NM_175273	NM_175306	NM_175341	NM_175344	NM_175381	NM_175392	NM_175445	NM_175475	NM_175484	NM_175486	NM_175494	NM_175510	NM_175686	NM_175937	NM_176841	NM_176845	NM_176846	NM_176893	NM_176958	NM_177099	NM_177124	NM_177139	NM_177185	NM_177192	NM_177290	NM_177305	NM_177326	NM_177338	NM_177378	NM_177412	NM_177466	NM_177561	NM_177644	NM_177698	NM_177733	NM_177739	NM_177740	NM_177762	NM_177771	NM_177774	NM_177855	NM_177906	NM_178051	NM_178111	NM_178116	NM_178162	NM_178256	NM_178267	NM_178606	NM_178609	NM_178615	NM_178621	NM_178654	NM_178691	NM_178721	NM_178728	NM_178750	NM_178764	NM_178766	NM_178803	NM_178854	NM_178872	NM_178892	NM_178920	NM_178922	NM_180600	NM_181401	NM_181585	NM_181595	NM_181650	NM_183034	NM_183138	NM_183225	NM_183261	NM_183417	NM_194051	NM_194052	NM_194053	NM_194054	NM_194061	NM_194262	NM_198010	NM_198022	NM_198111	NM_198122	NM_198160	NM_198164	NM_199022	NM_199308	NM_207110	NM_207222	NM_207515	NM_207636	NM_207680	NM_207681	NM_207685	NM_207686	NM_207692																																																																																																																																																																																																																																																																																																																																																																																																																																																																																																																																																																																																																																																																																																																																																																																																																																																																																																																																																																																																																																																																																																																																																																																																																																																																																																																																																																																																																																																																																																																																																																																																																																																																																																																																																																																																																																																																																																																																																																																																																																																																																																																																																																																																																																																																																																																																																																																																																																																																																																																																																																																																																																																																																																																																																																																							
miR-96/507/1271	mmu-miR-96	NM_001001160	NM_001001335	NM_001001883	NM_001001932	NM_001001985	NM_001002012	NM_001003909	NM_001003917	NM_001004144	NM_001004177	NM_001004182	NM_001004363	NM_001005232	NM_001005422	NM_001005510	NM_001005511	NM_001005605	NM_001007570	NM_001009818	NM_001009927	NM_001009949	NM_001011874	NM_001013024	NM_001013391	NM_001015046	NM_001018042	NM_001024205	NM_001024512	NM_001024602	NM_001024619	NM_001024703	NM_001024856	NM_001024857	NM_001024955	NM_001025192	NM_001025305	NM_001025312	NM_001025559	NM_001025560	NM_001025600	NM_001025615	NM_001029850	NM_001029877	NM_001029889	NM_001030293	NM_001033145	NM_001033156	NM_001033167	NM_001033222	NM_001033261	NM_001033275	NM_001033279	NM_001033285	NM_001033330	NM_001033342	NM_001033420	NM_001033795	NM_001034013	NM_001035854	NM_001037099	NM_001037726	NM_001037759	NM_001037931	NM_001037937	NM_001038635	NM_001038698	NM_001038710	NM_001038999	NM_001039000	NM_001039079	NM_001039106	NM_001039147	NM_001039179	NM_001039180	NM_001039466	NM_001039551	NM_001039644	NM_001039653	NM_001042438	NM_001042591	NM_001042607	NM_001042660	NM_001042719	NM_001042726	NM_001044719	NM_001048208	NM_001076789	NM_001077354	NM_001077359	NM_001077360	NM_001077364	NM_001077398	NM_001077495	NM_001077514	NM_001077515	NM_001079849	NM_001080118	NM_001080774	NM_001080775	NM_001080780	NM_001080814	NM_001080932	NM_001081039	NM_001081049	NM_001081050	NM_001081092	NM_001081109	NM_001081135	NM_001081153	NM_001081161	NM_001081166	NM_001081173	NM_001081176	NM_001081191	NM_001081195	NM_001081216	NM_001081225	NM_001081267	NM_001081279	NM_001081298	NM_001081315	NM_001081320	NM_001081336	NM_001081344	NM_001081347	NM_001081371	NM_001081409	NM_001081414	NM_001081445	NM_001081557	NM_001081979	NM_001083315	NM_001083316	NM_001083318	NM_001083320	NM_001083321	NM_001083587	NM_001083937	NM_001083967	NM_001085440	NM_001085448	NM_001085449	NM_001085450	NM_001085453	NM_001085549	NM_001093764	NM_001093765	NM_001093766	NM_001098171	NM_001098425	NM_001099298	NM_001099299	NM_001100449	NM_001100452	NM_001102458	NM_001102615	NM_001103179	NM_001104616	NM_001109661	NM_001109750	NM_001109757	NM_001109873	NM_001110195	NM_001110204	NM_001110205	NM_001110216	NM_001110222	NM_001110223	NM_001110224	NM_001110228	NM_001110229	NM_001110230	NM_001110231	NM_001110232	NM_001110253	NM_001112796	NM_001112798	NM_001113188	NM_001113189	NM_001113198	NM_001113204	NM_001113325	NM_001113331	NM_001113355	NM_001113414	NM_001113415	NM_001113423	NM_001113517	NM_001113559	NM_001114311	NM_001114333	NM_001122667	NM_001122892	NM_001122893	NM_001127191	NM_001127363	NM_001128307	NM_001128308	NM_001130529	NM_001134384	NM_001135727	NM_001135728	NM_001142655	NM_001142745	NM_001142916	NM_001142918	NM_001142919	NM_001142920	NM_001142921	NM_001142922	NM_001142923	NM_001142924	NM_001143834	NM_001145802	NM_001145803	NM_001145886	NM_001145887	NM_001145952	NM_001145954	NM_001145977	NM_001146180	NM_001146287	NM_001159349	NM_001159354	NM_001159482	NM_001159517	NM_001159533	NM_001159534	NM_001159535	NM_001159729	NM_001159907	NM_001159965	NM_001159966	NM_001159967	NM_001159968	NM_001160214	NM_001160292	NM_001160293	NM_001160366	NM_001160368	NM_001161362	NM_001161420	NM_001161431	NM_001161618	NM_001161774	NM_001161800	NM_001161822	NM_001162477	NM_001162846	NM_001162870	NM_001162943	NM_001162946	NM_001163015	NM_001163016	NM_001163017	NM_001163144	NM_001163397	NM_001163399	NM_001163572	NM_001163635	NM_001163703	NM_001164198	NM_001164199	NM_001164200	NM_001164249	NM_001164250	NM_001164252	NM_001164253	NM_001164272	NM_001164275	NM_001164359	NM_001164360	NM_001164361	NM_001164566	NM_001164663	NM_001164791	NM_001164806	NM_001166065	NM_001166391	NM_001166584	NM_001166585	NM_001167777	NM_001167799	NM_001168225	NM_001168226	NM_001168227	NM_001168228	NM_001168229	NM_001168230	NM_001168277	NM_001168497	NM_001168539	NM_001168540	NM_001168541	NM_001168621	NM_001168622	NM_001168623	NM_001169114	NM_001170433	NM_001170669	NM_001170847	NM_001170866	NM_001170867	NM_001170868	NM_001170978	NM_001171034	NM_001171035	NM_001171036	NM_001174047	NM_001174048	NM_001174049	NM_001174050	NM_001174086	NM_001174170	NM_001177360	NM_001177361	NM_001177362	NM_001177556	NM_001177557	NM_001177558	NM_001177559	NM_001177560	NM_001177629	NM_001177759	NM_001177792	NM_001177793	NM_001177843	NM_001177844	NM_001177883	NM_001177955	NM_001177956	NM_001177957	NM_001177958	NM_001177959	NM_001177960	NM_001177961	NM_001177962	NM_001177995	NM_001178049	NM_001184706	NM_001184708	NM_001184709	NM_001184710	NM_001184711	NM_001185153	NM_001193303	NM_001195003	NM_001195004	NM_001195046	NM_001195047	NM_001195048	NM_001195049	NM_001195268	NM_001197024	NM_001198785	NM_001198787	NM_001198811	NM_001198914	NM_001199105	NM_001199186	NM_001199283	NM_001199284	NM_001199304	NM_001199305	NM_001199676	NM_001204165	NM_001204166	NM_001204275	NM_001204276	NM_001204277	NM_001204278	NM_001204279	NM_001204280	NM_001204281	NM_001204914	NM_001205132	NM_001205133	NM_001205204	NM_001205345	NM_001205346	NM_001205391	NM_001205392	NM_001242396	NM_001242934	NM_001243052	NM_001243053	NM_007377	NM_007379	NM_007384	NM_007394	NM_007405	NM_007418	NM_007435	NM_007439	NM_007479	NM_007495	NM_007501	NM_007548	NM_007564	NM_007602	NM_007610	NM_007615	NM_007623	NM_007626	NM_007635	NM_007678	NM_007687	NM_007715	NM_007798	NM_007803	NM_007869	NM_007872	NM_007892	NM_007896	NM_007924	NM_007937	NM_007963	NM_007964	NM_008031	NM_008033	NM_008037	NM_008053	NM_008054	NM_008078	NM_008080	NM_008082	NM_008095	NM_008135	NM_008163	NM_008165	NM_008235	NM_008239	NM_008301	NM_008304	NM_008377	NM_008379	NM_008425	NM_008466	NM_008477	NM_008478	NM_008547	NM_008601	NM_008621	NM_008624	NM_008659	NM_008681	NM_008730	NM_008778	NM_008797	NM_008839	NM_008860	NM_008879	NM_008927	NM_008928	NM_008981	NM_008995	NM_008999	NM_009007	NM_009011	NM_009041	NM_009061	NM_009124	NM_009176	NM_009179	NM_009182	NM_009199	NM_009222	NM_009231	NM_009261	NM_009320	NM_009322	NM_009323	NM_009333	NM_009334	NM_009346	NM_009348	NM_009384	NM_009416	NM_009456	NM_009498	NM_009502	NM_009510	NM_009535	NM_009536	NM_009538	NM_009551	NM_009572	NM_009574	NM_009575	NM_009616	NM_009635	NM_009688	NM_009726	NM_009727	NM_009737	NM_009741	NM_009753	NM_009754	NM_009767	NM_009781	NM_009795	NM_009824	NM_009829	NM_009847	NM_009848	NM_009872	NM_009886	NM_009951	NM_009952	NM_010025	NM_010048	NM_010096	NM_010111	NM_010124	NM_010137	NM_010140	NM_010160	NM_010193	NM_010225	NM_010242	NM_010243	NM_010248	NM_010275	NM_010286	NM_010306	NM_010345	NM_010367	NM_010415	NM_010485	NM_010486	NM_010488	NM_010513	NM_010570	NM_010586	NM_010683	NM_010698	NM_010720	NM_010722	NM_010731	NM_010788	NM_010831	NM_010833	NM_010848	NM_010897	NM_010942	NM_011051	NM_011058	NM_011072	NM_011083	NM_011100	NM_011104	NM_011111	NM_011169	NM_011200	NM_011201	NM_011368	NM_011372	NM_011396	NM_011406	NM_011444	NM_011445	NM_011462	NM_011532	NM_011546	NM_011581	NM_011714	NM_011779	NM_011780	NM_011800	NM_011839	NM_011843	NM_011858	NM_011886	NM_011894	NM_011895	NM_011935	NM_011946	NM_011961	NM_011995	NM_012037	NM_012051	NM_013454	NM_013464	NM_013469	NM_013518	NM_013565	NM_013634	NM_013649	NM_013685	NM_013700	NM_013703	NM_013723	NM_013779	NM_013813	NM_013875	NM_013879	NM_013901	NM_015728	NM_015760	NM_015764	NM_015785	NM_016697	NM_016711	NM_016714	NM_016742	NM_016786	NM_016789	NM_016851	NM_016888	NM_016898	NM_016962	NM_016969	NM_016972	NM_016976	NM_017368	NM_017392	NM_017463	NM_018732	NM_018733	NM_018744	NM_018745	NM_018770	NM_018789	NM_018814	NM_018852	NM_018871	NM_019427	NM_019442	NM_019570	NM_019572	NM_019643	NM_019651	NM_019688	NM_019704	NM_019739	NM_019740	NM_019763	NM_019764	NM_019768	NM_019829	NM_019834	NM_019923	NM_019935	NM_019958	NM_019972	NM_020007	NM_020009	NM_020259	NM_020263	NM_020278	NM_020333	NM_020601	NM_021284	NM_021320	NM_021361	NM_021362	NM_021366	NM_021383	NM_021389	NM_021458	NM_021459	NM_021524	NM_021543	NM_021548	NM_021712	NM_021880	NM_021897	NM_022021	NM_022332	NM_022420	NM_022995	NM_023047	NM_023122	NM_023220	NM_023248	NM_023564	NM_023633	NM_023635	NM_023850	NM_023852	NM_023884	NM_023908	NM_024190	NM_024427	NM_024431	NM_024452	NM_024459	NM_025278	NM_025285	NM_025382	NM_025414	NM_025451	NM_025494	NM_025531	NM_025572	NM_025729	NM_025757	NM_025788	NM_025807	NM_025841	NM_025855	NM_025937	NM_025948	NM_025949	NM_025985	NM_026102	NM_026148	NM_026164	NM_026184	NM_026202	NM_026221	NM_026244	NM_026295	NM_026417	NM_026420	NM_026436	NM_026448	NM_026484	NM_026496	NM_026603	NM_026669	NM_026721	NM_026735	NM_026845	NM_026879	NM_026993	NM_027016	NM_027052	NM_027144	NM_027226	NM_027322	NM_027349	NM_027395	NM_027425	NM_027434	NM_027450	NM_027504	NM_027652	NM_027739	NM_027807	NM_027871	NM_027874	NM_027884	NM_027892	NM_027897	NM_027915	NM_028044	NM_028061	NM_028108	NM_028135	NM_028277	NM_028339	NM_028450	NM_028476	NM_028521	NM_028664	NM_028712	NM_028758	NM_028763	NM_028776	NM_028784	NM_028789	NM_028809	NM_028814	NM_028829	NM_028860	NM_028940	NM_028976	NM_029035	NM_029068	NM_029148	NM_029632	NM_029742	NM_029784	NM_029789	NM_029791	NM_029834	NM_029846	NM_029870	NM_029885	NM_029896	NM_030018	NM_030131	NM_030139	NM_030201	NM_030250	NM_030563	NM_030708	NM_031373	NM_033144	NM_033398	NM_033475	NM_033562	NM_033565	NM_053106	NM_053186	NM_053207	NM_053242	NM_053246	NM_053272	NM_054044	NM_054057	NM_080288	NM_080437	NM_080559	NM_080708	NM_080788	NM_080795	NM_080855	NM_130458	NM_130879	NM_133197	NM_133206	NM_133218	NM_133220	NM_133352	NM_133648	NM_133649	NM_133667	NM_133672	NM_133710	NM_133748	NM_133750	NM_133778	NM_133796	NM_133810	NM_133819	NM_133825	NM_133828	NM_133847	NM_133853	NM_133865	NM_133889	NM_133950	NM_133985	NM_134015	NM_134068	NM_134074	NM_134082	NM_134094	NM_134100	NM_134131	NM_138657	NM_138677	NM_138679	NM_138953	NM_139059	NM_139144	NM_139147	NM_139226	NM_139272	NM_139294	NM_139306	NM_139308	NM_144545	NM_144557	NM_144800	NM_144812	NM_144819	NM_144825	NM_144846	NM_144865	NM_144866	NM_144882	NM_144887	NM_144925	NM_145142	NM_145152	NM_145358	NM_145406	NM_145426	NM_145430	NM_145452	NM_145457	NM_145476	NM_145502	NM_145604	NM_145614	NM_145633	NM_145711	NM_145832	NM_145923	NM_145928	NM_145930	NM_145963	NM_145985	NM_146047	NM_146090	NM_146121	NM_146123	NM_146207	NM_146245	NM_146367	NM_148925	NM_152808	NM_152825	NM_153088	NM_153135	NM_153138	NM_153150	NM_153167	NM_153178	NM_153287	NM_153403	NM_153409	NM_153423	NM_153504	NM_153516	NM_153529	NM_153537	NM_153567	NM_153581	NM_153588	NM_153680	NM_153774	NM_153778	NM_170599	NM_172144	NM_172154	NM_172261	NM_172263	NM_172302	NM_172371	NM_172379	NM_172449	NM_172464	NM_172468	NM_172475	NM_172496	NM_172509	NM_172512	NM_172513	NM_172518	NM_172536	NM_172554	NM_172557	NM_172621	NM_172627	NM_172631	NM_172643	NM_172653	NM_172673	NM_172705	NM_172803	NM_172805	NM_172839	NM_172861	NM_172863	NM_172870	NM_172913	NM_172941	NM_172958	NM_172961	NM_173016	NM_173182	NM_173363	NM_173388	NM_173406	NM_173408	NM_173413	NM_173423	NM_173424	NM_173451	NM_173764	NM_173781	NM_173867	NM_174847	NM_175093	NM_175104	NM_175126	NM_175145	NM_175149	NM_175162	NM_175178	NM_175191	NM_175226	NM_175235	NM_175274	NM_175312	NM_175331	NM_175414	NM_175448	NM_175472	NM_175484	NM_175485	NM_175507	NM_175511	NM_175564	NM_175642	NM_175933	NM_176833	NM_176834	NM_176841	NM_176845	NM_177056	NM_177089	NM_177124	NM_177278	NM_177289	NM_177305	NM_177364	NM_177381	NM_177383	NM_177390	NM_177547	NM_177572	NM_177608	NM_177619	NM_177628	NM_177630	NM_177632	NM_177664	NM_177740	NM_177771	NM_177798	NM_177814	NM_177855	NM_177863	NM_177906	NM_177914	NM_178027	NM_178041	NM_178065	NM_178082	NM_178118	NM_178256	NM_178395	NM_178397	NM_178398	NM_178421	NM_178608	NM_178621	NM_178633	NM_178634	NM_178654	NM_178665	NM_178667	NM_178671	NM_178694	NM_178704	NM_178721	NM_178740	NM_178741	NM_178777	NM_178778	NM_178779	NM_178803	NM_180599	NM_181039	NM_181397	NM_181854	NM_182939	NM_183016	NM_183027	NM_183028	NM_183034	NM_183037	NM_183144	NM_183262	NM_183285	NM_183311	NM_194268	NM_194342	NM_197987	NM_198023	NM_198105	NM_198163	NM_198620	NM_198647	NM_198683	NM_198862	NM_198863	NM_199022	NM_199299	NM_199323	NM_199449	NM_201242	NM_203507	NM_207176	NM_207215	NM_207220	NM_207221	NM_207255	NM_207583	NM_207659	NM_207675	NM_207676	NM_207680	NM_207681	NM_207685	NM_207686	NM_211355	NM_211358	NM_212435																																																																																																																																																																																																																																																																																																																																																																																																																																																																																																																																																																																																																																																																																																																																																																																																																																																																																																																																																																																																																																																																																																																																																																																																																																																																																																																																																																																																																																																																																																																																																																																																																																																																																																																																																																																																																																																																																																																																																																																																																																																																																																																																																																																																																																																																																																																																																																																																																																		
miR-181abcd/4262	mmu-miR-181a/mmu-miR-181b/mmu-miR-181c/mmu-miR-181d	NM_001001160	NM_001001176	NM_001001180	NM_001001182	NM_001001488	NM_001001806	NM_001001980	NM_001003671	NM_001003672	NM_001003717	NM_001003898	NM_001003899	NM_001004185	NM_001005358	NM_001005419	NM_001005424	NM_001005475	NM_001005740	NM_001005748	NM_001007567	NM_001008427	NM_001008545	NM_001008546	NM_001009818	NM_001013360	NM_001013362	NM_001013367	NM_001013379	NM_001013386	NM_001013391	NM_001013411	NM_001013749	NM_001013806	NM_001014399	NM_001014422	NM_001014423	NM_001014424	NM_001024205	NM_001024526	NM_001024726	NM_001024837	NM_001025067	NM_001025093	NM_001025192	NM_001025392	NM_001025393	NM_001025428	NM_001025429	NM_001025430	NM_001025431	NM_001025559	NM_001025560	NM_001025565	NM_001025568	NM_001025581	NM_001025594	NM_001029838	NM_001029878	NM_001029890	NM_001031772	NM_001033122	NM_001033123	NM_001033156	NM_001033172	NM_001033206	NM_001033228	NM_001033238	NM_001033257	NM_001033274	NM_001033285	NM_001033313	NM_001033319	NM_001033347	NM_001033355	NM_001033369	NM_001033422	NM_001033432	NM_001033475	NM_001033540	NM_001033636	NM_001033711	NM_001035239	NM_001035240	NM_001035241	NM_001035242	NM_001035243	NM_001036684	NM_001037098	NM_001037719	NM_001037726	NM_001037754	NM_001037764	NM_001037846	NM_001037847	NM_001037922	NM_001037937	NM_001038607	NM_001038609	NM_001038625	NM_001038637	NM_001038642	NM_001038698	NM_001038999	NM_001039089	NM_001039094	NM_001039138	NM_001039139	NM_001039231	NM_001039388	NM_001039474	NM_001039537	NM_001039543	NM_001040106	NM_001042502	NM_001042503	NM_001042504	NM_001042591	NM_001042660	NM_001042707	NM_001042752	NM_001043354	NM_001045959	NM_001045964	NM_001048267	NM_001076676	NM_001076789	NM_001077354	NM_001077406	NM_001077407	NM_001077695	NM_001079686	NM_001080755	NM_001080794	NM_001080795	NM_001080796	NM_001080797	NM_001080798	NM_001080948	NM_001081013	NM_001081034	NM_001081037	NM_001081049	NM_001081071	NM_001081080	NM_001081081	NM_001081097	NM_001081103	NM_001081113	NM_001081146	NM_001081158	NM_001081161	NM_001081164	NM_001081170	NM_001081182	NM_001081193	NM_001081216	NM_001081225	NM_001081229	NM_001081237	NM_001081249	NM_001081267	NM_001081276	NM_001081278	NM_001081290	NM_001081292	NM_001081337	NM_001081350	NM_001081360	NM_001081383	NM_001081409	NM_001081412	NM_001081414	NM_001081421	NM_001081426	NM_001081433	NM_001081436	NM_001081678	NM_001081684	NM_001081685	NM_001081750	NM_001081979	NM_001082412	NM_001083316	NM_001083319	NM_001083341	NM_001083628	NM_001083806	NM_001085373	NM_001085374	NM_001085507	NM_001098636	NM_001099308	NM_001099624	NM_001102455	NM_001102456	NM_001103181	NM_001109657	NM_001109661	NM_001109688	NM_001109749	NM_001109873	NM_001110140	NM_001110216	NM_001110251	NM_001110275	NM_001110778	NM_001110783	NM_001111021	NM_001111022	NM_001111023	NM_001111030	NM_001111051	NM_001111052	NM_001111268	NM_001111291	NM_001111292	NM_001112731	NM_001112798	NM_001113362	NM_001113364	NM_001113379	NM_001113417	NM_001113418	NM_001113419	NM_001113420	NM_001113421	NM_001113517	NM_001113533	NM_001113559	NM_001114098	NM_001114116	NM_001114179	NM_001114333	NM_001114334	NM_001114609	NM_001114664	NM_001115076	NM_001123037	NM_001123038	NM_001123327	NM_001123386	NM_001126047	NM_001127363	NM_001127382	NM_001128151	NM_001134459	NM_001134460	NM_001134461	NM_001134474	NM_001134475	NM_001139520	NM_001142411	NM_001142918	NM_001142919	NM_001142920	NM_001142921	NM_001142922	NM_001142923	NM_001142924	NM_001143834	NM_001145804	NM_001145820	NM_001145824	NM_001145826	NM_001145830	NM_001145896	NM_001145897	NM_001145919	NM_001145924	NM_001145925	NM_001145948	NM_001145952	NM_001145954	NM_001145959	NM_001145965	NM_001146120	NM_001146121	NM_001146122	NM_001146123	NM_001146124	NM_001159361	NM_001159392	NM_001159516	NM_001159517	NM_001159548	NM_001159549	NM_001159589	NM_001159590	NM_001159603	NM_001159604	NM_001159605	NM_001159606	NM_001159941	NM_001159952	NM_001159957	NM_001159960	NM_001160139	NM_001160268	NM_001161483	NM_001161618	NM_001162864	NM_001162917	NM_001162922	NM_001162941	NM_001162942	NM_001162945	NM_001162999	NM_001163007	NM_001163008	NM_001163013	NM_001163026	NM_001163073	NM_001163215	NM_001163216	NM_001163217	NM_001163307	NM_001163308	NM_001163332	NM_001163333	NM_001163397	NM_001163399	NM_001163501	NM_001163502	NM_001163645	NM_001163703	NM_001163759	NM_001163794	NM_001164274	NM_001164357	NM_001164358	NM_001164367	NM_001164493	NM_001164497	NM_001164498	NM_001164499	NM_001164659	NM_001164677	NM_001164678	NM_001164689	NM_001164797	NM_001164806	NM_001165949	NM_001165954	NM_001165955	NM_001165956	NM_001166207	NM_001166365	NM_001166531	NM_001166532	NM_001166583	NM_001166584	NM_001166585	NM_001166661	NM_001167872	NM_001167873	NM_001167883	NM_001167983	NM_001167988	NM_001168273	NM_001168277	NM_001168505	NM_001168655	NM_001168656	NM_001168657	NM_001169576	NM_001169577	NM_001170345	NM_001170395	NM_001170454	NM_001170555	NM_001170556	NM_001170694	NM_001170866	NM_001170867	NM_001170868	NM_001170907	NM_001170953	NM_001173506	NM_001174047	NM_001174048	NM_001174049	NM_001174050	NM_001177399	NM_001177406	NM_001177407	NM_001177550	NM_001177568	NM_001177570	NM_001177629	NM_001177881	NM_001177882	NM_001177883	NM_001177967	NM_001177968	NM_001185020	NM_001185021	NM_001190376	NM_001190378	NM_001190379	NM_001195065	NM_001195066	NM_001195086	NM_001195096	NM_001195284	NM_001195485	NM_001195486	NM_001195487	NM_001195538	NM_001195539	NM_001197024	NM_001197321	NM_001197322	NM_001199059	NM_001199083	NM_001199084	NM_001199141	NM_001199146	NM_001199147	NM_001199203	NM_001199204	NM_001199205	NM_001199304	NM_001199305	NM_001199307	NM_001199308	NM_001200038	NM_001204912	NM_001205043	NM_001205044	NM_001205270	NM_001205341	NM_001214911	NM_001242349	NM_001242378	NM_001242379	NM_001242380	NM_001242381	NM_001242382	NM_001242383	NM_001242388	NM_001242411	NM_001243046	NM_001243047	NM_007396	NM_007466	NM_007478	NM_007481	NM_007488	NM_007508	NM_007564	NM_007566	NM_007625	NM_007626	NM_007673	NM_007690	NM_007706	NM_007726	NM_007754	NM_007766	NM_007767	NM_007892	NM_007901	NM_007913	NM_007925	NM_007935	NM_007936	NM_007956	NM_007961	NM_007966	NM_007981	NM_008010	NM_008019	NM_008031	NM_008088	NM_008098	NM_008105	NM_008139	NM_008173	NM_008226	NM_008252	NM_008308	NM_008371	NM_008379	NM_008441	NM_008444	NM_008465	NM_008478	NM_008501	NM_008516	NM_008538	NM_008549	NM_008562	NM_008634	NM_008636	NM_008651	NM_008667	NM_008678	NM_008684	NM_008696	NM_008702	NM_008710	NM_008764	NM_008775	NM_008871	NM_008888	NM_008937	NM_008942	NM_008960	NM_008988	NM_009009	NM_009011	NM_009021	NM_009028	NM_009031	NM_009124	NM_009145	NM_009183	NM_009188	NM_009223	NM_009231	NM_009261	NM_009274	NM_009285	NM_009288	NM_009304	NM_009333	NM_009344	NM_009346	NM_009370	NM_009380	NM_009391	NM_009395	NM_009407	NM_009456	NM_009458	NM_009459	NM_009537	NM_009545	NM_009551	NM_009574	NM_009575	NM_009579	NM_009613	NM_009621	NM_009622	NM_009627	NM_009643	NM_009671	NM_009677	NM_009688	NM_009691	NM_009715	NM_009721	NM_009723	NM_009727	NM_009741	NM_009754	NM_009767	NM_009790	NM_009821	NM_009823	NM_009824	NM_009832	NM_009847	NM_009881	NM_009939	NM_009952	NM_009955	NM_009957	NM_009959	NM_009960	NM_009961	NM_009974	NM_010028	NM_010076	NM_010078	NM_010134	NM_010155	NM_010161	NM_010166	NM_010228	NM_010234	NM_010250	NM_010258	NM_010264	NM_010273	NM_010274	NM_010308	NM_010315	NM_010345	NM_010349	NM_010402	NM_010408	NM_010434	NM_010449	NM_010450	NM_010466	NM_010472	NM_010486	NM_010488	NM_010554	NM_010561	NM_010600	NM_010610	NM_010690	NM_010714	NM_010731	NM_010788	NM_010801	NM_010838	NM_010900	NM_010928	NM_011041	NM_011052	NM_011058	NM_011078	NM_011098	NM_011103	NM_011104	NM_011144	NM_011151	NM_011179	NM_011276	NM_011277	NM_011344	NM_011376	NM_011380	NM_011382	NM_011401	NM_011406	NM_011444	NM_011445	NM_011498	NM_011578	NM_011584	NM_011595	NM_011603	NM_011626	NM_011630	NM_011631	NM_011669	NM_011699	NM_011748	NM_011765	NM_011782	NM_011803	NM_011807	NM_011808	NM_011816	NM_011889	NM_011898	NM_011949	NM_011976	NM_013469	NM_013488	NM_013506	NM_013514	NM_013528	NM_013540	NM_013551	NM_013565	NM_013625	NM_013626	NM_013635	NM_013672	NM_013693	NM_013699	NM_013720	NM_013723	NM_013815	NM_013827	NM_013864	NM_013880	NM_013904	NM_013928	NM_015734	NM_015753	NM_015800	NM_015804	NM_015822	NM_016663	NM_016670	NM_016678	NM_016713	NM_016716	NM_016912	NM_018804	NM_018812	NM_018823	NM_018851	NM_018871	NM_018880	NM_019389	NM_019460	NM_019491	NM_019550	NM_019579	NM_019640	NM_019651	NM_019658	NM_019677	NM_019713	NM_019797	NM_019812	NM_019874	NM_019978	NM_019983	NM_020000	NM_020007	NM_020050	NM_020252	NM_020263	NM_021275	NM_021339	NM_021361	NM_021372	NM_021395	NM_021422	NM_021436	NM_021500	NM_021531	NM_021716	NM_021876	NM_021878	NM_021881	NM_022019	NM_022027	NM_022305	NM_022378	NM_022813	NM_022985	NM_023045	NM_023184	NM_023423	NM_023579	NM_023612	NM_023670	NM_023872	NM_023876	NM_023887	NM_023900	NM_024207	NM_024288	NM_024451	NM_024452	NM_024457	NM_024459	NM_025334	NM_025359	NM_025408	NM_025454	NM_025514	NM_025558	NM_025564	NM_025638	NM_025669	NM_025722	NM_025729	NM_025757	NM_025900	NM_025937	NM_025949	NM_025951	NM_025967	NM_026037	NM_026054	NM_026082	NM_026145	NM_026201	NM_026331	NM_026383	NM_026440	NM_026482	NM_026495	NM_026574	NM_026629	NM_026910	NM_026917	NM_026931	NM_027130	NM_027149	NM_027184	NM_027192	NM_027238	NM_027349	NM_027373	NM_027409	NM_027470	NM_027485	NM_027490	NM_027498	NM_027569	NM_027652	NM_027664	NM_027756	NM_027760	NM_027807	NM_027881	NM_027884	NM_027947	NM_028011	NM_028014	NM_028082	NM_028108	NM_028123	NM_028137	NM_028194	NM_028248	NM_028266	NM_028298	NM_028372	NM_028523	NM_028546	NM_028623	NM_028708	NM_028724	NM_028744	NM_028789	NM_028815	NM_028821	NM_028862	NM_028876	NM_029081	NM_029083	NM_029250	NM_029281	NM_029348	NM_029457	NM_029525	NM_029610	NM_029709	NM_029749	NM_029793	NM_029870	NM_029896	NM_029897	NM_029933	NM_029967	NM_030138	NM_030139	NM_030167	NM_030234	NM_030249	NM_030250	NM_030564	NM_030595	NM_030689	NM_030692	NM_030695	NM_030706	NM_030708	NM_030722	NM_030732	NM_030750	NM_031158	NM_031256	NM_031408	NM_031998	NM_032393	NM_033134	NM_033144	NM_033552	NM_033562	NM_033652	NM_053089	NM_053094	NM_053105	NM_053202	NM_053268	NM_054040	NM_054056	NM_054057	NM_054068	NM_054072	NM_054078	NM_054087	NM_057173	NM_080437	NM_080555	NM_080560	NM_080847	NM_130862	NM_130863	NM_130895	NM_133218	NM_133219	NM_133222	NM_133236	NM_133247	NM_133352	NM_133710	NM_133718	NM_133791	NM_133815	NM_133828	NM_133829	NM_133847	NM_133907	NM_133910	NM_133917	NM_133919	NM_133957	NM_133967	NM_134020	NM_134077	NM_134083	NM_134094	NM_134117	NM_138587	NM_138661	NM_138662	NM_138663	NM_138744	NM_138753	NM_139065	NM_139144	NM_139294	NM_139298	NM_144516	NM_144533	NM_144550	NM_144552	NM_144811	NM_144812	NM_144825	NM_144851	NM_144904	NM_145078	NM_145367	NM_145393	NM_145401	NM_145470	NM_145501	NM_145515	NM_145525	NM_145534	NM_145556	NM_145711	NM_145833	NM_145964	NM_146083	NM_146095	NM_146118	NM_146135	NM_146156	NM_146194	NM_146243	NM_148932	NM_148950	NM_152809	NM_153058	NM_153131	NM_153135	NM_153141	NM_153157	NM_153178	NM_153392	NM_153406	NM_153410	NM_153421	NM_153422	NM_153458	NM_153507	NM_153546	NM_153560	NM_153599	NM_153787	NM_170599	NM_172117	NM_172153	NM_172301	NM_172407	NM_172409	NM_172445	NM_172513	NM_172514	NM_172524	NM_172546	NM_172563	NM_172579	NM_172593	NM_172596	NM_172615	NM_172643	NM_172663	NM_172664	NM_172668	NM_172677	NM_172682	NM_172694	NM_172707	NM_172771	NM_172780	NM_172790	NM_172803	NM_172814	NM_172815	NM_172819	NM_172838	NM_172839	NM_172858	NM_172860	NM_172863	NM_172910	NM_172924	NM_172958	NM_172963	NM_172992	NM_173038	NM_173185	NM_173381	NM_173382	NM_173396	NM_173406	NM_173408	NM_173451	NM_173719	NM_173752	NM_173760	NM_173781	NM_174848	NM_174857	NM_175114	NM_175121	NM_175174	NM_175191	NM_175224	NM_175236	NM_175274	NM_175279	NM_175294	NM_175312	NM_175318	NM_175341	NM_175362	NM_175380	NM_175418	NM_175428	NM_175434	NM_175460	NM_175485	NM_175489	NM_175510	NM_175549	NM_175642	NM_176832	NM_176850	NM_176893	NM_177006	NM_177034	NM_177092	NM_177124	NM_177178	NM_177185	NM_177192	NM_177208	NM_177224	NM_177270	NM_177284	NM_177289	NM_177292	NM_177328	NM_177341	NM_177373	NM_177378	NM_177412	NM_177548	NM_177583	NM_177584	NM_177658	NM_177664	NM_177687	NM_177718	NM_177740	NM_177751	NM_177762	NM_177805	NM_177855	NM_178116	NM_178164	NM_178417	NM_178446	NM_178597	NM_178609	NM_178613	NM_178642	NM_178654	NM_178665	NM_178691	NM_178716	NM_178733	NM_178750	NM_178778	NM_178790	NM_178890	NM_178922	NM_181071	NM_181404	NM_181411	NM_181577	NM_181585	NM_181650	NM_182807	NM_182930	NM_182994	NM_183027	NM_183029	NM_183144	NM_183173	NM_183204	NM_183355	NM_194061	NM_194268	NM_194355	NM_198111	NM_198117	NM_198416	NM_198417	NM_198419	NM_198671	NM_198703	NM_198710	NM_198942	NM_199024	NM_199028	NM_199056	NM_199062	NM_199065	NM_199068	NM_199299	NM_201243	NM_207215	NM_207222	NM_207515	NM_207636	NM_207680	NM_207681	NM_207685	NM_207686	NM_210071	NM_211357	NM_212446																																																																																																																																																																																																																																																																																																																																																																																																																																																																																																																																																																																																																																																																																																																																																																																																																																																																																																																																																																																																																																																																																																																																																																																																																																																																																																																																																																																																																																																																																																																																																																																																																																																																																																																																																																																																																																																																																																																																																																																																																																																																																																																																																																																																																																																																																																																																																																																		
miR-182	mmu-miR-182	NM_001001160	NM_001001335	NM_001001602	NM_001001735	NM_001001883	NM_001001932	NM_001001980	NM_001001985	NM_001004062	NM_001004144	NM_001004363	NM_001005232	NM_001005421	NM_001005510	NM_001005511	NM_001005605	NM_001008424	NM_001009949	NM_001011874	NM_001013024	NM_001017427	NM_001017525	NM_001018042	NM_001024205	NM_001024512	NM_001024526	NM_001024604	NM_001024703	NM_001024856	NM_001024857	NM_001024955	NM_001025192	NM_001025305	NM_001025312	NM_001025559	NM_001025560	NM_001025597	NM_001025600	NM_001029850	NM_001029868	NM_001029877	NM_001029878	NM_001033145	NM_001033156	NM_001033167	NM_001033222	NM_001033261	NM_001033270	NM_001033272	NM_001033275	NM_001033279	NM_001033285	NM_001033286	NM_001033300	NM_001033342	NM_001033369	NM_001033420	NM_001033528	NM_001033988	NM_001034013	NM_001034851	NM_001037099	NM_001037221	NM_001037756	NM_001037759	NM_001037931	NM_001037937	NM_001038698	NM_001038710	NM_001038999	NM_001039000	NM_001039079	NM_001039090	NM_001039106	NM_001039147	NM_001039179	NM_001039180	NM_001039551	NM_001039644	NM_001039653	NM_001042438	NM_001042591	NM_001042660	NM_001042719	NM_001042726	NM_001042727	NM_001044719	NM_001045536	NM_001048139	NM_001048141	NM_001048142	NM_001048208	NM_001077354	NM_001077359	NM_001077360	NM_001077495	NM_001077499	NM_001077514	NM_001077515	NM_001079849	NM_001080769	NM_001080774	NM_001080775	NM_001080780	NM_001080814	NM_001080932	NM_001080948	NM_001081006	NM_001081039	NM_001081049	NM_001081050	NM_001081064	NM_001081092	NM_001081097	NM_001081102	NM_001081109	NM_001081119	NM_001081135	NM_001081153	NM_001081161	NM_001081166	NM_001081173	NM_001081176	NM_001081191	NM_001081195	NM_001081216	NM_001081225	NM_001081267	NM_001081298	NM_001081315	NM_001081344	NM_001081347	NM_001081360	NM_001081371	NM_001081409	NM_001081414	NM_001081422	NM_001081445	NM_001081557	NM_001081956	NM_001081977	NM_001083316	NM_001083318	NM_001083320	NM_001083321	NM_001083587	NM_001083937	NM_001085440	NM_001085492	NM_001085549	NM_001093764	NM_001093765	NM_001093766	NM_001098171	NM_001098225	NM_001098425	NM_001099298	NM_001099628	NM_001100449	NM_001102615	NM_001103177	NM_001103178	NM_001104616	NM_001109661	NM_001109690	NM_001109691	NM_001109750	NM_001109757	NM_001109873	NM_001110147	NM_001110195	NM_001110204	NM_001110205	NM_001110222	NM_001110223	NM_001110224	NM_001110228	NM_001110229	NM_001110230	NM_001110231	NM_001110232	NM_001110253	NM_001111030	NM_001112796	NM_001112798	NM_001113188	NM_001113189	NM_001113198	NM_001113204	NM_001113325	NM_001113355	NM_001113389	NM_001113414	NM_001113415	NM_001113423	NM_001113486	NM_001113487	NM_001113488	NM_001113517	NM_001114124	NM_001114311	NM_001114665	NM_001114977	NM_001115130	NM_001122667	NM_001122759	NM_001123327	NM_001127363	NM_001128169	NM_001128170	NM_001128171	NM_001128307	NM_001128308	NM_001129999	NM_001130000	NM_001134426	NM_001134427	NM_001134465	NM_001135577	NM_001135727	NM_001135728	NM_001136061	NM_001136484	NM_001142745	NM_001142916	NM_001142918	NM_001142919	NM_001142920	NM_001142921	NM_001142922	NM_001142923	NM_001142924	NM_001143834	NM_001145802	NM_001145803	NM_001145834	NM_001145835	NM_001145836	NM_001145886	NM_001145887	NM_001145952	NM_001145954	NM_001145977	NM_001146031	NM_001146180	NM_001146707	NM_001159349	NM_001159482	NM_001159517	NM_001159647	NM_001159648	NM_001159729	NM_001159907	NM_001159965	NM_001159966	NM_001159967	NM_001159968	NM_001160292	NM_001160293	NM_001160316	NM_001160317	NM_001160318	NM_001160368	NM_001160414	NM_001161362	NM_001161420	NM_001161618	NM_001161800	NM_001161817	NM_001161822	NM_001162368	NM_001162369	NM_001162477	NM_001162537	NM_001162846	NM_001162884	NM_001162903	NM_001162946	NM_001163015	NM_001163016	NM_001163017	NM_001163144	NM_001163397	NM_001163399	NM_001163433	NM_001163493	NM_001163572	NM_001163635	NM_001163689	NM_001163703	NM_001163793	NM_001164056	NM_001164099	NM_001164100	NM_001164101	NM_001164190	NM_001164191	NM_001164192	NM_001164198	NM_001164199	NM_001164200	NM_001164226	NM_001164361	NM_001164566	NM_001164663	NM_001164791	NM_001164806	NM_001166065	NM_001166391	NM_001166501	NM_001166584	NM_001166585	NM_001167777	NM_001168225	NM_001168226	NM_001168227	NM_001168228	NM_001168229	NM_001168230	NM_001168277	NM_001168296	NM_001168525	NM_001168526	NM_001168621	NM_001168622	NM_001168623	NM_001169114	NM_001169576	NM_001169577	NM_001170433	NM_001170537	NM_001170643	NM_001170866	NM_001170867	NM_001170868	NM_001171801	NM_001174047	NM_001174048	NM_001174049	NM_001174050	NM_001174086	NM_001177629	NM_001177630	NM_001177631	NM_001177732	NM_001177733	NM_001177759	NM_001177773	NM_001177774	NM_001177792	NM_001177793	NM_001177843	NM_001177844	NM_001177883	NM_001177884	NM_001177900	NM_001177995	NM_001178049	NM_001185153	NM_001190297	NM_001190733	NM_001190734	NM_001193303	NM_001195003	NM_001195004	NM_001195046	NM_001195047	NM_001195048	NM_001195049	NM_001195268	NM_001197024	NM_001198785	NM_001198787	NM_001198914	NM_001199105	NM_001199186	NM_001199283	NM_001199284	NM_001199304	NM_001199305	NM_001199676	NM_001204165	NM_001204166	NM_001205098	NM_001205132	NM_001205133	NM_001205204	NM_001205361	NM_001205362	NM_001205367	NM_001242396	NM_001242934	NM_001243052	NM_001243053	NM_007377	NM_007379	NM_007384	NM_007394	NM_007399	NM_007405	NM_007418	NM_007435	NM_007479	NM_007495	NM_007501	NM_007540	NM_007548	NM_007564	NM_007610	NM_007623	NM_007678	NM_007687	NM_007697	NM_007715	NM_007727	NM_007803	NM_007805	NM_007872	NM_007890	NM_007896	NM_007904	NM_007924	NM_007963	NM_007964	NM_008027	NM_008031	NM_008033	NM_008037	NM_008053	NM_008078	NM_008080	NM_008163	NM_008165	NM_008194	NM_008213	NM_008235	NM_008239	NM_008308	NM_008383	NM_008422	NM_008425	NM_008466	NM_008474	NM_008477	NM_008478	NM_008514	NM_008538	NM_008539	NM_008547	NM_008601	NM_008621	NM_008624	NM_008634	NM_008659	NM_008681	NM_008722	NM_008730	NM_008739	NM_008778	NM_008797	NM_008802	NM_008839	NM_008858	NM_008860	NM_008875	NM_008900	NM_008981	NM_008995	NM_008999	NM_009007	NM_009011	NM_009041	NM_009058	NM_009061	NM_009071	NM_009124	NM_009148	NM_009179	NM_009182	NM_009199	NM_009222	NM_009231	NM_009320	NM_009322	NM_009333	NM_009334	NM_009346	NM_009348	NM_009369	NM_009384	NM_009427	NM_009456	NM_009459	NM_009498	NM_009502	NM_009510	NM_009527	NM_009535	NM_009536	NM_009551	NM_009572	NM_009574	NM_009575	NM_009578	NM_009579	NM_009616	NM_009670	NM_009726	NM_009727	NM_009737	NM_009741	NM_009753	NM_009760	NM_009767	NM_009787	NM_009824	NM_009829	NM_009847	NM_009848	NM_009859	NM_009886	NM_009951	NM_010025	NM_010026	NM_010048	NM_010096	NM_010109	NM_010111	NM_010124	NM_010137	NM_010141	NM_010160	NM_010193	NM_010225	NM_010242	NM_010243	NM_010248	NM_010265	NM_010275	NM_010303	NM_010306	NM_010345	NM_010367	NM_010485	NM_010486	NM_010488	NM_010513	NM_010590	NM_010720	NM_010722	NM_010731	NM_010828	NM_010831	NM_010848	NM_010863	NM_010897	NM_010917	NM_010938	NM_011051	NM_011058	NM_011072	NM_011100	NM_011104	NM_011169	NM_011200	NM_011201	NM_011226	NM_011244	NM_011273	NM_011323	NM_011364	NM_011372	NM_011386	NM_011396	NM_011403	NM_011406	NM_011443	NM_011445	NM_011462	NM_011581	NM_011625	NM_011756	NM_011779	NM_011800	NM_011834	NM_011843	NM_011858	NM_011873	NM_011895	NM_011898	NM_011935	NM_011946	NM_011949	NM_011957	NM_011961	NM_012037	NM_012051	NM_013469	NM_013518	NM_013526	NM_013625	NM_013635	NM_013700	NM_013703	NM_013723	NM_013743	NM_013758	NM_013760	NM_013767	NM_013779	NM_013785	NM_013842	NM_013875	NM_013901	NM_015728	NM_015734	NM_015760	NM_015764	NM_015785	NM_016676	NM_016711	NM_016714	NM_016742	NM_016786	NM_016788	NM_016789	NM_016792	NM_016886	NM_016888	NM_016898	NM_016909	NM_016969	NM_016972	NM_017368	NM_017375	NM_017380	NM_017463	NM_018732	NM_018733	NM_018770	NM_018811	NM_018814	NM_018823	NM_018824	NM_018852	NM_018871	NM_019427	NM_019442	NM_019517	NM_019570	NM_019573	NM_019643	NM_019688	NM_019704	NM_019715	NM_019737	NM_019739	NM_019740	NM_019744	NM_019758	NM_019763	NM_019764	NM_019768	NM_019796	NM_019834	NM_019926	NM_019958	NM_019972	NM_020260	NM_020263	NM_020278	NM_021366	NM_021377	NM_021389	NM_021439	NM_021458	NM_021459	NM_021518	NM_021524	NM_021543	NM_021560	NM_021716	NM_021880	NM_021897	NM_022023	NM_022028	NM_022328	NM_023047	NM_023220	NM_023248	NM_023727	NM_023850	NM_023852	NM_023884	NM_023908	NM_024124	NM_024189	NM_024190	NM_024207	NM_024226	NM_024291	NM_024431	NM_024452	NM_024459	NM_025282	NM_025414	NM_025451	NM_025531	NM_025558	NM_025705	NM_025729	NM_025757	NM_025800	NM_025802	NM_025807	NM_025841	NM_025855	NM_025948	NM_026102	NM_026121	NM_026148	NM_026160	NM_026164	NM_026178	NM_026184	NM_026221	NM_026243	NM_026244	NM_026275	NM_026295	NM_026417	NM_026420	NM_026436	NM_026448	NM_026476	NM_026484	NM_026496	NM_026603	NM_026696	NM_026721	NM_026735	NM_026845	NM_026868	NM_026869	NM_026879	NM_026893	NM_026934	NM_026993	NM_027144	NM_027226	NM_027425	NM_027427	NM_027434	NM_027450	NM_027504	NM_027652	NM_027739	NM_027807	NM_027871	NM_027884	NM_027892	NM_028097	NM_028108	NM_028277	NM_028476	NM_028521	NM_028664	NM_028709	NM_028784	NM_028789	NM_028814	NM_028840	NM_028940	NM_028943	NM_028966	NM_028976	NM_029010	NM_029410	NM_029632	NM_029639	NM_029742	NM_029789	NM_029791	NM_029852	NM_029895	NM_029896	NM_030018	NM_030131	NM_030139	NM_030201	NM_030234	NM_030250	NM_030563	NM_031174	NM_033037	NM_033144	NM_033475	NM_033565	NM_033623	NM_053106	NM_053186	NM_053207	NM_053242	NM_053246	NM_053272	NM_054044	NM_080288	NM_080428	NM_080437	NM_080557	NM_080559	NM_080563	NM_080708	NM_080788	NM_080793	NM_080848	NM_080855	NM_130796	NM_130879	NM_133206	NM_133218	NM_133220	NM_133236	NM_133352	NM_133648	NM_133649	NM_133672	NM_133710	NM_133748	NM_133750	NM_133791	NM_133796	NM_133810	NM_133816	NM_133819	NM_133825	NM_133865	NM_133907	NM_133950	NM_133957	NM_133985	NM_134015	NM_134027	NM_134033	NM_134042	NM_134068	NM_134074	NM_134082	NM_134094	NM_134131	NM_138755	NM_138757	NM_138953	NM_139144	NM_139147	NM_139226	NM_139227	NM_139272	NM_139294	NM_139306	NM_144545	NM_144557	NM_144792	NM_144800	NM_144811	NM_144819	NM_144825	NM_144846	NM_144866	NM_144882	NM_144887	NM_144907	NM_144925	NM_145142	NM_145221	NM_145358	NM_145426	NM_145430	NM_145436	NM_145452	NM_145457	NM_145476	NM_145501	NM_145542	NM_145604	NM_145633	NM_145711	NM_145832	NM_145836	NM_145923	NM_145928	NM_145930	NM_145955	NM_145959	NM_145963	NM_145965	NM_145985	NM_146005	NM_146042	NM_146043	NM_146047	NM_146090	NM_146121	NM_146123	NM_146243	NM_146245	NM_146258	NM_146367	NM_148925	NM_152808	NM_153088	NM_153118	NM_153135	NM_153138	NM_153167	NM_153178	NM_153403	NM_153409	NM_153423	NM_153504	NM_153516	NM_153526	NM_153529	NM_153537	NM_153567	NM_153588	NM_153680	NM_153774	NM_153778	NM_170687	NM_170688	NM_170689	NM_170690	NM_170728	NM_170729	NM_170730	NM_172144	NM_172261	NM_172379	NM_172449	NM_172464	NM_172468	NM_172475	NM_172496	NM_172509	NM_172513	NM_172518	NM_172525	NM_172621	NM_172643	NM_172673	NM_172700	NM_172705	NM_172765	NM_172769	NM_172803	NM_172805	NM_172839	NM_172861	NM_172863	NM_172870	NM_172913	NM_172952	NM_173016	NM_173182	NM_173363	NM_173369	NM_173388	NM_173406	NM_173408	NM_173423	NM_173424	NM_173442	NM_173447	NM_173731	NM_173746	NM_173764	NM_173781	NM_173867	NM_174847	NM_175007	NM_175031	NM_175093	NM_175104	NM_175126	NM_175127	NM_175145	NM_175149	NM_175162	NM_175171	NM_175191	NM_175226	NM_175231	NM_175235	NM_175258	NM_175270	NM_175274	NM_175312	NM_175331	NM_175341	NM_175358	NM_175414	NM_175485	NM_175507	NM_175511	NM_175565	NM_175833	NM_175933	NM_176834	NM_176841	NM_176845	NM_176930	NM_176979	NM_177056	NM_177089	NM_177167	NM_177185	NM_177192	NM_177215	NM_177217	NM_177259	NM_177289	NM_177305	NM_177364	NM_177381	NM_177383	NM_177390	NM_177475	NM_177547	NM_177619	NM_177628	NM_177630	NM_177632	NM_177658	NM_177664	NM_177740	NM_177771	NM_177798	NM_177855	NM_177914	NM_178027	NM_178041	NM_178059	NM_178065	NM_178082	NM_178111	NM_178118	NM_178256	NM_178267	NM_178395	NM_178398	NM_178608	NM_178621	NM_178633	NM_178634	NM_178654	NM_178665	NM_178671	NM_178688	NM_178694	NM_178704	NM_178721	NM_178740	NM_178750	NM_178764	NM_178779	NM_178803	NM_178896	NM_180599	NM_180600	NM_180974	NM_181039	NM_181347	NM_181348	NM_181397	NM_181400	NM_181595	NM_181854	NM_182716	NM_182939	NM_183027	NM_183028	NM_183034	NM_183144	NM_183179	NM_183191	NM_183225	NM_183285	NM_183311	NM_194051	NM_194052	NM_194053	NM_194054	NM_194061	NM_194268	NM_197987	NM_198023	NM_198105	NM_198292	NM_198601	NM_198620	NM_198683	NM_198710	NM_198862	NM_199022	NM_199299	NM_199323	NM_199449	NM_201242	NM_203507	NM_207176	NM_207205	NM_207215	NM_207221	NM_207255	NM_207515	NM_207654	NM_207659	NM_207675	NM_207676	NM_207685	NM_207686	NM_211358	NM_212435	NM_212444																																																																																																																																																																																																																																																																																																																																																																																																																																																																																																																																																																																																																																																																																																																																																																																																																																																																																																																																																																																																																																																																																																																																																																																																																																																																																																																																																																																																																																																																																																																																																																																																																																																																																																																																																																																																																																																																																																																																																																																																																																																																																																																																																																																																																																																																																																																																																																																																			
miR-218/218a	mmu-miR-218	NM_001001160	NM_001001880	NM_001001881	NM_001001885	NM_001001985	NM_001001986	NM_001002268	NM_001003671	NM_001003672	NM_001003815	NM_001003933	NM_001003934	NM_001003960	NM_001003961	NM_001003963	NM_001004357	NM_001005341	NM_001005419	NM_001005420	NM_001005867	NM_001006664	NM_001007465	NM_001008423	NM_001008550	NM_001013390	NM_001013414	NM_001013833	NM_001014761	NM_001014973	NM_001024205	NM_001024468	NM_001024474	NM_001024837	NM_001024851	NM_001024955	NM_001025382	NM_001025559	NM_001025560	NM_001025597	NM_001025613	NM_001025614	NM_001029868	NM_001029873	NM_001029934	NM_001031664	NM_001033167	NM_001033173	NM_001033189	NM_001033238	NM_001033253	NM_001033257	NM_001033322	NM_001033330	NM_001033347	NM_001033422	NM_001033439	NM_001033475	NM_001033962	NM_001034874	NM_001034876	NM_001034962	NM_001034963	NM_001034964	NM_001037098	NM_001037099	NM_001037136	NM_001037726	NM_001037846	NM_001037847	NM_001038607	NM_001038621	NM_001038625	NM_001038643	NM_001038701	NM_001038993	NM_001039090	NM_001039129	NM_001039154	NM_001039376	NM_001039472	NM_001039485	NM_001040690	NM_001042484	NM_001042503	NM_001043354	NM_001044308	NM_001044386	NM_001045515	NM_001045523	NM_001045533	NM_001076789	NM_001077354	NM_001077495	NM_001077499	NM_001077514	NM_001077515	NM_001079869	NM_001079883	NM_001080388	NM_001080389	NM_001080390	NM_001080780	NM_001080814	NM_001080944	NM_001081011	NM_001081035	NM_001081045	NM_001081049	NM_001081086	NM_001081097	NM_001081113	NM_001081124	NM_001081135	NM_001081144	NM_001081155	NM_001081160	NM_001081213	NM_001081279	NM_001081302	NM_001081308	NM_001081315	NM_001081327	NM_001081344	NM_001081347	NM_001081348	NM_001081370	NM_001081388	NM_001081391	NM_001081397	NM_001081401	NM_001081433	NM_001081499	NM_001081548	NM_001081567	NM_001081979	NM_001082414	NM_001083316	NM_001083806	NM_001083880	NM_001083881	NM_001083882	NM_001083897	NM_001083967	NM_001085373	NM_001085374	NM_001085515	NM_001093775	NM_001093776	NM_001093778	NM_001099624	NM_001100451	NM_001110163	NM_001110202	NM_001110216	NM_001110222	NM_001110223	NM_001110224	NM_001110253	NM_001110783	NM_001111026	NM_001111027	NM_001111028	NM_001111051	NM_001111052	NM_001111121	NM_001111268	NM_001111312	NM_001111331	NM_001112705	NM_001112813	NM_001113180	NM_001113198	NM_001113283	NM_001113373	NM_001113414	NM_001113415	NM_001113417	NM_001113423	NM_001113559	NM_001113569	NM_001114140	NM_001114332	NM_001114333	NM_001114334	NM_001122604	NM_001122605	NM_001122733	NM_001122759	NM_001122896	NM_001122897	NM_001122950	NM_001122952	NM_001122953	NM_001122997	NM_001123327	NM_001127382	NM_001128086	NM_001130184	NM_001130185	NM_001130186	NM_001130450	NM_001130451	NM_001130452	NM_001130453	NM_001130454	NM_001130456	NM_001134300	NM_001134480	NM_001134902	NM_001135727	NM_001135728	NM_001136060	NM_001136104	NM_001142655	NM_001142745	NM_001143683	NM_001143802	NM_001145807	NM_001145826	NM_001145920	NM_001145937	NM_001145952	NM_001145954	NM_001145977	NM_001146010	NM_001146031	NM_001146038	NM_001146292	NM_001146293	NM_001146294	NM_001159351	NM_001159603	NM_001159604	NM_001159605	NM_001159606	NM_001159942	NM_001160016	NM_001160017	NM_001160139	NM_001160219	NM_001160220	NM_001160221	NM_001160222	NM_001160261	NM_001160262	NM_001160410	NM_001161431	NM_001161535	NM_001161536	NM_001161537	NM_001161538	NM_001161539	NM_001161540	NM_001161541	NM_001161822	NM_001161837	NM_001161838	NM_001161839	NM_001161840	NM_001161854	NM_001162477	NM_001162896	NM_001163026	NM_001163262	NM_001163307	NM_001163308	NM_001163332	NM_001163333	NM_001163447	NM_001163448	NM_001163449	NM_001163450	NM_001163451	NM_001163453	NM_001163471	NM_001163501	NM_001163502	NM_001163516	NM_001163517	NM_001163663	NM_001163688	NM_001163780	NM_001164110	NM_001164111	NM_001164112	NM_001164222	NM_001164237	NM_001164483	NM_001164493	NM_001164504	NM_001164569	NM_001164570	NM_001164571	NM_001164805	NM_001165954	NM_001165955	NM_001165956	NM_001166414	NM_001166457	NM_001166506	NM_001166507	NM_001166531	NM_001166532	NM_001167777	NM_001168505	NM_001169576	NM_001169577	NM_001170345	NM_001170537	NM_001170669	NM_001170745	NM_001170746	NM_001172096	NM_001172097	NM_001172160	NM_001174074	NM_001174086	NM_001176528	NM_001177302	NM_001177303	NM_001177371	NM_001177372	NM_001177379	NM_001177396	NM_001177397	NM_001177398	NM_001177602	NM_001177604	NM_001177605	NM_001177794	NM_001177812	NM_001177813	NM_001177843	NM_001177844	NM_001177884	NM_001177888	NM_001177890	NM_001177902	NM_001178049	NM_001190352	NM_001190401	NM_001190911	NM_001190912	NM_001190914	NM_001193266	NM_001195006	NM_001195031	NM_001195046	NM_001195047	NM_001195048	NM_001195049	NM_001195065	NM_001195066	NM_001195091	NM_001195096	NM_001195529	NM_001195538	NM_001195539	NM_001195774	NM_001195816	NM_001197082	NM_001198587	NM_001198808	NM_001198886	NM_001199304	NM_001199305	NM_001199676	NM_001199685	NM_001204165	NM_001204166	NM_001204275	NM_001204276	NM_001204277	NM_001204278	NM_001204279	NM_001204280	NM_001204281	NM_001205052	NM_001205053	NM_001205361	NM_001205362	NM_001243046	NM_001243047	NM_007481	NM_007532	NM_007552	NM_007566	NM_007567	NM_007619	NM_007626	NM_007664	NM_007678	NM_007682	NM_007697	NM_007707	NM_007713	NM_007764	NM_007766	NM_007767	NM_007772	NM_007788	NM_007789	NM_007840	NM_007872	NM_007928	NM_007937	NM_007939	NM_007981	NM_008065	NM_008070	NM_008071	NM_008138	NM_008142	NM_008224	NM_008227	NM_008263	NM_008304	NM_008315	NM_008381	NM_008430	NM_008445	NM_008467	NM_008515	NM_008516	NM_008538	NM_008549	NM_008601	NM_008666	NM_008667	NM_008686	NM_008708	NM_008719	NM_008729	NM_008778	NM_008802	NM_008900	NM_008904	NM_008929	NM_008980	NM_008981	NM_008983	NM_008984	NM_009024	NM_009050	NM_009124	NM_009125	NM_009144	NM_009158	NM_009166	NM_009174	NM_009183	NM_009194	NM_009229	NM_009234	NM_009250	NM_009295	NM_009306	NM_009320	NM_009323	NM_009380	NM_009427	NM_009459	NM_009520	NM_009537	NM_009543	NM_009545	NM_009578	NM_009579	NM_009595	NM_009597	NM_009622	NM_009647	NM_009703	NM_009721	NM_009730	NM_009783	NM_009793	NM_009806	NM_009820	NM_009822	NM_009867	NM_009922	NM_009952	NM_009957	NM_009959	NM_009960	NM_009961	NM_010025	NM_010043	NM_010068	NM_010075	NM_010095	NM_010096	NM_010111	NM_010121	NM_010141	NM_010199	NM_010243	NM_010248	NM_010273	NM_010288	NM_010308	NM_010316	NM_010349	NM_010437	NM_010439	NM_010447	NM_010458	NM_010470	NM_010595	NM_010600	NM_010617	NM_010636	NM_010638	NM_010656	NM_010688	NM_010721	NM_010728	NM_010756	NM_010788	NM_010901	NM_010905	NM_010950	NM_011037	NM_011058	NM_011083	NM_011104	NM_011160	NM_011169	NM_011200	NM_011217	NM_011223	NM_011261	NM_011265	NM_011323	NM_011385	NM_011386	NM_011444	NM_011445	NM_011515	NM_011607	NM_011657	NM_011668	NM_011715	NM_011768	NM_011780	NM_011807	NM_011845	NM_011857	NM_011903	NM_011946	NM_011995	NM_012027	NM_012037	NM_013500	NM_013510	NM_013528	NM_013540	NM_013554	NM_013584	NM_013636	NM_013662	NM_013664	NM_013672	NM_013685	NM_013767	NM_013874	NM_013880	NM_013901	NM_013931	NM_015753	NM_015791	NM_015823	NM_016675	NM_016714	NM_016858	NM_016906	NM_016976	NM_016985	NM_017378	NM_017391	NM_017463	NM_018744	NM_018750	NM_018788	NM_018797	NM_018798	NM_018805	NM_018818	NM_018821	NM_018873	NM_019400	NM_019413	NM_019460	NM_019510	NM_019571	NM_019572	NM_019637	NM_019658	NM_019667	NM_019688	NM_019691	NM_019697	NM_019732	NM_019743	NM_019789	NM_019813	NM_019958	NM_019969	NM_019978	NM_019987	NM_020007	NM_020252	NM_020265	NM_020270	NM_020329	NM_020585	NM_020586	NM_021099	NM_021310	NM_021372	NM_021377	NM_021389	NM_021399	NM_021424	NM_021449	NM_021461	NM_021483	NM_021491	NM_021506	NM_021548	NM_021885	NM_022030	NM_022314	NM_022417	NM_022420	NM_023126	NM_023420	NM_023585	NM_023624	NM_023872	NM_024282	NM_024287	NM_024449	NM_025282	NM_025499	NM_025524	NM_025575	NM_025691	NM_025739	NM_025745	NM_025771	NM_025788	NM_025815	NM_025872	NM_025965	NM_025985	NM_026047	NM_026097	NM_026102	NM_026155	NM_026167	NM_026236	NM_026283	NM_026324	NM_026361	NM_026362	NM_026451	NM_026495	NM_026516	NM_026570	NM_026674	NM_026735	NM_026825	NM_027144	NM_027211	NM_027251	NM_027326	NM_027405	NM_027442	NM_027444	NM_027642	NM_027764	NM_027865	NM_027937	NM_027980	NM_027990	NM_028032	NM_028059	NM_028072	NM_028076	NM_028082	NM_028127	NM_028135	NM_028148	NM_028277	NM_028292	NM_028339	NM_028476	NM_028523	NM_028601	NM_028707	NM_028777	NM_028821	NM_028887	NM_028941	NM_028943	NM_028975	NM_029035	NM_029166	NM_029219	NM_029250	NM_029432	NM_029466	NM_029679	NM_029742	NM_029792	NM_029834	NM_029837	NM_029861	NM_029931	NM_030108	NM_030197	NM_030225	NM_030249	NM_030595	NM_030685	NM_030713	NM_030722	NM_030723	NM_030725	NM_030743	NM_030887	NM_031158	NM_031391	NM_032000	NM_033072	NM_033320	NM_033477	NM_033524	NM_033560	NM_033562	NM_033565	NM_033610	NM_033623	NM_052977	NM_053009	NM_053014	NM_053076	NM_053089	NM_053099	NM_053107	NM_053167	NM_053182	NM_053242	NM_054043	NM_054057	NM_054072	NM_057172	NM_080288	NM_080466	NM_080557	NM_080793	NM_130796	NM_130893	NM_130895	NM_133188	NM_133195	NM_133197	NM_133692	NM_133710	NM_133798	NM_133828	NM_133878	NM_133915	NM_133940	NM_133975	NM_134034	NM_134059	NM_134073	NM_134156	NM_138587	NM_138657	NM_138661	NM_138662	NM_138663	NM_138677	NM_138748	NM_138953	NM_138955	NM_139065	NM_139146	NM_144520	NM_144545	NM_144558	NM_144810	NM_144851	NM_144880	NM_144901	NM_144913	NM_144933	NM_145217	NM_145358	NM_145413	NM_145491	NM_145500	NM_145501	NM_145544	NM_145602	NM_145604	NM_145633	NM_145824	NM_145841	NM_145952	NM_145956	NM_145977	NM_145997	NM_146040	NM_146095	NM_146099	NM_146123	NM_146168	NM_146241	NM_148925	NM_152825	NM_153083	NM_153138	NM_153157	NM_153178	NM_153402	NM_153403	NM_153406	NM_153421	NM_153458	NM_153539	NM_153567	NM_153574	NM_153584	NM_170599	NM_172124	NM_172151	NM_172263	NM_172271	NM_172303	NM_172391	NM_172464	NM_172475	NM_172513	NM_172523	NM_172536	NM_172544	NM_172563	NM_172585	NM_172588	NM_172592	NM_172593	NM_172637	NM_172643	NM_172671	NM_172690	NM_172717	NM_172718	NM_172772	NM_172787	NM_172821	NM_172823	NM_172841	NM_172863	NM_172867	NM_172868	NM_172913	NM_172928	NM_172945	NM_172958	NM_172994	NM_173026	NM_173030	NM_173413	NM_173444	NM_173752	NM_173780	NM_173863	NM_173868	NM_175127	NM_175132	NM_175140	NM_175155	NM_175171	NM_175175	NM_175201	NM_175226	NM_175274	NM_175276	NM_175312	NM_175335	NM_175341	NM_175357	NM_175358	NM_175386	NM_175400	NM_175445	NM_175461	NM_175462	NM_175464	NM_175474	NM_175511	NM_175549	NM_175642	NM_175750	NM_175937	NM_176841	NM_176916	NM_176930	NM_176954	NM_177078	NM_177086	NM_177089	NM_177185	NM_177193	NM_177231	NM_177239	NM_177278	NM_177284	NM_177357	NM_177368	NM_177386	NM_177583	NM_177586	NM_177664	NM_177709	NM_177723	NM_177730	NM_177783	NM_177814	NM_177832	NM_177855	NM_177872	NM_178111	NM_178119	NM_178142	NM_178220	NM_178362	NM_178382	NM_178398	NM_178406	NM_178446	NM_178610	NM_178613	NM_178624	NM_178626	NM_178639	NM_178665	NM_178668	NM_178670	NM_178675	NM_178703	NM_178704	NM_178721	NM_178778	NM_178922	NM_181039	NM_181071	NM_181398	NM_182841	NM_182939	NM_182995	NM_183064	NM_183141	NM_183208	NM_183306	NM_194061	NM_194262	NM_194268	NM_197940	NM_197985	NM_198014	NM_198035	NM_198114	NM_198117	NM_198122	NM_198247	NM_198429	NM_198863	NM_198960	NM_199012	NM_199022	NM_199028	NM_199299	NM_199323	NM_201243	NM_201245	NM_201352	NM_201518	NM_201529	NM_207010	NM_207214	NM_207222	NM_207282	NM_207515	NM_207708	NM_212435	NM_212449																																																																																																																																																																																																																																																																																																																																																																																																																																																																																																																																																																																																																																																																																																																																																																																																																																																																																																																																																																																																																																																																																																																																																																																																																																																																																																																																																																																																																																																																																																																																																																																																																																																																																																																																																																																																																																																																																																																																																																																																																																																																																																																																																																																																																																																																																																																																																																																																																																																																																																																														
miR-219-5p/508/508-3p/4782-3p	mmu-miR-219-5p	NM_001001160	NM_001001335	NM_001001986	NM_001004367	NM_001008423	NM_001008785	NM_001012330	NM_001013753	NM_001013784	NM_001025559	NM_001025560	NM_001025567	NM_001029842	NM_001033257	NM_001033275	NM_001033276	NM_001033654	NM_001033962	NM_001037809	NM_001038609	NM_001038710	NM_001039086	NM_001039087	NM_001039138	NM_001039139	NM_001042659	NM_001043354	NM_001077499	NM_001077695	NM_001079849	NM_001080932	NM_001081056	NM_001081058	NM_001081071	NM_001081086	NM_001081119	NM_001081156	NM_001081229	NM_001081230	NM_001081234	NM_001081276	NM_001081344	NM_001081371	NM_001081373	NM_001081425	NM_001081433	NM_001081454	NM_001081678	NM_001082414	NM_001082536	NM_001083119	NM_001083316	NM_001083628	NM_001098233	NM_001100452	NM_001101433	NM_001102670	NM_001105245	NM_001105246	NM_001109873	NM_001110228	NM_001110229	NM_001110230	NM_001110231	NM_001110232	NM_001110240	NM_001110327	NM_001112798	NM_001113331	NM_001113417	NM_001115130	NM_001122604	NM_001122605	NM_001122730	NM_001122758	NM_001122889	NM_001122952	NM_001122953	NM_001134300	NM_001134399	NM_001134829	NM_001136104	NM_001141931	NM_001141932	NM_001145896	NM_001145897	NM_001145952	NM_001145954	NM_001146010	NM_001146323	NM_001146687	NM_001160229	NM_001160292	NM_001160293	NM_001160368	NM_001161420	NM_001161483	NM_001162864	NM_001163348	NM_001163349	NM_001163350	NM_001163630	NM_001163631	NM_001163632	NM_001164361	NM_001164504	NM_001164572	NM_001164583	NM_001164584	NM_001164585	NM_001164639	NM_001164768	NM_001164770	NM_001166385	NM_001166531	NM_001166532	NM_001167983	NM_001169576	NM_001169577	NM_001170345	NM_001170691	NM_001172096	NM_001172097	NM_001172121	NM_001172122	NM_001172123	NM_001172124	NM_001172126	NM_001172160	NM_001177379	NM_001177773	NM_001177774	NM_001177796	NM_001177797	NM_001177884	NM_001177967	NM_001177968	NM_001177995	NM_001195065	NM_001195066	NM_001195096	NM_001195774	NM_001199304	NM_001199305	NM_001242363	NM_001242364	NM_001242365	NM_007623	NM_007665	NM_007740	NM_007956	NM_007963	NM_008055	NM_008217	NM_008308	NM_008425	NM_008441	NM_008640	NM_008678	NM_008844	NM_008850	NM_008857	NM_008866	NM_008889	NM_008904	NM_008917	NM_009011	NM_009122	NM_009124	NM_009239	NM_009261	NM_009281	NM_009289	NM_009309	NM_009371	NM_009380	NM_009459	NM_009461	NM_009516	NM_009595	NM_009824	NM_009828	NM_009847	NM_010111	NM_010157	NM_010160	NM_010164	NM_010165	NM_010166	NM_010441	NM_010449	NM_010468	NM_010686	NM_010838	NM_010895	NM_010905	NM_010916	NM_011030	NM_011046	NM_011056	NM_011058	NM_011082	NM_011086	NM_011214	NM_011256	NM_011273	NM_011323	NM_011368	NM_011381	NM_011406	NM_011440	NM_011445	NM_011544	NM_011630	NM_011668	NM_011749	NM_011774	NM_011779	NM_011806	NM_011856	NM_011958	NM_011976	NM_013518	NM_013703	NM_013723	NM_013780	NM_013818	NM_013890	NM_013915	NM_015753	NM_015794	NM_016670	NM_016678	NM_016711	NM_016898	NM_016908	NM_018776	NM_018797	NM_018828	NM_019413	NM_019460	NM_019689	NM_019743	NM_019796	NM_019827	NM_019920	NM_019927	NM_020296	NM_020332	NM_021275	NM_021296	NM_021310	NM_021377	NM_021459	NM_021462	NM_021491	NM_021544	NM_021552	NM_021716	NM_022028	NM_022305	NM_022420	NM_022721	NM_023230	NM_023626	NM_023647	NM_023794	NM_025283	NM_025729	NM_026170	NM_026599	NM_026868	NM_026917	NM_026955	NM_026993	NM_027118	NM_027144	NM_027490	NM_027504	NM_028127	NM_028152	NM_028304	NM_028317	NM_028523	NM_028716	NM_028768	NM_028774	NM_028821	NM_028943	NM_028956	NM_029001	NM_029332	NM_029537	NM_029575	NM_029709	NM_029788	NM_029861	NM_030197	NM_030699	NM_031162	NM_031180	NM_031185	NM_031494	NM_033320	NM_033565	NM_054044	NM_054050	NM_080428	NM_080560	NM_080634	NM_130865	NM_133188	NM_133218	NM_133488	NM_133665	NM_133687	NM_133741	NM_134038	NM_134078	NM_138584	NM_138679	NM_138956	NM_144545	NM_144820	NM_145220	NM_145356	NM_145413	NM_145457	NM_145469	NM_145501	NM_145562	NM_145853	NM_145959	NM_145970	NM_146095	NM_146102	NM_146241	NM_146261	NM_153049	NM_153167	NM_153178	NM_153389	NM_153399	NM_153409	NM_153526	NM_172266	NM_172300	NM_172409	NM_172426	NM_172439	NM_172485	NM_172513	NM_172518	NM_172536	NM_172579	NM_172592	NM_172593	NM_172599	NM_172653	NM_172664	NM_172699	NM_172765	NM_172772	NM_172790	NM_172863	NM_172868	NM_172884	NM_172946	NM_173410	NM_173437	NM_173752	NM_173865	NM_175090	NM_175206	NM_175212	NM_175303	NM_175325	NM_175407	NM_175836	NM_175937	NM_176860	NM_177013	NM_177089	NM_177215	NM_177289	NM_177296	NM_177304	NM_177305	NM_177343	NM_177378	NM_177548	NM_177725	NM_177766	NM_177879	NM_178256	NM_178267	NM_178382	NM_178597	NM_178634	NM_178660	NM_178665	NM_178684	NM_178736	NM_178778	NM_178779	NM_181071	NM_194061	NM_197990	NM_198105	NM_198111	NM_198163	NM_198300	NM_198412	NM_198631	NM_198671	NM_199009	NM_199012	NM_199024	NM_199323	NM_201395	NM_201396	NM_207222	NM_207707	NM_210071	NM_211357	NM_212433																																																																																																																																																																																																																																																																																																																																																																																																																																																																																																																																																																																																																																																																																																																																																																																																																																																																																																																																																																																																																																																																																																																																																																																																																																																																																																																																																																																																																																																																																																																																																																																																																																																																																																																																																																																																																																																																																																																																																																																																																																																																																																																																																																																																																																																																																																																																																																																																																																																																																																																																																																																																																																																																																																																																																																																																																																																																																																																																																																																																																																																																																																																														
miR-382	mmu-miR-382	NM_001001160	NM_001001488	NM_001001986	NM_001002012	NM_001002787	NM_001004761	NM_001014973	NM_001025431	NM_001025577	NM_001033268	NM_001033360	NM_001038627	NM_001038698	NM_001038701	NM_001039094	NM_001048139	NM_001048141	NM_001048142	NM_001077265	NM_001077266	NM_001077267	NM_001077499	NM_001077695	NM_001077712	NM_001078167	NM_001080924	NM_001081011	NM_001081058	NM_001081203	NM_001081656	NM_001085355	NM_001097644	NM_001102430	NM_001134300	NM_001136240	NM_001136260	NM_001146043	NM_001162925	NM_001162926	NM_001163397	NM_001163399	NM_001163473	NM_001163780	NM_001164159	NM_001166584	NM_001166585	NM_001166648	NM_001166649	NM_001166650	NM_001169576	NM_001169577	NM_001177646	NM_001177647	NM_001177705	NM_001190786	NM_001190800	NM_001197147	NM_007516	NM_007520	NM_007540	NM_007547	NM_007733	NM_007739	NM_007839	NM_007958	NM_008071	NM_008301	NM_008678	NM_008702	NM_009306	NM_009346	NM_009408	NM_009459	NM_009840	NM_010028	NM_010106	NM_010134	NM_010299	NM_010488	NM_011197	NM_011323	NM_011732	NM_011790	NM_011889	NM_012032	NM_013815	NM_016686	NM_016985	NM_018760	NM_018805	NM_018824	NM_018872	NM_019550	NM_019552	NM_019666	NM_019724	NM_019732	NM_019764	NM_019987	NM_020007	NM_020259	NM_021377	NM_021465	NM_023844	NM_025668	NM_025937	NM_026122	NM_026155	NM_026217	NM_026420	NM_026470	NM_026893	NM_027118	NM_027144	NM_028584	NM_028892	NM_028999	NM_029438	NM_029456	NM_029498	NM_029564	NM_029869	NM_029885	NM_030094	NM_030241	NM_033077	NM_080855	NM_133906	NM_138598	NM_145534	NM_153167	NM_153422	NM_153532	NM_172260	NM_172264	NM_172284	NM_172397	NM_172512	NM_172663	NM_173374	NM_173747	NM_173781	NM_175074	NM_175127	NM_175343	NM_177271	NM_177774	NM_178640	NM_178719	NM_180974	NM_182839	NM_183138	NM_183174	NM_198014	NM_199022																																																																																																																																																																																																																																																																																																																																																																																																																																																																																																																																																																																																																																																																																																																																																																																																																																																																																																																																																																																																																																																																																																																																																																																																																																																																																																																																																																																																																																																																																																																																																																																																																																																																																																																																																																																																																																																																																																																																																																																																																																																																																																																																																																																																																																																																																																																																																																																																																																																																																																																																																																																																																																																																																																																																																																																																																																																																																																																																																																																																																																																																																																																																																																																																																																																																																																																																																																																																													
miR-329/329ab/362-3p	mmu-miR-329/mmu-miR-362-3p	NM_001001160	NM_001003671	NM_001003672	NM_001003898	NM_001003899	NM_001005863	NM_001005864	NM_001005865	NM_001008545	NM_001008546	NM_001012330	NM_001013813	NM_001024205	NM_001030296	NM_001033268	NM_001033276	NM_001033306	NM_001033535	NM_001037136	NM_001037761	NM_001037764	NM_001038698	NM_001039000	NM_001039094	NM_001039184	NM_001039939	NM_001042487	NM_001042488	NM_001042577	NM_001042659	NM_001044386	NM_001079822	NM_001079883	NM_001080798	NM_001080924	NM_001081016	NM_001081037	NM_001081225	NM_001081242	NM_001081376	NM_001081436	NM_001081548	NM_001083628	NM_001085355	NM_001101433	NM_001109657	NM_001109690	NM_001109691	NM_001110222	NM_001110223	NM_001110224	NM_001111268	NM_001112739	NM_001112798	NM_001113417	NM_001113564	NM_001113565	NM_001113566	NM_001114609	NM_001130456	NM_001134480	NM_001136058	NM_001144855	NM_001145824	NM_001146349	NM_001159344	NM_001159404	NM_001159405	NM_001159485	NM_001159486	NM_001162477	NM_001162903	NM_001163024	NM_001163025	NM_001163397	NM_001163399	NM_001163643	NM_001163703	NM_001164198	NM_001164199	NM_001164200	NM_001164497	NM_001164498	NM_001164499	NM_001164504	NM_001164572	NM_001166385	NM_001166661	NM_001167777	NM_001170552	NM_001170953	NM_001173506	NM_001174047	NM_001174048	NM_001174049	NM_001174050	NM_001199105	NM_001199304	NM_001199305	NM_001242411	NM_007701	NM_007765	NM_007766	NM_007767	NM_007896	NM_007958	NM_007993	NM_008070	NM_008088	NM_008163	NM_008478	NM_008502	NM_008711	NM_008779	NM_008792	NM_008831	NM_008888	NM_008960	NM_008982	NM_008996	NM_009021	NM_009061	NM_009124	NM_009239	NM_009261	NM_009320	NM_009332	NM_009380	NM_009497	NM_009582	NM_009615	NM_009633	NM_009798	NM_009806	NM_009955	NM_009957	NM_009959	NM_009960	NM_009961	NM_010025	NM_010095	NM_010248	NM_010349	NM_010432	NM_010434	NM_010488	NM_010756	NM_010795	NM_011037	NM_011056	NM_011063	NM_011100	NM_011127	NM_011201	NM_011317	NM_011406	NM_011527	NM_011537	NM_011630	NM_011680	NM_011768	NM_011770	NM_011814	NM_011866	NM_011935	NM_013662	NM_013668	NM_013688	NM_013735	NM_013767	NM_013915	NM_016860	NM_016916	NM_017391	NM_018779	NM_018824	NM_018888	NM_019535	NM_019651	NM_019663	NM_019715	NM_019733	NM_019806	NM_019820	NM_020259	NM_020263	NM_020507	NM_021362	NM_021399	NM_021897	NM_022019	NM_022721	NM_022995	NM_025600	NM_025814	NM_025942	NM_026440	NM_026505	NM_026823	NM_027326	NM_028234	NM_028870	NM_028971	NM_029216	NM_029752	NM_029850	NM_029931	NM_029999	NM_030147	NM_030675	NM_030708	NM_030886	NM_031408	NM_032393	NM_033652	NM_053089	NM_054072	NM_054088	NM_080288	NM_080469	NM_133741	NM_133919	NM_133975	NM_138657	NM_138661	NM_138662	NM_138663	NM_138755	NM_139298	NM_144518	NM_144812	NM_144887	NM_145556	NM_145604	NM_145836	NM_145922	NM_146121	NM_146128	NM_152809	NM_153135	NM_153395	NM_153409	NM_153422	NM_170756	NM_171826	NM_172569	NM_172585	NM_172653	NM_172845	NM_172866	NM_172943	NM_173408	NM_173776	NM_173781	NM_173870	NM_175022	NM_175226	NM_175234	NM_175686	NM_177124	NM_177192	NM_177783	NM_177814	NM_178076	NM_178080	NM_178111	NM_178119	NM_178615	NM_178634	NM_178694	NM_178709	NM_178764	NM_181317	NM_181416	NM_181577	NM_182939	NM_183154	NM_183318	NM_197940	NM_198010	NM_198117	NM_198423	NM_201243	NM_207650																																																																																																																																																																																																																																																																																																																																																																																																																																																																																																																																																																																																																																																																																																																																																																																																																																																																																																																																																																																																																																																																																																																																																																																																																																																																																																																																																																																																																																																																																																																																																																																																																																																																																																																																																																																																																																																																																																																																																																																																																																																																																																																																																																																																																																																																																																																																																																																																																																																																																																																																																																																																																																																																																																																																																																																																																																																																																																																																																																																																																																																																																																																																																																																																																																																																												
miR-491-5p	mmu-miR-491	NM_001001160	NM_001004151	NM_001013024	NM_001024645	NM_001025608	NM_001029877	NM_001033379	NM_001033484	NM_001038698	NM_001039088	NM_001039175	NM_001039176	NM_001043354	NM_001079830	NM_001081016	NM_001081135	NM_001081235	NM_001081395	NM_001081436	NM_001083316	NM_001093775	NM_001093776	NM_001093778	NM_001099779	NM_001103165	NM_001103166	NM_001103171	NM_001109661	NM_001110131	NM_001110132	NM_001112697	NM_001113209	NM_001113210	NM_001114609	NM_001146268	NM_001162999	NM_001163397	NM_001163399	NM_001173506	NM_001174073	NM_001177713	NM_001177900	NM_001190352	NM_001190490	NM_001190491	NM_001195003	NM_001195004	NM_007444	NM_007602	NM_007698	NM_007872	NM_008538	NM_008666	NM_008687	NM_008800	NM_008809	NM_008812	NM_009137	NM_009331	NM_009428	NM_009665	NM_009730	NM_010155	NM_010271	NM_010311	NM_010403	NM_010404	NM_010488	NM_010500	NM_010688	NM_010690	NM_010772	NM_010862	NM_011042	NM_011058	NM_011097	NM_011141	NM_011820	NM_013631	NM_013688	NM_015751	NM_019422	NM_019835	NM_021420	NM_021423	NM_021542	NM_023214	NM_023727	NM_024256	NM_025818	NM_025828	NM_025928	NM_026239	NM_026776	NM_027132	NM_027426	NM_027882	NM_027909	NM_029348	NM_031842	NM_032393	NM_032418	NM_033072	NM_053170	NM_053246	NM_080466	NM_145356	NM_145430	NM_145469	NM_145510	NM_146019	NM_146095	NM_146104	NM_147776	NM_171824	NM_172142	NM_173437	NM_174996	NM_175130	NM_175460	NM_175475	NM_175730	NM_177411	NM_177619	NM_177776	NM_177981	NM_181039	NM_182698	NM_198114	NM_201354																																																																																																																																																																																																																																																																																																																																																																																																																																																																																																																																																																																																																																																																																																																																																																																																																																																																																																																																																																																																																																																																																																																																																																																																																																																																																																																																																																																																																																																																																																																																																																																																																																																																																																																																																																																																																																																																																																																																																																																																																																																																																																																																																																																																																																																																																																																																																																																																																																																																																																																																																																																																																																																																																																																																																																																																																																																																																																																																																																																																																																																																																																																																																																																																																																																																																																																																																																																																																																						
miR-466m-3p/466o-3p	mmu-miR-466m-3p/mmu-miR-466o-3p	NM_001001160	NM_001001806	NM_001001883	NM_001003671	NM_001003672	NM_001003908	NM_001003912	NM_001003918	NM_001004173	NM_001004357	NM_001004367	NM_001005863	NM_001005864	NM_001005865	NM_001008542	NM_001008543	NM_001009818	NM_001013360	NM_001013362	NM_001013391	NM_001024205	NM_001024703	NM_001024837	NM_001024918	NM_001024952	NM_001025067	NM_001025305	NM_001025392	NM_001025393	NM_001025568	NM_001025577	NM_001025947	NM_001029850	NM_001029856	NM_001031664	NM_001033145	NM_001033167	NM_001033277	NM_001033330	NM_001033359	NM_001033399	NM_001033962	NM_001037726	NM_001037846	NM_001037847	NM_001038612	NM_001038614	NM_001038698	NM_001038701	NM_001039050	NM_001039051	NM_001039052	NM_001039053	NM_001039090	NM_001039167	NM_001039168	NM_001039644	NM_001039878	NM_001039939	NM_001042502	NM_001042504	NM_001042591	NM_001042659	NM_001043335	NM_001043336	NM_001043354	NM_001044386	NM_001048139	NM_001048141	NM_001048142	NM_001077354	NM_001077403	NM_001077404	NM_001077405	NM_001077712	NM_001079883	NM_001080706	NM_001080755	NM_001080814	NM_001080930	NM_001081011	NM_001081037	NM_001081059	NM_001081124	NM_001081149	NM_001081170	NM_001081193	NM_001081203	NM_001081216	NM_001081229	NM_001081251	NM_001081255	NM_001081267	NM_001081287	NM_001081344	NM_001081345	NM_001081355	NM_001081371	NM_001081376	NM_001081403	NM_001081409	NM_001081426	NM_001081436	NM_001081493	NM_001081548	NM_001081567	NM_001081960	NM_001082483	NM_001082484	NM_001083320	NM_001083587	NM_001083906	NM_001083967	NM_001085355	NM_001099624	NM_001100451	NM_001100452	NM_001100591	NM_001105245	NM_001105246	NM_001110013	NM_001110208	NM_001110783	NM_001110826	NM_001110827	NM_001110828	NM_001110829	NM_001110830	NM_001110850	NM_001110853	NM_001110854	NM_001110855	NM_001110856	NM_001110857	NM_001110858	NM_001110859	NM_001111021	NM_001111022	NM_001111023	NM_001111026	NM_001111027	NM_001111051	NM_001111052	NM_001111274	NM_001111275	NM_001111276	NM_001112798	NM_001113209	NM_001113210	NM_001113414	NM_001113415	NM_001113423	NM_001114347	NM_001114609	NM_001115130	NM_001122594	NM_001122675	NM_001122676	NM_001128086	NM_001130184	NM_001130185	NM_001130186	NM_001136072	NM_001136260	NM_001139509	NM_001142655	NM_001142918	NM_001142919	NM_001142920	NM_001142921	NM_001142922	NM_001142923	NM_001142924	NM_001145896	NM_001145897	NM_001145920	NM_001145937	NM_001145952	NM_001145954	NM_001145977	NM_001146025	NM_001146026	NM_001146027	NM_001146031	NM_001146038	NM_001146176	NM_001159344	NM_001159382	NM_001159383	NM_001159517	NM_001159567	NM_001159568	NM_001159569	NM_001159570	NM_001159729	NM_001159952	NM_001159957	NM_001159960	NM_001159965	NM_001159966	NM_001159967	NM_001159968	NM_001159986	NM_001160112	NM_001160261	NM_001160262	NM_001161535	NM_001161536	NM_001161537	NM_001161538	NM_001161539	NM_001161540	NM_001161541	NM_001161763	NM_001161765	NM_001161769	NM_001161770	NM_001161773	NM_001161845	NM_001161847	NM_001161848	NM_001161849	NM_001161850	NM_001162537	NM_001162926	NM_001162999	NM_001163007	NM_001163008	NM_001163024	NM_001163025	NM_001163136	NM_001163307	NM_001163308	NM_001163397	NM_001163399	NM_001163447	NM_001163448	NM_001163449	NM_001163450	NM_001163451	NM_001163453	NM_001163610	NM_001163630	NM_001163631	NM_001163632	NM_001163792	NM_001163793	NM_001164078	NM_001164079	NM_001164226	NM_001164493	NM_001164580	NM_001164598	NM_001164671	NM_001164672	NM_001164677	NM_001164678	NM_001165983	NM_001165984	NM_001166065	NM_001166414	NM_001166456	NM_001166458	NM_001166501	NM_001167981	NM_001168497	NM_001168672	NM_001170537	NM_001170691	NM_001170787	NM_001170800	NM_001172062	NM_001172098	NM_001172160	NM_001177396	NM_001177397	NM_001177398	NM_001177732	NM_001177733	NM_001177751	NM_001177843	NM_001177844	NM_001177884	NM_001190187	NM_001190188	NM_001190352	NM_001190402	NM_001193266	NM_001195284	NM_001195538	NM_001195539	NM_001195632	NM_001197147	NM_001198570	NM_001198571	NM_001199003	NM_001199677	NM_001204165	NM_001204166	NM_001205226	NM_001242411	NM_001242934	NM_001243132	NM_007434	NM_007462	NM_007466	NM_007496	NM_007540	NM_007566	NM_007664	NM_007673	NM_007678	NM_007726	NM_007746	NM_007766	NM_007767	NM_007772	NM_007841	NM_007913	NM_007939	NM_008057	NM_008071	NM_008078	NM_008091	NM_008102	NM_008122	NM_008130	NM_008139	NM_008194	NM_008211	NM_008241	NM_008255	NM_008298	NM_008467	NM_008558	NM_008593	NM_008687	NM_008691	NM_008719	NM_008734	NM_008779	NM_008855	NM_008863	NM_008972	NM_008983	NM_008996	NM_008999	NM_009030	NM_009122	NM_009154	NM_009158	NM_009274	NM_009306	NM_009320	NM_009323	NM_009333	NM_009334	NM_009366	NM_009396	NM_009481	NM_009545	NM_009551	NM_009573	NM_009744	NM_009754	NM_009806	NM_009820	NM_009821	NM_009822	NM_009866	NM_009871	NM_009952	NM_009957	NM_009959	NM_009960	NM_009961	NM_010095	NM_010096	NM_010207	NM_010232	NM_010266	NM_010367	NM_010415	NM_010432	NM_010453	NM_010462	NM_010488	NM_010512	NM_010554	NM_010585	NM_010587	NM_010591	NM_010678	NM_010723	NM_010825	NM_010847	NM_010881	NM_010938	NM_010939	NM_011052	NM_011062	NM_011097	NM_011098	NM_011143	NM_011212	NM_011218	NM_011265	NM_011277	NM_011317	NM_011342	NM_011354	NM_011361	NM_011386	NM_011406	NM_011448	NM_011496	NM_011546	NM_011585	NM_011668	NM_011673	NM_011749	NM_011766	NM_011768	NM_011770	NM_011779	NM_011803	NM_011825	NM_011857	NM_011880	NM_011948	NM_013468	NM_013498	NM_013598	NM_013613	NM_013630	NM_013642	NM_013663	NM_013685	NM_013732	NM_013791	NM_013830	NM_013880	NM_013882	NM_013912	NM_013922	NM_013930	NM_013931	NM_015806	NM_016802	NM_016805	NM_016886	NM_016889	NM_018741	NM_018753	NM_018760	NM_018797	NM_018804	NM_018805	NM_018865	NM_018871	NM_019409	NM_019570	NM_019579	NM_019637	NM_019640	NM_019643	NM_019645	NM_019657	NM_019666	NM_019682	NM_019688	NM_019712	NM_019713	NM_019743	NM_019796	NM_019827	NM_019835	NM_019912	NM_019919	NM_019978	NM_020049	NM_020259	NM_020267	NM_020283	NM_020287	NM_020330	NM_020608	NM_021399	NM_021422	NM_021465	NM_021548	NM_021716	NM_021885	NM_022315	NM_022721	NM_022995	NM_023168	NM_023184	NM_023564	NM_023884	NM_023908	NM_024124	NM_024186	NM_024200	NM_024245	NM_024254	NM_024272	NM_025282	NM_025285	NM_025451	NM_025739	NM_025747	NM_025771	NM_025800	NM_025829	NM_025840	NM_025959	NM_026141	NM_026191	NM_026214	NM_026484	NM_026872	NM_026910	NM_027008	NM_027144	NM_027230	NM_027314	NM_027326	NM_027418	NM_027432	NM_027453	NM_027533	NM_027626	NM_027629	NM_027643	NM_027689	NM_027770	NM_027920	NM_028082	NM_028149	NM_028399	NM_028462	NM_028809	NM_028810	NM_028860	NM_028871	NM_028873	NM_028903	NM_029078	NM_029083	NM_029216	NM_029529	NM_029633	NM_029662	NM_029721	NM_029752	NM_029870	NM_029885	NM_029931	NM_029938	NM_030138	NM_030250	NM_030263	NM_030689	NM_030705	NM_030728	NM_030730	NM_031158	NM_031257	NM_032000	NM_033354	NM_033565	NM_052973	NM_053099	NM_053104	NM_053242	NM_053263	NM_054072	NM_080793	NM_130895	NM_133234	NM_133256	NM_133676	NM_133744	NM_133761	NM_133789	NM_133807	NM_133818	NM_133825	NM_133828	NM_133948	NM_133975	NM_133990	NM_134064	NM_134077	NM_134082	NM_134086	NM_134437	NM_138661	NM_138662	NM_138663	NM_144731	NM_144812	NM_144825	NM_144837	NM_144846	NM_145459	NM_145492	NM_145501	NM_145517	NM_145546	NM_145553	NM_145621	NM_145931	NM_145959	NM_145997	NM_146047	NM_146087	NM_146095	NM_146130	NM_146153	NM_146194	NM_146241	NM_152816	NM_153164	NM_153167	NM_153194	NM_153287	NM_153395	NM_153567	NM_153787	NM_170591	NM_170597	NM_172261	NM_172303	NM_172399	NM_172421	NM_172424	NM_172429	NM_172475	NM_172512	NM_172555	NM_172569	NM_172589	NM_172593	NM_172663	NM_172666	NM_172673	NM_172716	NM_172765	NM_172803	NM_172856	NM_172924	NM_173038	NM_173185	NM_173363	NM_173755	NM_173784	NM_175021	NM_175023	NM_175122	NM_175179	NM_175187	NM_175193	NM_175212	NM_175234	NM_175251	NM_175291	NM_175381	NM_175387	NM_175461	NM_175510	NM_175519	NM_175554	NM_175681	NM_175749	NM_175836	NM_176832	NM_176930	NM_177006	NM_177092	NM_177124	NM_177193	NM_177195	NM_177224	NM_177328	NM_177357	NM_177371	NM_177379	NM_177574	NM_177660	NM_177698	NM_177708	NM_177721	NM_177753	NM_177783	NM_177798	NM_177914	NM_178005	NM_178041	NM_178078	NM_178111	NM_178363	NM_178382	NM_178394	NM_178654	NM_178665	NM_178721	NM_178736	NM_178748	NM_181071	NM_181278	NM_181324	NM_181347	NM_181398	NM_183028	NM_183138	NM_183191	NM_183208	NM_194268	NM_194355	NM_198117	NM_198127	NM_198169	NM_198416	NM_198671	NM_199025	NM_199068	NM_201243	NM_201601	NM_206958	NM_207010	NM_207222	NM_207633	NM_207652	NM_207680	NM_207681	NM_207682	NM_212435	NM_212444	NM_212450																																																																																																																																																																																																																																																																																																																																																																																																																																																																																																																																																																																																																																																																																																																																																																																																																																																																																																																																																																																																																																																																																																																																																																																																																																																																																																																																																																																																																																																																																																																																																																																																																																																																																																																																																																																																																																																																																																																																																																																																																																																																																																																																																																																																																																																																																																																																																																																																																																																																																																																																																																																																																																																																																																																																																																																																			
miR-1b-5p	mmu-miR-1b-5p	NM_001001160	NM_001001602	NM_001001806	NM_001001986	NM_001004357	NM_001004367	NM_001012330	NM_001013753	NM_001025305	NM_001029850	NM_001031664	NM_001033156	NM_001033167	NM_001033225	NM_001033257	NM_001033277	NM_001033962	NM_001037726	NM_001037846	NM_001037847	NM_001039106	NM_001042659	NM_001042719	NM_001043335	NM_001043336	NM_001043354	NM_001077712	NM_001079694	NM_001079695	NM_001079883	NM_001080706	NM_001080755	NM_001080814	NM_001080930	NM_001081011	NM_001081034	NM_001081037	NM_001081149	NM_001081150	NM_001081251	NM_001081344	NM_001081345	NM_001081359	NM_001081409	NM_001081436	NM_001081750	NM_001081960	NM_001083320	NM_001083587	NM_001083906	NM_001083967	NM_001085355	NM_001100451	NM_001100452	NM_001105245	NM_001105246	NM_001110203	NM_001110783	NM_001111021	NM_001111022	NM_001111023	NM_001111051	NM_001111052	NM_001111053	NM_001111274	NM_001111275	NM_001111276	NM_001112721	NM_001114124	NM_001114125	NM_001114347	NM_001114609	NM_001115130	NM_001122594	NM_001122680	NM_001128086	NM_001128169	NM_001128170	NM_001128171	NM_001134300	NM_001139509	NM_001142918	NM_001142919	NM_001142920	NM_001142921	NM_001142922	NM_001142923	NM_001142924	NM_001145952	NM_001145954	NM_001146025	NM_001146026	NM_001146027	NM_001146161	NM_001146176	NM_001159517	NM_001159544	NM_001160261	NM_001160262	NM_001161406	NM_001161769	NM_001161770	NM_001163007	NM_001163008	NM_001163447	NM_001163448	NM_001163449	NM_001163450	NM_001163451	NM_001163453	NM_001163793	NM_001163794	NM_001164583	NM_001164584	NM_001164585	NM_001164598	NM_001164663	NM_001164671	NM_001164672	NM_001166456	NM_001166458	NM_001166501	NM_001177396	NM_001177397	NM_001177398	NM_001190352	NM_001190703	NM_001190704	NM_001190705	NM_001195065	NM_001195066	NM_001195096	NM_001195284	NM_001195538	NM_001195539	NM_001195540	NM_001195579	NM_001198570	NM_001198571	NM_001199141	NM_001201413	NM_001201414	NM_001201415	NM_001201416	NM_001242411	NM_007462	NM_007466	NM_007496	NM_007566	NM_007664	NM_007726	NM_007772	NM_007914	NM_007917	NM_007939	NM_008057	NM_008066	NM_008091	NM_008298	NM_008499	NM_008558	NM_008722	NM_008779	NM_008996	NM_009159	NM_009186	NM_009274	NM_009323	NM_009333	NM_009334	NM_009551	NM_009573	NM_009688	NM_009718	NM_009754	NM_009767	NM_009792	NM_009806	NM_009821	NM_009866	NM_009871	NM_009952	NM_010052	NM_010132	NM_010237	NM_010266	NM_010367	NM_010432	NM_010467	NM_010512	NM_010554	NM_010591	NM_010723	NM_010733	NM_010831	NM_011062	NM_011218	NM_011317	NM_011448	NM_011630	NM_011668	NM_011749	NM_011766	NM_011803	NM_011825	NM_011897	NM_013613	NM_013663	NM_013685	NM_013716	NM_013835	NM_013912	NM_013915	NM_013931	NM_015806	NM_018805	NM_018824	NM_019570	NM_019643	NM_019743	NM_019785	NM_019793	NM_019796	NM_019978	NM_020287	NM_020608	NM_021297	NM_021361	NM_021399	NM_021465	NM_022721	NM_023184	NM_023908	NM_025771	NM_026214	NM_026872	NM_026910	NM_027418	NM_027626	NM_027629	NM_027671	NM_027893	NM_027946	NM_028082	NM_028399	NM_028459	NM_028658	NM_028839	NM_028860	NM_028873	NM_028908	NM_029633	NM_029679	NM_030138	NM_030263	NM_030708	NM_030730	NM_031158	NM_031257	NM_032000	NM_033565	NM_053099	NM_053124	NM_053242	NM_080793	NM_133236	NM_133718	NM_133781	NM_133818	NM_133828	NM_133829	NM_133897	NM_133940	NM_133975	NM_134064	NM_134086	NM_138598	NM_139272	NM_144516	NM_144551	NM_144825	NM_144910	NM_145501	NM_145890	NM_145967	NM_146095	NM_146156	NM_146194	NM_152809	NM_153319	NM_172261	NM_172399	NM_172421	NM_172565	NM_172569	NM_172589	NM_172663	NM_172673	NM_172684	NM_172698	NM_172765	NM_172785	NM_172856	NM_172867	NM_173185	NM_173369	NM_173755	NM_173784	NM_175115	NM_175461	NM_175549	NM_176845	NM_177326	NM_177357	NM_177407	NM_177694	NM_177698	NM_177855	NM_178111	NM_178615	NM_178665	NM_178709	NM_178854	NM_181071	NM_181347	NM_181398	NM_183138	NM_183139	NM_183208	NM_194268	NM_198022	NM_198103	NM_198127	NM_198412	NM_198416	NM_201256	NM_207222	NM_207232	NM_207680	NM_207681	NM_207682	NM_212435	NM_212450																																																																																																																																																																																																																																																																																																																																																																																																																																																																																																																																																																																																																																																																																																																																																																																																																																																																																																																																																																																																																																																																																																																																																																																																																																																																																																																																																																																																																																																																																																																																																																																																																																																																																																																																																																																																																																																																																																																																																																																																																																																																																																																																																																																																																																																																																																																																																																																																																																																																																																																																																																																																																																																																																																																																																																																																																																																																																																																																																																																																																																																																																																																																																																																																																	
miR-1927	mmu-miR-1927	NM_001001160	NM_001004293	NM_001008549	NM_001013387	NM_001024622	NM_001024952	NM_001031667	NM_001033299	NM_001033354	NM_001037809	NM_001044386	NM_001080388	NM_001080389	NM_001080390	NM_001081092	NM_001081315	NM_001081348	NM_001082536	NM_001083967	NM_001109873	NM_001111076	NM_001112699	NM_001112700	NM_001122680	NM_001136260	NM_001145827	NM_001145952	NM_001145954	NM_001159683	NM_001159883	NM_001162537	NM_001164226	NM_001197147	NM_001242934	NM_007659	NM_007665	NM_007715	NM_007911	NM_007928	NM_008061	NM_008306	NM_008468	NM_008702	NM_008750	NM_008855	NM_008982	NM_009000	NM_009231	NM_009428	NM_009824	NM_010074	NM_010095	NM_010183	NM_010269	NM_010439	NM_010604	NM_010636	NM_010901	NM_010938	NM_011104	NM_011180	NM_011201	NM_011235	NM_011671	NM_011680	NM_011694	NM_011768	NM_011958	NM_013685	NM_013688	NM_015800	NM_016720	NM_016806	NM_018760	NM_019535	NM_019637	NM_020507	NM_021361	NM_021559	NM_025655	NM_026155	NM_026313	NM_026647	NM_027248	NM_027494	NM_027664	NM_027893	NM_027994	NM_028149	NM_028185	NM_028763	NM_028800	NM_030678	NM_030732	NM_033565	NM_053242	NM_054051	NM_138589	NM_144825	NM_145942	NM_146137	NM_153049	NM_153409	NM_153550	NM_153789	NM_172124	NM_172748	NM_173755	NM_174998	NM_175021	NM_175352	NM_175383	NM_177289	NM_178070	NM_178634	NM_178665	NM_178731	NM_178922	NM_181071	NM_207659	NM_212435																																																																																																																																																																																																																																																																																																																																																																																																																																																																																																																																																																																																																																																																																																																																																																																																																																																																																																																																																																																																																																																																																																																																																																																																																																																																																																																																																																																																																																																																																																																																																																																																																																																																																																																																																																																																																																																																																																																																																																																																																																																																																																																																																																																																																																																																																																																																																																																																																																																																																																																																																																																																																																																																																																																																																																																																																																																																																																																																																																																																																																																																																																																																																																																																																																																																																																																																																																																																																																															
miR-93b/512-3p/1186	mmu-miR-1186	NM_001001160	NM_001001883	NM_001004180	NM_001008533	NM_001008542	NM_001008543	NM_001013025	NM_001013806	NM_001025067	NM_001033215	NM_001033275	NM_001033496	NM_001033536	NM_001036684	NM_001037726	NM_001037736	NM_001037846	NM_001037847	NM_001038608	NM_001038643	NM_001038993	NM_001039092	NM_001039154	NM_001039510	NM_001042408	NM_001045523	NM_001045863	NM_001045864	NM_001077265	NM_001077266	NM_001077267	NM_001080931	NM_001080932	NM_001080977	NM_001081049	NM_001081196	NM_001081229	NM_001081383	NM_001081394	NM_001081400	NM_001081557	NM_001081567	NM_001083967	NM_001085521	NM_001093750	NM_001093775	NM_001093776	NM_001093778	NM_001098171	NM_001110513	NM_001110791	NM_001111026	NM_001111027	NM_001111121	NM_001113209	NM_001113210	NM_001113423	NM_001114140	NM_001114665	NM_001115076	NM_001122952	NM_001122953	NM_001123327	NM_001136061	NM_001145824	NM_001145874	NM_001145977	NM_001146100	NM_001159500	NM_001159965	NM_001159966	NM_001159967	NM_001159968	NM_001161369	NM_001161370	NM_001161371	NM_001161822	NM_001162846	NM_001162921	NM_001163572	NM_001163630	NM_001163631	NM_001163632	NM_001163635	NM_001163755	NM_001163757	NM_001163758	NM_001163794	NM_001164604	NM_001166138	NM_001166531	NM_001166532	NM_001167885	NM_001167886	NM_001167887	NM_001168304	NM_001168525	NM_001168526	NM_001170537	NM_001177323	NM_001177843	NM_001177844	NM_001184706	NM_001184708	NM_001184709	NM_001184710	NM_001184711	NM_001190374	NM_001190885	NM_001190886	NM_001199105	NM_001199227	NM_001199304	NM_001199305	NM_001205341	NM_001243046	NM_001243047	NM_007442	NM_007484	NM_007516	NM_007627	NM_007707	NM_007726	NM_007788	NM_007904	NM_007923	NM_007939	NM_008087	NM_008109	NM_008217	NM_008308	NM_008367	NM_008636	NM_008666	NM_008687	NM_008839	NM_008913	NM_008924	NM_009090	NM_009122	NM_009124	NM_009158	NM_009182	NM_009204	NM_009280	NM_009524	NM_009609	NM_009625	NM_009723	NM_009822	NM_009932	NM_009952	NM_010216	NM_010408	NM_010434	NM_010438	NM_010560	NM_010754	NM_010808	NM_010847	NM_010901	NM_010905	NM_011127	NM_011143	NM_011213	NM_011243	NM_011256	NM_011527	NM_011750	NM_011767	NM_011779	NM_011782	NM_011807	NM_011873	NM_011908	NM_011934	NM_012024	NM_013657	NM_013672	NM_013685	NM_013736	NM_013836	NM_013866	NM_013885	NM_018880	NM_019410	NM_019460	NM_019483	NM_019505	NM_019550	NM_019680	NM_019703	NM_019742	NM_019942	NM_019958	NM_021568	NM_021716	NM_021897	NM_022012	NM_023305	NM_023876	NM_023884	NM_024289	NM_025282	NM_025287	NM_025408	NM_025507	NM_025578	NM_025948	NM_026067	NM_026385	NM_026622	NM_026912	NM_027398	NM_027854	NM_027871	NM_027874	NM_027920	NM_028059	NM_028082	NM_028173	NM_028459	NM_028711	NM_028792	NM_029250	NM_029466	NM_029498	NM_029802	NM_030112	NM_030165	NM_030250	NM_030706	NM_031408	NM_032000	NM_053009	NM_080555	NM_133687	NM_133758	NM_133761	NM_133769	NM_133803	NM_133819	NM_133828	NM_134163	NM_138580	NM_138598	NM_138679	NM_139141	NM_139227	NM_139298	NM_139311	NM_144792	NM_144812	NM_144825	NM_144849	NM_144871	NM_145142	NM_145541	NM_145569	NM_145959	NM_146001	NM_146090	NM_146156	NM_146194	NM_146241	NM_152229	NM_153080	NM_153118	NM_153157	NM_153413	NM_153420	NM_153458	NM_153567	NM_153794	NM_172124	NM_172446	NM_172475	NM_172563	NM_172600	NM_172601	NM_172684	NM_172751	NM_172923	NM_172943	NM_172958	NM_173018	NM_173756	NM_175121	NM_175171	NM_175201	NM_175341	NM_175638	NM_175686	NM_177124	NM_177249	NM_177320	NM_177373	NM_177412	NM_177561	NM_177708	NM_177733	NM_178111	NM_178267	NM_178604	NM_178613	NM_178621	NM_178667	NM_178721	NM_178922	NM_183034	NM_183138	NM_194061	NM_197943	NM_197990	NM_198111	NM_198164	NM_199025	NM_199449	NM_207222	NM_207515																																																																																																																																																																																																																																																																																																																																																																																																																																																																																																																																																																																																																																																																																																																																																																																																																																																																																																																																																																																																																																																																																																																																																																																																																																																																																																																																																																																																																																																																																																																																																																																																																																																																																																																																																																																																																																																																																																																																																																																																																																																																																																																																																																																																																																																																																																																																																																																																																																																																																																																																																																																																																																																																																																																																																																																																																																																																																																																																																																																																																																																																																																																																																																																																																																								
miR-669o-5p	mmu-miR-669o-5p	NM_001001160	NM_001001806	NM_001025074	NM_001025431	NM_001033253	NM_001033360	NM_001037726	NM_001038627	NM_001038701	NM_001039557	NM_001045529	NM_001048139	NM_001048141	NM_001048142	NM_001080929	NM_001081011	NM_001082414	NM_001085355	NM_001085492	NM_001110196	NM_001110197	NM_001110198	NM_001113532	NM_001122759	NM_001130008	NM_001142948	NM_001143683	NM_001143776	NM_001143777	NM_001146119	NM_001159942	NM_001162926	NM_001163780	NM_001164709	NM_001164818	NM_001166584	NM_001166585	NM_001166648	NM_001166649	NM_001166650	NM_001168297	NM_001190786	NM_001190800	NM_007392	NM_007540	NM_007560	NM_007917	NM_008071	NM_008465	NM_008512	NM_008802	NM_008960	NM_008981	NM_009183	NM_009346	NM_009551	NM_009952	NM_010439	NM_010513	NM_011889	NM_013678	NM_013880	NM_013923	NM_015753	NM_015767	NM_018805	NM_019732	NM_019987	NM_020007	NM_021716	NM_024244	NM_025541	NM_025666	NM_025910	NM_026420	NM_026518	NM_026661	NM_026674	NM_026886	NM_027937	NM_027968	NM_028024	NM_028076	NM_028148	NM_028769	NM_029438	NM_029564	NM_029758	NM_029837	NM_033320	NM_080464	NM_080555	NM_080853	NM_080855	NM_133771	NM_133828	NM_138657	NM_145534	NM_145536	NM_145824	NM_145965	NM_146066	NM_146090	NM_153167	NM_153402	NM_153422	NM_153532	NM_172284	NM_172397	NM_172421	NM_172719	NM_172952	NM_173781	NM_175127	NM_175155	NM_175170	NM_175394	NM_175473	NM_177583	NM_178005	NM_178719	NM_181039	NM_198111	NM_198294	NM_199299																																																																																																																																																																																																																																																																																																																																																																																																																																																																																																																																																																																																																																																																																																																																																																																																																																																																																																																																																																																																																																																																																																																																																																																																																																																																																																																																																																																																																																																																																																																																																																																																																																																																																																																																																																																																																																																																																																																																																																																																																																																																																																																																																																																																																																																																																																																																																																																																																																																																																																																																																																																																																																																																																																																																																																																																																																																																																																																																																																																																																																																																																																																																																																																																																																																																																																																																																																																																																																											
miR-297b-3p/466ade-3p/467g	mmu-miR-466a-3p/mmu-miR-297b-3p/mmu-miR-466e-3p/mmu-miR-466d-3p/mmu-miR-467g	NM_001001160	NM_001001182	NM_001001183	NM_001001309	NM_001001488	NM_001001880	NM_001003671	NM_001003672	NM_001003719	NM_001003815	NM_001003912	NM_001004176	NM_001004367	NM_001005232	NM_001005475	NM_001005605	NM_001006664	NM_001013380	NM_001013391	NM_001013806	NM_001014288	NM_001015039	NM_001015046	NM_001017427	NM_001018042	NM_001024135	NM_001024205	NM_001024703	NM_001024837	NM_001024955	NM_001025067	NM_001025250	NM_001025257	NM_001025309	NM_001025428	NM_001025429	NM_001025430	NM_001025600	NM_001029890	NM_001033156	NM_001033257	NM_001033268	NM_001033274	NM_001033330	NM_001033369	NM_001033380	NM_001033399	NM_001033430	NM_001033474	NM_001033600	NM_001033606	NM_001033636	NM_001033877	NM_001034962	NM_001034963	NM_001034964	NM_001037098	NM_001037134	NM_001037759	NM_001037764	NM_001037846	NM_001037847	NM_001038610	NM_001038621	NM_001038642	NM_001038993	NM_001039048	NM_001039214	NM_001039474	NM_001039482	NM_001039485	NM_001039644	NM_001039939	NM_001040085	NM_001040086	NM_001040087	NM_001040088	NM_001040106	NM_001040426	NM_001042502	NM_001042504	NM_001042659	NM_001042660	NM_001043322	NM_001043335	NM_001043336	NM_001043354	NM_001044740	NM_001045513	NM_001048139	NM_001048141	NM_001048142	NM_001048167	NM_001077190	NM_001077192	NM_001077193	NM_001077265	NM_001077266	NM_001077267	NM_001077354	NM_001077363	NM_001077398	NM_001077495	NM_001078167	NM_001079844	NM_001079869	NM_001079883	NM_001080548	NM_001080706	NM_001080813	NM_001080818	NM_001080924	NM_001080926	NM_001080931	NM_001081011	NM_001081039	NM_001081086	NM_001081110	NM_001081118	NM_001081119	NM_001081193	NM_001081195	NM_001081196	NM_001081203	NM_001081229	NM_001081251	NM_001081264	NM_001081279	NM_001081302	NM_001081319	NM_001081344	NM_001081345	NM_001081355	NM_001081359	NM_001081360	NM_001081371	NM_001081414	NM_001081425	NM_001081436	NM_001081464	NM_001081465	NM_001081466	NM_001081468	NM_001081469	NM_001081470	NM_001081567	NM_001081977	NM_001082484	NM_001083316	NM_001083318	NM_001083628	NM_001083897	NM_001083906	NM_001085355	NM_001085495	NM_001093764	NM_001093765	NM_001093766	NM_001093775	NM_001093776	NM_001093778	NM_001098425	NM_001099641	NM_001100449	NM_001102458	NM_001103181	NM_001105245	NM_001105246	NM_001109040	NM_001109041	NM_001109042	NM_001109661	NM_001109745	NM_001109746	NM_001109988	NM_001109989	NM_001109990	NM_001110145	NM_001110203	NM_001110209	NM_001110212	NM_001110218	NM_001110222	NM_001110223	NM_001110224	NM_001110266	NM_001110267	NM_001110268	NM_001110783	NM_001110827	NM_001110828	NM_001110829	NM_001110830	NM_001111021	NM_001111022	NM_001111023	NM_001111026	NM_001111027	NM_001111030	NM_001111121	NM_001112714	NM_001112721	NM_001112798	NM_001112813	NM_001113209	NM_001113210	NM_001113325	NM_001113389	NM_001113419	NM_001113420	NM_001113421	NM_001113517	NM_001113564	NM_001113565	NM_001113566	NM_001113573	NM_001113574	NM_001114119	NM_001114609	NM_001114664	NM_001115010	NM_001115130	NM_001122594	NM_001123362	NM_001128086	NM_001128307	NM_001128308	NM_001136056	NM_001136222	NM_001136260	NM_001141965	NM_001143802	NM_001143834	NM_001145804	NM_001145920	NM_001145947	NM_001145952	NM_001145954	NM_001145979	NM_001146010	NM_001146025	NM_001146026	NM_001146027	NM_001146038	NM_001159344	NM_001159361	NM_001159492	NM_001159500	NM_001159516	NM_001159517	NM_001159589	NM_001159590	NM_001159634	NM_001159889	NM_001160219	NM_001160220	NM_001160221	NM_001160222	NM_001160251	NM_001160261	NM_001160262	NM_001160378	NM_001160379	NM_001161769	NM_001161770	NM_001161796	NM_001161822	NM_001162537	NM_001162868	NM_001162869	NM_001162904	NM_001162905	NM_001162917	NM_001162921	NM_001162926	NM_001162941	NM_001162942	NM_001163006	NM_001163007	NM_001163008	NM_001163073	NM_001163144	NM_001163170	NM_001163328	NM_001163329	NM_001163330	NM_001163493	NM_001163548	NM_001163630	NM_001163631	NM_001163632	NM_001163703	NM_001163754	NM_001163780	NM_001163792	NM_001163793	NM_001163794	NM_001164198	NM_001164199	NM_001164200	NM_001164212	NM_001164214	NM_001164226	NM_001164274	NM_001164597	NM_001164671	NM_001164672	NM_001164677	NM_001164678	NM_001165925	NM_001165926	NM_001166372	NM_001166375	NM_001166385	NM_001166402	NM_001166414	NM_001166493	NM_001166648	NM_001166649	NM_001166650	NM_001167885	NM_001167886	NM_001167887	NM_001167981	NM_001168297	NM_001168304	NM_001168505	NM_001168525	NM_001168526	NM_001170552	NM_001172098	NM_001173553	NM_001174086	NM_001177396	NM_001177397	NM_001177398	NM_001177752	NM_001177753	NM_001177754	NM_001177755	NM_001177756	NM_001177757	NM_001177758	NM_001177884	NM_001177888	NM_001177890	NM_001177937	NM_001177938	NM_001177939	NM_001177940	NM_001177941	NM_001177942	NM_001177943	NM_001177944	NM_001177955	NM_001177956	NM_001177957	NM_001177958	NM_001177959	NM_001177960	NM_001177961	NM_001177962	NM_001190733	NM_001190734	NM_001190786	NM_001190800	NM_001195006	NM_001195065	NM_001195066	NM_001195096	NM_001197147	NM_001199203	NM_001199204	NM_001199205	NM_001199265	NM_001199272	NM_001201413	NM_001201414	NM_001201415	NM_001201416	NM_001204275	NM_001204276	NM_001204277	NM_001204278	NM_001204279	NM_001204280	NM_001204281	NM_001205341	NM_001242363	NM_001242364	NM_001242365	NM_001242419	NM_001243046	NM_001243047	NM_007380	NM_007419	NM_007466	NM_007488	NM_007500	NM_007508	NM_007514	NM_007516	NM_007540	NM_007555	NM_007560	NM_007569	NM_007589	NM_007664	NM_007678	NM_007683	NM_007697	NM_007766	NM_007767	NM_007772	NM_007826	NM_007890	NM_008031	NM_008036	NM_008046	NM_008057	NM_008058	NM_008065	NM_008066	NM_008068	NM_008086	NM_008091	NM_008139	NM_008165	NM_008187	NM_008194	NM_008197	NM_008211	NM_008298	NM_008321	NM_008341	NM_008352	NM_008395	NM_008468	NM_008478	NM_008516	NM_008538	NM_008604	NM_008625	NM_008666	NM_008687	NM_008711	NM_008722	NM_008779	NM_008882	NM_008926	NM_008956	NM_008960	NM_008966	NM_008997	NM_009009	NM_009021	NM_009072	NM_009122	NM_009140	NM_009158	NM_009166	NM_009199	NM_009214	NM_009234	NM_009239	NM_009261	NM_009274	NM_009278	NM_009281	NM_009285	NM_009320	NM_009323	NM_009397	NM_009505	NM_009508	NM_009521	NM_009551	NM_009573	NM_009615	NM_009621	NM_009625	NM_009628	NM_009655	NM_009688	NM_009707	NM_009718	NM_009783	NM_009806	NM_009820	NM_009821	NM_009822	NM_009823	NM_009830	NM_009843	NM_009857	NM_009871	NM_009883	NM_009900	NM_009939	NM_009957	NM_009959	NM_009960	NM_009961	NM_010025	NM_010099	NM_010111	NM_010151	NM_010202	NM_010207	NM_010225	NM_010230	NM_010243	NM_010250	NM_010298	NM_010408	NM_010415	NM_010458	NM_010466	NM_010467	NM_010554	NM_010570	NM_010578	NM_010585	NM_010587	NM_010610	NM_010617	NM_010698	NM_010723	NM_010728	NM_010785	NM_010831	NM_010834	NM_010879	NM_010907	NM_010914	NM_010935	NM_010938	NM_011052	NM_011058	NM_011062	NM_011063	NM_011098	NM_011100	NM_011101	NM_011103	NM_011145	NM_011182	NM_011207	NM_011211	NM_011235	NM_011243	NM_011246	NM_011265	NM_011358	NM_011376	NM_011381	NM_011384	NM_011406	NM_011544	NM_011578	NM_011595	NM_011600	NM_011603	NM_011630	NM_011717	NM_011746	NM_011780	NM_011792	NM_011803	NM_011807	NM_011808	NM_011821	NM_011828	NM_011845	NM_011866	NM_011884	NM_011896	NM_011897	NM_011934	NM_011935	NM_011992	NM_012051	NM_013493	NM_013510	NM_013511	NM_013625	NM_013630	NM_013672	NM_013720	NM_013827	NM_013830	NM_013865	NM_013899	NM_013912	NM_013928	NM_015732	NM_015754	NM_015792	NM_015814	NM_016673	NM_016705	NM_016969	NM_017391	NM_017469	NM_018745	NM_018760	NM_018765	NM_018770	NM_018805	NM_018819	NM_018871	NM_019409	NM_019410	NM_019477	NM_019500	NM_019535	NM_019550	NM_019570	NM_019572	NM_019581	NM_019637	NM_019658	NM_019663	NM_019666	NM_019689	NM_019717	NM_019743	NM_019781	NM_019790	NM_019796	NM_019812	NM_019914	NM_019958	NM_019965	NM_019969	NM_019972	NM_019987	NM_019994	NM_020007	NM_020025	NM_020252	NM_020259	NM_020265	NM_020270	NM_020283	NM_020287	NM_020331	NM_020507	NM_020605	NM_020608	NM_021342	NM_021362	NM_021366	NM_021377	NM_021399	NM_021516	NM_021881	NM_021885	NM_022019	NM_022023	NM_022305	NM_022721	NM_022801	NM_022813	NM_022997	NM_023045	NM_023122	NM_023184	NM_023336	NM_023598	NM_023689	NM_023908	NM_024186	NM_024189	NM_024245	NM_024254	NM_024272	NM_024288	NM_025454	NM_025578	NM_025673	NM_025730	NM_025757	NM_025814	NM_025985	NM_026201	NM_026217	NM_026267	NM_026382	NM_026425	NM_026487	NM_026495	NM_026574	NM_026667	NM_026697	NM_026780	NM_026793	NM_026823	NM_026825	NM_026856	NM_026868	NM_026872	NM_026910	NM_026984	NM_027133	NM_027144	NM_027294	NM_027326	NM_027349	NM_027395	NM_027444	NM_027498	NM_027569	NM_027594	NM_027626	NM_027629	NM_027642	NM_027664	NM_027946	NM_027968	NM_028082	NM_028097	NM_028127	NM_028277	NM_028312	NM_028325	NM_028390	NM_028399	NM_028451	NM_028472	NM_028708	NM_028763	NM_028817	NM_028836	NM_028882	NM_028903	NM_028943	NM_028971	NM_029078	NM_029162	NM_029332	NM_029348	NM_029423	NM_029478	NM_029498	NM_029525	NM_029653	NM_029679	NM_029721	NM_029870	NM_029928	NM_029931	NM_029967	NM_029976	NM_030133	NM_030138	NM_030263	NM_030614	NM_030675	NM_030723	NM_031158	NM_031185	NM_031186	NM_031394	NM_033524	NM_033565	NM_033602	NM_052973	NM_053011	NM_053072	NM_053075	NM_053078	NM_053104	NM_053187	NM_053191	NM_053207	NM_053242	NM_054040	NM_054043	NM_054072	NM_057172	NM_080285	NM_080563	NM_130796	NM_130895	NM_133218	NM_133220	NM_133232	NM_133352	NM_133648	NM_133649	NM_133749	NM_133810	NM_133833	NM_133907	NM_134062	NM_134064	NM_134074	NM_134077	NM_134448	NM_138661	NM_138662	NM_138663	NM_138667	NM_138679	NM_138953	NM_139146	NM_139226	NM_144731	NM_144792	NM_144825	NM_144839	NM_144859	NM_144871	NM_144954	NM_145221	NM_145423	NM_145443	NM_145456	NM_145459	NM_145492	NM_145505	NM_145523	NM_145546	NM_145553	NM_145575	NM_145602	NM_145836	NM_145927	NM_145994	NM_146003	NM_146047	NM_146095	NM_146112	NM_146156	NM_146168	NM_146241	NM_146258	NM_147176	NM_148922	NM_148948	NM_152134	NM_152839	NM_153058	NM_153082	NM_153088	NM_153140	NM_153402	NM_153413	NM_153532	NM_172153	NM_172261	NM_172284	NM_172296	NM_172298	NM_172399	NM_172410	NM_172421	NM_172444	NM_172493	NM_172506	NM_172513	NM_172517	NM_172523	NM_172569	NM_172589	NM_172593	NM_172601	NM_172606	NM_172643	NM_172650	NM_172661	NM_172663	NM_172684	NM_172714	NM_172739	NM_172765	NM_172803	NM_172814	NM_172819	NM_172836	NM_172860	NM_172868	NM_172882	NM_172924	NM_172930	NM_172958	NM_173181	NM_173182	NM_173374	NM_173393	NM_173408	NM_173419	NM_173439	NM_173752	NM_173761	NM_174848	NM_174876	NM_175009	NM_175022	NM_175023	NM_175136	NM_175143	NM_175171	NM_175188	NM_175193	NM_175201	NM_175234	NM_175238	NM_175246	NM_175294	NM_175318	NM_175366	NM_175387	NM_175400	NM_175411	NM_175461	NM_175507	NM_175513	NM_175523	NM_175642	NM_175751	NM_175836	NM_176836	NM_176850	NM_177006	NM_177152	NM_177162	NM_177284	NM_177324	NM_177326	NM_177343	NM_177357	NM_177373	NM_177547	NM_177608	NM_177633	NM_177643	NM_177644	NM_177660	NM_177664	NM_177698	NM_177715	NM_177753	NM_177762	NM_178050	NM_178143	NM_178256	NM_178362	NM_178407	NM_178615	NM_178626	NM_178631	NM_178638	NM_178654	NM_178665	NM_178681	NM_178682	NM_178707	NM_178709	NM_178740	NM_178754	NM_178773	NM_178803	NM_178879	NM_178889	NM_178896	NM_178906	NM_178935	NM_180956	NM_181071	NM_181278	NM_181398	NM_181399	NM_181400	NM_181404	NM_181988	NM_182807	NM_182808	NM_182994	NM_183138	NM_183204	NM_183208	NM_183355	NM_197940	NM_198018	NM_198111	NM_198117	NM_198164	NM_198300	NM_198620	NM_198631	NM_198647	NM_198894	NM_198895	NM_199009	NM_199012	NM_199018	NM_199032	NM_201243	NM_201354	NM_201601	NM_207246	NM_207625	NM_207650	NM_207659	NM_207675	NM_207676	NM_207708	NM_212435	NM_212438	NM_212444	NM_212450	NM_212468																																																																																																																																																																																																																																																																																																																																																																																																																																																																																																																																																																																																																																																																																																																																																																																																																																																																																																																																																																																																																																																																																																																																																																																																																																																																																																																																																																																																																																																																																																																																																																																																																																																																																																																																																																																																																																																																																																																																																																																																																																																																																																																																																																																																																																																																																																																																																																																																																																																																																																																		
miR-669f-3p	mmu-miR-669f-3p	NM_001001160	NM_001001182	NM_001001326	NM_001001488	NM_001001883	NM_001001986	NM_001002927	NM_001003815	NM_001003912	NM_001003918	NM_001003949	NM_001004149	NM_001004156	NM_001004176	NM_001004364	NM_001005232	NM_001005420	NM_001005475	NM_001005605	NM_001006664	NM_001008551	NM_001013380	NM_001013387	NM_001013741	NM_001013755	NM_001013813	NM_001014288	NM_001014399	NM_001014422	NM_001014423	NM_001014424	NM_001015046	NM_001017427	NM_001024205	NM_001024604	NM_001024720	NM_001024837	NM_001024952	NM_001024955	NM_001025067	NM_001025250	NM_001025257	NM_001025305	NM_001025309	NM_001025428	NM_001025429	NM_001025430	NM_001025438	NM_001025439	NM_001025559	NM_001025560	NM_001025600	NM_001026212	NM_001029856	NM_001029877	NM_001029890	NM_001029934	NM_001030293	NM_001033139	NM_001033156	NM_001033172	NM_001033173	NM_001033174	NM_001033217	NM_001033223	NM_001033225	NM_001033253	NM_001033271	NM_001033272	NM_001033274	NM_001033286	NM_001033313	NM_001033330	NM_001033331	NM_001033347	NM_001033360	NM_001033369	NM_001033399	NM_001033420	NM_001033430	NM_001033443	NM_001033457	NM_001033600	NM_001033713	NM_001033877	NM_001034168	NM_001034962	NM_001034963	NM_001034964	NM_001037134	NM_001037136	NM_001037539	NM_001037726	NM_001037764	NM_001037846	NM_001037847	NM_001037907	NM_001038018	NM_001038610	NM_001038619	NM_001038695	NM_001038698	NM_001038701	NM_001038710	NM_001038993	NM_001039048	NM_001039147	NM_001039150	NM_001039151	NM_001039214	NM_001039347	NM_001039351	NM_001039352	NM_001039353	NM_001039354	NM_001039472	NM_001039485	NM_001039554	NM_001039644	NM_001039692	NM_001039878	NM_001040111	NM_001040112	NM_001042487	NM_001042488	NM_001042502	NM_001042504	NM_001042558	NM_001042565	NM_001042659	NM_001042725	NM_001042726	NM_001043335	NM_001043336	NM_001043354	NM_001044383	NM_001044386	NM_001044389	NM_001045513	NM_001045515	NM_001045529	NM_001045959	NM_001045964	NM_001048139	NM_001048141	NM_001048142	NM_001048208	NM_001076789	NM_001077202	NM_001077354	NM_001077363	NM_001077495	NM_001077496	NM_001077514	NM_001077515	NM_001077695	NM_001077705	NM_001077712	NM_001079694	NM_001079695	NM_001079844	NM_001079847	NM_001079848	NM_001079849	NM_001079857	NM_001079876	NM_001079883	NM_001079908	NM_001079909	NM_001080387	NM_001080548	NM_001080706	NM_001080813	NM_001080814	NM_001080818	NM_001080819	NM_001080924	NM_001080925	NM_001080930	NM_001080964	NM_001080977	NM_001081013	NM_001081016	NM_001081049	NM_001081080	NM_001081086	NM_001081088	NM_001081097	NM_001081098	NM_001081109	NM_001081118	NM_001081119	NM_001081144	NM_001081149	NM_001081161	NM_001081164	NM_001081180	NM_001081183	NM_001081188	NM_001081193	NM_001081196	NM_001081203	NM_001081205	NM_001081215	NM_001081222	NM_001081235	NM_001081249	NM_001081267	NM_001081278	NM_001081279	NM_001081286	NM_001081293	NM_001081298	NM_001081300	NM_001081302	NM_001081323	NM_001081324	NM_001081344	NM_001081345	NM_001081359	NM_001081360	NM_001081371	NM_001081383	NM_001081385	NM_001081401	NM_001081414	NM_001081416	NM_001081419	NM_001081433	NM_001081436	NM_001081557	NM_001081567	NM_001081979	NM_001082483	NM_001082536	NM_001083316	NM_001083318	NM_001083321	NM_001085355	NM_001085492	NM_001093775	NM_001093776	NM_001093778	NM_001098168	NM_001098203	NM_001099288	NM_001099298	NM_001100449	NM_001100458	NM_001100591	NM_001101433	NM_001102430	NM_001102436	NM_001102437	NM_001102438	NM_001105245	NM_001105246	NM_001109657	NM_001109661	NM_001109684	NM_001109685	NM_001109753	NM_001110131	NM_001110132	NM_001110209	NM_001110216	NM_001110218	NM_001110222	NM_001110223	NM_001110224	NM_001110266	NM_001110267	NM_001110268	NM_001110310	NM_001110327	NM_001110496	NM_001110497	NM_001110783	NM_001110832	NM_001111026	NM_001111027	NM_001111030	NM_001111076	NM_001111099	NM_001111121	NM_001112703	NM_001112711	NM_001112721	NM_001112722	NM_001112723	NM_001112798	NM_001112813	NM_001113198	NM_001113355	NM_001113362	NM_001113364	NM_001113383	NM_001113389	NM_001113417	NM_001113460	NM_001113461	NM_001113464	NM_001113517	NM_001113573	NM_001113574	NM_001114386	NM_001114609	NM_001114611	NM_001114612	NM_001114613	NM_001114664	NM_001115010	NM_001115130	NM_001122733	NM_001122758	NM_001122948	NM_001122952	NM_001122953	NM_001122989	NM_001123327	NM_001123362	NM_001126490	NM_001128086	NM_001128094	NM_001128096	NM_001128151	NM_001130163	NM_001130164	NM_001130165	NM_001130166	NM_001130525	NM_001130526	NM_001134300	NM_001134474	NM_001134475	NM_001135192	NM_001136056	NM_001136060	NM_001136260	NM_001142809	NM_001142810	NM_001142918	NM_001142919	NM_001142920	NM_001142921	NM_001142922	NM_001142923	NM_001142924	NM_001143802	NM_001143834	NM_001145804	NM_001145896	NM_001145897	NM_001145920	NM_001145950	NM_001145977	NM_001145979	NM_001146025	NM_001146026	NM_001146027	NM_001146031	NM_001146038	NM_001146045	NM_001146085	NM_001146086	NM_001146198	NM_001146217	NM_001146349	NM_001159344	NM_001159349	NM_001159485	NM_001159486	NM_001159492	NM_001159500	NM_001159509	NM_001159510	NM_001159516	NM_001159533	NM_001159534	NM_001159535	NM_001159603	NM_001159604	NM_001159605	NM_001159606	NM_001159645	NM_001159769	NM_001159900	NM_001159901	NM_001159942	NM_001160112	NM_001160219	NM_001160220	NM_001160221	NM_001160222	NM_001160368	NM_001160378	NM_001160379	NM_001161406	NM_001161624	NM_001161769	NM_001161770	NM_001161796	NM_001161797	NM_001161822	NM_001162410	NM_001162425	NM_001162537	NM_001162855	NM_001162903	NM_001162904	NM_001162905	NM_001162917	NM_001162921	NM_001163155	NM_001163170	NM_001163215	NM_001163216	NM_001163217	NM_001163328	NM_001163329	NM_001163330	NM_001163354	NM_001163355	NM_001163387	NM_001163397	NM_001163399	NM_001163475	NM_001163493	NM_001163548	NM_001163572	NM_001163579	NM_001163580	NM_001163645	NM_001163688	NM_001163703	NM_001163754	NM_001163780	NM_001163794	NM_001163818	NM_001164159	NM_001164186	NM_001164198	NM_001164199	NM_001164200	NM_001164222	NM_001164225	NM_001164226	NM_001164325	NM_001164367	NM_001164483	NM_001164493	NM_001164497	NM_001164498	NM_001164499	NM_001164503	NM_001164504	NM_001164562	NM_001164572	NM_001164580	NM_001164583	NM_001164584	NM_001164585	NM_001164598	NM_001164639	NM_001164661	NM_001164662	NM_001164709	NM_001165983	NM_001165984	NM_001166138	NM_001166372	NM_001166375	NM_001166385	NM_001166456	NM_001166458	NM_001166584	NM_001166585	NM_001166648	NM_001166649	NM_001166650	NM_001167885	NM_001167886	NM_001167887	NM_001168225	NM_001168226	NM_001168227	NM_001168228	NM_001168229	NM_001168230	NM_001168297	NM_001169576	NM_001169577	NM_001170419	NM_001170433	NM_001170537	NM_001170555	NM_001170556	NM_001170866	NM_001170867	NM_001170868	NM_001172098	NM_001172113	NM_001172114	NM_001173553	NM_001177396	NM_001177397	NM_001177398	NM_001177609	NM_001177610	NM_001177625	NM_001177626	NM_001177713	NM_001177732	NM_001177733	NM_001177751	NM_001177785	NM_001177786	NM_001177787	NM_001177883	NM_001177888	NM_001177890	NM_001177902	NM_001177937	NM_001177938	NM_001177939	NM_001177940	NM_001177941	NM_001177942	NM_001177943	NM_001177944	NM_001177955	NM_001177956	NM_001177957	NM_001177958	NM_001177959	NM_001177960	NM_001177961	NM_001177962	NM_001177985	NM_001177995	NM_001178049	NM_001190179	NM_001190374	NM_001190401	NM_001190733	NM_001190734	NM_001194940	NM_001194941	NM_001195006	NM_001195031	NM_001195774	NM_001197147	NM_001198823	NM_001198824	NM_001198825	NM_001198826	NM_001198886	NM_001199044	NM_001199105	NM_001199136	NM_001199137	NM_001199151	NM_001199153	NM_001199154	NM_001199177	NM_001199203	NM_001199204	NM_001199205	NM_001199272	NM_001199304	NM_001199305	NM_001204371	NM_001204875	NM_001205173	NM_001205270	NM_001205331	NM_001205345	NM_001205346	NM_001242349	NM_001242419	NM_001243046	NM_001243047	NM_001243048	NM_007404	NM_007416	NM_007462	NM_007466	NM_007471	NM_007478	NM_007489	NM_007492	NM_007513	NM_007540	NM_007548	NM_007555	NM_007560	NM_007562	NM_007569	NM_007588	NM_007589	NM_007624	NM_007625	NM_007626	NM_007659	NM_007669	NM_007672	NM_007683	NM_007690	NM_007697	NM_007700	NM_007711	NM_007715	NM_007726	NM_007729	NM_007730	NM_007733	NM_007736	NM_007743	NM_007755	NM_007771	NM_007772	NM_007788	NM_007826	NM_007855	NM_007865	NM_007890	NM_007900	NM_007902	NM_007929	NM_007930	NM_007935	NM_007937	NM_007945	NM_007953	NM_007963	NM_008008	NM_008010	NM_008017	NM_008037	NM_008046	NM_008057	NM_008058	NM_008066	NM_008070	NM_008071	NM_008086	NM_008088	NM_008115	NM_008163	NM_008171	NM_008173	NM_008187	NM_008194	NM_008197	NM_008235	NM_008241	NM_008245	NM_008246	NM_008252	NM_008253	NM_008255	NM_008259	NM_008274	NM_008297	NM_008306	NM_008314	NM_008321	NM_008341	NM_008364	NM_008367	NM_008371	NM_008378	NM_008385	NM_008393	NM_008395	NM_008443	NM_008451	NM_008466	NM_008468	NM_008478	NM_008542	NM_008553	NM_008562	NM_008584	NM_008591	NM_008601	NM_008623	NM_008625	NM_008634	NM_008636	NM_008657	NM_008666	NM_008678	NM_008701	NM_008709	NM_008711	NM_008729	NM_008739	NM_008779	NM_008792	NM_008817	NM_008839	NM_008881	NM_008882	NM_008885	NM_008888	NM_008926	NM_008956	NM_008960	NM_008966	NM_008980	NM_008981	NM_008982	NM_008991	NM_008997	NM_009021	NM_009072	NM_009101	NM_009124	NM_009144	NM_009145	NM_009158	NM_009159	NM_009166	NM_009183	NM_009199	NM_009204	NM_009206	NM_009214	NM_009216	NM_009231	NM_009239	NM_009250	NM_009289	NM_009306	NM_009320	NM_009322	NM_009330	NM_009333	NM_009334	NM_009346	NM_009366	NM_009370	NM_009380	NM_009385	NM_009431	NM_009445	NM_009454	NM_009459	NM_009461	NM_009481	NM_009483	NM_009484	NM_009505	NM_009508	NM_009510	NM_009516	NM_009521	NM_009524	NM_009537	NM_009547	NM_009551	NM_009573	NM_009575	NM_009576	NM_009594	NM_009597	NM_009599	NM_009621	NM_009628	NM_009643	NM_009670	NM_009684	NM_009688	NM_009697	NM_009707	NM_009718	NM_009730	NM_009741	NM_009754	NM_009781	NM_009783	NM_009806	NM_009820	NM_009822	NM_009828	NM_009830	NM_009851	NM_009861	NM_009869	NM_009875	NM_009876	NM_009883	NM_009900	NM_009952	NM_009974	NM_009994	NM_010025	NM_010026	NM_010050	NM_010056	NM_010072	NM_010075	NM_010099	NM_010107	NM_010109	NM_010118	NM_010133	NM_010171	NM_010202	NM_010206	NM_010207	NM_010218	NM_010243	NM_010250	NM_010269	NM_010279	NM_010295	NM_010301	NM_010332	NM_010408	NM_010414	NM_010430	NM_010437	NM_010449	NM_010464	NM_010467	NM_010485	NM_010486	NM_010487	NM_010488	NM_010495	NM_010496	NM_010511	NM_010513	NM_010515	NM_010551	NM_010570	NM_010573	NM_010591	NM_010615	NM_010637	NM_010690	NM_010700	NM_010710	NM_010720	NM_010723	NM_010731	NM_010763	NM_010773	NM_010785	NM_010788	NM_010831	NM_010835	NM_010876	NM_010905	NM_010907	NM_010913	NM_010914	NM_010918	NM_010938	NM_011011	NM_011041	NM_011058	NM_011063	NM_011086	NM_011098	NM_011100	NM_011101	NM_011103	NM_011104	NM_011127	NM_011135	NM_011145	NM_011182	NM_011198	NM_011200	NM_011203	NM_011211	NM_011212	NM_011246	NM_011250	NM_011277	NM_011278	NM_011281	NM_011294	NM_011349	NM_011370	NM_011381	NM_011385	NM_011402	NM_011406	NM_011443	NM_011445	NM_011448	NM_011486	NM_011522	NM_011527	NM_011535	NM_011544	NM_011547	NM_011551	NM_011578	NM_011581	NM_011595	NM_011603	NM_011630	NM_011652	NM_011658	NM_011665	NM_011669	NM_011673	NM_011676	NM_011693	NM_011699	NM_011749	NM_011768	NM_011770	NM_011774	NM_011780	NM_011782	NM_011800	NM_011802	NM_011803	NM_011806	NM_011807	NM_011809	NM_011821	NM_011862	NM_011866	NM_011896	NM_011897	NM_011923	NM_011934	NM_011935	NM_011946	NM_011960	NM_011990	NM_012012	NM_012024	NM_012051	NM_013454	NM_013468	NM_013510	NM_013514	NM_013526	NM_013538	NM_013545	NM_013562	NM_013565	NM_013598	NM_013625	NM_013630	NM_013669	NM_013672	NM_013674	NM_013690	NM_013696	NM_013820	NM_013822	NM_013827	NM_013830	NM_013865	NM_013881	NM_013889	NM_013899	NM_013933	NM_015744	NM_015768	NM_015771	NM_015800	NM_015802	NM_015819	NM_016666	NM_016673	NM_016686	NM_016690	NM_016711	NM_016713	NM_016721	NM_016762	NM_016768	NM_016787	NM_016797	NM_016889	NM_016900	NM_017374	NM_017395	NM_017469	NM_018753	NM_018760	NM_018770	NM_018788	NM_018819	NM_018824	NM_018826	NM_018828	NM_018875	NM_018884	NM_019389	NM_019446	NM_019454	NM_019477	NM_019499	NM_019550	NM_019570	NM_019579	NM_019581	NM_019637	NM_019640	NM_019645	NM_019651	NM_019653	NM_019663	NM_019666	NM_019667	NM_019680	NM_019706	NM_019717	NM_019727	NM_019739	NM_019745	NM_019763	NM_019764	NM_019768	NM_019773	NM_019827	NM_019831	NM_019912	NM_019919	NM_019927	NM_019958	NM_019965	NM_019972	NM_019982	NM_019987	NM_020007	NM_020009	NM_020027	NM_020252	NM_020259	NM_020270	NM_020287	NM_020332	NM_020507	NM_020605	NM_020625	NM_021099	NM_021342	NM_021361	NM_021362	NM_021390	NM_021399	NM_021420	NM_021450	NM_021458	NM_021465	NM_021476	NM_021477	NM_021518	NM_021521	NM_021536	NM_021543	NM_021880	NM_021881	NM_021897	NM_021899	NM_022019	NM_022316	NM_022417	NM_022420	NM_022655	NM_022721	NM_022813	NM_022885	NM_022985	NM_022989	NM_023045	NM_023122	NM_023184	NM_023249	NM_023324	NM_023336	NM_023420	NM_023456	NM_023587	NM_023598	NM_023626	NM_023665	NM_023668	NM_023672	NM_023799	NM_023813	NM_023814	NM_023852	NM_023871	NM_024184	NM_024245	NM_024288	NM_024431	NM_024439	NM_024451	NM_024457	NM_025282	NM_025283	NM_025356	NM_025415	NM_025419	NM_025441	NM_025454	NM_025541	NM_025668	NM_025673	NM_025696	NM_025698	NM_025730	NM_025739	NM_025745	NM_025757	NM_025773	NM_025800	NM_025846	NM_025894	NM_025900	NM_025979	NM_025985	NM_026068	NM_026110	NM_026112	NM_026143	NM_026165	NM_026186	NM_026221	NM_026246	NM_026267	NM_026295	NM_026321	NM_026327	NM_026408	NM_026487	NM_026516	NM_026570	NM_026609	NM_026697	NM_026752	NM_026774	NM_026823	NM_026825	NM_026868	NM_026984	NM_027045	NM_027091	NM_027133	NM_027135	NM_027180	NM_027225	NM_027226	NM_027230	NM_027294	NM_027349	NM_027373	NM_027379	NM_027384	NM_027434	NM_027444	NM_027453	NM_027494	NM_027497	NM_027498	NM_027504	NM_027526	NM_027569	NM_027594	NM_027626	NM_027642	NM_027770	NM_027823	NM_027881	NM_027882	NM_027946	NM_027968	NM_027998	NM_028004	NM_028007	NM_028082	NM_028097	NM_028245	NM_028296	NM_028319	NM_028335	NM_028407	NM_028459	NM_028472	NM_028523	NM_028536	NM_028651	NM_028658	NM_028721	NM_028769	NM_028793	NM_028871	NM_028882	NM_028887	NM_028971	NM_028975	NM_028999	NM_029001	NM_029078	NM_029153	NM_029162	NM_029238	NM_029277	NM_029423	NM_029456	NM_029478	NM_029545	NM_029653	NM_029657	NM_029811	NM_029870	NM_029885	NM_029924	NM_029951	NM_029967	NM_030108	NM_030138	NM_030220	NM_030236	NM_030241	NM_030263	NM_030595	NM_030598	NM_030614	NM_030676	NM_030722	NM_030723	NM_031158	NM_031166	NM_031185	NM_031402	NM_031881	NM_031998	NM_032008	NM_033270	NM_033570	NM_052973	NM_053086	NM_053089	NM_053107	NM_053171	NM_053182	NM_053187	NM_053242	NM_054041	NM_054043	NM_054051	NM_057173	NM_080287	NM_080448	NM_130448	NM_130885	NM_130895	NM_133196	NM_133225	NM_133236	NM_133242	NM_133350	NM_133352	NM_133485	NM_133655	NM_133656	NM_133658	NM_133669	NM_133672	NM_133737	NM_133741	NM_133752	NM_133781	NM_133789	NM_133810	NM_133819	NM_133828	NM_133910	NM_133940	NM_133987	NM_134062	NM_134064	NM_134086	NM_134094	NM_134096	NM_134163	NM_138595	NM_138651	NM_138666	NM_138682	NM_138751	NM_138753	NM_138944	NM_138953	NM_139228	NM_139311	NM_144530	NM_144788	NM_144825	NM_144837	NM_144838	NM_144842	NM_144859	NM_144871	NM_144904	NM_145066	NM_145151	NM_145398	NM_145401	NM_145443	NM_145456	NM_145457	NM_145465	NM_145492	NM_145503	NM_145505	NM_145538	NM_145539	NM_145541	NM_145546	NM_145575	NM_145584	NM_145602	NM_145823	NM_145833	NM_145890	NM_145952	NM_145991	NM_145998	NM_146005	NM_146023	NM_146039	NM_146055	NM_146095	NM_146121	NM_146128	NM_146155	NM_146156	NM_146188	NM_146222	NM_146239	NM_146241	NM_146258	NM_146261	NM_147176	NM_147221	NM_148922	NM_148930	NM_148946	NM_152134	NM_152809	NM_153049	NM_153088	NM_153155	NM_153167	NM_153198	NM_153402	NM_153409	NM_153413	NM_153508	NM_153532	NM_153573	NM_153579	NM_153792	NM_170687	NM_170688	NM_170689	NM_170690	NM_170728	NM_170729	NM_170730	NM_172261	NM_172271	NM_172298	NM_172413	NM_172415	NM_172421	NM_172429	NM_172440	NM_172442	NM_172449	NM_172493	NM_172506	NM_172512	NM_172516	NM_172517	NM_172543	NM_172546	NM_172554	NM_172569	NM_172587	NM_172593	NM_172601	NM_172606	NM_172650	NM_172653	NM_172663	NM_172671	NM_172679	NM_172698	NM_172699	NM_172705	NM_172706	NM_172714	NM_172728	NM_172765	NM_172772	NM_172805	NM_172806	NM_172815	NM_172861	NM_172882	NM_172924	NM_172928	NM_172971	NM_173001	NM_173007	NM_173022	NM_173181	NM_173182	NM_173408	NM_173413	NM_173419	NM_173437	NM_173439	NM_173734	NM_173753	NM_173776	NM_173781	NM_173863	NM_173873	NM_173874	NM_173876	NM_174848	NM_174852	NM_175001	NM_175003	NM_175094	NM_175098	NM_175121	NM_175127	NM_175155	NM_175171	NM_175179	NM_175180	NM_175187	NM_175188	NM_175191	NM_175194	NM_175201	NM_175213	NM_175234	NM_175238	NM_175294	NM_175306	NM_175334	NM_175366	NM_175465	NM_175472	NM_175475	NM_175482	NM_175523	NM_175549	NM_175554	NM_175606	NM_175631	NM_175642	NM_175686	NM_175751	NM_175934	NM_176836	NM_176893	NM_176930	NM_176979	NM_176987	NM_177025	NM_177047	NM_177087	NM_177129	NM_177139	NM_177164	NM_177167	NM_177224	NM_177239	NM_177242	NM_177267	NM_177284	NM_177324	NM_177326	NM_177343	NM_177357	NM_177632	NM_177633	NM_177644	NM_177660	NM_177664	NM_177698	NM_177715	NM_177753	NM_177798	NM_177832	NM_177872	NM_178017	NM_178050	NM_178076	NM_178086	NM_178119	NM_178164	NM_178256	NM_178280	NM_178337	NM_178357	NM_178362	NM_178407	NM_178607	NM_178615	NM_178626	NM_178628	NM_178631	NM_178633	NM_178634	NM_178638	NM_178642	NM_178647	NM_178654	NM_178655	NM_178673	NM_178677	NM_178682	NM_178707	NM_178712	NM_178721	NM_178750	NM_178754	NM_178756	NM_178772	NM_178778	NM_178779	NM_178790	NM_178791	NM_178793	NM_178794	NM_178803	NM_178896	NM_178906	NM_180956	NM_181070	NM_181071	NM_181072	NM_181278	NM_181395	NM_181398	NM_181399	NM_181411	NM_181414	NM_181415	NM_181595	NM_181850	NM_182808	NM_182994	NM_183022	NM_183031	NM_183138	NM_183148	NM_183188	NM_183191	NM_183204	NM_183208	NM_183248	NM_183261	NM_183355	NM_194055	NM_194262	NM_194342	NM_194462	NM_197940	NM_198035	NM_198052	NM_198096	NM_198105	NM_198111	NM_198114	NM_198122	NM_198163	NM_198300	NM_198412	NM_198425	NM_198438	NM_198615	NM_198620	NM_198631	NM_198647	NM_198653	NM_198671	NM_198854	NM_198967	NM_199018	NM_199032	NM_201371	NM_201601	NM_206958	NM_207215	NM_207222	NM_207255	NM_207282	NM_207623	NM_207625	NM_207649	NM_207652	NM_207654	NM_207659	NM_207669	NM_207675	NM_207676	NM_207680	NM_207681	NM_207682	NM_207685	NM_207686	NM_207706	NM_212435	NM_212444	NM_212450	NM_212484	NM_213659	NM_213660																																																																																																																																																																																																																																																																																																																																																																																																																																																																																																																																																																																																																																																																																																																																																																																																																																																																																																																																																																																																																																																																																																																																																																																																																																																																																																																																																																																																																																																																																																																																																																																																																																																																																																																																																																																																																																																																									
miR-331/331-3p	mmu-miR-331-3p	NM_001001160	NM_001001885	NM_001003920	NM_001009818	NM_001013441	NM_001014288	NM_001017426	NM_001033271	NM_001033276	NM_001033474	NM_001037754	NM_001037846	NM_001037847	NM_001039376	NM_001039493	NM_001039546	NM_001040106	NM_001042727	NM_001045959	NM_001045964	NM_001077264	NM_001077403	NM_001077404	NM_001077405	NM_001077499	NM_001081160	NM_001081291	NM_001081433	NM_001083318	NM_001101433	NM_001109752	NM_001109873	NM_001110163	NM_001110218	NM_001113514	NM_001115018	NM_001146268	NM_001146298	NM_001160261	NM_001160262	NM_001162872	NM_001163501	NM_001163502	NM_001163753	NM_001164186	NM_001164663	NM_001165954	NM_001165955	NM_001165956	NM_001170643	NM_007405	NM_007441	NM_007442	NM_007458	NM_007864	NM_008468	NM_008607	NM_008744	NM_008809	NM_008967	NM_009128	NM_009229	NM_009423	NM_009792	NM_009806	NM_009824	NM_009896	NM_009951	NM_010155	NM_010813	NM_010895	NM_010939	NM_011192	NM_011211	NM_011244	NM_011302	NM_011323	NM_011424	NM_012051	NM_013553	NM_013848	NM_016695	NM_016713	NM_016856	NM_016857	NM_017377	NM_018801	NM_019446	NM_019561	NM_019835	NM_019874	NM_021342	NM_021411	NM_021423	NM_022424	NM_023045	NM_023409	NM_024468	NM_025617	NM_025918	NM_027060	NM_027250	NM_027382	NM_027442	NM_027874	NM_028024	NM_028082	NM_029576	NM_029870	NM_030178	NM_030595	NM_031408	NM_031842	NM_033072	NM_054097	NM_130457	NM_130862	NM_133721	NM_133937	NM_138604	NM_139059	NM_139311	NM_144522	NM_144526	NM_145219	NM_145521	NM_146042	NM_146177	NM_153054	NM_153085	NM_153150	NM_153155	NM_153421	NM_153778	NM_172536	NM_172600	NM_172748	NM_172790	NM_173067	NM_173068	NM_175461	NM_175485	NM_176893	NM_177289	NM_177407	NM_177411	NM_177573	NM_177708	NM_177762	NM_178281	NM_178607	NM_183172	NM_194345	NM_198899	NM_207708																																																																																																																																																																																																																																																																																																																																																																																																																																																																																																																																																																																																																																																																																																																																																																																																																																																																																																																																																																																																																																																																																																																																																																																																																																																																																																																																																																																																																																																																																																																																																																																																																																																																																																																																																																																																																																																																																																																																																																																																																																																																																																																																																																																																																																																																																																																																																																																																																																																																																																																																																																																																																																																																																																																																																																																																																																																																																																																																																																																																																																																																																																																																																																																																																																																																																																																																																																																																													
miR-1952	mmu-miR-1952	NM_001001160	NM_001001984	NM_001003933	NM_001003934	NM_001024142	NM_001029890	NM_001031814	NM_001033139	NM_001033149	NM_001040106	NM_001081229	NM_001081302	NM_001081454	NM_001085383	NM_001099624	NM_001109626	NM_001109628	NM_001109975	NM_001113209	NM_001113210	NM_001122680	NM_001134480	NM_001159284	NM_001159548	NM_001159549	NM_001163159	NM_001163160	NM_001163389	NM_001163688	NM_001164198	NM_001164199	NM_001164200	NM_001164363	NM_001164365	NM_001164806	NM_001168273	NM_001169131	NM_001190786	NM_001190800	NM_001195083	NM_001195130	NM_001205181	NM_001205239	NM_007901	NM_007924	NM_007925	NM_008466	NM_008687	NM_008702	NM_008855	NM_008960	NM_008980	NM_008984	NM_009416	NM_009472	NM_009557	NM_009981	NM_010110	NM_010219	NM_010264	NM_010487	NM_010496	NM_010570	NM_010732	NM_010826	NM_011046	NM_011100	NM_011247	NM_011694	NM_011812	NM_012037	NM_013568	NM_013735	NM_013820	NM_013870	NM_013904	NM_016805	NM_017376	NM_018763	NM_018774	NM_021895	NM_023628	NM_024451	NM_024457	NM_024459	NM_025400	NM_025610	NM_026102	NM_026244	NM_026666	NM_027314	NM_027893	NM_027946	NM_028259	NM_028399	NM_028451	NM_028462	NM_028614	NM_028623	NM_028809	NM_028965	NM_029007	NM_029810	NM_029922	NM_030260	NM_053076	NM_053085	NM_080434	NM_080437	NM_130858	NM_133196	NM_133681	NM_134076	NM_139141	NM_144921	NM_146087	NM_153055	NM_153082	NM_153144	NM_153484	NM_153538	NM_172284	NM_172300	NM_172464	NM_172596	NM_172770	NM_172790	NM_173413	NM_173755	NM_175381	NM_175407	NM_175414	NM_175750	NM_177356	NM_177730	NM_177762	NM_177914	NM_178061	NM_181071	NM_182809	NM_194464	NM_197940	NM_198600	NM_199068	NM_199306	NM_201352																																																																																																																																																																																																																																																																																																																																																																																																																																																																																																																																																																																																																																																																																																																																																																																																																																																																																																																																																																																																																																																																																																																																																																																																																																																																																																																																																																																																																																																																																																																																																																																																																																																																																																																																																																																																																																																																																																																																																																																																																																																																																																																																																																																																																																																																																																																																																																																																																																																																																																																																																																																																																																																																																																																																																																																																																																																																																																																																																																																																																																																																																																																																																																																																																																																																																																																																																																																																																						
miR-1843/3475	mmu-miR-3475	NM_001001160	NM_001001738	NM_001003893	NM_001012765	NM_001025613	NM_001025614	NM_001029890	NM_001033273	NM_001033276	NM_001033496	NM_001034168	NM_001034874	NM_001037809	NM_001038658	NM_001039167	NM_001039168	NM_001039198	NM_001040106	NM_001042727	NM_001077499	NM_001081045	NM_001081098	NM_001081132	NM_001081320	NM_001081979	NM_001081981	NM_001081982	NM_001083806	NM_001083887	NM_001101546	NM_001109657	NM_001109690	NM_001109691	NM_001112702	NM_001113209	NM_001113210	NM_001113514	NM_001127382	NM_001145759	NM_001145896	NM_001145897	NM_001146347	NM_001159500	NM_001159551	NM_001160316	NM_001160317	NM_001160318	NM_001162941	NM_001162942	NM_001163818	NM_001166024	NM_001166644	NM_001168568	NM_001168569	NM_001168571	NM_001172136	NM_001177319	NM_001177320	NM_001177379	NM_001177646	NM_001177647	NM_001190974	NM_001190975	NM_001193271	NM_001195003	NM_001195004	NM_001198570	NM_001198571	NM_001199105	NM_001199360	NM_007547	NM_007567	NM_007574	NM_007603	NM_007633	NM_007665	NM_007707	NM_007867	NM_007935	NM_007998	NM_008019	NM_008088	NM_008275	NM_008306	NM_008317	NM_008427	NM_008596	NM_008627	NM_008636	NM_008687	NM_008691	NM_008942	NM_008981	NM_008990	NM_009008	NM_009079	NM_009142	NM_009178	NM_009199	NM_009204	NM_009305	NM_009365	NM_009465	NM_009551	NM_009939	NM_009963	NM_010028	NM_010055	NM_010060	NM_010155	NM_010275	NM_010376	NM_010485	NM_010544	NM_010572	NM_010772	NM_010788	NM_010789	NM_010906	NM_011200	NM_011244	NM_011267	NM_011323	NM_011520	NM_011694	NM_011724	NM_011934	NM_011989	NM_013514	NM_013540	NM_015751	NM_016875	NM_017463	NM_018737	NM_018783	NM_018801	NM_018823	NM_018883	NM_019648	NM_019806	NM_020606	NM_021424	NM_021439	NM_021467	NM_021607	NM_021897	NM_022004	NM_022328	NM_023045	NM_023048	NM_023210	NM_023626	NM_023854	NM_024288	NM_025292	NM_025575	NM_025818	NM_025942	NM_026416	NM_026496	NM_026532	NM_026884	NM_027011	NM_027315	NM_028061	NM_028224	NM_028369	NM_028712	NM_028763	NM_028846	NM_029348	NM_029431	NM_029741	NM_029850	NM_029978	NM_030691	NM_031169	NM_031396	NM_033562	NM_054055	NM_133721	NM_133957	NM_134050	NM_134141	NM_134189	NM_138755	NM_139065	NM_139153	NM_144851	NM_144866	NM_145221	NM_145564	NM_145621	NM_146075	NM_146175	NM_146223	NM_153058	NM_153112	NM_153388	NM_153402	NM_153550	NM_153563	NM_170756	NM_172272	NM_172456	NM_172907	NM_173067	NM_173068	NM_173375	NM_173744	NM_175183	NM_175246	NM_175356	NM_175485	NM_175549	NM_175750	NM_175934	NM_175937	NM_176920	NM_177592	NM_177603	NM_177619	NM_177644	NM_177762	NM_177801	NM_178017	NM_178060	NM_178246	NM_178446	NM_178655	NM_178694	NM_178756	NM_182716	NM_183319	NM_183355	NM_194340	NM_197940	NM_198127	NM_198214	NM_198671	NM_199307	NM_199473	NM_201354	NM_207223																																																																																																																																																																																																																																																																																																																																																																																																																																																																																																																																																																																																																																																																																																																																																																																																																																																																																																																																																																																																																																																																																																																																																																																																																																																																																																																																																																																																																																																																																																																																																																																																																																																																																																																																																																																																																																																																																																																																																																																																																																																																																																																																																																																																																																																																																																																																																																																																																																																																																																																																																																																																																																																																																																																																																																																																																																																																																																																																																																																																																																																																																																																																																																																																																																																																																																																				
miR-3064-5p/3085-3p	mmu-miR-3064-5p/mmu-miR-3085-3p	NM_001001160	NM_001003815	NM_001004182	NM_001004357	NM_001005506	NM_001006664	NM_001008550	NM_001009927	NM_001009935	NM_001009949	NM_001012401	NM_001013386	NM_001024927	NM_001025312	NM_001025395	NM_001029877	NM_001033156	NM_001033174	NM_001033276	NM_001033330	NM_001033375	NM_001033547	NM_001034030	NM_001038619	NM_001038627	NM_001039129	NM_001039138	NM_001039139	NM_001039167	NM_001039168	NM_001039347	NM_001043354	NM_001077499	NM_001080706	NM_001080931	NM_001080977	NM_001080979	NM_001081011	NM_001081097	NM_001081315	NM_001081320	NM_001081364	NM_001081401	NM_001081415	NM_001081446	NM_001081641	NM_001081979	NM_001085376	NM_001085549	NM_001085555	NM_001098237	NM_001109690	NM_001109691	NM_001110320	NM_001110321	NM_001110322	NM_001110791	NM_001110796	NM_001111026	NM_001111027	NM_001112705	NM_001114332	NM_001114611	NM_001114612	NM_001114613	NM_001122594	NM_001122730	NM_001123038	NM_001128084	NM_001134426	NM_001134427	NM_001143802	NM_001146299	NM_001159344	NM_001159500	NM_001159582	NM_001160211	NM_001160212	NM_001161797	NM_001163144	NM_001163540	NM_001163542	NM_001163549	NM_001163554	NM_001163555	NM_001163556	NM_001164096	NM_001164155	NM_001164203	NM_001164311	NM_001164477	NM_001164504	NM_001164818	NM_001165929	NM_001168578	NM_001170985	NM_001171000	NM_001171001	NM_001177627	NM_001177646	NM_001177647	NM_001193266	NM_001199283	NM_001199284	NM_001199695	NM_001205181	NM_001205341	NM_001242419	NM_007405	NM_007457	NM_007547	NM_007569	NM_007654	NM_007682	NM_007690	NM_007802	NM_007935	NM_008070	NM_008080	NM_008306	NM_008449	NM_008672	NM_008757	NM_008800	NM_008812	NM_008827	NM_008854	NM_008882	NM_008982	NM_009010	NM_009030	NM_009271	NM_009288	NM_009307	NM_009622	NM_009677	NM_009822	NM_009866	NM_009895	NM_009946	NM_009955	NM_009963	NM_010028	NM_010143	NM_010183	NM_010447	NM_010487	NM_010518	NM_010718	NM_010728	NM_010749	NM_010755	NM_010788	NM_011063	NM_011117	NM_011138	NM_011277	NM_011323	NM_011438	NM_011544	NM_011567	NM_011650	NM_011671	NM_011790	NM_011812	NM_011866	NM_011903	NM_011934	NM_011990	NM_012008	NM_012037	NM_013510	NM_013526	NM_013630	NM_013687	NM_013759	NM_013760	NM_013785	NM_013869	NM_016691	NM_016720	NM_016744	NM_016769	NM_016775	NM_016801	NM_016806	NM_018801	NM_019472	NM_019517	NM_019972	NM_020043	NM_020270	NM_020604	NM_021286	NM_021414	NM_021530	NM_021899	NM_022410	NM_023131	NM_023275	NM_023719	NM_023913	NM_024459	NM_025298	NM_025335	NM_025443	NM_025558	NM_025703	NM_025771	NM_025833	NM_026121	NM_026180	NM_026185	NM_026191	NM_026214	NM_026661	NM_026743	NM_026886	NM_027174	NM_027248	NM_027526	NM_027643	NM_027739	NM_027835	NM_028061	NM_028291	NM_028343	NM_028408	NM_028771	NM_028792	NM_028821	NM_028881	NM_029001	NM_029282	NM_029291	NM_029348	NM_029438	NM_029999	NM_030131	NM_030235	NM_030743	NM_031183	NM_031251	NM_031396	NM_033077	NM_033574	NM_033575	NM_033576	NM_033577	NM_033578	NM_033579	NM_033580	NM_033581	NM_033582	NM_033583	NM_033584	NM_033585	NM_033586	NM_033587	NM_033588	NM_033589	NM_033590	NM_033591	NM_033592	NM_033593	NM_033594	NM_033595	NM_053009	NM_053083	NM_053199	NM_054043	NM_054051	NM_057172	NM_080437	NM_080708	NM_080793	NM_130458	NM_130867	NM_133218	NM_133690	NM_133759	NM_133796	NM_133865	NM_133954	NM_133974	NM_134076	NM_134189	NM_138589	NM_138604	NM_138657	NM_138755	NM_138950	NM_144788	NM_144918	NM_145220	NM_145430	NM_145541	NM_145625	NM_145828	NM_146075	NM_146095	NM_146217	NM_148926	NM_153178	NM_153403	NM_153537	NM_153762	NM_153774	NM_172440	NM_172513	NM_172659	NM_172690	NM_172790	NM_172943	NM_172966	NM_173053	NM_173067	NM_173068	NM_173185	NM_173363	NM_173388	NM_173431	NM_173437	NM_175306	NM_175312	NM_175325	NM_175352	NM_175367	NM_175403	NM_175488	NM_175565	NM_175833	NM_176996	NM_177092	NM_177373	NM_177586	NM_177667	NM_177872	NM_177994	NM_178041	NM_178256	NM_178597	NM_178613	NM_178627	NM_178682	NM_178886	NM_181039	NM_181750	NM_181751	NM_182782	NM_182939	NM_183390	NM_183424	NM_194345	NM_201385	NM_201386	NM_201387	NM_201388	NM_201389	NM_201390	NM_201391	NM_201392	NM_201393	NM_201394	NM_207010	NM_207659																																																																																																																																																																																																																																																																																																																																																																																																																																																																																																																																																																																																																																																																																																																																																																																																																																																																																																																																																																																																																																																																																																																																																																																																																																																																																																																																																																																																																																																																																																																																																																																																																																																																																																																																																																																																																																																																																																																																																																																																																																																																																																																																																																																																																																																																																																																																																																																																																																																																																																																																																																																																																																																																																																																																																																																																																																																																																																																																																																																																																																																																																																																																																																																										
miR-1934	mmu-miR-1934	NM_001001160	NM_001003717	NM_001014995	NM_001017426	NM_001024205	NM_001024927	NM_001029889	NM_001033194	NM_001033276	NM_001033600	NM_001034085	NM_001034168	NM_001035532	NM_001035533	NM_001037726	NM_001038608	NM_001038619	NM_001039162	NM_001039198	NM_001039520	NM_001039537	NM_001040396	NM_001040403	NM_001042408	NM_001045523	NM_001077363	NM_001077499	NM_001079814	NM_001079883	NM_001080977	NM_001081097	NM_001081144	NM_001081436	NM_001081641	NM_001081656	NM_001081979	NM_001098528	NM_001102458	NM_001109684	NM_001109685	NM_001110147	NM_001110222	NM_001110223	NM_001110224	NM_001110796	NM_001111026	NM_001111027	NM_001113470	NM_001114609	NM_001122758	NM_001128606	NM_001128607	NM_001136072	NM_001142918	NM_001142919	NM_001142920	NM_001142921	NM_001142922	NM_001142923	NM_001142924	NM_001159567	NM_001159568	NM_001159569	NM_001159570	NM_001159662	NM_001160112	NM_001160219	NM_001160220	NM_001160221	NM_001160222	NM_001160316	NM_001160317	NM_001160318	NM_001161774	NM_001162864	NM_001163501	NM_001163502	NM_001163503	NM_001163513	NM_001163548	NM_001164078	NM_001164079	NM_001164357	NM_001164358	NM_001164580	NM_001164630	NM_001164631	NM_001164632	NM_001164633	NM_001165999	NM_001166000	NM_001166001	NM_001166368	NM_001166493	NM_001166589	NM_001166590	NM_001166591	NM_001166592	NM_001166593	NM_001166594	NM_001166595	NM_001166596	NM_001170847	NM_001172121	NM_001172122	NM_001172123	NM_001172124	NM_001172126	NM_001174053	NM_001174054	NM_001174086	NM_001177901	NM_001177902	NM_001190408	NM_001198911	NM_001198912	NM_001198913	NM_001200038	NM_001205385	NM_001205386	NM_001242558	NM_007419	NM_007424	NM_007492	NM_007520	NM_007595	NM_007642	NM_007704	NM_007896	NM_007952	NM_007981	NM_008020	NM_008028	NM_008037	NM_008180	NM_008241	NM_008309	NM_008487	NM_008501	NM_008704	NM_008730	NM_008904	NM_008956	NM_009019	NM_009101	NM_009176	NM_009181	NM_009196	NM_009320	NM_009333	NM_009415	NM_009416	NM_009500	NM_009565	NM_009649	NM_009671	NM_009822	NM_009861	NM_009945	NM_009952	NM_009990	NM_010025	NM_010055	NM_010431	NM_010613	NM_010710	NM_010788	NM_010818	NM_010825	NM_010937	NM_011182	NM_011237	NM_011323	NM_011366	NM_011585	NM_011594	NM_011634	NM_011638	NM_011732	NM_011888	NM_013488	NM_013659	NM_013785	NM_013807	NM_016788	NM_016801	NM_016808	NM_016907	NM_017377	NM_018745	NM_018807	NM_018824	NM_019477	NM_019550	NM_019635	NM_019743	NM_019820	NM_019825	NM_021399	NM_022012	NM_022030	NM_023311	NM_023670	NM_023735	NM_026032	NM_026036	NM_026111	NM_026782	NM_027491	NM_027643	NM_027726	NM_028149	NM_028277	NM_028708	NM_028720	NM_029348	NM_029391	NM_030241	NM_030678	NM_030706	NM_030723	NM_031199	NM_033523	NM_033565	NM_053103	NM_053242	NM_054043	NM_054078	NM_130796	NM_130879	NM_130884	NM_133761	NM_133828	NM_138750	NM_138953	NM_144560	NM_144851	NM_144887	NM_145151	NM_145528	NM_145952	NM_146012	NM_146118	NM_146121	NM_153089	NM_153525	NM_153560	NM_153574	NM_153778	NM_172261	NM_172600	NM_172601	NM_172608	NM_172615	NM_172646	NM_172696	NM_172716	NM_172836	NM_173396	NM_174991	NM_175036	NM_175179	NM_175311	NM_175489	NM_175516	NM_175541	NM_177351	NM_177771	NM_178047	NM_178389	NM_178604	NM_178655	NM_178660	NM_180588	NM_181071	NM_181582	NM_182716	NM_182927	NM_183428	NM_197987	NM_198091	NM_198092	NM_198248	NM_199027	NM_207246	NM_207625	NM_207650	NM_212435																																																																																																																																																																																																																																																																																																																																																																																																																																																																																																																																																																																																																																																																																																																																																																																																																																																																																																																																																																																																																																																																																																																																																																																																																																																																																																																																																																																																																																																																																																																																																																																																																																																																																																																																																																																																																																																																																																																																																																																																																																																																																																																																																																																																																																																																																																																																																																																																																																																																																																																																																																																																																																																																																																																																																																																																																																																																																																																																																																																																																																																																																																																																																																																																																																																																								
miR-709/1827	mmu-miR-709	NM_001001160	NM_001001984	NM_001001986	NM_001003671	NM_001003672	NM_001004062	NM_001004164	NM_001005341	NM_001005475	NM_001007574	NM_001008423	NM_001013580	NM_001014761	NM_001017525	NM_001024645	NM_001025613	NM_001025614	NM_001026214	NM_001029912	NM_001033228	NM_001033273	NM_001033636	NM_001034874	NM_001037759	NM_001037987	NM_001038642	NM_001039138	NM_001039139	NM_001039175	NM_001039176	NM_001039198	NM_001039472	NM_001039482	NM_001042487	NM_001042488	NM_001043322	NM_001048206	NM_001076789	NM_001077499	NM_001079844	NM_001080755	NM_001080926	NM_001080968	NM_001080974	NM_001080979	NM_001081049	NM_001081077	NM_001081086	NM_001081097	NM_001081148	NM_001081150	NM_001081256	NM_001081364	NM_001081409	NM_001081979	NM_001082553	NM_001083119	NM_001083587	NM_001083967	NM_001085371	NM_001102436	NM_001102437	NM_001102438	NM_001109661	NM_001109897	NM_001110216	NM_001110231	NM_001110240	NM_001110780	NM_001110783	NM_001110791	NM_001110796	NM_001110827	NM_001110828	NM_001110829	NM_001110830	NM_001111043	NM_001111044	NM_001111267	NM_001111274	NM_001111275	NM_001111276	NM_001112697	NM_001112699	NM_001112700	NM_001112798	NM_001113209	NM_001113210	NM_001113379	NM_001113389	NM_001113419	NM_001113420	NM_001113421	NM_001114098	NM_001114311	NM_001114664	NM_001115130	NM_001122666	NM_001122680	NM_001122756	NM_001122850	NM_001128084	NM_001128180	NM_001134300	NM_001136072	NM_001145827	NM_001145902	NM_001145921	NM_001145922	NM_001145952	NM_001145954	NM_001146025	NM_001146026	NM_001146027	NM_001146268	NM_001146299	NM_001159369	NM_001159529	NM_001159533	NM_001159534	NM_001159535	NM_001159551	NM_001159567	NM_001159568	NM_001159569	NM_001159570	NM_001159883	NM_001160293	NM_001161767	NM_001161768	NM_001162998	NM_001163144	NM_001163145	NM_001163501	NM_001163502	NM_001164036	NM_001164037	NM_001164038	NM_001164039	NM_001164040	NM_001164226	NM_001164491	NM_001164493	NM_001164504	NM_001164671	NM_001164672	NM_001164792	NM_001164805	NM_001165954	NM_001165955	NM_001165956	NM_001166501	NM_001167763	NM_001168277	NM_001168469	NM_001168557	NM_001168655	NM_001168656	NM_001168657	NM_001170537	NM_001170555	NM_001170556	NM_001170985	NM_001171026	NM_001173477	NM_001173506	NM_001174053	NM_001174054	NM_001177324	NM_001177352	NM_001177353	NM_001177354	NM_001177412	NM_001177629	NM_001177705	NM_001177843	NM_001177844	NM_001195031	NM_001198894	NM_001199009	NM_001199283	NM_001199284	NM_001205070	NM_001205071	NM_001205072	NM_001205073	NM_001205234	NM_001205235	NM_001205341	NM_001206382	NM_001206383	NM_001206385	NM_001242419	NM_007379	NM_007387	NM_007529	NM_007589	NM_007595	NM_007626	NM_007647	NM_007655	NM_007698	NM_007706	NM_007707	NM_007766	NM_007767	NM_007890	NM_007911	NM_007938	NM_007953	NM_007983	NM_008031	NM_008037	NM_008192	NM_008298	NM_008306	NM_008444	NM_008466	NM_008468	NM_008495	NM_008514	NM_008529	NM_008576	NM_008667	NM_008687	NM_008716	NM_008809	NM_008882	NM_008960	NM_008995	NM_009065	NM_009163	NM_009187	NM_009208	NM_009383	NM_009499	NM_009502	NM_009597	NM_009703	NM_009743	NM_009767	NM_009781	NM_009782	NM_009792	NM_009825	NM_009875	NM_009884	NM_009957	NM_009959	NM_009960	NM_009961	NM_010076	NM_010093	NM_010103	NM_010110	NM_010155	NM_010160	NM_010183	NM_010230	NM_010271	NM_010345	NM_010376	NM_010464	NM_010512	NM_010788	NM_010825	NM_010849	NM_010938	NM_011073	NM_011119	NM_011180	NM_011195	NM_011214	NM_011278	NM_011323	NM_011342	NM_011401	NM_011406	NM_011438	NM_011520	NM_011526	NM_011567	NM_011580	NM_011627	NM_011632	NM_011644	NM_011652	NM_011655	NM_011680	NM_011740	NM_011750	NM_011808	NM_011821	NM_011829	NM_011851	NM_012009	NM_013464	NM_013533	NM_013568	NM_013672	NM_013680	NM_013685	NM_013753	NM_013874	NM_013928	NM_015794	NM_016675	NM_016811	NM_016866	NM_016869	NM_016889	NM_016985	NM_017377	NM_018786	NM_018804	NM_018805	NM_018807	NM_018829	NM_018882	NM_018884	NM_019421	NM_019422	NM_019737	NM_019827	NM_019924	NM_020253	NM_021279	NM_021487	NM_021547	NM_021716	NM_021889	NM_022416	NM_022563	NM_023146	NM_024209	NM_025282	NM_025368	NM_025618	NM_025739	NM_025830	NM_025888	NM_025944	NM_026091	NM_026283	NM_026452	NM_026532	NM_026666	NM_026886	NM_026917	NM_027315	NM_027490	NM_027491	NM_027616	NM_027711	NM_027893	NM_028004	NM_028108	NM_028185	NM_028190	NM_028360	NM_028709	NM_028793	NM_028800	NM_028815	NM_028840	NM_029091	NM_029098	NM_029282	NM_029352	NM_029525	NM_029704	NM_029789	NM_029977	NM_030021	NM_030256	NM_030554	NM_030685	NM_031158	NM_031177	NM_031380	NM_031408	NM_031842	NM_032393	NM_033072	NM_033560	NM_033602	NM_053099	NM_053103	NM_053104	NM_053182	NM_053199	NM_053242	NM_053273	NM_054072	NM_080595	NM_130867	NM_130880	NM_133220	NM_133234	NM_133710	NM_133719	NM_133734	NM_133807	NM_133819	NM_133852	NM_134050	NM_134064	NM_134117	NM_138657	NM_138661	NM_138662	NM_138663	NM_138665	NM_144557	NM_144815	NM_144873	NM_144888	NM_144904	NM_145400	NM_145401	NM_145440	NM_145500	NM_145578	NM_145840	NM_145927	NM_146124	NM_146128	NM_146155	NM_146175	NM_146214	NM_148948	NM_153139	NM_153150	NM_153393	NM_153421	NM_170597	NM_170755	NM_172268	NM_172383	NM_172391	NM_172426	NM_172449	NM_172451	NM_172453	NM_172475	NM_172495	NM_172507	NM_172513	NM_172620	NM_172621	NM_172625	NM_172694	NM_172736	NM_172737	NM_172765	NM_172790	NM_172845	NM_172862	NM_172871	NM_172966	NM_173388	NM_173406	NM_173432	NM_173437	NM_173866	NM_175104	NM_175123	NM_175162	NM_175163	NM_175224	NM_175234	NM_175308	NM_175381	NM_175387	NM_175403	NM_175460	NM_175473	NM_175549	NM_175750	NM_175933	NM_176958	NM_177034	NM_177049	NM_177103	NM_177185	NM_177215	NM_177371	NM_177373	NM_177407	NM_177411	NM_177547	NM_177564	NM_177586	NM_177595	NM_177614	NM_177639	NM_177713	NM_177769	NM_178027	NM_178029	NM_178066	NM_178164	NM_178256	NM_178406	NM_178597	NM_178607	NM_178622	NM_178665	NM_178682	NM_178719	NM_178756	NM_178889	NM_178935	NM_181347	NM_181348	NM_182993	NM_182997	NM_183138	NM_183174	NM_183179	NM_183208	NM_183355	NM_194268	NM_194357	NM_197945	NM_198105	NM_198117	NM_198249	NM_198300	NM_198416	NM_198632	NM_198649	NM_201243	NM_207215	NM_212435																																																																																																																																																																																																																																																																																																																																																																																																																																																																																																																																																																																																																																																																																																																																																																																																																																																																																																																																																																																																																																																																																																																																																																																																																																																																																																																																																																																																																																																																																																																																																																																																																																																																																																																																																																																																																																																																																																																																																																																																																																																																																																																																																																																																																																																																																																																																																																																																																																																																																																																																																																																																																																																																																																																																																																																																																																																																																																																																																																																																																	
miR-770-5p	mmu-miR-770-5p	NM_001001160	NM_001001986	NM_001003898	NM_001003899	NM_001003917	NM_001008545	NM_001008546	NM_001013806	NM_001014973	NM_001025577	NM_001025615	NM_001033528	NM_001033988	NM_001038619	NM_001039181	NM_001039878	NM_001040611	NM_001042592	NM_001042659	NM_001077499	NM_001080932	NM_001081150	NM_001081191	NM_001081203	NM_001081276	NM_001081320	NM_001081348	NM_001081401	NM_001081454	NM_001081475	NM_001081557	NM_001085507	NM_001098233	NM_001099288	NM_001099298	NM_001109661	NM_001110496	NM_001110497	NM_001111274	NM_001111275	NM_001111276	NM_001114334	NM_001114399	NM_001128151	NM_001134300	NM_001135151	NM_001135152	NM_001146217	NM_001159517	NM_001160368	NM_001161618	NM_001161822	NM_001161845	NM_001161847	NM_001161848	NM_001161849	NM_001161850	NM_001162903	NM_001162921	NM_001162941	NM_001162942	NM_001162999	NM_001163641	NM_001163642	NM_001164274	NM_001164504	NM_001164580	NM_001164717	NM_001164791	NM_001164885	NM_001168304	NM_001168655	NM_001168656	NM_001168657	NM_001172098	NM_001172147	NM_001174086	NM_001177773	NM_001177774	NM_001184706	NM_001184708	NM_001184709	NM_001184710	NM_001184711	NM_001198785	NM_001198787	NM_001198808	NM_001199676	NM_001243046	NM_001243047	NM_007377	NM_007513	NM_007706	NM_007831	NM_007840	NM_008018	NM_008067	NM_008192	NM_008452	NM_008467	NM_008509	NM_008538	NM_008691	NM_008728	NM_008750	NM_009181	NM_009196	NM_009513	NM_009537	NM_009615	NM_009722	NM_009868	NM_010078	NM_010193	NM_010306	NM_010512	NM_010570	NM_010595	NM_010736	NM_011046	NM_011276	NM_011323	NM_011361	NM_011699	NM_011803	NM_011807	NM_011873	NM_011896	NM_011946	NM_011990	NM_012017	NM_013554	NM_013663	NM_013720	NM_013831	NM_013860	NM_015734	NM_016777	NM_016886	NM_018732	NM_018733	NM_018865	NM_018877	NM_019550	NM_019744	NM_019914	NM_019958	NM_020270	NM_021284	NM_021342	NM_021716	NM_022316	NM_022721	NM_022882	NM_023047	NM_023144	NM_024457	NM_025586	NM_026120	NM_026122	NM_026158	NM_026202	NM_026272	NM_026343	NM_026737	NM_027384	NM_027395	NM_027799	NM_027807	NM_027859	NM_028061	NM_028108	NM_028234	NM_028277	NM_028839	NM_029709	NM_029749	NM_029793	NM_030708	NM_052973	NM_080428	NM_080437	NM_130450	NM_130877	NM_133789	NM_133942	NM_134007	NM_134033	NM_139144	NM_144808	NM_145358	NM_145456	NM_145514	NM_145515	NM_145556	NM_145614	NM_145942	NM_146016	NM_146164	NM_146241	NM_153055	NM_153058	NM_153088	NM_153198	NM_153553	NM_153586	NM_172296	NM_172300	NM_172409	NM_172513	NM_172554	NM_172593	NM_172612	NM_172662	NM_172861	NM_173732	NM_173734	NM_173781	NM_173867	NM_175003	NM_175074	NM_175145	NM_175175	NM_175212	NM_175388	NM_175473	NM_175549	NM_176840	NM_177103	NM_177386	NM_177390	NM_177548	NM_177591	NM_177664	NM_177872	NM_177914	NM_178027	NM_178667	NM_178778	NM_178779	NM_178922	NM_178936	NM_181278	NM_183138	NM_183336	NM_194268	NM_198164	NM_198631																																																																																																																																																																																																																																																																																																																																																																																																																																																																																																																																																																																																																																																																																																																																																																																																																																																																																																																																																																																																																																																																																																																																																																																																																																																																																																																																																																																																																																																																																																																																																																																																																																																																																																																																																																																																																																																																																																																																																																																																																																																																																																																																																																																																																																																																																																																																																																																																																																																																																																																																																																																																																																																																																																																																																																																																																																																																																																																																																																																																																																																																																																																																																																																																																																																																																																																
miR-1968	mmu-miR-1968	NM_001001160	NM_001003815	NM_001003918	NM_001003960	NM_001003961	NM_001003963	NM_001004182	NM_001005506	NM_001005507	NM_001006664	NM_001009818	NM_001013360	NM_001013362	NM_001013802	NM_001018063	NM_001024955	NM_001025309	NM_001025426	NM_001025594	NM_001025779	NM_001031814	NM_001033156	NM_001033173	NM_001033275	NM_001033313	NM_001033445	NM_001034168	NM_001037931	NM_001039181	NM_001039184	NM_001039466	NM_001040611	NM_001040682	NM_001048267	NM_001076554	NM_001076789	NM_001077237	NM_001077354	NM_001077495	NM_001080706	NM_001080794	NM_001080795	NM_001080796	NM_001080797	NM_001080924	NM_001080930	NM_001081034	NM_001081049	NM_001081058	NM_001081135	NM_001081225	NM_001081242	NM_001081276	NM_001081315	NM_001081348	NM_001081383	NM_001081409	NM_001081414	NM_001081557	NM_001081656	NM_001081960	NM_001081979	NM_001082476	NM_001083316	NM_001093775	NM_001093776	NM_001093778	NM_001100591	NM_001102446	NM_001103165	NM_001103166	NM_001109661	NM_001110216	NM_001110222	NM_001110223	NM_001110224	NM_001110240	NM_001110300	NM_001111026	NM_001111027	NM_001112798	NM_001113209	NM_001113210	NM_001113545	NM_001113559	NM_001113562	NM_001114347	NM_001114385	NM_001114665	NM_001122667	NM_001122992	NM_001122997	NM_001127363	NM_001130008	NM_001130525	NM_001130526	NM_001134465	NM_001135112	NM_001143834	NM_001145824	NM_001145920	NM_001145924	NM_001145925	NM_001145952	NM_001145954	NM_001145979	NM_001146038	NM_001146268	NM_001146292	NM_001146293	NM_001146294	NM_001146689	NM_001159351	NM_001159662	NM_001160139	NM_001160256	NM_001160257	NM_001160316	NM_001160317	NM_001160318	NM_001160368	NM_001161365	NM_001161798	NM_001162532	NM_001162917	NM_001163348	NM_001163349	NM_001163350	NM_001163354	NM_001163355	NM_001163447	NM_001163448	NM_001163449	NM_001163450	NM_001163451	NM_001163453	NM_001163660	NM_001163687	NM_001163818	NM_001164717	NM_001165965	NM_001166406	NM_001166407	NM_001166645	NM_001170567	NM_001171147	NM_001172099	NM_001173506	NM_001174073	NM_001174074	NM_001177667	NM_001177668	NM_001190817	NM_001190978	NM_001199141	NM_001199177	NM_001199695	NM_001200038	NM_007416	NM_007590	NM_007603	NM_007626	NM_007807	NM_007858	NM_007913	NM_007930	NM_007937	NM_007952	NM_007963	NM_007971	NM_008018	NM_008037	NM_008043	NM_008112	NM_008445	NM_008478	NM_008495	NM_008580	NM_008612	NM_008666	NM_008675	NM_008687	NM_008728	NM_008730	NM_008737	NM_008765	NM_008786	NM_008809	NM_008839	NM_008904	NM_008913	NM_008985	NM_008996	NM_009004	NM_009331	NM_009534	NM_009547	NM_009565	NM_009653	NM_009671	NM_009678	NM_009743	NM_009820	NM_009822	NM_009873	NM_009948	NM_009951	NM_010025	NM_010068	NM_010093	NM_010111	NM_010246	NM_010262	NM_010290	NM_010380	NM_010434	NM_010481	NM_010568	NM_010570	NM_010577	NM_010597	NM_010623	NM_010753	NM_010756	NM_010788	NM_010840	NM_010887	NM_010932	NM_010937	NM_011042	NM_011056	NM_011058	NM_011083	NM_011237	NM_011406	NM_011438	NM_011444	NM_011527	NM_011586	NM_011630	NM_011770	NM_011799	NM_011816	NM_011829	NM_011941	NM_013510	NM_013533	NM_013614	NM_013672	NM_013675	NM_013688	NM_013780	NM_013827	NM_013830	NM_013931	NM_015753	NM_015755	NM_016661	NM_016801	NM_016906	NM_016963	NM_016981	NM_017377	NM_018804	NM_018810	NM_018823	NM_018873	NM_019581	NM_020007	NM_020043	NM_020048	NM_020273	NM_020493	NM_020604	NM_021305	NM_021361	NM_021487	NM_021536	NM_021544	NM_021883	NM_022424	NM_022813	NM_023040	NM_023063	NM_023166	NM_023418	NM_023525	NM_023585	NM_023646	NM_023872	NM_024282	NM_025451	NM_025481	NM_025530	NM_025563	NM_025757	NM_025788	NM_025817	NM_025898	NM_025912	NM_025942	NM_025972	NM_026386	NM_026532	NM_026615	NM_026721	NM_026737	NM_026886	NM_026887	NM_027118	NM_027144	NM_027266	NM_027280	NM_027353	NM_027405	NM_027448	NM_027558	NM_027892	NM_027947	NM_028076	NM_028137	NM_028474	NM_028716	NM_028870	NM_029035	NM_029090	NM_029426	NM_029492	NM_029633	NM_029709	NM_029879	NM_029929	NM_029956	NM_029984	NM_029999	NM_030224	NM_030595	NM_030689	NM_030699	NM_031880	NM_032393	NM_032396	NM_053075	NM_053155	NM_053171	NM_053199	NM_053242	NM_053263	NM_053273	NM_130877	NM_133195	NM_133225	NM_133234	NM_133488	NM_133673	NM_133752	NM_133770	NM_133849	NM_133922	NM_133957	NM_134013	NM_134437	NM_144516	NM_144522	NM_144825	NM_144859	NM_145151	NM_145355	NM_145432	NM_145456	NM_145503	NM_145505	NM_145511	NM_145528	NM_145579	NM_146066	NM_146075	NM_146121	NM_146130	NM_146223	NM_146239	NM_153089	NM_153112	NM_153118	NM_153150	NM_153403	NM_153588	NM_172298	NM_172426	NM_172436	NM_172513	NM_172583	NM_172600	NM_172614	NM_172615	NM_172705	NM_172734	NM_172866	NM_172923	NM_172925	NM_172945	NM_173033	NM_174876	NM_175032	NM_175224	NM_175934	NM_176920	NM_177045	NM_177073	NM_177090	NM_177091	NM_177328	NM_177338	NM_177390	NM_177548	NM_177572	NM_177620	NM_177821	NM_177909	NM_178045	NM_178267	NM_178624	NM_178655	NM_178665	NM_178716	NM_178748	NM_178764	NM_178779	NM_178922	NM_181073	NM_181452	NM_181585	NM_182716	NM_182994	NM_183016	NM_183037	NM_183144	NM_183158	NM_194061	NM_194345	NM_197940	NM_198013	NM_198616	NM_198623	NM_199200	NM_199306	NM_199310	NM_201359	NM_212435																																																																																																																																																																																																																																																																																																																																																																																																																																																																																																																																																																																																																																																																																																																																																																																																																																																																																																																																																																																																																																																																																																																																																																																																																																																																																																																																																																																																																																																																																																																																																																																																																																																																																																																																																																																																																																																																																																																																																																																																																																																																																																																																																																																																																																																																																																																																																																																																																																																																																																																																																																																																																																																																																																																																																																																																																																																																																																																																																																																																																																																																																																							
miR-3072/4313	mmu-miR-3072	NM_001001160	NM_001003920	NM_001033263	NM_001033342	NM_001081160	NM_001083119	NM_001085371	NM_001113414	NM_001113415	NM_001122736	NM_001122737	NM_001122758	NM_001130525	NM_001130526	NM_001145759	NM_001145896	NM_001145897	NM_001145952	NM_001145954	NM_001164369	NM_001172121	NM_001172122	NM_001172123	NM_001172124	NM_001172126	NM_001173477	NM_001177323	NM_001178012	NM_001178013	NM_001204333	NM_001204334	NM_001204335	NM_001204336	NM_007399	NM_007441	NM_007517	NM_007560	NM_007953	NM_008467	NM_008879	NM_008883	NM_008986	NM_009323	NM_009922	NM_009986	NM_010096	NM_010487	NM_010514	NM_011214	NM_013688	NM_013807	NM_017377	NM_018883	NM_019410	NM_019942	NM_021342	NM_021544	NM_022434	NM_023525	NM_025553	NM_025685	NM_026042	NM_026535	NM_026763	NM_027203	NM_027250	NM_027909	NM_028024	NM_028139	NM_028203	NM_028711	NM_029348	NM_029815	NM_030150	NM_031182	NM_033072	NM_053197	NM_134257	NM_138753	NM_144917	NM_144918	NM_145503	NM_152823	NM_172151	NM_173424	NM_174852	NM_178660	NM_178665	NM_178686	NM_194345	NM_198671																																																																																																																																																																																																																																																																																																																																																																																																																																																																																																																																																																																																																																																																																																																																																																																																																																																																																																																																																																																																																																																																																																																																																																																																																																																																																																																																																																																																																																																																																																																																																																																																																																																																																																																																																																																																																																																																																																																																																																																																																																																																																																																																																																																																																																																																																																																																																																																																																																																																																																																																																																																																																																																																																																																																																																																																																																																																																																																																																																																																																																																																																																																																																																																																																																																																																																																																																																																																																																																																													
miR-1900/4632	mmu-miR-1900	NM_001001160	NM_010923	NM_011859	NM_019649	NM_031183	NM_148932	NM_180960																																																																																																																																																																																																																																																																																																																																																																																																																																																																																																																																																																																																																																																																																																																																																																																																																																																																																																																																																																																																																																																																																																																																																																																																																																																																																																																																																																																																																																																																																																																																																																																																																																																																																																																																																																																																																																																																																																																																																																																																																																																																																																																																																																																																																																																																																																																																																																																																																																																																																																																																																																																																																																																																																																																																																																																																																																																																																																																																																																																																																																																																																																																																																																																																																																																																																																																																																																																																																																																																																																																																																																	
miR-1964-5p/3135b	mmu-miR-1964-5p	NM_001001160	NM_001001335	NM_001005506	NM_001013391	NM_001014288	NM_001015046	NM_001017426	NM_001024927	NM_001025613	NM_001025614	NM_001029877	NM_001033158	NM_001033167	NM_001033276	NM_001033346	NM_001033475	NM_001034168	NM_001035532	NM_001035533	NM_001037726	NM_001039138	NM_001039139	NM_001039150	NM_001039151	NM_001039198	NM_001040106	NM_001043354	NM_001047604	NM_001080934	NM_001081034	NM_001081132	NM_001081170	NM_001081227	NM_001081229	NM_001081279	NM_001081320	NM_001081459	NM_001081641	NM_001081981	NM_001081982	NM_001083316	NM_001093750	NM_001100452	NM_001109690	NM_001109691	NM_001112702	NM_001159551	NM_001160214	NM_001161420	NM_001161430	NM_001163006	NM_001163572	NM_001164237	NM_001164361	NM_001164531	NM_001166024	NM_001166531	NM_001166532	NM_001168304	NM_001177556	NM_001177557	NM_001177558	NM_001177559	NM_001177560	NM_001177646	NM_001177647	NM_001177785	NM_001177786	NM_001177787	NM_001199360	NM_001199695	NM_001205075	NM_001242934	NM_007547	NM_007603	NM_007697	NM_007911	NM_007922	NM_007934	NM_007953	NM_008024	NM_008138	NM_008313	NM_008355	NM_008719	NM_008855	NM_008910	NM_008960	NM_009079	NM_009305	NM_009413	NM_009551	NM_009649	NM_009834	NM_009851	NM_009952	NM_009974	NM_010060	NM_010199	NM_010376	NM_010518	NM_010638	NM_010906	NM_010932	NM_011040	NM_011058	NM_011211	NM_011223	NM_011363	NM_011732	NM_011804	NM_011825	NM_011986	NM_012037	NM_013622	NM_013703	NM_015772	NM_016720	NM_016801	NM_018811	NM_019410	NM_019425	NM_019460	NM_019648	NM_019826	NM_019972	NM_020259	NM_020493	NM_021286	NM_021423	NM_021435	NM_021467	NM_021544	NM_021568	NM_021607	NM_022305	NM_023045	NM_023814	NM_023854	NM_024170	NM_024459	NM_025278	NM_025558	NM_026021	NM_026239	NM_026631	NM_026721	NM_026735	NM_026912	NM_027008	NM_027016	NM_027161	NM_028061	NM_028149	NM_028906	NM_028971	NM_030678	NM_053194	NM_057172	NM_080444	NM_080455	NM_133828	NM_133915	NM_138755	NM_139226	NM_139294	NM_144811	NM_144812	NM_144851	NM_144866	NM_145526	NM_145564	NM_145823	NM_146095	NM_148926	NM_153083	NM_153129	NM_153402	NM_153550	NM_153789	NM_172261	NM_172397	NM_172413	NM_172621	NM_172736	NM_172782	NM_173185	NM_175750	NM_175836	NM_177093	NM_177124	NM_177231	NM_177319	NM_177378	NM_177592	NM_177687	NM_177762	NM_178060	NM_178220	NM_178597	NM_178654	NM_178655	NM_181071	NM_183064	NM_183187	NM_183319	NM_183355	NM_198018	NM_198164	NM_198894	NM_198895	NM_199473	NM_207277	NM_211355																																																																																																																																																																																																																																																																																																																																																																																																																																																																																																																																																																																																																																																																																																																																																																																																																																																																																																																																																																																																																																																																																																																																																																																																																																																																																																																																																																																																																																																																																																																																																																																																																																																																																																																																																																																																																																																																																																																																																																																																																																																																																																																																																																																																																																																																																																																																																																																																																																																																																																																																																																																																																																																																																																																																																																																																																																																																																																																																																																																																																																																																																																																																																																																																																																																																																																																																																		
miR-680	mmu-miR-680	NM_001001160	NM_001001335	NM_001001986	NM_001003824	NM_001003825	NM_001003918	NM_001003955	NM_001004182	NM_001005740	NM_001005748	NM_001006668	NM_001006669	NM_001006674	NM_001013028	NM_001024955	NM_001025600	NM_001029838	NM_001033270	NM_001033330	NM_001033346	NM_001033600	NM_001035226	NM_001040682	NM_001045807	NM_001077495	NM_001080774	NM_001080775	NM_001081103	NM_001081149	NM_001081400	NM_001083120	NM_001083121	NM_001085373	NM_001085374	NM_001098810	NM_001103165	NM_001103166	NM_001109626	NM_001109628	NM_001109757	NM_001110843	NM_001110844	NM_001110845	NM_001110846	NM_001113209	NM_001113210	NM_001113423	NM_001113564	NM_001113565	NM_001113566	NM_001114611	NM_001114612	NM_001114613	NM_001134300	NM_001136061	NM_001142809	NM_001142810	NM_001145886	NM_001145887	NM_001146025	NM_001146026	NM_001146027	NM_001159657	NM_001159850	NM_001163015	NM_001163016	NM_001163017	NM_001163018	NM_001163144	NM_001163635	NM_001164361	NM_001164597	NM_001164885	NM_001165954	NM_001165955	NM_001165956	NM_001166531	NM_001166532	NM_001167860	NM_001167861	NM_001168525	NM_001168526	NM_001170433	NM_001174073	NM_001174107	NM_001177394	NM_001177395	NM_001177778	NM_001177779	NM_001177780	NM_001198823	NM_001198824	NM_001198825	NM_001198826	NM_001198911	NM_001198912	NM_001198913	NM_001199141	NM_001205043	NM_001205044	NM_001205367	NM_007471	NM_007472	NM_007567	NM_007697	NM_007904	NM_008139	NM_008163	NM_008235	NM_008466	NM_008487	NM_008659	NM_008680	NM_008687	NM_008800	NM_008850	NM_008867	NM_009068	NM_009127	NM_009128	NM_009261	NM_009285	NM_009320	NM_009384	NM_009575	NM_009671	NM_009726	NM_009784	NM_009859	NM_009867	NM_010135	NM_010166	NM_010298	NM_010485	NM_010607	NM_010617	NM_010808	NM_011042	NM_011045	NM_011063	NM_011158	NM_011215	NM_011438	NM_011514	NM_011544	NM_011851	NM_013866	NM_015764	NM_016691	NM_016747	NM_016786	NM_016898	NM_017463	NM_018770	NM_018865	NM_019460	NM_019477	NM_020329	NM_020605	NM_021403	NM_021422	NM_021878	NM_022882	NM_022887	NM_023045	NM_023047	NM_023200	NM_023670	NM_023672	NM_024288	NM_025559	NM_025814	NM_026221	NM_027652	NM_028024	NM_028133	NM_028234	NM_028712	NM_028975	NM_029348	NM_029492	NM_029658	NM_029742	NM_030108	NM_030241	NM_053106	NM_053155	NM_053199	NM_054044	NM_133825	NM_133987	NM_134014	NM_134064	NM_134123	NM_138628	NM_144516	NM_144533	NM_144792	NM_144825	NM_144833	NM_144866	NM_144883	NM_144954	NM_145554	NM_148950	NM_152220	NM_153083	NM_153409	NM_153421	NM_153516	NM_153567	NM_172257	NM_172440	NM_172465	NM_172522	NM_172600	NM_172621	NM_172684	NM_173185	NM_173754	NM_175004	NM_175400	NM_175484	NM_175507	NM_175563	NM_176958	NM_177310	NM_177345	NM_177387	NM_177466	NM_177568	NM_178005	NM_178395	NM_178634	NM_178750	NM_182994	NM_194061	NM_198419	NM_198438	NM_198862	NM_199196	NM_203507	NM_207215	NM_207625	NM_207675	NM_207676	NM_210071	NM_211357																																																																																																																																																																																																																																																																																																																																																																																																																																																																																																																																																																																																																																																																																																																																																																																																																																																																																																																																																																																																																																																																																																																																																																																																																																																																																																																																																																																																																																																																																																																																																																																																																																																																																																																																																																																																																																																																																																																																																																																																																																																																																																																																																																																																																																																																																																																																																																																																																																																																																																																																																																																																																																																																																																																																																																																																																																																																																																																																																																																																																																																																																																																																																																																																																																																																																																																
miR-2428/3473b/3652/4430	mmu-miR-3473b	NM_001001160	NM_001001490	NM_001005506	NM_001012401	NM_001013386	NM_001017426	NM_001025310	NM_001025311	NM_001025395	NM_001029877	NM_001033263	NM_001033276	NM_001033285	NM_001033393	NM_001037737	NM_001038010	NM_001038589	NM_001038621	NM_001038993	NM_001039138	NM_001039139	NM_001039167	NM_001039168	NM_001039198	NM_001039493	NM_001040131	NM_001080931	NM_001081011	NM_001081097	NM_001081125	NM_001081170	NM_001081227	NM_001081348	NM_001081359	NM_001081394	NM_001081981	NM_001081982	NM_001083312	NM_001085492	NM_001100452	NM_001109690	NM_001109691	NM_001109873	NM_001110315	NM_001110320	NM_001110321	NM_001110322	NM_001110796	NM_001111026	NM_001111027	NM_001112697	NM_001112702	NM_001112721	NM_001113209	NM_001113210	NM_001113383	NM_001113573	NM_001113574	NM_001114611	NM_001114612	NM_001114613	NM_001122780	NM_001126487	NM_001134465	NM_001145999	NM_001146000	NM_001160261	NM_001160262	NM_001160353	NM_001161797	NM_001162941	NM_001162942	NM_001163540	NM_001163542	NM_001163549	NM_001164203	NM_001164237	NM_001164531	NM_001164717	NM_001164806	NM_001166584	NM_001166585	NM_001172099	NM_001193266	NM_001195338	NM_001195348	NM_001195485	NM_001195486	NM_001195487	NM_001199695	NM_001242419	NM_007546	NM_007569	NM_007654	NM_007678	NM_007698	NM_007802	NM_007807	NM_007840	NM_007872	NM_007911	NM_007936	NM_007953	NM_008018	NM_008138	NM_008440	NM_008453	NM_008478	NM_008562	NM_008593	NM_008672	NM_008687	NM_008757	NM_008839	NM_008882	NM_008960	NM_008982	NM_009030	NM_009199	NM_009212	NM_009271	NM_009306	NM_009346	NM_009374	NM_009423	NM_009508	NM_009612	NM_009709	NM_009822	NM_009824	NM_009946	NM_010065	NM_010464	NM_010518	NM_010628	NM_010755	NM_010813	NM_010906	NM_011117	NM_011602	NM_011947	NM_013507	NM_013526	NM_013666	NM_013672	NM_013842	NM_016973	NM_018780	NM_019732	NM_019927	NM_019930	NM_020004	NM_020333	NM_020493	NM_021279	NM_021286	NM_021361	NM_021467	NM_021491	NM_021522	NM_021568	NM_021607	NM_022655	NM_023336	NM_026064	NM_026244	NM_026935	NM_026993	NM_027526	NM_027643	NM_027839	NM_027854	NM_028121	NM_028207	NM_028292	NM_028707	NM_028712	NM_028829	NM_029291	NM_029348	NM_029652	NM_030595	NM_030678	NM_030706	NM_053009	NM_053199	NM_054078	NM_057172	NM_133733	NM_133796	NM_133808	NM_133967	NM_134078	NM_138313	NM_138589	NM_138628	NM_138755	NM_145545	NM_145828	NM_145979	NM_146083	NM_148926	NM_148946	NM_153058	NM_153082	NM_153112	NM_153124	NM_153129	NM_153402	NM_153403	NM_153514	NM_153774	NM_172151	NM_172440	NM_172448	NM_172707	NM_172866	NM_172930	NM_173396	NM_173437	NM_175201	NM_175306	NM_175403	NM_175433	NM_175461	NM_175470	NM_176850	NM_177089	NM_177093	NM_177185	NM_177289	NM_177319	NM_177327	NM_177577	NM_177994	NM_178060	NM_178267	NM_178597	NM_178613	NM_178682	NM_178906	NM_182782	NM_183195	NM_198013	NM_198599	NM_198627	NM_199028	NM_199323	NM_201351	NM_201385	NM_201386	NM_201387	NM_201388	NM_201389	NM_201390	NM_201391	NM_201392	NM_201393	NM_201394	NM_207010	NM_207650																																																																																																																																																																																																																																																																																																																																																																																																																																																																																																																																																																																																																																																																																																																																																																																																																																																																																																																																																																																																																																																																																																																																																																																																																																																																																																																																																																																																																																																																																																																																																																																																																																																																																																																																																																																																																																																																																																																																																																																																																																																																																																																																																																																																																																																																																																																																																																																																																																																																																																																																																																																																																																																																																																																																																																																																																																																																																																																																																																																																																																																																																																																																																																																																																																																																																																			
miR-5107	mmu-miR-5107	NM_001001160	NM_001001884	NM_001004293	NM_001014761	NM_001015046	NM_001017426	NM_001018087	NM_001024205	NM_001024955	NM_001025571	NM_001025577	NM_001025615	NM_001025779	NM_001033222	NM_001033276	NM_001033360	NM_001033634	NM_001033877	NM_001034863	NM_001037846	NM_001037847	NM_001038609	NM_001039185	NM_001039186	NM_001039187	NM_001039198	NM_001040187	NM_001040611	NM_001040631	NM_001040632	NM_001045523	NM_001048206	NM_001077495	NM_001079822	NM_001080924	NM_001080968	NM_001081011	NM_001081049	NM_001081155	NM_001081185	NM_001081225	NM_001081446	NM_001081672	NM_001083929	NM_001085355	NM_001085371	NM_001093750	NM_001102563	NM_001110131	NM_001110132	NM_001110196	NM_001110197	NM_001110198	NM_001110218	NM_001110222	NM_001110223	NM_001110224	NM_001110274	NM_001110832	NM_001112699	NM_001112700	NM_001113388	NM_001122680	NM_001122952	NM_001122953	NM_001128151	NM_001130008	NM_001135727	NM_001135728	NM_001145898	NM_001145919	NM_001159492	NM_001162477	NM_001162864	NM_001163643	NM_001163645	NM_001163729	NM_001164272	NM_001164401	NM_001164402	NM_001164403	NM_001164441	NM_001164493	NM_001164818	NM_001166413	NM_001167920	NM_001168346	NM_001168621	NM_001168622	NM_001168623	NM_001173477	NM_001177379	NM_001190313	NM_001190314	NM_001190319	NM_001193266	NM_001198587	NM_001205234	NM_001205235	NM_007395	NM_007567	NM_007590	NM_007952	NM_008067	NM_008095	NM_008155	NM_008161	NM_008169	NM_008274	NM_008395	NM_008443	NM_008468	NM_008538	NM_008871	NM_009008	NM_009154	NM_009178	NM_009197	NM_009261	NM_009320	NM_009332	NM_009396	NM_009502	NM_009582	NM_009823	NM_010025	NM_010046	NM_010108	NM_010248	NM_010325	NM_010404	NM_010544	NM_010591	NM_010800	NM_010838	NM_010905	NM_010913	NM_010950	NM_011012	NM_011063	NM_011180	NM_011216	NM_011438	NM_011610	NM_011630	NM_011632	NM_011724	NM_011799	NM_011820	NM_011829	NM_011926	NM_013519	NM_013659	NM_013874	NM_016695	NM_016801	NM_016957	NM_018817	NM_019430	NM_019507	NM_019535	NM_019566	NM_019820	NM_019972	NM_020253	NM_020510	NM_020606	NM_021309	NM_021389	NM_021434	NM_021530	NM_022416	NM_022418	NM_023438	NM_023662	NM_024170	NM_024215	NM_025594	NM_026130	NM_026202	NM_026275	NM_026348	NM_026518	NM_026661	NM_026917	NM_027395	NM_027496	NM_027881	NM_027882	NM_027893	NM_027910	NM_027946	NM_027994	NM_028027	NM_028082	NM_028420	NM_028451	NM_028771	NM_028815	NM_028839	NM_028881	NM_028995	NM_029090	NM_030014	NM_030224	NM_030683	NM_031842	NM_033314	NM_052994	NM_053106	NM_053199	NM_080440	NM_080448	NM_130877	NM_133206	NM_133234	NM_133852	NM_133880	NM_134078	NM_134093	NM_134095	NM_138313	NM_138606	NM_139294	NM_144812	NM_144935	NM_145613	NM_145922	NM_146066	NM_146137	NM_146252	NM_147126	NM_152806	NM_153287	NM_153319	NM_153403	NM_153774	NM_172151	NM_172302	NM_172397	NM_172544	NM_172677	NM_172790	NM_172860	NM_172907	NM_172943	NM_173437	NM_174874	NM_175104	NM_175334	NM_175388	NM_175414	NM_175484	NM_175486	NM_175937	NM_176958	NM_177124	NM_177733	NM_177981	NM_178373	NM_178694	NM_178707	NM_178922	NM_181819	NM_182927	NM_183141	NM_183276	NM_183318	NM_183355	NM_183424	NM_194340	NM_194345	NM_197945	NM_197996	NM_198899	NM_199080	NM_201367	NM_207010	NM_207202	NM_207264	NM_212446																																																																																																																																																																																																																																																																																																																																																																																																																																																																																																																																																																																																																																																																																																																																																																																																																																																																																																																																																																																																																																																																																																																																																																																																																																																																																																																																																																																																																																																																																																																																																																																																																																																																																																																																																																																																																																																																																																																																																																																																																																																																																																																																																																																																																																																																																																																																																																																																																																																																																																																																																																																																																																																																																																																																																																																																																																																																																																																																																																																																																																																																																																																																																																																																																																																																															
miR-762/4492/4498	mmu-miR-762	NM_001001160	NM_001001326	NM_001001335	NM_001003917	NM_001003918	NM_001003955	NM_001005331	NM_001005475	NM_001005506	NM_001008533	NM_001014288	NM_001015046	NM_001024707	NM_001025613	NM_001025614	NM_001029877	NM_001029988	NM_001033263	NM_001033273	NM_001033276	NM_001033306	NM_001033535	NM_001034085	NM_001034115	NM_001037740	NM_001038708	NM_001039138	NM_001039139	NM_001039510	NM_001040106	NM_001042489	NM_001044741	NM_001077499	NM_001080557	NM_001080774	NM_001080775	NM_001081097	NM_001081114	NM_001081123	NM_001081141	NM_001081227	NM_001081370	NM_001081376	NM_001081445	NM_001081971	NM_001081981	NM_001081982	NM_001083317	NM_001083921	NM_001110218	NM_001110222	NM_001110223	NM_001110224	NM_001110832	NM_001111026	NM_001111027	NM_001111331	NM_001112798	NM_001113204	NM_001113373	NM_001113530	NM_001113569	NM_001113573	NM_001113574	NM_001114664	NM_001122949	NM_001130525	NM_001130526	NM_001134829	NM_001146307	NM_001146318	NM_001159344	NM_001159367	NM_001159662	NM_001160353	NM_001161823	NM_001163262	NM_001164225	NM_001164361	NM_001164717	NM_001166385	NM_001167976	NM_001168273	NM_001168515	NM_001168621	NM_001168622	NM_001168623	NM_001172099	NM_001177307	NM_001177308	NM_001177878	NM_001190374	NM_001195023	NM_001195046	NM_001195047	NM_001195048	NM_001195049	NM_001199677	NM_001199695	NM_001204912	NM_001243046	NM_001243047	NM_007387	NM_007395	NM_007438	NM_007456	NM_007567	NM_007581	NM_007922	NM_007953	NM_008018	NM_008445	NM_008449	NM_008624	NM_008652	NM_008659	NM_008730	NM_008736	NM_008744	NM_008778	NM_008787	NM_008800	NM_008876	NM_009097	NM_009142	NM_009239	NM_009261	NM_009285	NM_009295	NM_009297	NM_009373	NM_009612	NM_009822	NM_009856	NM_009920	NM_009922	NM_009923	NM_010019	NM_010025	NM_010143	NM_010823	NM_010906	NM_010913	NM_010923	NM_011056	NM_011065	NM_011211	NM_011323	NM_011406	NM_011437	NM_011438	NM_011446	NM_011494	NM_011520	NM_011526	NM_011571	NM_011595	NM_011602	NM_011671	NM_011680	NM_011707	NM_011714	NM_011807	NM_011842	NM_011935	NM_012014	NM_012024	NM_013675	NM_013785	NM_013912	NM_016695	NM_016759	NM_016916	NM_017377	NM_018789	NM_018801	NM_019441	NM_019649	NM_019705	NM_019731	NM_019742	NM_019789	NM_019880	NM_020270	NM_020333	NM_021403	NM_021424	NM_021544	NM_021607	NM_023336	NM_023537	NM_023824	NM_023879	NM_024246	NM_024412	NM_025287	NM_025699	NM_025812	NM_025821	NM_026144	NM_026236	NM_026404	NM_026561	NM_027248	NM_028071	NM_028752	NM_028881	NM_028941	NM_029084	NM_029216	NM_029348	NM_029391	NM_029545	NM_029802	NM_029811	NM_029956	NM_030152	NM_030678	NM_030732	NM_031408	NM_032000	NM_053099	NM_053199	NM_053242	NM_080288	NM_080562	NM_130458	NM_130863	NM_133206	NM_138589	NM_138742	NM_138955	NM_139311	NM_144518	NM_144916	NM_145492	NM_145503	NM_145587	NM_145621	NM_145941	NM_148932	NM_152813	NM_153089	NM_153129	NM_153131	NM_153178	NM_153393	NM_153403	NM_153507	NM_153537	NM_153807	NM_172266	NM_172395	NM_172536	NM_172577	NM_172596	NM_172737	NM_173067	NM_173068	NM_173363	NM_173383	NM_173781	NM_174874	NM_175021	NM_175470	NM_175675	NM_176850	NM_177204	NM_177466	NM_177574	NM_177762	NM_178041	NM_178060	NM_178406	NM_178597	NM_178646	NM_178880	NM_178935	NM_180960	NM_183021	NM_194064	NM_194340	NM_198013	NM_198018	NM_198114	NM_198421	NM_198627	NM_198894	NM_198895	NM_199306	NM_199469	NM_201226	NM_201607	NM_212435																																																																																																																																																																																																																																																																																																																																																																																																																																																																																																																																																																																																																																																																																																																																																																																																																																																																																																																																																																																																																																																																																																																																																																																																																																																																																																																																																																																																																																																																																																																																																																																																																																																																																																																																																																																																																																																																																																																																																																																																																																																																																																																																																																																																																																																																																																																																																																																																																																																																																																																																																																																																																																																																																																																																																																																																																																																																																																																																																																																																																																																																																																																																																																																																																																																																		
miR-1956	mmu-miR-1956	NM_001001160	NM_001001602	NM_001001983	NM_001004177	NM_001013806	NM_001025577	NM_001025589	NM_001025613	NM_001025614	NM_001033231	NM_001034085	NM_001037136	NM_001039094	NM_001039169	NM_001039170	NM_001039175	NM_001039176	NM_001039198	NM_001040106	NM_001042411	NM_001042591	NM_001043322	NM_001044383	NM_001048061	NM_001077499	NM_001081019	NM_001081020	NM_001081037	NM_001081116	NM_001081242	NM_001081286	NM_001081377	NM_001081557	NM_001098836	NM_001098837	NM_001109752	NM_001110780	NM_001111026	NM_001111027	NM_001112697	NM_001113209	NM_001113210	NM_001113345	NM_001113346	NM_001113530	NM_001114124	NM_001114125	NM_001114665	NM_001142322	NM_001142323	NM_001145948	NM_001159351	NM_001159361	NM_001159482	NM_001159517	NM_001160261	NM_001160262	NM_001160366	NM_001160400	NM_001162903	NM_001163346	NM_001163548	NM_001163792	NM_001164607	NM_001164608	NM_001164717	NM_001164805	NM_001165948	NM_001166024	NM_001190343	NM_001190344	NM_001190443	NM_001195083	NM_001195130	NM_001195632	NM_001199234	NM_001199235	NM_001199236	NM_001204411	NM_001205204	NM_001205331	NM_001242411	NM_007418	NM_007495	NM_007698	NM_007864	NM_007872	NM_007896	NM_007911	NM_007953	NM_008018	NM_008139	NM_008210	NM_008258	NM_008441	NM_008467	NM_008468	NM_008623	NM_008636	NM_008687	NM_008702	NM_008723	NM_008759	NM_008850	NM_008871	NM_009218	NM_009304	NM_009316	NM_009460	NM_009521	NM_009822	NM_009829	NM_009951	NM_009955	NM_010217	NM_010230	NM_010441	NM_010448	NM_010572	NM_010602	NM_010658	NM_010729	NM_010772	NM_011043	NM_011182	NM_011266	NM_011323	NM_011551	NM_011610	NM_011724	NM_011777	NM_011780	NM_011889	NM_011991	NM_013500	NM_013680	NM_013853	NM_013873	NM_015742	NM_016767	NM_016803	NM_017378	NM_017392	NM_018774	NM_018880	NM_019422	NM_019649	NM_019651	NM_019783	NM_019788	NM_019935	NM_020006	NM_020493	NM_020590	NM_022563	NM_023585	NM_023672	NM_023794	NM_023854	NM_024475	NM_025395	NM_025748	NM_026030	NM_026129	NM_026155	NM_026741	NM_026859	NM_027192	NM_027315	NM_027351	NM_027402	NM_027426	NM_027626	NM_027878	NM_027901	NM_028032	NM_028086	NM_028139	NM_028182	NM_028768	NM_028945	NM_029348	NM_029457	NM_029492	NM_029741	NM_029909	NM_030263	NM_030732	NM_030889	NM_032610	NM_033475	NM_052994	NM_053207	NM_133185	NM_133692	NM_133807	NM_133982	NM_133992	NM_144538	NM_144851	NM_144887	NM_144891	NM_144907	NM_144919	NM_145553	NM_145596	NM_146014	NM_146085	NM_146104	NM_146144	NM_153118	NM_153392	NM_153409	NM_153743	NM_172142	NM_172300	NM_172589	NM_172600	NM_172683	NM_172688	NM_172691	NM_172819	NM_172866	NM_172971	NM_173439	NM_175461	NM_175470	NM_177379	NM_177698	NM_177762	NM_178110	NM_178119	NM_178246	NM_178396	NM_178634	NM_181071	NM_183138	NM_183224	NM_183355	NM_198421	NM_198438	NM_198862	NM_201354																																																																																																																																																																																																																																																																																																																																																																																																																																																																																																																																																																																																																																																																																																																																																																																																																																																																																																																																																																																																																																																																																																																																																																																																																																																																																																																																																																																																																																																																																																																																																																																																																																																																																																																																																																																																																																																																																																																																																																																																																																																																																																																																																																																																																																																																																																																																																																																																																																																																																																																																																																																																																																																																																																																																																																																																																																																																																																																																																																																																																																																																																																																																																																																																																																																																																																																					
miR-5124	mmu-miR-5124	NM_001001160	NM_001001176	NM_001001880	NM_001001983	NM_001003908	NM_001007574	NM_001025577	NM_001025613	NM_001025614	NM_001026212	NM_001033168	NM_001039175	NM_001039176	NM_001039347	NM_001043322	NM_001044697	NM_001044698	NM_001044699	NM_001044700	NM_001081019	NM_001081020	NM_001081037	NM_001081118	NM_001081242	NM_001081304	NM_001081456	NM_001081650	NM_001083897	NM_001098836	NM_001098837	NM_001111016	NM_001111026	NM_001111027	NM_001113209	NM_001113210	NM_001122818	NM_001123037	NM_001123038	NM_001134791	NM_001136260	NM_001145948	NM_001159351	NM_001159361	NM_001159517	NM_001160261	NM_001160262	NM_001160400	NM_001163434	NM_001163792	NM_001163818	NM_001164099	NM_001164100	NM_001164101	NM_001164717	NM_001164805	NM_001165948	NM_001167988	NM_001168557	NM_001170847	NM_001171026	NM_001177324	NM_001177602	NM_001177604	NM_001177605	NM_001190443	NM_001195632	NM_001197147	NM_001198565	NM_001198566	NM_001198831	NM_001198833	NM_001205331	NM_001205341	NM_001242411	NM_001242423	NM_001242424	NM_007584	NM_007755	NM_007855	NM_007872	NM_007936	NM_008018	NM_008210	NM_008381	NM_008441	NM_008467	NM_008468	NM_008687	NM_008702	NM_008775	NM_008871	NM_008913	NM_008960	NM_009480	NM_009557	NM_009647	NM_009677	NM_009767	NM_009822	NM_009829	NM_009955	NM_010055	NM_010217	NM_010230	NM_010441	NM_010513	NM_010570	NM_010595	NM_010617	NM_010658	NM_010687	NM_010740	NM_011043	NM_011213	NM_011424	NM_011603	NM_011610	NM_011673	NM_011724	NM_011949	NM_013500	NM_013506	NM_013610	NM_013681	NM_013758	NM_013853	NM_013873	NM_013933	NM_015728	NM_015801	NM_017373	NM_018732	NM_018760	NM_018824	NM_019422	NM_019492	NM_019571	NM_019649	NM_019874	NM_019927	NM_021883	NM_022025	NM_022310	NM_022563	NM_023585	NM_023653	NM_023672	NM_024475	NM_025395	NM_025885	NM_026030	NM_026369	NM_026418	NM_026484	NM_026741	NM_027258	NM_027315	NM_027626	NM_027901	NM_028086	NM_028182	NM_028945	NM_029425	NM_029983	NM_030263	NM_031842	NM_052994	NM_053195	NM_053207	NM_133234	NM_133807	NM_133885	NM_145150	NM_145158	NM_145429	NM_145553	NM_146104	NM_146134	NM_146155	NM_148937	NM_153392	NM_153405	NM_153743	NM_153793	NM_172294	NM_172300	NM_172391	NM_172409	NM_172465	NM_172589	NM_172600	NM_172683	NM_172819	NM_172893	NM_172962	NM_172971	NM_173038	NM_173350	NM_175136	NM_175234	NM_175272	NM_175383	NM_175461	NM_175470	NM_175557	NM_175836	NM_175934	NM_176958	NM_177185	NM_177323	NM_177373	NM_177379	NM_177614	NM_177660	NM_177698	NM_178396	NM_178598	NM_178608	NM_178691	NM_178922	NM_178935	NM_181073	NM_181750	NM_183139	NM_183355	NM_198301	NM_198414	NM_198421	NM_198438	NM_198647																																																																																																																																																																																																																																																																																																																																																																																																																																																																																																																																																																																																																																																																																																																																																																																																																																																																																																																																																																																																																																																																																																																																																																																																																																																																																																																																																																																																																																																																																																																																																																																																																																																																																																																																																																																																																																																																																																																																																																																																																																																																																																																																																																																																																																																																																																																																																																																																																																																																																																																																																																																																																																																																																																																																																																																																																																																																																																																																																																																																																																																																																																																																																																																																																																																																																																																																		
miR-466i-3p/3941	mmu-miR-466i-3p	NM_001001160	NM_001001883	NM_001001984	NM_001003671	NM_001003672	NM_001003909	NM_001004367	NM_001005605	NM_001009818	NM_001013391	NM_001013813	NM_001024526	NM_001024703	NM_001025305	NM_001025559	NM_001025560	NM_001029912	NM_001031814	NM_001033156	NM_001033237	NM_001033254	NM_001033268	NM_001033276	NM_001033306	NM_001033606	NM_001033988	NM_001037136	NM_001037758	NM_001037764	NM_001037987	NM_001038698	NM_001038993	NM_001039000	NM_001039089	NM_001039106	NM_001039129	NM_001039184	NM_001039365	NM_001039376	NM_001039939	NM_001040611	NM_001042487	NM_001042488	NM_001042577	NM_001042659	NM_001042719	NM_001044386	NM_001048267	NM_001077514	NM_001077515	NM_001078167	NM_001079822	NM_001079883	NM_001080819	NM_001080927	NM_001080928	NM_001080948	NM_001081011	NM_001081013	NM_001081016	NM_001081037	NM_001081045	NM_001081152	NM_001081168	NM_001081173	NM_001081195	NM_001081216	NM_001081225	NM_001081229	NM_001081231	NM_001081242	NM_001081267	NM_001081298	NM_001081323	NM_001081359	NM_001081376	NM_001081428	NM_001081436	NM_001081548	NM_001081979	NM_001083114	NM_001083125	NM_001083126	NM_001083127	NM_001083901	NM_001085355	NM_001098227	NM_001101433	NM_001103165	NM_001103166	NM_001109657	NM_001109690	NM_001109691	NM_001110163	NM_001110218	NM_001110222	NM_001110223	NM_001110224	NM_001110231	NM_001111026	NM_001111027	NM_001111268	NM_001112721	NM_001112798	NM_001113209	NM_001113210	NM_001113417	NM_001113564	NM_001113565	NM_001113566	NM_001114609	NM_001114977	NM_001122733	NM_001122948	NM_001134829	NM_001136222	NM_001142781	NM_001144855	NM_001145854	NM_001145920	NM_001145930	NM_001146038	NM_001146176	NM_001146349	NM_001159344	NM_001159361	NM_001159485	NM_001159486	NM_001159516	NM_001159582	NM_001159662	NM_001159986	NM_001160251	NM_001160293	NM_001160399	NM_001161773	NM_001161796	NM_001163024	NM_001163025	NM_001163144	NM_001163154	NM_001163307	NM_001163308	NM_001163397	NM_001163399	NM_001163643	NM_001163703	NM_001163746	NM_001164222	NM_001164226	NM_001164272	NM_001164504	NM_001164572	NM_001164805	NM_001166385	NM_001166584	NM_001166585	NM_001166661	NM_001167777	NM_001169114	NM_001170552	NM_001170953	NM_001173506	NM_001174047	NM_001174048	NM_001174049	NM_001174050	NM_001174073	NM_001177379	NM_001177843	NM_001177844	NM_001177937	NM_001177938	NM_001177939	NM_001177940	NM_001177941	NM_001177942	NM_001177943	NM_001177944	NM_001190466	NM_001193266	NM_001198949	NM_001199242	NM_001199243	NM_001199244	NM_001199245	NM_001205043	NM_001205044	NM_001205219	NM_001205341	NM_001242389	NM_001242390	NM_001242391	NM_001242411	NM_001243046	NM_001243047	NM_007462	NM_007492	NM_007537	NM_007553	NM_007560	NM_007701	NM_007726	NM_007746	NM_007766	NM_007767	NM_007805	NM_007896	NM_007958	NM_007960	NM_007993	NM_008070	NM_008088	NM_008130	NM_008163	NM_008173	NM_008197	NM_008211	NM_008478	NM_008500	NM_008558	NM_008667	NM_008687	NM_008711	NM_008779	NM_008786	NM_008792	NM_008839	NM_008881	NM_008960	NM_008996	NM_009021	NM_009030	NM_009035	NM_009067	NM_009239	NM_009261	NM_009320	NM_009324	NM_009332	NM_009334	NM_009346	NM_009380	NM_009472	NM_009481	NM_009497	NM_009520	NM_009538	NM_009545	NM_009547	NM_009582	NM_009744	NM_009771	NM_009806	NM_009820	NM_009822	NM_009871	NM_009955	NM_009957	NM_009959	NM_009960	NM_009961	NM_010025	NM_010091	NM_010099	NM_010103	NM_010160	NM_010166	NM_010167	NM_010243	NM_010349	NM_010439	NM_010447	NM_010488	NM_010572	NM_010678	NM_010788	NM_010820	NM_010835	NM_010897	NM_010938	NM_010942	NM_011042	NM_011043	NM_011056	NM_011063	NM_011127	NM_011201	NM_011317	NM_011344	NM_011377	NM_011406	NM_011445	NM_011497	NM_011527	NM_011537	NM_011547	NM_011630	NM_011768	NM_011770	NM_011803	NM_011807	NM_011814	NM_011856	NM_011861	NM_011866	NM_011935	NM_012008	NM_013625	NM_013626	NM_013668	NM_013688	NM_013727	NM_013735	NM_013767	NM_013886	NM_015734	NM_016744	NM_016780	NM_016786	NM_016806	NM_016807	NM_016808	NM_016862	NM_016888	NM_016910	NM_017469	NM_017480	NM_018779	NM_018824	NM_018888	NM_019494	NM_019535	NM_019550	NM_019640	NM_019651	NM_019663	NM_019715	NM_019743	NM_019744	NM_019806	NM_019818	NM_019912	NM_019972	NM_020259	NM_020263	NM_020278	NM_021099	NM_021279	NM_021361	NM_021362	NM_021399	NM_021446	NM_021457	NM_021493	NM_021513	NM_021524	NM_021532	NM_021554	NM_021878	NM_021881	NM_021901	NM_022378	NM_022721	NM_022995	NM_023184	NM_023355	NM_023420	NM_023502	NM_023873	NM_024457	NM_025600	NM_025814	NM_026313	NM_026375	NM_026396	NM_026440	NM_026476	NM_026501	NM_026521	NM_026775	NM_026823	NM_026887	NM_026950	NM_027230	NM_027326	NM_027557	NM_027626	NM_027799	NM_027874	NM_028030	NM_028136	NM_028194	NM_028231	NM_028234	NM_028352	NM_028462	NM_028722	NM_028805	NM_028817	NM_028933	NM_028945	NM_028971	NM_029216	NM_029931	NM_029972	NM_029990	NM_029999	NM_030112	NM_030147	NM_030263	NM_030265	NM_030675	NM_030708	NM_030730	NM_030886	NM_031391	NM_032393	NM_033354	NM_033561	NM_033567	NM_033652	NM_054041	NM_054072	NM_080288	NM_080437	NM_080448	NM_130448	NM_130449	NM_130877	NM_133680	NM_133685	NM_133692	NM_133718	NM_133741	NM_133818	NM_133948	NM_133975	NM_134125	NM_134163	NM_138661	NM_138662	NM_138663	NM_138755	NM_139059	NM_139146	NM_139294	NM_139298	NM_144518	NM_144557	NM_144812	NM_144825	NM_144866	NM_144887	NM_145155	NM_145514	NM_145604	NM_145711	NM_145833	NM_145836	NM_145853	NM_145922	NM_145928	NM_145997	NM_146054	NM_146062	NM_146128	NM_146154	NM_148946	NM_153089	NM_153135	NM_153395	NM_153409	NM_153422	NM_172266	NM_172298	NM_172302	NM_172441	NM_172475	NM_172537	NM_172569	NM_172606	NM_172668	NM_172695	NM_172699	NM_172705	NM_172752	NM_172819	NM_172870	NM_172924	NM_173374	NM_173408	NM_173439	NM_173776	NM_173781	NM_173863	NM_175201	NM_175226	NM_175234	NM_175251	NM_175268	NM_175334	NM_175335	NM_175363	NM_175549	NM_175639	NM_175686	NM_175937	NM_176845	NM_177124	NM_177192	NM_177373	NM_177412	NM_177633	NM_177643	NM_177698	NM_177699	NM_177739	NM_177783	NM_177806	NM_177832	NM_177855	NM_178076	NM_178080	NM_178111	NM_178119	NM_178380	NM_178615	NM_178634	NM_178638	NM_178694	NM_178709	NM_178716	NM_178764	NM_178772	NM_178803	NM_181401	NM_181411	NM_181577	NM_182939	NM_183149	NM_183208	NM_183318	NM_194061	NM_197940	NM_197990	NM_198010	NM_198091	NM_198092	NM_198117	NM_198423	NM_199238	NM_199239	NM_199240	NM_199241	NM_201243	NM_205769	NM_207010	NM_207670	NM_210071	NM_211357	NM_212473																																																																																																																																																																																																																																																																																																																																																																																																																																																																																																																																																																																																																																																																																																																																																																																																																																																																																																																																																																																																																																																																																																																																																																																																																																																																																																																																																																																																																																																																																																																																																																																																																																																																																																																																																																																																																																																																																																																																																																																																																																																																																																																																																																																																																																																																																																																																																																																																																																																																																																																																																																																																																																																																																																																																																																																																																																																																																																																																																																																						
miR-466bcp-3p	mmu-miR-466b-3p/mmu-miR-466c-3p/mmu-miR-466p-3p	NM_001001160	NM_001001806	NM_001001932	NM_001003908	NM_001004173	NM_001004176	NM_001004357	NM_001005863	NM_001005864	NM_001005865	NM_001008420	NM_001009818	NM_001013367	NM_001013391	NM_001013755	NM_001024205	NM_001024952	NM_001025305	NM_001025565	NM_001029850	NM_001033167	NM_001033173	NM_001033222	NM_001033238	NM_001033277	NM_001033319	NM_001033359	NM_001033369	NM_001033399	NM_001033634	NM_001033962	NM_001037726	NM_001037846	NM_001037847	NM_001039483	NM_001040106	NM_001043335	NM_001043336	NM_001043354	NM_001044386	NM_001077354	NM_001077712	NM_001079883	NM_001080813	NM_001080814	NM_001080924	NM_001080925	NM_001080930	NM_001080931	NM_001081011	NM_001081034	NM_001081037	NM_001081058	NM_001081059	NM_001081061	NM_001081064	NM_001081092	NM_001081119	NM_001081149	NM_001081150	NM_001081193	NM_001081195	NM_001081216	NM_001081235	NM_001081251	NM_001081267	NM_001081287	NM_001081344	NM_001081345	NM_001081355	NM_001081357	NM_001081371	NM_001081409	NM_001081426	NM_001081436	NM_001081548	NM_001081960	NM_001082484	NM_001083316	NM_001083320	NM_001083587	NM_001083906	NM_001083967	NM_001085355	NM_001085495	NM_001098836	NM_001098837	NM_001100451	NM_001100452	NM_001100591	NM_001102430	NM_001105245	NM_001105246	NM_001110203	NM_001110240	NM_001110783	NM_001110850	NM_001110853	NM_001110854	NM_001110855	NM_001110856	NM_001110857	NM_001110858	NM_001110859	NM_001111021	NM_001111022	NM_001111023	NM_001111026	NM_001111027	NM_001111030	NM_001111051	NM_001111052	NM_001111274	NM_001111275	NM_001111276	NM_001113188	NM_001113189	NM_001113283	NM_001113419	NM_001113420	NM_001113421	NM_001114347	NM_001114609	NM_001115130	NM_001122594	NM_001122952	NM_001122953	NM_001128086	NM_001139509	NM_001142918	NM_001142919	NM_001142920	NM_001142921	NM_001142922	NM_001142923	NM_001142924	NM_001145921	NM_001145922	NM_001145937	NM_001145950	NM_001145952	NM_001145954	NM_001146025	NM_001146026	NM_001146027	NM_001146176	NM_001146217	NM_001159517	NM_001159743	NM_001159889	NM_001159965	NM_001159966	NM_001159967	NM_001159968	NM_001160261	NM_001160262	NM_001161338	NM_001161420	NM_001161535	NM_001161536	NM_001161537	NM_001161538	NM_001161539	NM_001161540	NM_001161541	NM_001161769	NM_001161770	NM_001162537	NM_001162870	NM_001162904	NM_001162905	NM_001163007	NM_001163008	NM_001163144	NM_001163447	NM_001163448	NM_001163449	NM_001163450	NM_001163451	NM_001163453	NM_001163493	NM_001163495	NM_001163501	NM_001163502	NM_001163548	NM_001163572	NM_001163793	NM_001164078	NM_001164079	NM_001164167	NM_001164168	NM_001164598	NM_001164671	NM_001164672	NM_001166406	NM_001166407	NM_001166414	NM_001166456	NM_001166458	NM_001166501	NM_001166584	NM_001166585	NM_001166661	NM_001167891	NM_001168281	NM_001168672	NM_001169131	NM_001170787	NM_001171000	NM_001171001	NM_001177374	NM_001177379	NM_001177396	NM_001177397	NM_001177398	NM_001177732	NM_001177733	NM_001177751	NM_001177773	NM_001177774	NM_001177778	NM_001177779	NM_001177780	NM_001177881	NM_001177882	NM_001177955	NM_001177956	NM_001177957	NM_001177958	NM_001177959	NM_001177960	NM_001177961	NM_001177962	NM_001190352	NM_001190400	NM_001190401	NM_001195046	NM_001195047	NM_001195048	NM_001195049	NM_001195086	NM_001195284	NM_001195538	NM_001195539	NM_001198570	NM_001198571	NM_001199059	NM_001201413	NM_001201414	NM_001201415	NM_001201416	NM_001204411	NM_001242396	NM_001242411	NM_007462	NM_007466	NM_007513	NM_007537	NM_007566	NM_007664	NM_007726	NM_007729	NM_007754	NM_007772	NM_007840	NM_007903	NM_007939	NM_007945	NM_008053	NM_008057	NM_008091	NM_008139	NM_008173	NM_008194	NM_008255	NM_008298	NM_008445	NM_008549	NM_008558	NM_008602	NM_008748	NM_008752	NM_008778	NM_008779	NM_008861	NM_008981	NM_008996	NM_009004	NM_009261	NM_009274	NM_009304	NM_009306	NM_009323	NM_009333	NM_009334	NM_009346	NM_009366	NM_009367	NM_009551	NM_009557	NM_009573	NM_009609	NM_009655	NM_009718	NM_009744	NM_009754	NM_009758	NM_009782	NM_009806	NM_009821	NM_009822	NM_009866	NM_009871	NM_009874	NM_009952	NM_009955	NM_010076	NM_010128	NM_010166	NM_010207	NM_010250	NM_010266	NM_010367	NM_010432	NM_010485	NM_010512	NM_010554	NM_010591	NM_010602	NM_010637	NM_010683	NM_010714	NM_010723	NM_010785	NM_010835	NM_010895	NM_010905	NM_010933	NM_011056	NM_011058	NM_011062	NM_011127	NM_011182	NM_011200	NM_011218	NM_011235	NM_011265	NM_011317	NM_011354	NM_011381	NM_011385	NM_011402	NM_011448	NM_011495	NM_011535	NM_011546	NM_011561	NM_011585	NM_011668	NM_011693	NM_011717	NM_011749	NM_011766	NM_011768	NM_011790	NM_011803	NM_011857	NM_011866	NM_011948	NM_013468	NM_013498	NM_013613	NM_013663	NM_013672	NM_013685	NM_013703	NM_013780	NM_013823	NM_013880	NM_013882	NM_013912	NM_013928	NM_013930	NM_013931	NM_015800	NM_016747	NM_016769	NM_016805	NM_016962	NM_017391	NM_018732	NM_018733	NM_018804	NM_018805	NM_018807	NM_018824	NM_018829	NM_018865	NM_019445	NM_019570	NM_019640	NM_019643	NM_019657	NM_019713	NM_019827	NM_019919	NM_019978	NM_019983	NM_020259	NM_020265	NM_020267	NM_020287	NM_020332	NM_020493	NM_020505	NM_020567	NM_020608	NM_021275	NM_021297	NM_021361	NM_021377	NM_021399	NM_021414	NM_021423	NM_021465	NM_021524	NM_022316	NM_022378	NM_023122	NM_023184	NM_023214	NM_023248	NM_023603	NM_023884	NM_023908	NM_024254	NM_024288	NM_024291	NM_024436	NM_024480	NM_025771	NM_025800	NM_025846	NM_025978	NM_026110	NM_026121	NM_026214	NM_026383	NM_026390	NM_026439	NM_026484	NM_026499	NM_026574	NM_026856	NM_026868	NM_026872	NM_026910	NM_027118	NM_027230	NM_027395	NM_027434	NM_027448	NM_027626	NM_027629	NM_027652	NM_027667	NM_027671	NM_027756	NM_027764	NM_027770	NM_027933	NM_028023	NM_028082	NM_028149	NM_028390	NM_028399	NM_028450	NM_028658	NM_028673	NM_028809	NM_028860	NM_028873	NM_029423	NM_029441	NM_029512	NM_029529	NM_029633	NM_029721	NM_029839	NM_029870	NM_029891	NM_029928	NM_030138	NM_030263	NM_030728	NM_030730	NM_030886	NM_031158	NM_031257	NM_032000	NM_033523	NM_033565	NM_053009	NM_053099	NM_053242	NM_080428	NM_080555	NM_080561	NM_080793	NM_080848	NM_130448	NM_133662	NM_133781	NM_133784	NM_133815	NM_133825	NM_133828	NM_133939	NM_133975	NM_134064	NM_134086	NM_144812	NM_144825	NM_145158	NM_145356	NM_145456	NM_145459	NM_145836	NM_145959	NM_145964	NM_146047	NM_146078	NM_146095	NM_146139	NM_146258	NM_148922	NM_152809	NM_153287	NM_153584	NM_170591	NM_172261	NM_172399	NM_172421	NM_172426	NM_172552	NM_172555	NM_172569	NM_172589	NM_172593	NM_172645	NM_172663	NM_172666	NM_172673	NM_172674	NM_172684	NM_172695	NM_172765	NM_172790	NM_172856	NM_172867	NM_172924	NM_172939	NM_173182	NM_173185	NM_173368	NM_173431	NM_173755	NM_173756	NM_173784	NM_175115	NM_175193	NM_175358	NM_175367	NM_175381	NM_175445	NM_175461	NM_175523	NM_175535	NM_175554	NM_175686	NM_175749	NM_175751	NM_175937	NM_176836	NM_176846	NM_177006	NM_177034	NM_177124	NM_177193	NM_177195	NM_177224	NM_177357	NM_177389	NM_177660	NM_177698	NM_177721	NM_177753	NM_177762	NM_177783	NM_178005	NM_178357	NM_178363	NM_178615	NM_178663	NM_178665	NM_178678	NM_178703	NM_178705	NM_178709	NM_178912	NM_180974	NM_181071	NM_181347	NM_181398	NM_181577	NM_181734	NM_183138	NM_183191	NM_183208	NM_183426	NM_194263	NM_194268	NM_198010	NM_198052	NM_198127	NM_198249	NM_198423	NM_198600	NM_198967	NM_199032	NM_201601	NM_206958	NM_207110	NM_207221	NM_207222	NM_207633	NM_207652	NM_207680	NM_207681	NM_207682	NM_210071	NM_211357	NM_212435	NM_212438	NM_212444																																																																																																																																																																																																																																																																																																																																																																																																																																																																																																																																																																																																																																																																																																																																																																																																																																																																																																																																																																																																																																																																																																																																																																																																																																																																																																																																																																																																																																																																																																																																																																																																																																																																																																																																																																																																																																																																																																																																																																																																																																																																																																																																																																																																																																																																																																																																																																																																																																																																																																																																																																																																																																																																																																																																																																																																																																																																																																			
miR-3110	mmu-miR-3110	NM_001001160	NM_001005475	NM_001024606	NM_001025570	NM_001029838	NM_001030293	NM_001033128	NM_001033257	NM_001033275	NM_001033329	NM_001033422	NM_001033543	NM_001035532	NM_001035533	NM_001036684	NM_001043322	NM_001044308	NM_001048167	NM_001077403	NM_001077404	NM_001077405	NM_001077499	NM_001081132	NM_001081146	NM_001081196	NM_001081346	NM_001081557	NM_001085549	NM_001110791	NM_001111331	NM_001113209	NM_001113210	NM_001113345	NM_001113346	NM_001113514	NM_001113563	NM_001114361	NM_001114362	NM_001114386	NM_001114664	NM_001130008	NM_001134459	NM_001134460	NM_001134461	NM_001139509	NM_001145100	NM_001145921	NM_001145922	NM_001145947	NM_001159485	NM_001159486	NM_001159883	NM_001161823	NM_001162864	NM_001163007	NM_001163008	NM_001163389	NM_001163431	NM_001163753	NM_001164078	NM_001164079	NM_001164311	NM_001164491	NM_001164620	NM_001164679	NM_001166364	NM_001166501	NM_001167918	NM_001168622	NM_001172121	NM_001172122	NM_001172123	NM_001172124	NM_001172126	NM_001178012	NM_001178013	NM_001190401	NM_001190703	NM_001190704	NM_001190705	NM_001193271	NM_001195065	NM_001195066	NM_001195096	NM_001195529	NM_001199136	NM_001199137	NM_001205181	NM_001206382	NM_001206383	NM_001206385	NM_001214911	NM_007381	NM_007400	NM_007496	NM_007544	NM_008065	NM_008124	NM_008186	NM_008449	NM_008478	NM_008514	NM_008687	NM_008739	NM_008771	NM_008960	NM_009011	NM_009180	NM_009181	NM_009196	NM_009328	NM_009537	NM_009551	NM_009649	NM_009723	NM_009744	NM_009939	NM_010028	NM_010052	NM_010055	NM_010110	NM_010194	NM_010230	NM_010243	NM_010572	NM_010789	NM_010881	NM_010939	NM_011323	NM_011489	NM_011585	NM_011711	NM_011750	NM_011782	NM_011792	NM_013613	NM_013614	NM_013630	NM_013933	NM_016675	NM_016806	NM_017391	NM_018744	NM_018823	NM_019410	NM_019423	NM_019561	NM_019656	NM_019789	NM_019982	NM_020259	NM_020267	NM_020621	NM_021411	NM_022327	NM_022423	NM_023537	NM_023852	NM_025670	NM_025745	NM_025752	NM_026380	NM_026869	NM_026910	NM_026919	NM_027166	NM_027251	NM_027434	NM_027799	NM_027937	NM_028135	NM_028185	NM_028812	NM_028945	NM_028965	NM_029425	NM_029457	NM_029738	NM_029752	NM_029930	NM_031881	NM_053083	NM_053089	NM_053197	NM_053199	NM_080448	NM_133206	NM_133721	NM_133957	NM_134023	NM_134076	NM_134148	NM_138650	NM_138756	NM_138956	NM_139141	NM_144518	NM_144888	NM_145528	NM_145596	NM_145824	NM_146066	NM_148948	NM_148950	NM_153134	NM_153135	NM_153403	NM_153574	NM_172300	NM_172397	NM_172536	NM_172662	NM_172698	NM_172780	NM_172790	NM_172868	NM_172887	NM_172920	NM_172938	NM_173735	NM_175021	NM_175124	NM_175273	NM_175316	NM_175325	NM_175367	NM_177049	NM_177145	NM_177345	NM_177616	NM_177716	NM_178076	NM_178256	NM_178396	NM_178660	NM_178751	NM_178772	NM_178778	NM_181347	NM_183024	NM_183087	NM_183311	NM_198249	NM_198649	NM_199466	NM_207659																																																																																																																																																																																																																																																																																																																																																																																																																																																																																																																																																																																																																																																																																																																																																																																																																																																																																																																																																																																																																																																																																																																																																																																																																																																																																																																																																																																																																																																																																																																																																																																																																																																																																																																																																																																																																																																																																																																																																																																																																																																																																																																																																																																																																																																																																																																																																																																																																																																																																																																																																																																																																																																																																																																																																																																																																																																																																																																																																																																																																																																																																																																																																																																																																																																																																																																		
miR-1843b-5p	mmu-miR-1843b-5p	NM_001001160	NM_001003898	NM_001003899	NM_001003909	NM_001008545	NM_001008546	NM_001010825	NM_001033276	NM_001033389	NM_001033430	NM_001034168	NM_001038625	NM_001039167	NM_001039168	NM_001039198	NM_001040106	NM_001040682	NM_001081098	NM_001081119	NM_001081279	NM_001081348	NM_001081430	NM_001081445	NM_001083312	NM_001083967	NM_001099276	NM_001101486	NM_001110780	NM_001113204	NM_001114311	NM_001122594	NM_001136260	NM_001146031	NM_001159500	NM_001160235	NM_001160236	NM_001163746	NM_001164493	NM_001165894	NM_001170485	NM_001170486	NM_001193266	NM_001195003	NM_001195004	NM_001197147	NM_001198570	NM_001198571	NM_001199360	NM_007457	NM_007603	NM_007707	NM_007958	NM_008304	NM_008596	NM_008636	NM_008702	NM_008800	NM_008855	NM_009242	NM_009593	NM_009616	NM_009652	NM_010121	NM_010441	NM_010466	NM_010515	NM_010804	NM_011262	NM_011934	NM_013680	NM_013685	NM_013835	NM_015751	NM_016700	NM_016859	NM_018760	NM_019461	NM_019927	NM_021319	NM_021372	NM_023409	NM_025292	NM_025600	NM_026552	NM_026599	NM_026644	NM_026721	NM_026868	NM_028072	NM_028352	NM_029348	NM_029349	NM_029657	NM_029879	NM_030708	NM_030710	NM_053009	NM_053155	NM_053242	NM_130893	NM_133351	NM_133690	NM_133954	NM_134093	NM_134189	NM_139232	NM_139311	NM_145377	NM_145456	NM_145545	NM_145556	NM_145625	NM_145832	NM_170756	NM_172298	NM_172625	NM_173187	NM_173432	NM_173870	NM_174997	NM_175127	NM_175162	NM_175314	NM_175510	NM_175750	NM_176930	NM_177185	NM_177343	NM_177411	NM_177592	NM_177619	NM_177762	NM_178017	NM_178655	NM_178778	NM_183319	NM_197940	NM_198100	NM_198127	NM_207010	NM_211358	NM_212435																																																																																																																																																																																																																																																																																																																																																																																																																																																																																																																																																																																																																																																																																																																																																																																																																																																																																																																																																																																																																																																																																																																																																																																																																																																																																																																																																																																																																																																																																																																																																																																																																																																																																																																																																																																																																																																																																																																																																																																																																																																																																																																																																																																																																																																																																																																																																																																																																																																																																																																																																																																																																																																																																																																																																																																																																																																																																																																																																																																																																																																																																																																																																																																																																																																																																																																																																																																																																										
miR-5104	mmu-miR-5104	NM_001001160	NM_001001881	NM_001001885	NM_001001979	NM_001001984	NM_001001986	NM_001002268	NM_001003933	NM_001003934	NM_001004357	NM_001005419	NM_001005420	NM_001005867	NM_001008550	NM_001014761	NM_001014973	NM_001015046	NM_001024205	NM_001024468	NM_001024955	NM_001025382	NM_001025559	NM_001025560	NM_001025568	NM_001025613	NM_001025614	NM_001029868	NM_001029934	NM_001033167	NM_001033189	NM_001033238	NM_001033322	NM_001033324	NM_001033331	NM_001033422	NM_001033536	NM_001033962	NM_001034874	NM_001034962	NM_001034963	NM_001034964	NM_001037098	NM_001037099	NM_001037136	NM_001037726	NM_001037846	NM_001037847	NM_001038607	NM_001038621	NM_001038625	NM_001038993	NM_001039154	NM_001039184	NM_001039472	NM_001039485	NM_001042503	NM_001043354	NM_001044386	NM_001045523	NM_001076789	NM_001077354	NM_001077495	NM_001077499	NM_001079876	NM_001080780	NM_001080977	NM_001081011	NM_001081034	NM_001081035	NM_001081155	NM_001081160	NM_001081203	NM_001081225	NM_001081256	NM_001081267	NM_001081279	NM_001081308	NM_001081347	NM_001081348	NM_001081499	NM_001081548	NM_001083316	NM_001083321	NM_001083967	NM_001093775	NM_001093776	NM_001093778	NM_001099624	NM_001100451	NM_001109690	NM_001109691	NM_001109750	NM_001110216	NM_001110783	NM_001111028	NM_001111051	NM_001111052	NM_001111121	NM_001111268	NM_001111331	NM_001112705	NM_001113283	NM_001113389	NM_001113414	NM_001113415	NM_001113417	NM_001113423	NM_001113569	NM_001114332	NM_001114333	NM_001122604	NM_001122605	NM_001122759	NM_001130184	NM_001130185	NM_001130186	NM_001130450	NM_001130451	NM_001130452	NM_001130453	NM_001130454	NM_001134300	NM_001135727	NM_001135728	NM_001142655	NM_001143683	NM_001143802	NM_001145807	NM_001145826	NM_001145920	NM_001145937	NM_001145977	NM_001146010	NM_001146031	NM_001146038	NM_001159351	NM_001159647	NM_001159648	NM_001159850	NM_001159952	NM_001159957	NM_001159960	NM_001160016	NM_001160017	NM_001160139	NM_001160219	NM_001160220	NM_001160221	NM_001160222	NM_001160229	NM_001161535	NM_001161536	NM_001161537	NM_001161538	NM_001161539	NM_001161540	NM_001161541	NM_001161822	NM_001161837	NM_001161838	NM_001161839	NM_001161840	NM_001162477	NM_001163262	NM_001163307	NM_001163308	NM_001163332	NM_001163333	NM_001163348	NM_001163349	NM_001163350	NM_001163501	NM_001163502	NM_001163516	NM_001163517	NM_001163610	NM_001163688	NM_001163780	NM_001163794	NM_001164237	NM_001164493	NM_001164504	NM_001166456	NM_001166457	NM_001166458	NM_001167777	NM_001169576	NM_001169577	NM_001170345	NM_001170537	NM_001170552	NM_001170669	NM_001170745	NM_001170746	NM_001172096	NM_001172097	NM_001174086	NM_001177371	NM_001177372	NM_001177379	NM_001177778	NM_001177779	NM_001177780	NM_001190911	NM_001190912	NM_001190914	NM_001193266	NM_001195529	NM_001195538	NM_001195539	NM_001195774	NM_001197082	NM_001199685	NM_001204165	NM_001204166	NM_001205361	NM_001205362	NM_007400	NM_007437	NM_007496	NM_007532	NM_007552	NM_007566	NM_007567	NM_007619	NM_007626	NM_007664	NM_007697	NM_007707	NM_007715	NM_007727	NM_007789	NM_007803	NM_007872	NM_007890	NM_007937	NM_007964	NM_007981	NM_008065	NM_008070	NM_008142	NM_008227	NM_008312	NM_008445	NM_008467	NM_008516	NM_008666	NM_008686	NM_008708	NM_008719	NM_008729	NM_008802	NM_008900	NM_008914	NM_008929	NM_008980	NM_008981	NM_008984	NM_009050	NM_009166	NM_009183	NM_009229	NM_009234	NM_009295	NM_009306	NM_009320	NM_009380	NM_009383	NM_009459	NM_009520	NM_009543	NM_009545	NM_009551	NM_009579	NM_009597	NM_009622	NM_009806	NM_009820	NM_009867	NM_009922	NM_009952	NM_010048	NM_010095	NM_010096	NM_010121	NM_010164	NM_010201	NM_010248	NM_010273	NM_010316	NM_010349	NM_010439	NM_010595	NM_010600	NM_010607	NM_010636	NM_010638	NM_010688	NM_010756	NM_010950	NM_011058	NM_011169	NM_011200	NM_011217	NM_011223	NM_011261	NM_011323	NM_011354	NM_011382	NM_011385	NM_011445	NM_011668	NM_011680	NM_011766	NM_011768	NM_011845	NM_011857	NM_011903	NM_012027	NM_012032	NM_012037	NM_013500	NM_013528	NM_013685	NM_013724	NM_013767	NM_013827	NM_013866	NM_013880	NM_015753	NM_015791	NM_015823	NM_016714	NM_016747	NM_016906	NM_016957	NM_016976	NM_016985	NM_017375	NM_017391	NM_017463	NM_018788	NM_018805	NM_018829	NM_018861	NM_018873	NM_018883	NM_019400	NM_019413	NM_019510	NM_019571	NM_019637	NM_019667	NM_019688	NM_019697	NM_019789	NM_019813	NM_019958	NM_019969	NM_019978	NM_019987	NM_020007	NM_020329	NM_020587	NM_021372	NM_021377	NM_021389	NM_021424	NM_021458	NM_021483	NM_021491	NM_021506	NM_021548	NM_021885	NM_022030	NM_022314	NM_022417	NM_022420	NM_023585	NM_023624	NM_023872	NM_024282	NM_025282	NM_025524	NM_025575	NM_025745	NM_025771	NM_025788	NM_025815	NM_025872	NM_025985	NM_026047	NM_026102	NM_026167	NM_026324	NM_026375	NM_026396	NM_026420	NM_026495	NM_026516	NM_026570	NM_026674	NM_027444	NM_027764	NM_027865	NM_027937	NM_028072	NM_028082	NM_028127	NM_028277	NM_028601	NM_028707	NM_028941	NM_028943	NM_028971	NM_029128	NM_029166	NM_029250	NM_029348	NM_029679	NM_029742	NM_029792	NM_029837	NM_029861	NM_029972	NM_030147	NM_030168	NM_030197	NM_030249	NM_030595	NM_030675	NM_030699	NM_030723	NM_030725	NM_030728	NM_030743	NM_031158	NM_031494	NM_032000	NM_033072	NM_033320	NM_033610	NM_033623	NM_052977	NM_053076	NM_053089	NM_053099	NM_053107	NM_053242	NM_054043	NM_057172	NM_080288	NM_080466	NM_080555	NM_080557	NM_080793	NM_130796	NM_130893	NM_133188	NM_133488	NM_133687	NM_133798	NM_133828	NM_133878	NM_133915	NM_133940	NM_133975	NM_134073	NM_134086	NM_134115	NM_134156	NM_138587	NM_138755	NM_139144	NM_139146	NM_144545	NM_144810	NM_144913	NM_144933	NM_145217	NM_145413	NM_145452	NM_145491	NM_145500	NM_145515	NM_145604	NM_145633	NM_145824	NM_145841	NM_145956	NM_145997	NM_146051	NM_146095	NM_146123	NM_146156	NM_146168	NM_146241	NM_146243	NM_153178	NM_153402	NM_153403	NM_153406	NM_153539	NM_153567	NM_153584	NM_153599	NM_172263	NM_172271	NM_172303	NM_172391	NM_172406	NM_172464	NM_172513	NM_172536	NM_172554	NM_172563	NM_172588	NM_172592	NM_172593	NM_172663	NM_172717	NM_172772	NM_172821	NM_172841	NM_172863	NM_172867	NM_172928	NM_172994	NM_173026	NM_173444	NM_173752	NM_173863	NM_175023	NM_175127	NM_175155	NM_175201	NM_175226	NM_175234	NM_175247	NM_175341	NM_175400	NM_175445	NM_175518	NM_175549	NM_175642	NM_175937	NM_176832	NM_176841	NM_176930	NM_176958	NM_177034	NM_177078	NM_177193	NM_177259	NM_177357	NM_177368	NM_177583	NM_177664	NM_177723	NM_177730	NM_177783	NM_177832	NM_177855	NM_178119	NM_178141	NM_178362	NM_178624	NM_178626	NM_178639	NM_178668	NM_178703	NM_178721	NM_178778	NM_181039	NM_181071	NM_182841	NM_182939	NM_182995	NM_183208	NM_183306	NM_194268	NM_194355	NM_197985	NM_198014	NM_198035	NM_198114	NM_198865	NM_198960	NM_199012	NM_199022	NM_199028	NM_199299	NM_201245	NM_201352	NM_201518	NM_205769	NM_207010	NM_207222	NM_207515	NM_207667	NM_212435																																																																																																																																																																																																																																																																																																																																																																																																																																																																																																																																																																																																																																																																																																																																																																																																																																																																																																																																																																																																																																																																																																																																																																																																																																																																																																																																																																																																																																																																																																																																																																																																																																																																																																																																																																																																																																																																																																																																																																																																																																																																																																																																																																																																																																																																																																																																																																																																																																																																																																																																																																																																																																																																																																																																																																																																																																																																																																																																															
miR-5129	mmu-miR-5129	NM_001001160	NM_001013386	NM_001017525	NM_001025600	NM_001029912	NM_001042513	NM_001042514	NM_001042523	NM_001043354	NM_001077354	NM_001081158	NM_001081395	NM_001083316	NM_001093775	NM_001093776	NM_001093778	NM_001098171	NM_001103171	NM_001112697	NM_001113209	NM_001113210	NM_001114333	NM_001142727	NM_001145947	NM_001159551	NM_001166249	NM_001166251	NM_001173506	NM_001177713	NM_001190352	NM_001195003	NM_001195004	NM_007444	NM_007603	NM_007698	NM_008268	NM_008422	NM_008538	NM_008666	NM_008687	NM_008739	NM_008871	NM_009331	NM_009665	NM_009955	NM_010155	NM_010311	NM_010376	NM_010404	NM_010485	NM_010688	NM_010862	NM_011058	NM_011317	NM_011708	NM_011771	NM_011792	NM_011844	NM_011976	NM_013688	NM_013702	NM_015751	NM_015762	NM_016805	NM_018770	NM_019561	NM_019663	NM_019835	NM_020508	NM_020606	NM_021423	NM_023214	NM_025507	NM_025818	NM_025828	NM_025928	NM_026275	NM_026776	NM_027132	NM_027384	NM_027425	NM_027669	NM_027909	NM_028709	NM_029274	NM_029348	NM_029374	NM_032393	NM_053246	NM_080443	NM_139272	NM_144817	NM_145430	NM_145469	NM_145510	NM_146082	NM_146095	NM_172124	NM_172600	NM_172790	NM_175244	NM_175460	NM_175475	NM_175675	NM_175730	NM_177296	NM_177619	NM_177776	NM_177981	NM_182698	NM_182997	NM_197945	NM_198000	NM_198114	NM_198303	NM_207225	NM_207675	NM_207676																																																																																																																																																																																																																																																																																																																																																																																																																																																																																																																																																																																																																																																																																																																																																																																																																																																																																																																																																																																																																																																																																																																																																																																																																																																																																																																																																																																																																																																																																																																																																																																																																																																																																																																																																																																																																																																																																																																																																																																																																																																																																																																																																																																																																																																																																																																																																																																																																																																																																																																																																																																																																																																																																																																																																																																																																																																																																																																																																																																																																																																																																																																																																																																																																																																																																																																																																																																																																																																		
miR-325-3p	mmu-miR-325	NM_001001160	NM_001001182	NM_001001326	NM_001001496	NM_001001798	NM_001001806	NM_001001979	NM_001001980	NM_001001985	NM_001002005	NM_001002764	NM_001003815	NM_001004187	NM_001004359	NM_001004367	NM_001004435	NM_001004761	NM_001005385	NM_001006664	NM_001007574	NM_001007578	NM_001008424	NM_001008550	NM_001008702	NM_001008791	NM_001008792	NM_001008793	NM_001008794	NM_001008795	NM_001008796	NM_001008797	NM_001008798	NM_001009948	NM_001012323	NM_001012330	NM_001012335	NM_001012336	NM_001012401	NM_001012518	NM_001013012	NM_001013256	NM_001013370	NM_001013380	NM_001013581	NM_001013741	NM_001013780	NM_001013797	NM_001013811	NM_001013823	NM_001014399	NM_001014422	NM_001014423	NM_001014424	NM_001014761	NM_001014995	NM_001015046	NM_001017427	NM_001018019	NM_001018087	NM_001024468	NM_001024604	NM_001024837	NM_001024955	NM_001025067	NM_001025305	NM_001025309	NM_001025372	NM_001025382	NM_001025392	NM_001025393	NM_001025589	NM_001025599	NM_001025613	NM_001025614	NM_001029842	NM_001029988	NM_001031667	NM_001031814	NM_001032413	NM_001032414	NM_001033131	NM_001033139	NM_001033145	NM_001033177	NM_001033205	NM_001033207	NM_001033237	NM_001033238	NM_001033239	NM_001033257	NM_001033270	NM_001033275	NM_001033277	NM_001033285	NM_001033299	NM_001033315	NM_001033319	NM_001033322	NM_001033329	NM_001033356	NM_001033430	NM_001033445	NM_001033458	NM_001033474	NM_001033528	NM_001033636	NM_001033775	NM_001033874	NM_001034059	NM_001034875	NM_001035854	NM_001037247	NM_001037749	NM_001037751	NM_001037764	NM_001037863	NM_001037905	NM_001038010	NM_001038589	NM_001038592	NM_001038593	NM_001038594	NM_001038607	NM_001038624	NM_001038625	NM_001038627	NM_001038997	NM_001039092	NM_001039094	NM_001039122	NM_001039129	NM_001039147	NM_001039162	NM_001039184	NM_001039242	NM_001039364	NM_001039389	NM_001039466	NM_001039474	NM_001039493	NM_001039515	NM_001039544	NM_001039593	NM_001039653	NM_001039878	NM_001040072	NM_001040106	NM_001040131	NM_001040399	NM_001040611	NM_001040700	NM_001042418	NM_001042419	NM_001042420	NM_001042491	NM_001042534	NM_001042617	NM_001042675	NM_001042710	NM_001042779	NM_001076554	NM_001076676	NM_001077359	NM_001077360	NM_001077364	NM_001077495	NM_001077496	NM_001077499	NM_001077514	NM_001077515	NM_001077638	NM_001078167	NM_001079849	NM_001079908	NM_001079909	NM_001080712	NM_001080769	NM_001080932	NM_001080977	NM_001081009	NM_001081013	NM_001081022	NM_001081034	NM_001081040	NM_001081079	NM_001081080	NM_001081104	NM_001081109	NM_001081111	NM_001081114	NM_001081116	NM_001081119	NM_001081145	NM_001081146	NM_001081154	NM_001081160	NM_001081170	NM_001081183	NM_001081186	NM_001081193	NM_001081203	NM_001081205	NM_001081224	NM_001081235	NM_001081278	NM_001081282	NM_001081286	NM_001081294	NM_001081308	NM_001081312	NM_001081323	NM_001081348	NM_001081355	NM_001081368	NM_001081374	NM_001081377	NM_001081378	NM_001081382	NM_001081401	NM_001081426	NM_001081434	NM_001081445	NM_001081475	NM_001081557	NM_001081566	NM_001081652	NM_001081688	NM_001081960	NM_001081962	NM_001082975	NM_001083188	NM_001083316	NM_001083319	NM_001083341	NM_001083807	NM_001083808	NM_001083917	NM_001083967	NM_001085495	NM_001085515	NM_001098203	NM_001098810	NM_001099635	NM_001099641	NM_001099664	NM_001099742	NM_001100395	NM_001100451	NM_001101443	NM_001101486	NM_001101488	NM_001101516	NM_001101603	NM_001102400	NM_001102404	NM_001102405	NM_001102423	NM_001102424	NM_001102425	NM_001102430	NM_001102455	NM_001102456	NM_001102458	NM_001104616	NM_001109686	NM_001109687	NM_001109688	NM_001109745	NM_001109746	NM_001109905	NM_001109906	NM_001109988	NM_001109989	NM_001109990	NM_001110142	NM_001110192	NM_001110193	NM_001110201	NM_001110202	NM_001110208	NM_001110228	NM_001110229	NM_001110230	NM_001110231	NM_001110232	NM_001110240	NM_001110513	NM_001110783	NM_001110791	NM_001110826	NM_001111016	NM_001111029	NM_001111049	NM_001111050	NM_001111051	NM_001111052	NM_001111075	NM_001111099	NM_001111100	NM_001111107	NM_001111143	NM_001111267	NM_001111274	NM_001111275	NM_001111276	NM_001111279	NM_001111291	NM_001111292	NM_001112715	NM_001112798	NM_001113204	NM_001113209	NM_001113210	NM_001113246	NM_001113387	NM_001113399	NM_001113400	NM_001113406	NM_001113423	NM_001113545	NM_001113563	NM_001114088	NM_001114332	NM_001114347	NM_001114611	NM_001114612	NM_001114613	NM_001114637	NM_001122594	NM_001122647	NM_001122675	NM_001122676	NM_001122739	NM_001122829	NM_001122952	NM_001122953	NM_001123037	NM_001123038	NM_001123382	NM_001126338	NM_001127177	NM_001127233	NM_001127355	NM_001127356	NM_001127363	NM_001128151	NM_001128605	NM_001128606	NM_001128607	NM_001129999	NM_001130000	NM_001130008	NM_001130456	NM_001130479	NM_001130513	NM_001130529	NM_001134459	NM_001134460	NM_001134461	NM_001134644	NM_001134674	NM_001134675	NM_001134676	NM_001134829	NM_001134902	NM_001135127	NM_001136061	NM_001136073	NM_001136090	NM_001139503	NM_001139504	NM_001139511	NM_001139512	NM_001139513	NM_001141930	NM_001141931	NM_001141932	NM_001141983	NM_001142744	NM_001142745	NM_001142809	NM_001142810	NM_001142950	NM_001143790	NM_001144855	NM_001144953	NM_001145759	NM_001145807	NM_001145820	NM_001145827	NM_001145902	NM_001145919	NM_001145920	NM_001145930	NM_001145937	NM_001145952	NM_001145954	NM_001145959	NM_001146031	NM_001146038	NM_001146176	NM_001159317	NM_001159318	NM_001159344	NM_001159384	NM_001159385	NM_001159407	NM_001159408	NM_001159509	NM_001159510	NM_001159516	NM_001159520	NM_001159548	NM_001159549	NM_001159563	NM_001159565	NM_001159632	NM_001159637	NM_001159650	NM_001159658	NM_001159672	NM_001159683	NM_001159717	NM_001159718	NM_001159719	NM_001159750	NM_001159751	NM_001160012	NM_001160149	NM_001160235	NM_001160236	NM_001160268	NM_001160292	NM_001160293	NM_001160316	NM_001160317	NM_001160318	NM_001160366	NM_001161535	NM_001161536	NM_001161537	NM_001161538	NM_001161539	NM_001161540	NM_001161541	NM_001161724	NM_001161774	NM_001161796	NM_001161817	NM_001161845	NM_001161847	NM_001161848	NM_001161849	NM_001161850	NM_001162432	NM_001162433	NM_001162477	NM_001162880	NM_001162882	NM_001162908	NM_001162926	NM_001162934	NM_001162945	NM_001162946	NM_001162999	NM_001163007	NM_001163008	NM_001163011	NM_001163015	NM_001163016	NM_001163017	NM_001163131	NM_001163316	NM_001163427	NM_001163431	NM_001163472	NM_001163565	NM_001163566	NM_001163567	NM_001163571	NM_001163572	NM_001163574	NM_001163630	NM_001163631	NM_001163632	NM_001163633	NM_001163634	NM_001163686	NM_001163787	NM_001163793	NM_001163794	NM_001164034	NM_001164035	NM_001164082	NM_001164107	NM_001164108	NM_001164110	NM_001164111	NM_001164112	NM_001164167	NM_001164168	NM_001164198	NM_001164199	NM_001164200	NM_001164226	NM_001164258	NM_001164325	NM_001164352	NM_001164406	NM_001164503	NM_001164518	NM_001164526	NM_001164531	NM_001164572	NM_001164607	NM_001164608	NM_001164634	NM_001164635	NM_001164679	NM_001164745	NM_001164791	NM_001164792	NM_001164806	NM_001165894	NM_001165948	NM_001165985	NM_001165986	NM_001165987	NM_001165988	NM_001166067	NM_001166157	NM_001166377	NM_001166378	NM_001166379	NM_001166380	NM_001166388	NM_001166389	NM_001166390	NM_001166397	NM_001166398	NM_001166414	NM_001166463	NM_001166466	NM_001166501	NM_001166503	NM_001166603	NM_001166604	NM_001166642	NM_001166643	NM_001166644	NM_001167763	NM_001167883	NM_001167885	NM_001167886	NM_001167887	NM_001167910	NM_001167983	NM_001168270	NM_001168321	NM_001168382	NM_001168506	NM_001168536	NM_001168557	NM_001169576	NM_001169577	NM_001170345	NM_001170537	NM_001170643	NM_001170744	NM_001170855	NM_001170981	NM_001170982	NM_001170983	NM_001170984	NM_001171053	NM_001171054	NM_001172064	NM_001172065	NM_001172107	NM_001172121	NM_001172122	NM_001172123	NM_001172124	NM_001172126	NM_001172160	NM_001172205	NM_001172206	NM_001172207	NM_001172561	NM_001173506	NM_001174086	NM_001174099	NM_001177307	NM_001177308	NM_001177323	NM_001177360	NM_001177361	NM_001177362	NM_001177371	NM_001177372	NM_001177373	NM_001177464	NM_001177468	NM_001177469	NM_001177470	NM_001177615	NM_001177620	NM_001177667	NM_001177668	NM_001177751	NM_001177752	NM_001177753	NM_001177754	NM_001177755	NM_001177756	NM_001177757	NM_001177758	NM_001177773	NM_001177774	NM_001177850	NM_001177851	NM_001177852	NM_001177853	NM_001177854	NM_001177869	NM_001177883	NM_001177884	NM_001177995	NM_001178012	NM_001178013	NM_001190297	NM_001190325	NM_001190400	NM_001190409	NM_001190443	NM_001190852	NM_001190854	NM_001190855	NM_001190856	NM_001190885	NM_001190886	NM_001190978	NM_001190984	NM_001190985	NM_001193266	NM_001195003	NM_001195004	NM_001195025	NM_001195065	NM_001195066	NM_001195086	NM_001195096	NM_001195338	NM_001195348	NM_001195496	NM_001195497	NM_001195498	NM_001195499	NM_001195538	NM_001195539	NM_001195717	NM_001195765	NM_001197321	NM_001197322	NM_001198587	NM_001198765	NM_001198766	NM_001198835	NM_001198841	NM_001199009	NM_001199283	NM_001199284	NM_001199310	NM_001199333	NM_001199347	NM_001199348	NM_001199351	NM_001199352	NM_001199677	NM_001199685	NM_001199936	NM_001199995	NM_001199999	NM_001200004	NM_001200006	NM_001201323	NM_001204229	NM_001204411	NM_001204875	NM_001204914	NM_001205025	NM_001205070	NM_001205071	NM_001205072	NM_001205073	NM_001205081	NM_001205239	NM_001205341	NM_001206367	NM_001206368	NM_001206369	NM_001243064	NM_007382	NM_007385	NM_007388	NM_007398	NM_007400	NM_007405	NM_007407	NM_007434	NM_007438	NM_007442	NM_007444	NM_007467	NM_007468	NM_007473	NM_007487	NM_007488	NM_007497	NM_007501	NM_007520	NM_007526	NM_007531	NM_007532	NM_007557	NM_007564	NM_007589	NM_007590	NM_007594	NM_007599	NM_007616	NM_007617	NM_007624	NM_007669	NM_007682	NM_007688	NM_007695	NM_007728	NM_007730	NM_007733	NM_007735	NM_007756	NM_007784	NM_007791	NM_007798	NM_007801	NM_007805	NM_007825	NM_007839	NM_007840	NM_007841	NM_007868	NM_007875	NM_007876	NM_007893	NM_007904	NM_007906	NM_007910	NM_007921	NM_007925	NM_007926	NM_007930	NM_007940	NM_007945	NM_007946	NM_007952	NM_007957	NM_007961	NM_007966	NM_007979	NM_007993	NM_007999	NM_008019	NM_008031	NM_008036	NM_008047	NM_008058	NM_008068	NM_008084	NM_008115	NM_008116	NM_008126	NM_008130	NM_008154	NM_008211	NM_008214	NM_008240	NM_008266	NM_008278	NM_008313	NM_008362	NM_008378	NM_008383	NM_008384	NM_008402	NM_008407	NM_008431	NM_008445	NM_008466	NM_008473	NM_008474	NM_008475	NM_008484	NM_008489	NM_008497	NM_008508	NM_008520	NM_008552	NM_008554	NM_008558	NM_008562	NM_008602	NM_008614	NM_008621	NM_008634	NM_008647	NM_008648	NM_008649	NM_008653	NM_008656	NM_008667	NM_008681	NM_008683	NM_008687	NM_008688	NM_008691	NM_008694	NM_008695	NM_008699	NM_008714	NM_008720	NM_008740	NM_008742	NM_008745	NM_008770	NM_008772	NM_008781	NM_008792	NM_008797	NM_008800	NM_008812	NM_008823	NM_008831	NM_008854	NM_008859	NM_008873	NM_008904	NM_008910	NM_008914	NM_008940	NM_008962	NM_008974	NM_008975	NM_008976	NM_008984	NM_008986	NM_009021	NM_009022	NM_009037	NM_009038	NM_009041	NM_009055	NM_009073	NM_009076	NM_009081	NM_009090	NM_009091	NM_009092	NM_009112	NM_009122	NM_009126	NM_009147	NM_009153	NM_009176	NM_009180	NM_009181	NM_009194	NM_009195	NM_009199	NM_009213	NM_009218	NM_009223	NM_009234	NM_009237	NM_009261	NM_009262	NM_009323	NM_009334	NM_009366	NM_009375	NM_009377	NM_009382	NM_009383	NM_009386	NM_009402	NM_009405	NM_009407	NM_009408	NM_009416	NM_009430	NM_009435	NM_009438	NM_009439	NM_009448	NM_009451	NM_009454	NM_009459	NM_009462	NM_009463	NM_009502	NM_009511	NM_009526	NM_009528	NM_009537	NM_009580	NM_009599	NM_009612	NM_009615	NM_009633	NM_009640	NM_009652	NM_009665	NM_009667	NM_009672	NM_009679	NM_009688	NM_009691	NM_009699	NM_009701	NM_009728	NM_009755	NM_009786	NM_009790	NM_009804	NM_009806	NM_009818	NM_009820	NM_009826	NM_009831	NM_009842	NM_009847	NM_009875	NM_009902	NM_009903	NM_009910	NM_009919	NM_009922	NM_009925	NM_009944	NM_009945	NM_009972	NM_009980	NM_009990	NM_010022	NM_010046	NM_010069	NM_010087	NM_010090	NM_010093	NM_010100	NM_010112	NM_010122	NM_010132	NM_010155	NM_010160	NM_010168	NM_010174	NM_010181	NM_010184	NM_010185	NM_010196	NM_010206	NM_010207	NM_010213	NM_010218	NM_010219	NM_010225	NM_010234	NM_010243	NM_010248	NM_010249	NM_010264	NM_010267	NM_010273	NM_010274	NM_010282	NM_010285	NM_010286	NM_010288	NM_010299	NM_010308	NM_010317	NM_010320	NM_010343	NM_010346	NM_010351	NM_010402	NM_010410	NM_010430	NM_010432	NM_010441	NM_010447	NM_010485	NM_010486	NM_010512	NM_010515	NM_010562	NM_010564	NM_010566	NM_010567	NM_010572	NM_010577	NM_010591	NM_010600	NM_010602	NM_010623	NM_010660	NM_010664	NM_010666	NM_010667	NM_010673	NM_010675	NM_010686	NM_010687	NM_010693	NM_010715	NM_010717	NM_010724	NM_010731	NM_010735	NM_010744	NM_010757	NM_010761	NM_010771	NM_010772	NM_010780	NM_010784	NM_010828	NM_010833	NM_010863	NM_010891	NM_010895	NM_010899	NM_010905	NM_010938	NM_010950	NM_010952	NM_010953	NM_010957	NM_010959	NM_011010	NM_011035	NM_011040	NM_011041	NM_011051	NM_011058	NM_011059	NM_011077	NM_011099	NM_011100	NM_011127	NM_011136	NM_011158	NM_011161	NM_011169	NM_011172	NM_011178	NM_011183	NM_011189	NM_011197	NM_011201	NM_011223	NM_011250	NM_011254	NM_011265	NM_011266	NM_011276	NM_011311	NM_011317	NM_011323	NM_011324	NM_011340	NM_011350	NM_011354	NM_011361	NM_011395	NM_011403	NM_011405	NM_011406	NM_011427	NM_011448	NM_011459	NM_011489	NM_011490	NM_011514	NM_011522	NM_011540	NM_011541	NM_011543	NM_011544	NM_011546	NM_011550	NM_011561	NM_011563	NM_011571	NM_011594	NM_011598	NM_011605	NM_011625	NM_011627	NM_011640	NM_011646	NM_011650	NM_011655	NM_011658	NM_011660	NM_011675	NM_011676	NM_011680	NM_011690	NM_011701	NM_011707	NM_011708	NM_011740	NM_011749	NM_011750	NM_011770	NM_011774	NM_011780	NM_011786	NM_011787	NM_011826	NM_011830	NM_011831	NM_011857	NM_011862	NM_011863	NM_011874	NM_011882	NM_011890	NM_011892	NM_011895	NM_011900	NM_011907	NM_011923	NM_011935	NM_011936	NM_011941	NM_011948	NM_011972	NM_011986	NM_011989	NM_012026	NM_012037	NM_012040	NM_012054	NM_012061	NM_013487	NM_013492	NM_013493	NM_013501	NM_013506	NM_013507	NM_013508	NM_013510	NM_013528	NM_013534	NM_013547	NM_013553	NM_013554	NM_013598	NM_013624	NM_013637	NM_013643	NM_013645	NM_013662	NM_013669	NM_013672	NM_013675	NM_013676	NM_013681	NM_013685	NM_013688	NM_013692	NM_013696	NM_013699	NM_013706	NM_013718	NM_013723	NM_013735	NM_013757	NM_013759	NM_013792	NM_013808	NM_013822	NM_013835	NM_013853	NM_013864	NM_013866	NM_013886	NM_013902	NM_013915	NM_013918	NM_015734	NM_015773	NM_015777	NM_015784	NM_015794	NM_015799	NM_015824	NM_016658	NM_016665	NM_016674	NM_016675	NM_016686	NM_016694	NM_016702	NM_016714	NM_016750	NM_016751	NM_016764	NM_016772	NM_016777	NM_016784	NM_016786	NM_016792	NM_016805	NM_016853	NM_016858	NM_016879	NM_016884	NM_016890	NM_016895	NM_016896	NM_016958	NM_016964	NM_016980	NM_017367	NM_017373	NM_017469	NM_017475	NM_018730	NM_018744	NM_018745	NM_018754	NM_018759	NM_018768	NM_018789	NM_018819	NM_018829	NM_018857	NM_018860	NM_018866	NM_018870	NM_018874	NM_018883	NM_019388	NM_019420	NM_019424	NM_019439	NM_019454	NM_019464	NM_019472	NM_019491	NM_019502	NM_019535	NM_019546	NM_019550	NM_019566	NM_019582	NM_019626	NM_019645	NM_019652	NM_019665	NM_019666	NM_019680	NM_019704	NM_019709	NM_019715	NM_019726	NM_019741	NM_019742	NM_019745	NM_019749	NM_019769	NM_019776	NM_019785	NM_019793	NM_019806	NM_019808	NM_019813	NM_019823	NM_019827	NM_019832	NM_019834	NM_019835	NM_019861	NM_019865	NM_019875	NM_019930	NM_019942	NM_019943	NM_019955	NM_019956	NM_019961	NM_019974	NM_019978	NM_020004	NM_020007	NM_020009	NM_020011	NM_020259	NM_020267	NM_020296	NM_020332	NM_020333	NM_020493	NM_020566	NM_020568	NM_020582	NM_021050	NM_021285	NM_021295	NM_021305	NM_021306	NM_021313	NM_021322	NM_021331	NM_021335	NM_021352	NM_021355	NM_021361	NM_021362	NM_021371	NM_021372	NM_021383	NM_021387	NM_021395	NM_021447	NM_021450	NM_021460	NM_021474	NM_021477	NM_021478	NM_021489	NM_021492	NM_021505	NM_021508	NM_021512	NM_021522	NM_021537	NM_021541	NM_021542	NM_021546	NM_021551	NM_021559	NM_021704	NM_021881	NM_021884	NM_021921	NM_022017	NM_022030	NM_022410	NM_022413	NM_022419	NM_022424	NM_022563	NM_022655	NM_022879	NM_022995	NM_023043	NM_023045	NM_023055	NM_023063	NM_023117	NM_023118	NM_023130	NM_023140	NM_023179	NM_023186	NM_023220	NM_023248	NM_023449	NM_023464	NM_023465	NM_023505	NM_023507	NM_023524	NM_023565	NM_023579	NM_023612	NM_023626	NM_023627	NM_023663	NM_023672	NM_023738	NM_023742	NM_023794	NM_023842	NM_023852	NM_023871	NM_024186	NM_024193	NM_024203	NM_024204	NM_024212	NM_024223	NM_024226	NM_024258	NM_024263	NM_024272	NM_024288	NM_024291	NM_024431	NM_024452	NM_024459	NM_025282	NM_025288	NM_025291	NM_025292	NM_025325	NM_025336	NM_025352	NM_025356	NM_025368	NM_025378	NM_025388	NM_025399	NM_025407	NM_025409	NM_025429	NM_025440	NM_025449	NM_025451	NM_025466	NM_025478	NM_025481	NM_025482	NM_025492	NM_025518	NM_025535	NM_025558	NM_025559	NM_025572	NM_025578	NM_025583	NM_025592	NM_025594	NM_025596	NM_025600	NM_025616	NM_025630	NM_025668	NM_025669	NM_025682	NM_025699	NM_025752	NM_025772	NM_025817	NM_025821	NM_025830	NM_025872	NM_025886	NM_025899	NM_025902	NM_025912	NM_025937	NM_025942	NM_025945	NM_025950	NM_025952	NM_025979	NM_025985	NM_026005	NM_026009	NM_026011	NM_026027	NM_026037	NM_026063	NM_026081	NM_026102	NM_026103	NM_026106	NM_026110	NM_026139	NM_026150	NM_026157	NM_026160	NM_026167	NM_026171	NM_026211	NM_026214	NM_026218	NM_026240	NM_026269	NM_026271	NM_026290	NM_026305	NM_026319	NM_026343	NM_026345	NM_026365	NM_026375	NM_026380	NM_026389	NM_026391	NM_026414	NM_026441	NM_026467	NM_026481	NM_026494	NM_026499	NM_026519	NM_026532	NM_026554	NM_026560	NM_026577	NM_026597	NM_026599	NM_026609	NM_026613	NM_026616	NM_026662	NM_026665	NM_026666	NM_026675	NM_026695	NM_026696	NM_026756	NM_026770	NM_026772	NM_026774	NM_026782	NM_026814	NM_026815	NM_026820	NM_026825	NM_026826	NM_026828	NM_026844	NM_026859	NM_026861	NM_026868	NM_026878	NM_026896	NM_026900	NM_026910	NM_026913	NM_026917	NM_026919	NM_026950	NM_026960	NM_026977	NM_027011	NM_027032	NM_027059	NM_027089	NM_027102	NM_027116	NM_027117	NM_027123	NM_027135	NM_027136	NM_027195	NM_027196	NM_027216	NM_027238	NM_027246	NM_027248	NM_027251	NM_027286	NM_027289	NM_027326	NM_027334	NM_027350	NM_027353	NM_027373	NM_027398	NM_027419	NM_027425	NM_027427	NM_027468	NM_027504	NM_027526	NM_027539	NM_027558	NM_027563	NM_027631	NM_027642	NM_027687	NM_027694	NM_027869	NM_027870	NM_027886	NM_027898	NM_027915	NM_027920	NM_027937	NM_027961	NM_027967	NM_027970	NM_027973	NM_027997	NM_028013	NM_028024	NM_028028	NM_028046	NM_028049	NM_028059	NM_028064	NM_028072	NM_028086	NM_028101	NM_028119	NM_028127	NM_028129	NM_028141	NM_028142	NM_028149	NM_028188	NM_028277	NM_028288	NM_028296	NM_028325	NM_028387	NM_028412	NM_028460	NM_028473	NM_028476	NM_028505	NM_028611	NM_028623	NM_028629	NM_028640	NM_028658	NM_028705	NM_028731	NM_028754	NM_028755	NM_028778	NM_028800	NM_028803	NM_028804	NM_028809	NM_028871	NM_028872	NM_028903	NM_028973	NM_028974	NM_028975	NM_029007	NM_029023	NM_029025	NM_029056	NM_029081	NM_029128	NM_029231	NM_029250	NM_029348	NM_029366	NM_029377	NM_029426	NM_029438	NM_029465	NM_029510	NM_029525	NM_029545	NM_029568	NM_029570	NM_029597	NM_029609	NM_029633	NM_029643	NM_029658	NM_029661	NM_029671	NM_029716	NM_029742	NM_029761	NM_029811	NM_029814	NM_029821	NM_029852	NM_029887	NM_029897	NM_029922	NM_029931	NM_029934	NM_029939	NM_029947	NM_029972	NM_030066	NM_030108	NM_030131	NM_030133	NM_030138	NM_030143	NM_030165	NM_030181	NM_030209	NM_030250	NM_030251	NM_030563	NM_030565	NM_030566	NM_030601	NM_030614	NM_030677	NM_030680	NM_030685	NM_030694	NM_030701	NM_030702	NM_030886	NM_030889	NM_031156	NM_031158	NM_031176	NM_031177	NM_031184	NM_031186	NM_031188	NM_031194	NM_031252	NM_031393	NM_031395	NM_031867	NM_031869	NM_031875	NM_032004	NM_032005	NM_032393	NM_033039	NM_033144	NM_033327	NM_033370	NM_033477	NM_033620	NM_053014	NM_053078	NM_053089	NM_053103	NM_053167	NM_053191	NM_053197	NM_053202	NM_053246	NM_053255	NM_053261	NM_054039	NM_054042	NM_054052	NM_054085	NM_057172	NM_080287	NM_080420	NM_080428	NM_080433	NM_080435	NM_080466	NM_080595	NM_080640	NM_080726	NM_080857	NM_130877	NM_130879	NM_130884	NM_130895	NM_133182	NM_133196	NM_133223	NM_133232	NM_133234	NM_133247	NM_133252	NM_133352	NM_133666	NM_133676	NM_133690	NM_133693	NM_133699	NM_133730	NM_133731	NM_133734	NM_133741	NM_133743	NM_133747	NM_133758	NM_133766	NM_133789	NM_133792	NM_133794	NM_133805	NM_133879	NM_133915	NM_133917	NM_133962	NM_133975	NM_133976	NM_133982	NM_133987	NM_134006	NM_134015	NM_134033	NM_134038	NM_134095	NM_134103	NM_134123	NM_134133	NM_134149	NM_134150	NM_134438	NM_134469	NM_134471	NM_138310	NM_138311	NM_138581	NM_138597	NM_138598	NM_138602	NM_138650	NM_138651	NM_138671	NM_138672	NM_138673	NM_138681	NM_138744	NM_138950	NM_138951	NM_139146	NM_139153	NM_139227	NM_139294	NM_144517	NM_144551	NM_144799	NM_144812	NM_144839	NM_144844	NM_144859	NM_144865	NM_144871	NM_144872	NM_144891	NM_144911	NM_144913	NM_144918	NM_145123	NM_145142	NM_145148	NM_145152	NM_145158	NM_145217	NM_145222	NM_145224	NM_145389	NM_145393	NM_145406	NM_145445	NM_145447	NM_145452	NM_145457	NM_145473	NM_145495	NM_145500	NM_145512	NM_145514	NM_145525	NM_145528	NM_145536	NM_145561	NM_145570	NM_145575	NM_145579	NM_145580	NM_145819	NM_145830	NM_145840	NM_145922	NM_145950	NM_145972	NM_145981	NM_145996	NM_146015	NM_146018	NM_146023	NM_146025	NM_146040	NM_146042	NM_146063	NM_146066	NM_146073	NM_146119	NM_146120	NM_146122	NM_146124	NM_146144	NM_146156	NM_146173	NM_146202	NM_146213	NM_146216	NM_146234	NM_147151	NM_148935	NM_148938	NM_152799	NM_152801	NM_152804	NM_153078	NM_153080	NM_153114	NM_153115	NM_153119	NM_153122	NM_153129	NM_153139	NM_153152	NM_153167	NM_153169	NM_153287	NM_153516	NM_153522	NM_153528	NM_153537	NM_153539	NM_153551	NM_153552	NM_153555	NM_153567	NM_153574	NM_153594	NM_153777	NM_153787	NM_153793	NM_170599	NM_170671	NM_172121	NM_172257	NM_172266	NM_172271	NM_172297	NM_172300	NM_172307	NM_172391	NM_172410	NM_172421	NM_172426	NM_172440	NM_172442	NM_172464	NM_172468	NM_172492	NM_172493	NM_172495	NM_172496	NM_172541	NM_172544	NM_172545	NM_172552	NM_172557	NM_172570	NM_172579	NM_172586	NM_172595	NM_172599	NM_172600	NM_172605	NM_172610	NM_172626	NM_172631	NM_172656	NM_172675	NM_172677	NM_172683	NM_172687	NM_172698	NM_172746	NM_172759	NM_172772	NM_172801	NM_172891	NM_172892	NM_172905	NM_172941	NM_172943	NM_172951	NM_172953	NM_172994	NM_173007	NM_173181	NM_173182	NM_173374	NM_173388	NM_173432	NM_173437	NM_173733	NM_173742	NM_173748	NM_173753	NM_173764	NM_173781	NM_173789	NM_174849	NM_174850	NM_174988	NM_174991	NM_174997	NM_175004	NM_175012	NM_175013	NM_175023	NM_175030	NM_175044	NM_175045	NM_175046	NM_175087	NM_175114	NM_175127	NM_175133	NM_175134	NM_175148	NM_175160	NM_175168	NM_175171	NM_175189	NM_175193	NM_175194	NM_175206	NM_175234	NM_175251	NM_175255	NM_175260	NM_175265	NM_175272	NM_175275	NM_175286	NM_175307	NM_175310	NM_175317	NM_175332	NM_175334	NM_175347	NM_175375	NM_175448	NM_175455	NM_175457	NM_175470	NM_175477	NM_175482	NM_175517	NM_175519	NM_175554	NM_175638	NM_175642	NM_175686	NM_175749	NM_175752	NM_175935	NM_176833	NM_176836	NM_176839	NM_176848	NM_176930	NM_177001	NM_177034	NM_177086	NM_177124	NM_177157	NM_177193	NM_177217	NM_177249	NM_177266	NM_177301	NM_177305	NM_177319	NM_177328	NM_177340	NM_177343	NM_177368	NM_177373	NM_177378	NM_177389	NM_177390	NM_177408	NM_177445	NM_177448	NM_177461	NM_177472	NM_177562	NM_177566	NM_177574	NM_177577	NM_177587	NM_177611	NM_177619	NM_177633	NM_177652	NM_177664	NM_177672	NM_177688	NM_177721	NM_177723	NM_177741	NM_177743	NM_177747	NM_177752	NM_177762	NM_177784	NM_177790	NM_177867	NM_177872	NM_177900	NM_177915	NM_178080	NM_178227	NM_178258	NM_178260	NM_178283	NM_178358	NM_178363	NM_178377	NM_178382	NM_178385	NM_178386	NM_178405	NM_178406	NM_178577	NM_178600	NM_178614	NM_178626	NM_178639	NM_178648	NM_178660	NM_178663	NM_178665	NM_178671	NM_178702	NM_178705	NM_178723	NM_178757	NM_178763	NM_178785	NM_178790	NM_178795	NM_178798	NM_178872	NM_178878	NM_178884	NM_178890	NM_178906	NM_178919	NM_178929	NM_178939	NM_181039	NM_181040	NM_181045	NM_181073	NM_181074	NM_181319	NM_181324	NM_181347	NM_181390	NM_181400	NM_181444	NM_181585	NM_181595	NM_181728	NM_181731	NM_181816	NM_182694	NM_182716	NM_182930	NM_182939	NM_182993	NM_183016	NM_183033	NM_183037	NM_183046	NM_183136	NM_183144	NM_183188	NM_183248	NM_183275	NM_183278	NM_183290	NM_183306	NM_183318	NM_183358	NM_183368	NM_183370	NM_183427	NM_183428	NM_184053	NM_194051	NM_194052	NM_194053	NM_194054	NM_194061	NM_194345	NM_194346	NM_197993	NM_197996	NM_198010	NM_198111	NM_198163	NM_198303	NM_198305	NM_198429	NM_198438	NM_198613	NM_198624	NM_198899	NM_199027	NM_199149	NM_199195	NM_199199	NM_199251	NM_199303	NM_199304	NM_199446	NM_199449	NM_199468	NM_199473	NM_201363	NM_201371	NM_201531	NM_201601	NM_201609	NM_203280	NM_203507	NM_207010	NM_207213	NM_207214	NM_207215	NM_207220	NM_207298	NM_207652	NM_207677	NM_207685	NM_207686	NM_207706	NM_212433	NM_212449	NM_212487
[truncated: 3,551,160 more chars]
