# Supplementary material for: Aire-dependent genes undergo Clp1-mediated 3’UTR shortening associated with higher transcript stability in the thymus
Source: eLife. 2020 Apr 29;9:e52985. doi: 10.7554/eLife.52985 (PMC7205469; doi:10.7554/eLife.52985)
Supplement: Figure 5—source data 1. — In both files (miRNA_target_Refseq.gmt and miRNA_target_Refseq_d3UTR_filtered.csv), the first two columns show miRNA families and individual miRNA(s). (miRNA_target_Refseq.gmt) was used in GSEA to determine the miRNA-specific target gene sets showing significant enrichment in mTEChi or mTEClo. (miRNA_target_Refseq_d3UTR_filtered.csv) was used to determine the proportion of Aire-sensitive and neutral genes potentially targeted in their d3’UTRs by miRNAs. The file (Leading_edge_mTEChi_vs_lo_346_miRNAs.xlsx) summarizes the leading edge analysis of 346 miRNAs or miRNA families and lists the core targets that account for enrichment signals of gene sets significantly deviated (FDR < 0.05) in mTEChi versus mTEClo. Here all significant gene sets are reduced in mTEChi (enriched in mTEClo). Table values are rank metric scores. The last line of the table shows the number of miRNAs or miRNA families potentially recognizing specific leading edge targets. [file elife-52985-fig5-data1.zip › Figure_5_source_data_1_REVISION/miRNA_target_Refseq_d3UTR_filtered.csv]

let-7/98/4458/4500	mmu-let-7g/mmu-let-7i/mmu-let-7d/mmu-let-7a/mmu-let-7b/mmu-let-7c/mmu-let-7e/mmu-let-7f/mmu-miR-98/mmu-miR-1961	NM_001001176	NM_001001335	NM_001001932	NM_001001985	NM_001001986	NM_001002005	NM_001005506	NM_001014288	NM_001024468	NM_001024504	NM_001024606	NM_001025156	NM_001025431	NM_001029934	NM_001033167	NM_001033257	NM_001033270	NM_001033273	NM_001033369	NM_001033422	NM_001034030	NM_001037136	NM_001037846	NM_001037847	NM_001038710	NM_001038993	NM_001039080	NM_001039472	NM_001040106	NM_001042487	NM_001042488	NM_001042592	NM_001042649	NM_001042650	NM_001042651	NM_001048054	NM_001077499	NM_001079830	NM_001080769	NM_001080927	NM_001080928	NM_001080979	NM_001081037	NM_001081056	NM_001081057	NM_001081068	NM_001081170	NM_001081203
miR-1ab/206/613	mmu-miR-1a/mmu-miR-206	NM_001001491	NM_001001986	NM_001003908	NM_001003909	NM_001004761	NM_001014288	NM_001024526	NM_001025093	NM_001025250	NM_001025257	NM_001033174	NM_001033299	NM_001038587	NM_001038621	NM_001038642	NM_001038993	NM_001039347	NM_001040187	NM_001044740	NM_001077712	NM_001080930	NM_001080948	NM_001080974	NM_001081113	NM_001081227	NM_001098227	NM_001110266	NM_001110267	NM_001110268	NM_001111289	NM_001111290	NM_001112798	NM_001114140	NM_001114386	NM_001122759	NM_001134300	NM_001142948	NM_001145779	NM_001145804	NM_001145820	NM_001145824	NM_001146176	NM_001146296	NM_001159637	NM_001159683	NM_001159941	NM_001160235	NM_001160236
miR-7/7ab	mmu-miR-7a/mmu-miR-7b	NM_001005740	NM_001005748	NM_001014761	NM_001024385	NM_001025568	NM_001029837	NM_001031814	NM_001033167	NM_001033348	NM_001036684	NM_001039939	NM_001040106	NM_001080794	NM_001080795	NM_001080796	NM_001080797	NM_001081049	NM_001081068	NM_001081133	NM_001081196	NM_001081298	NM_001081356	NM_001081412	NM_001081977	NM_001083114	NM_001083120	NM_001083121	NM_001083967	NM_001103177	NM_001103178	NM_001109690	NM_001109691	NM_001113470	NM_001113515	NM_001113573	NM_001113574	NM_001114332	NM_001114334	NM_001130008	NM_001130184	NM_001130185	NM_001130186	NM_001136260	NM_001142809	NM_001142810	NM_001142948	NM_001145830	NM_001159952
miR-9/9ab	mmu-miR-9	NM_001001798	NM_001005740	NM_001005748	NM_001005868	NM_001013380	NM_001013390	NM_001014761	NM_001024539	NM_001025093	NM_001025309	NM_001025392	NM_001025393	NM_001025428	NM_001025429	NM_001025430	NM_001025608	NM_001025615	NM_001033128	NM_001033223	NM_001033279	NM_001033347	NM_001033430	NM_001033445	NM_001037863	NM_001038642	NM_001038993	NM_001038999	NM_001039354	NM_001039939	NM_001040106	NM_001040682	NM_001043354	NM_001044719	NM_001045515	NM_001077359	NM_001077360	NM_001077363	NM_001077695	NM_001078167	NM_001079830	NM_001080557	NM_001080755	NM_001080798	NM_001081006	NM_001081098	NM_001081116	NM_001081216	NM_001081229
miR-10abc/10a-5p	mmu-miR-10b/mmu-miR-10a	NM_001024205	NM_001025428	NM_001025429	NM_001025430	NM_001025779	NM_001037177	NM_001037178	NM_001037737	NM_001037758	NM_001038627	NM_001039138	NM_001039139	NM_001039184	NM_001042485	NM_001043354	NM_001081412	NM_001122604	NM_001122605	NM_001141930	NM_001145886	NM_001145887	NM_001145977	NM_001160208	NM_001160209	NM_001160293	NM_001160316	NM_001160317	NM_001160318	NM_001164493	NM_001170912	NM_001170913	NM_001174053	NM_001174054	NM_001177705	NM_001190352	NM_001190984	NM_001190985	NM_001193266	NM_001199141	NM_001199203	NM_001199204	NM_001199205	NM_001205043	NM_001205044	NM_007595	NM_007697	NM_007896	NM_008037
miR-15abc/16/16abc/195/322/424/497/1907	mmu-miR-15b/mmu-miR-195/mmu-miR-15a/mmu-miR-16/mmu-miR-322/mmu-miR-497/mmu-miR-1907	NM_001001985	NM_001003671	NM_001003672	NM_001003909	NM_001010825	NM_001013380	NM_001017427	NM_001024955	NM_001025581	NM_001025600	NM_001033270	NM_001033276	NM_001033329	NM_001033600	NM_001035854	NM_001037758	NM_001037759	NM_001038589	NM_001039050	NM_001039051	NM_001039052	NM_001039053	NM_001039184	NM_001043354	NM_001044740	NM_001048206	NM_001077495	NM_001079844	NM_001080780	NM_001081049	NM_001081088	NM_001081098	NM_001081164	NM_001081229	NM_001081267	NM_001081304	NM_001081356	NM_001081395	NM_001081548	NM_001081635	NM_001081636	NM_001082476	NM_001097644	NM_001099624	NM_001109626	NM_001109628	NM_001109690	NM_001109691
miR-17/17-5p/20ab/20b-5p/93/106ab/427/518a-3p/519d	mmu-miR-106a/mmu-miR-106b/mmu-miR-20a/mmu-miR-93/mmu-miR-17/mmu-miR-20b	NM_001001881	NM_001001932	NM_001003671	NM_001003672	NM_001003955	NM_001005475	NM_001005506	NM_001008702	NM_001010825	NM_001013380	NM_001013806	NM_001014288	NM_001024205	NM_001024955	NM_001025192	NM_001025615	NM_001029934	NM_001033149	NM_001033159	NM_001033173	NM_001033210	NM_001033270	NM_001033286	NM_001033299	NM_001033445	NM_001033600	NM_001036684	NM_001037098	NM_001037725	NM_001037736	NM_001037756	NM_001037905	NM_001038703	NM_001038993	NM_001039090	NM_001039147	NM_001039388	NM_001039515	NM_001043354	NM_001045523	NM_001077495	NM_001077499	NM_001077514	NM_001077515	NM_001079844	NM_001080813	NM_001081016	NM_001081037
miR-18ab/4735-3p	mmu-miR-18a/mmu-miR-18b	NM_001003815	NM_001004293	NM_001006664	NM_001024205	NM_001039347	NM_001039482	NM_001048054	NM_001080930	NM_001081356	NM_001081394	NM_001081426	NM_001109988	NM_001109989	NM_001109990	NM_001111021	NM_001111022	NM_001111023	NM_001111274	NM_001111275	NM_001111276	NM_001111324	NM_001115130	NM_001145937	NM_001163290	NM_001163630	NM_001163631	NM_001163632	NM_001164099	NM_001164100	NM_001164101	NM_001164198	NM_001164199	NM_001164200	NM_001164791	NM_001164804	NM_001167883	NM_001205219	NM_007704	NM_007930	NM_008037	NM_008612	NM_008636	NM_009120	NM_009122	NM_009124	NM_009655	NM_009670	NM_009821
miR-19ab	mmu-miR-19b/mmu-miR-19a	NM_001001932	NM_001003909	NM_001005605	NM_001013367	NM_001024205	NM_001025093	NM_001025568	NM_001033225	NM_001033254	NM_001033285	NM_001033299	NM_001037098	NM_001038635	NM_001038993	NM_001039079	NM_001039081	NM_001039090	NM_001039184	NM_001039482	NM_001039512	NM_001040131	NM_001042592	NM_001077265	NM_001077266	NM_001077267	NM_001077359	NM_001077360	NM_001079830	NM_001080706	NM_001080794	NM_001080795	NM_001080796	NM_001080797	NM_001080798	NM_001080924	NM_001081006	NM_001081146	NM_001081196	NM_001081203	NM_001081223	NM_001081237	NM_001081242	NM_001081320	NM_001081567	NM_001082414	NM_001099637	NM_001102436	NM_001102437
miR-21/590-5p	mmu-miR-21/mmu-miR-590-5p	NM_001007465	NM_001025309	NM_001025600	NM_001038621	NM_001039150	NM_001039151	NM_001045523	NM_001077499	NM_001079814	NM_001081237	NM_001103165	NM_001103166	NM_001136056	NM_001144987	NM_001144988	NM_001145886	NM_001145887	NM_001159965	NM_001159966	NM_001159967	NM_001159968	NM_001160368	NM_001164569	NM_001164570	NM_001164571	NM_001170537	NM_001171147	NM_001174073	NM_001177556	NM_001177557	NM_001177558	NM_001177559	NM_001177560	NM_001177785	NM_001177786	NM_001177787	NM_001195632	NM_001197024	NM_007396	NM_007570	NM_009324	NM_009353	NM_009378	NM_009384	NM_009502	NM_009534	NM_009851	NM_010119
miR-22/22-3p	mmu-miR-22	NM_001001986	NM_001025608	NM_001025779	NM_001037098	NM_001037726	NM_001037859	NM_001038999	NM_001048054	NM_001077265	NM_001077266	NM_001077267	NM_001077712	NM_001081109	NM_001081196	NM_001081206	NM_001081332	NM_001113354	NM_001128151	NM_001134300	NM_001136072	NM_001142948	NM_001146025	NM_001146026	NM_001146027	NM_001146048	NM_001159567	NM_001159568	NM_001159569	NM_001159570	NM_001160235	NM_001160236	NM_001160268	NM_001163024	NM_001163025	NM_001163643	NM_001164663	NM_001166644	NM_001168508	NM_001168513	NM_001168514	NM_001195003	NM_001195004	NM_001197321	NM_001197322	NM_001199265	NM_001205043	NM_001205044	NM_001205241
miR-23abc/23b-3p	mmu-miR-23b/mmu-miR-23a	NM_001001335	NM_001001932	NM_001001986	NM_001003671	NM_001003672	NM_001003717	NM_001004363	NM_001005868	NM_001007567	NM_001015099	NM_001029850	NM_001029982	NM_001033173	NM_001033257	NM_001033270	NM_001033466	NM_001033606	NM_001037098	NM_001038637	NM_001039179	NM_001039180	NM_001039181	NM_001039184	NM_001040106	NM_001042513	NM_001042514	NM_001042523	NM_001044371	NM_001044740	NM_001045515	NM_001048267	NM_001077514	NM_001077515	NM_001079814	NM_001080129	NM_001080130	NM_001080131	NM_001080132	NM_001080798	NM_001081037	NM_001081102	NM_001081113	NM_001081122	NM_001081146	NM_001081173	NM_001081249	NM_001081251	NM_001081293
miR-24/24ab/24-3p	mmu-miR-24	NM_001001335	NM_001008533	NM_001008542	NM_001008543	NM_001014973	NM_001025192	NM_001025372	NM_001025571	NM_001025608	NM_001029850	NM_001029877	NM_001033299	NM_001033475	NM_001034030	NM_001039510	NM_001042487	NM_001042488	NM_001048054	NM_001080813	NM_001080932	NM_001080974	NM_001081320	NM_001081979	NM_001083316	NM_001083320	NM_001103165	NM_001103166	NM_001110231	NM_001114361	NM_001114362	NM_001122683	NM_001145876	NM_001145877	NM_001159662	NM_001159683	NM_001160293	NM_001160345	NM_001163643	NM_001163746	NM_001163815	NM_001163816	NM_001164155	NM_001164361	NM_001164566	NM_001168508	NM_001168513	NM_001168514	NM_001170912
miR-25/32/92abc/363/363-3p/367	mmu-miR-92a/mmu-miR-25/mmu-miR-32/mmu-miR-363-3p/mmu-miR-367/mmu-miR-92b	NM_001001488	NM_001001979	NM_001001980	NM_001001986	NM_001004761	NM_001005419	NM_001007574	NM_001009949	NM_001014973	NM_001024205	NM_001025597	NM_001033149	NM_001033159	NM_001033285	NM_001033528	NM_001037098	NM_001037759	NM_001037846	NM_001037847	NM_001038015	NM_001038621	NM_001038627	NM_001039184	NM_001042592	NM_001077359	NM_001077360	NM_001079814	NM_001079844	NM_001079849	NM_001080769	NM_001081119	NM_001081164	NM_001081279	NM_001081282	NM_001081302	NM_001081371	NM_001081391	NM_001102458	NM_001103181	NM_001109873	NM_001110218	NM_001111026	NM_001111027	NM_001122675	NM_001122676	NM_001122758	NM_001122768	NM_001130184
miR-26ab/1297/4465	mmu-miR-26a/mmu-miR-26b	NM_001001798	NM_001003909	NM_001008542	NM_001008543	NM_001008702	NM_001014288	NM_001033606	NM_001033634	NM_001034168	NM_001037099	NM_001037726	NM_001037863	NM_001037905	NM_001038703	NM_001039179	NM_001039180	NM_001040106	NM_001040131	NM_001040187	NM_001042607	NM_001044383	NM_001080780	NM_001080794	NM_001080795	NM_001080796	NM_001080797	NM_001080924	NM_001081037	NM_001081080	NM_001081102	NM_001081225	NM_001081229	NM_001081237	NM_001081279	NM_001081293	NM_001081344	NM_001081356	NM_001081371	NM_001081394	NM_001081412	NM_001081548	NM_001081684	NM_001081685	NM_001081971	NM_001081979	NM_001085492	NM_001102400	NM_001102430
miR-27abc/27a-3p	mmu-miR-27b/mmu-miR-27a	NM_001001798	NM_001002268	NM_001003815	NM_001003909	NM_001004062	NM_001006664	NM_001007465	NM_001024458	NM_001024526	NM_001025438	NM_001025439	NM_001025581	NM_001025597	NM_001025615	NM_001033139	NM_001033159	NM_001033167	NM_001033300	NM_001033369	NM_001034168	NM_001034874	NM_001035226	NM_001037221	NM_001037863	NM_001038701	NM_001038993	NM_001039388	NM_001042592	NM_001042752	NM_001077514	NM_001077515	NM_001080769	NM_001080813	NM_001080948	NM_001081049	NM_001081146	NM_001081229	NM_001081445	NM_001081567	NM_001081977	NM_001083316	NM_001083880	NM_001083881	NM_001083882	NM_001102430	NM_001102444	NM_001109873	NM_001110783
miR-29abcd	mmu-miR-29b/mmu-miR-29a/mmu-miR-29c	NM_001001335	NM_001001986	NM_001003671	NM_001003672	NM_001008542	NM_001008543	NM_001014288	NM_001024526	NM_001025250	NM_001025257	NM_001025312	NM_001025581	NM_001033173	NM_001033223	NM_001033257	NM_001033270	NM_001033285	NM_001033286	NM_001033347	NM_001037221	NM_001037737	NM_001037997	NM_001038637	NM_001039138	NM_001039139	NM_001039169	NM_001039170	NM_001039354	NM_001039515	NM_001039669	NM_001040682	NM_001042485	NM_001042592	NM_001044383	NM_001045523	NM_001077514	NM_001077515	NM_001077712	NM_001079883	NM_001080769	NM_001080948	NM_001081013	NM_001081098	NM_001081146	NM_001081164	NM_001081237	NM_001081319	NM_001081426
miR-30abcdef/30abe-5p/384-5p	mmu-miR-30a/mmu-miR-30b/mmu-miR-30e/mmu-miR-30c/mmu-miR-30d/mmu-miR-384-5p	NM_001001491	NM_001001932	NM_001001986	NM_001004363	NM_001005419	NM_001007465	NM_001013391	NM_001024205	NM_001024526	NM_001025565	NM_001025617	NM_001025618	NM_001029983	NM_001033257	NM_001033270	NM_001033276	NM_001036684	NM_001037098	NM_001037221	NM_001038589	NM_001038621	NM_001038695	NM_001038710	NM_001038999	NM_001039090	NM_001039184	NM_001039472	NM_001042487	NM_001042488	NM_001045523	NM_001048061	NM_001077514	NM_001077515	NM_001079830	NM_001079883	NM_001080706	NM_001080948	NM_001081013	NM_001081020	NM_001081173	NM_001081196	NM_001081216	NM_001081279	NM_001081293	NM_001081302	NM_001081557	NM_001081979	NM_001082553
miR-31	mmu-miR-31	NM_001003671	NM_001003672	NM_001005475	NM_001024205	NM_001025156	NM_001025438	NM_001025439	NM_001025597	NM_001029936	NM_001033186	NM_001033257	NM_001033347	NM_001037136	NM_001038710	NM_001038999	NM_001040396	NM_001080780	NM_001081267	NM_001112796	NM_001114386	NM_001114664	NM_001130008	NM_001135577	NM_001161618	NM_001163793	NM_001164606	NM_001165954	NM_001165955	NM_001165956	NM_001168277	NM_001168506	NM_001177602	NM_001177604	NM_001177605	NM_001177898	NM_001177899	NM_001191004	NM_001195065	NM_001195066	NM_001195096	NM_007659	NM_007678	NM_007766	NM_007767	NM_007896	NM_008775	NM_008882	NM_009030
miR-33a-3p/365/365-3p	mmu-miR-365	NM_001007589	NM_001008542	NM_001008543	NM_001024205	NM_001033167	NM_001033276	NM_001038642	NM_001039388	NM_001045515	NM_001079844	NM_001079883	NM_001080129	NM_001080130	NM_001080131	NM_001080132	NM_001081037	NM_001081109	NM_001081267	NM_001081269	NM_001083319	NM_001111274	NM_001111275	NM_001111276	NM_001122998	NM_001128094	NM_001128096	NM_001145804	NM_001164268	NM_001164483	NM_001167939	NM_001168281	NM_001168297	NM_001170643	NM_001204912	NM_007914	NM_009211	NM_009231	NM_009304	NM_010055	NM_010137	NM_010166	NM_010512	NM_010847	NM_011595	NM_011699	NM_011772	NM_011808	NM_011821
miR-33ab/33-5p	mmu-miR-33	NM_001001335	NM_001001488	NM_001001798	NM_001001979	NM_001003918	NM_001005419	NM_001005475	NM_001013367	NM_001024205	NM_001025309	NM_001025431	NM_001029934	NM_001033257	NM_001033268	NM_001037221	NM_001037863	NM_001038642	NM_001039184	NM_001077695	NM_001079883	NM_001081146	NM_001081249	NM_001081276	NM_001081319	NM_001083316	NM_001083616	NM_001102444	NM_001110231	NM_001111026	NM_001111027	NM_001114664	NM_001122758	NM_001134459	NM_001134460	NM_001134461	NM_001134474	NM_001134475	NM_001145977	NM_001159517	NM_001160139	NM_001160293	NM_001161822	NM_001163433	NM_001163538	NM_001163640	NM_001164357	NM_001164358	NM_001164361
miR-34ac/34bc-5p/449abc/449c-5p	mmu-miR-34c/mmu-miR-34b-5p/mmu-miR-34a/mmu-miR-449a/mmu-miR-449c/mmu-miR-449b	NM_001001881	NM_001001932	NM_001002004	NM_001004357	NM_001004761	NM_001005863	NM_001005864	NM_001005865	NM_001025261	NM_001025262	NM_001025263	NM_001025264	NM_001025617	NM_001025618	NM_001033173	NM_001033270	NM_001033319	NM_001033600	NM_001038658	NM_001039126	NM_001039388	NM_001040187	NM_001040690	NM_001044740	NM_001045515	NM_001078649	NM_001080780	NM_001081006	NM_001081315	NM_001081557	NM_001100451	NM_001109873	NM_001110796	NM_001112798	NM_001113470	NM_001115076	NM_001127363	NM_001145902	NM_001146025	NM_001146026	NM_001146027	NM_001160368	NM_001164483	NM_001165948	NM_001166408	NM_001166414	NM_001167981	NM_001168297
miR-93/93a/105/106a/291a-3p/294/295/302abcde/372/373/428/519a/520be/520acd-3p/1378/1420ac	mmu-miR-291a-3p/mmu-miR-294/mmu-miR-295/mmu-miR-302a/mmu-miR-302b/mmu-miR-302d	NM_001001986	NM_001003955	NM_001008542	NM_001008543	NM_001013806	NM_001024205	NM_001024526	NM_001025192	NM_001033149	NM_001033369	NM_001033962	NM_001036684	NM_001037736	NM_001038993	NM_001039106	NM_001039388	NM_001040106	NM_001040695	NM_001042719	NM_001044386	NM_001045863	NM_001045864	NM_001079844	NM_001080813	NM_001080924	NM_001080948	NM_001081009	NM_001081045	NM_001081116	NM_001081203	NM_001081267	NM_001081320	NM_001081400	NM_001081557	NM_001102436	NM_001102437	NM_001102438	NM_001110231	NM_001110253	NM_001111021	NM_001111022	NM_001111023	NM_001111030	NM_001113423	NM_001114096	NM_001114097	NM_001115130	NM_001128151
miR-96/507/1271	mmu-miR-96	NM_001001335	NM_001001932	NM_001001985	NM_001009818	NM_001009949	NM_001013391	NM_001024205	NM_001024955	NM_001025192	NM_001025312	NM_001025600	NM_001025615	NM_001029850	NM_001029877	NM_001033279	NM_001033285	NM_001035854	NM_001037759	NM_001038635	NM_001038710	NM_001038999	NM_001039000	NM_001039079	NM_001039106	NM_001039147	NM_001039179	NM_001039180	NM_001039551	NM_001039653	NM_001042607	NM_001042719	NM_001044719	NM_001077359	NM_001077360	NM_001077364	NM_001077495	NM_001077514	NM_001077515	NM_001080932	NM_001081049	NM_001081109	NM_001081173	NM_001081225	NM_001081279	NM_001081298	NM_001081320	NM_001081344	NM_001081371
miR-99ab/100	mmu-miR-99a/mmu-miR-99b/mmu-miR-100	NM_001039088	NM_001177713	NM_009622	NM_010513	NM_018805	NM_024288	NM_027144	NM_028860	NM_133788	NM_134065	NM_144825	NM_175475
miR-101/101ab	mmu-miR-101a/mmu-miR-101b	NM_001001986	NM_001005868	NM_001012518	NM_001013367	NM_001024205	NM_001025192	NM_001025431	NM_001025600	NM_001029850	NM_001033253	NM_001033300	NM_001033369	NM_001033430	NM_001036684	NM_001037098	NM_001037726	NM_001038642	NM_001038993	NM_001038999	NM_001039089	NM_001039179	NM_001039180	NM_001043354	NM_001048054	NM_001048061	NM_001048267	NM_001077712	NM_001080930	NM_001081049	NM_001081080	NM_001081103	NM_001081109	NM_001081113	NM_001081164	NM_001081173	NM_001081319	NM_001081400	NM_001081409	NM_001081426	NM_001081548	NM_001081557	NM_001083320	NM_001083967	NM_001103181	NM_001109686	NM_001109687	NM_001110142	NM_001111021
miR-103a/107/107ab	mmu-miR-103/mmu-miR-107	NM_001001985	NM_001001986	NM_001003909	NM_001013380	NM_001014973	NM_001024955	NM_001025779	NM_001033257	NM_001033276	NM_001035532	NM_001035533	NM_001037725	NM_001037737	NM_001037758	NM_001038589	NM_001042623	NM_001043354	NM_001048267	NM_001077495	NM_001077499	NM_001079844	NM_001080780	NM_001081016	NM_001081037	NM_001081049	NM_001081088	NM_001081164	NM_001081203	NM_001081249	NM_001081394	NM_001081548	NM_001082483	NM_001110228	NM_001110229	NM_001110230	NM_001110231	NM_001110232	NM_001110783	NM_001111016	NM_001111026	NM_001111027	NM_001111324	NM_001112798	NM_001113423	NM_001122675	NM_001122676	NM_001128094	NM_001128096
miR-122/122a/1352	mmu-miR-122	NM_001001986	NM_001009949	NM_001013806	NM_001081103	NM_001081146	NM_001134300	NM_001134459	NM_001134460	NM_001134461	NM_001160404	NM_001163643	NM_001184706	NM_001184708	NM_001184709	NM_001184710	NM_001184711	NM_008765	NM_009582	NM_009721	NM_009831	NM_010513	NM_010683	NM_011030	NM_011112	NM_011807	NM_013814	NM_013885	NM_016805	NM_018823	NM_020007	NM_022995	NM_026444	NM_027641	NM_027901	NM_028771	NM_029802	NM_029928	NM_030138	NM_053242	NM_133869	NM_133957	NM_144851	NM_145614	NM_146175	NM_148948	NM_172621	NM_175163	NM_177167
miR-124/124ab/506	mmu-miR-124	NM_001001932	NM_001003717	NM_001003933	NM_001003934	NM_001003955	NM_001005506	NM_001005525	NM_001007154	NM_001013753	NM_001014761	NM_001024205	NM_001024617	NM_001025156	NM_001025600	NM_001026214	NM_001033149	NM_001033202	NM_001033257	NM_001033270	NM_001033445	NM_001037098	NM_001037099	NM_001037221	NM_001038589	NM_001038635	NM_001038637	NM_001038642	NM_001038710	NM_001039106	NM_001039126	NM_001039179	NM_001039180	NM_001039184	NM_001039371	NM_001039394	NM_001039472	NM_001040106	NM_001042617	NM_001042719	NM_001044371	NM_001077363	NM_001077695	NM_001077712	NM_001079883	NM_001080813	NM_001080924	NM_001080930	NM_001081049
miR-125a-5p/125b-5p/351/670/4319	mmu-miR-125a-5p/mmu-miR-125b-5p/mmu-miR-351	NM_001001176	NM_001001885	NM_001007574	NM_001013390	NM_001013391	NM_001033369	NM_001037136	NM_001037726	NM_001038627	NM_001038642	NM_001039546	NM_001042513	NM_001042514	NM_001042523	NM_001042752	NM_001043354	NM_001079844	NM_001080769	NM_001080979	NM_001081170	NM_001081196	NM_001081445	NM_001081977	NM_001098476	NM_001110218	NM_001111030	NM_001113204	NM_001113470	NM_001128094	NM_001128096	NM_001136260	NM_001136484	NM_001145824	NM_001146025	NM_001146026	NM_001146027	NM_001159376	NM_001159548	NM_001159549	NM_001159572	NM_001159662	NM_001160208	NM_001160209	NM_001160214	NM_001160261	NM_001160262	NM_001160400	NM_001162941
miR-126-3p	mmu-miR-126-3p	NM_001081426	NM_010303	NM_022887	NM_025994
miR-128/128ab	mmu-miR-128	NM_001002268	NM_001007465	NM_001008542	NM_001008543	NM_001024526	NM_001024955	NM_001025192	NM_001025372	NM_001025597	NM_001025779	NM_001031814	NM_001033167	NM_001033223	NM_001033300	NM_001033347	NM_001033369	NM_001037136	NM_001037726	NM_001038635	NM_001038993	NM_001038999	NM_001039354	NM_001042592	NM_001042752	NM_001048267	NM_001077495	NM_001077514	NM_001077515	NM_001080948	NM_001081232	NM_001081315	NM_001081394	NM_001081567	NM_001081977	NM_001083316	NM_001083880	NM_001083881	NM_001083882	NM_001083967	NM_001085440	NM_001099624	NM_001102430	NM_001109873	NM_001110783	NM_001111021	NM_001111022	NM_001111023	NM_001111030
miR-129-5p/129ab-5p	mmu-miR-129-5p	NM_001004367	NM_001005740	NM_001005748	NM_001007154	NM_001024955	NM_001025372	NM_001025600	NM_001031814	NM_001033254	NM_001033329	NM_001037737	NM_001038642	NM_001077495	NM_001079814	NM_001079849	NM_001079883	NM_001081049	NM_001081203	NM_001081232	NM_001081267	NM_001081302	NM_001081557	NM_001083616	NM_001083967	NM_001103165	NM_001103166	NM_001109873	NM_001110239	NM_001110827	NM_001110828	NM_001110829	NM_001110830	NM_001111021	NM_001111022	NM_001111023	NM_001111026	NM_001111027	NM_001113355	NM_001128086	NM_001130184	NM_001130185	NM_001130186	NM_001135727	NM_001135728	NM_001145854	NM_001159492	NM_001163630	NM_001163631
miR-130ac/301ab/301b/301b-3p/454/721/4295/3666	mmu-miR-130a/mmu-miR-301a/mmu-miR-130b/mmu-miR-301b/mmu-miR-721	NM_001003898	NM_001003899	NM_001003909	NM_001005868	NM_001007589	NM_001008545	NM_001008546	NM_001013367	NM_001024526	NM_001024604	NM_001025431	NM_001025947	NM_001029934	NM_001033254	NM_001033299	NM_001033369	NM_001033430	NM_001037098	NM_001037726	NM_001037846	NM_001037847	NM_001038993	NM_001040106	NM_001043354	NM_001048267	NM_001077265	NM_001077266	NM_001077267	NM_001080794	NM_001080795	NM_001080796	NM_001080797	NM_001080924	NM_001080948	NM_001081049	NM_001081080	NM_001081088	NM_001081203	NM_001081223	NM_001081293	NM_001081344	NM_001081567	NM_001083316	NM_001083810	NM_001083967	NM_001099637	NM_001100449	NM_001102430
miR-132/212/212-3p	mmu-miR-132/mmu-miR-212-3p	NM_001003717	NM_001003912	NM_001005605	NM_001013391	NM_001017427	NM_001024853	NM_001024854	NM_001033279	NM_001033329	NM_001037736	NM_001037759	NM_001040682	NM_001044719	NM_001077514	NM_001077515	NM_001081098	NM_001081409	NM_001081979	NM_001085495	NM_001102423	NM_001102424	NM_001102425	NM_001109988	NM_001109989	NM_001109990	NM_001111026	NM_001111027	NM_001111289	NM_001111290	NM_001112798	NM_001113209	NM_001113210	NM_001122759	NM_001145820	NM_001160016	NM_001160017	NM_001160368	NM_001163389	NM_001163643	NM_001163703	NM_001163793	NM_001166414	NM_001168304	NM_001170866	NM_001170867	NM_001170868	NM_001177464	NM_001177773
miR-133abc	mmu-miR-133a/mmu-miR-133b	NM_001003933	NM_001003934	NM_001004367	NM_001005506	NM_001007465	NM_001008506	NM_001014288	NM_001025431	NM_001029934	NM_001033223	NM_001033329	NM_001033430	NM_001039347	NM_001039354	NM_001040106	NM_001044740	NM_001080706	NM_001080924	NM_001080932	NM_001081098	NM_001081232	NM_001081237	NM_001081319	NM_001081371	NM_001081567	NM_001081979	NM_001103181	NM_001110824	NM_001110825	NM_001111026	NM_001111027	NM_001122759	NM_001134829	NM_001146119	NM_001159517	NM_001159571	NM_001160107	NM_001160108	NM_001163307	NM_001163308	NM_001164186	NM_001164569	NM_001164570	NM_001164571	NM_001164609	NM_001164610	NM_001164611	NM_001164663
miR-135ab/135a-5p	mmu-miR-135a/mmu-miR-135b	NM_001001881	NM_001005475	NM_001005863	NM_001005864	NM_001005865	NM_001007573	NM_001014288	NM_001024617	NM_001025372	NM_001025391	NM_001025615	NM_001029837	NM_001033279	NM_001033299	NM_001033430	NM_001036684	NM_001037136	NM_001037737	NM_001038635	NM_001038999	NM_001039184	NM_001039586	NM_001040690	NM_001043354	NM_001044719	NM_001048177	NM_001048267	NM_001077695	NM_001080924	NM_001081098	NM_001081109	NM_001081213	NM_001081225	NM_001081229	NM_001081249	NM_001081267	NM_001081426	NM_001081567	NM_001081977	NM_001085495	NM_001100451	NM_001109657	NM_001109753	NM_001110827	NM_001110828	NM_001110829	NM_001110830	NM_001113470
miR-137/137ab	mmu-miR-137	NM_001001297	NM_001001979	NM_001001985	NM_001002005	NM_001003898	NM_001003899	NM_001004761	NM_001005868	NM_001008545	NM_001008546	NM_001013367	NM_001013391	NM_001014288	NM_001025156	NM_001025192	NM_001025597	NM_001033270	NM_001033285	NM_001033430	NM_001037098	NM_001038627	NM_001038635	NM_001038993	NM_001039371	NM_001040131	NM_001077359	NM_001077360	NM_001077363	NM_001077514	NM_001077515	NM_001077695	NM_001079830	NM_001079849	NM_001080129	NM_001080130	NM_001080131	NM_001080132	NM_001080774	NM_001080775	NM_001080927	NM_001080928	NM_001081109	NM_001081119	NM_001081203	NM_001081229	NM_001081282	NM_001081319	NM_001081356
miR-138/138ab	mmu-miR-138	NM_001001798	NM_001001980	NM_001008231	NM_001025372	NM_001025608	NM_001026214	NM_001029877	NM_001031814	NM_001033273	NM_001037726	NM_001037863	NM_001038589	NM_001038627	NM_001038637	NM_001038710	NM_001038993	NM_001039472	NM_001077499	NM_001081258	NM_001081267	NM_001081344	NM_001081979	NM_001083319	NM_001083967	NM_001085495	NM_001103181	NM_001109690	NM_001109691	NM_001109992	NM_001110253	NM_001110796	NM_001110824	NM_001110825	NM_001113209	NM_001113210	NM_001115130	NM_001127177	NM_001134465	NM_001159548	NM_001159549	NM_001160262	NM_001163630	NM_001163631	NM_001163632	NM_001164663	NM_001164745	NM_001166456	NM_001166458
miR-139-5p	mmu-miR-139-5p	NM_001005419	NM_001024205	NM_001025372	NM_001033276	NM_001034168	NM_001036684	NM_001038642	NM_001040106	NM_001043354	NM_001048206	NM_001048267	NM_001077695	NM_001078167	NM_001080930	NM_001081173	NM_001081229	NM_001081426	NM_001081548	NM_001083967	NM_001102455	NM_001102456	NM_001102458	NM_001113209	NM_001113210	NM_001114333	NM_001128151	NM_001136072	NM_001146025	NM_001146026	NM_001146027	NM_001159567	NM_001159568	NM_001159569	NM_001159570	NM_001160016	NM_001160017	NM_001161420	NM_001166138	NM_001167981	NM_001168684	NM_001177843	NM_001177844	NM_001193266	NM_001197321	NM_001197322	NM_007407	NM_007481	NM_008142
miR-140/140-5p/876-3p/1244	mmu-miR-140/mmu-miR-876-3p	NM_001001176	NM_001005868	NM_001013380	NM_001026214	NM_001033257	NM_001035532	NM_001035533	NM_001039181	NM_001048054	NM_001077499	NM_001081225	NM_001081229	NM_001081251	NM_001081279	NM_001110231	NM_001160293	NM_001163643	NM_001163746	NM_001164804	NM_001167988	NM_001177609	NM_001177610	NM_001177812	NM_001177813	NM_001177883	NM_001195065	NM_001195066	NM_001195096	NM_007520	NM_007537	NM_007647	NM_008306	NM_008728	NM_008775	NM_008879	NM_009007	NM_009030	NM_009502	NM_009582	NM_009649	NM_010160	NM_010486	NM_010513	NM_010518	NM_010864	NM_011323	NM_011665	NM_011828
miR-141/200a	mmu-miR-141/mmu-miR-200a	NM_001013380	NM_001014288	NM_001015099	NM_001024205	NM_001025305	NM_001025428	NM_001025429	NM_001025430	NM_001025581	NM_001033300	NM_001037177	NM_001037178	NM_001039472	NM_001039939	NM_001045523	NM_001048061	NM_001077265	NM_001077266	NM_001077267	NM_001079883	NM_001081049	NM_001081249	NM_001081345	NM_001081360	NM_001081371	NM_001081445	NM_001081567	NM_001081684	NM_001081685	NM_001081979	NM_001083114	NM_001085495	NM_001099624	NM_001103156	NM_001103157	NM_001109690	NM_001109691	NM_001110140	NM_001110142	NM_001110499	NM_001110500	NM_001111021	NM_001111022	NM_001111023	NM_001113204	NM_001113423	NM_001113573	NM_001113574
miR-142-3p	mmu-miR-142-3p	NM_001001491	NM_001001986	NM_001007589	NM_001025392	NM_001025393	NM_001031814	NM_001033600	NM_001035226	NM_001035854	NM_001080548	NM_001080798	NM_001081013	NM_001081395	NM_001085492	NM_001109905	NM_001109906	NM_001114361	NM_001114362	NM_001127363	NM_001134300	NM_001145804	NM_001159603	NM_001159604	NM_001159605	NM_001159606	NM_001161618	NM_001195003	NM_001195004	NM_007396	NM_007520	NM_007688	NM_008971	NM_009007	NM_009234	NM_009498	NM_009670	NM_009806	NM_010441	NM_010831	NM_011484	NM_011490	NM_013584	NM_013635	NM_013736	NM_015753	NM_018829	NM_019464	NM_019477
miR-143/1721/4770	mmu-miR-143	NM_001008232	NM_001014761	NM_001024526	NM_001039546	NM_001039551	NM_001080798	NM_001080948	NM_001081074	NM_001081164	NM_001081267	NM_001081361	NM_001111051	NM_001111052	NM_001115130	NM_001122667	NM_001136484	NM_001159517	NM_001163480	NM_001164606	NM_001168471	NM_001168472	NM_001168578	NM_001177884	NM_001195003	NM_001195004	NM_001195538	NM_001195539	NM_001204915	NM_007737	NM_007872	NM_007961	NM_008037	NM_008098	NM_008410	NM_008538	NM_008634	NM_008882	NM_008929	NM_009728	NM_010265	NM_010513	NM_010518	NM_011104	NM_011198	NM_011354	NM_011749	NM_018744	NM_019643
miR-144	mmu-miR-144	NM_001001932	NM_001001980	NM_001004062	NM_001012518	NM_001013367	NM_001024205	NM_001025309	NM_001025431	NM_001033173	NM_001033253	NM_001033600	NM_001034168	NM_001036684	NM_001037098	NM_001037726	NM_001038642	NM_001038993	NM_001039089	NM_001039090	NM_001039179	NM_001039180	NM_001039184	NM_001043354	NM_001048054	NM_001048061	NM_001048267	NM_001080924	NM_001080930	NM_001081080	NM_001081098	NM_001081109	NM_001081113	NM_001081173	NM_001081229	NM_001081382	NM_001081395	NM_001081409	NM_001081548	NM_001081684	NM_001081685	NM_001083967	NM_001085495	NM_001099637	NM_001102430	NM_001103181	NM_001109686	NM_001109687	NM_001110142
miR-145	mmu-miR-145	NM_001001491	NM_001004363	NM_001005740	NM_001005748	NM_001013391	NM_001024526	NM_001025438	NM_001025439	NM_001033173	NM_001033257	NM_001033273	NM_001033330	NM_001033600	NM_001034097	NM_001035854	NM_001038642	NM_001039512	NM_001040187	NM_001077514	NM_001077515	NM_001080948	NM_001081037	NM_001081103	NM_001081225	NM_001081242	NM_001081302	NM_001081355	NM_001081412	NM_001083967	NM_001085440	NM_001099624	NM_001102423	NM_001102424	NM_001102425	NM_001103165	NM_001103166	NM_001109690	NM_001109691	NM_001111289	NM_001111290	NM_001113209	NM_001113210	NM_001113362	NM_001113364	NM_001113389	NM_001113414	NM_001113415	NM_001114386
miR-146ac/146b-5p	mmu-miR-146a/mmu-miR-146b	NM_001001176	NM_001003953	NM_001004367	NM_001005866	NM_001017427	NM_001024837	NM_001029982	NM_001033223	NM_001033276	NM_001039181	NM_001039354	NM_001039546	NM_001040131	NM_001077265	NM_001077266	NM_001077267	NM_001080924	NM_001098810	NM_001110231	NM_001111100	NM_001136056	NM_001136061	NM_001145824	NM_001159517	NM_001160293	NM_001160316	NM_001160317	NM_001160318	NM_001167988	NM_001168277	NM_001172561	NM_001184706	NM_001184708	NM_001184709	NM_001184710	NM_001184711	NM_007516	NM_007570	NM_007904	NM_007914	NM_008468	NM_008728	NM_009174	NM_009806	NM_010160	NM_010434	NM_010485	NM_010637
miR-148ab-3p/152	mmu-miR-152/mmu-miR-148a/mmu-miR-148b	NM_001001985	NM_001001986	NM_001003933	NM_001003934	NM_001004367	NM_001013367	NM_001014288	NM_001025431	NM_001025600	NM_001029934	NM_001033228	NM_001033257	NM_001033299	NM_001033430	NM_001034168	NM_001038999	NM_001039079	NM_001039081	NM_001043354	NM_001045515	NM_001048267	NM_001077499	NM_001081006	NM_001081080	NM_001081088	NM_001081102	NM_001081116	NM_001081146	NM_001081164	NM_001081203	NM_001081225	NM_001081344	NM_001081364	NM_001081445	NM_001081979	NM_001083810	NM_001083967	NM_001100449	NM_001110140	NM_001110499	NM_001110500	NM_001110827	NM_001110828	NM_001110829	NM_001110830	NM_001110849	NM_001111026	NM_001111027
miR-150/5127	mmu-miR-150/mmu-miR-5127	NM_001005605	NM_001024955	NM_001029877	NM_001033347	NM_001033369	NM_001033600	NM_001037098	NM_001077495	NM_001078649	NM_001080755	NM_001081146	NM_001081267	NM_001081320	NM_001082476	NM_001111030	NM_001112798	NM_001113389	NM_001122683	NM_001122759	NM_001134459	NM_001134460	NM_001134461	NM_001146119	NM_001163643	NM_001164598	NM_001165948	NM_001170907	NM_007625	NM_007735	NM_007890	NM_007952	NM_008468	NM_008802	NM_009011	NM_009582	NM_009616	NM_009806	NM_010142	NM_010441	NM_011200	NM_011258	NM_011406	NM_017374	NM_018873	NM_019410	NM_019477	NM_019550	NM_019724
miR-153	mmu-miR-153	NM_001001798	NM_001001881	NM_001001986	NM_001003671	NM_001003672	NM_001003908	NM_001004062	NM_001004761	NM_001008702	NM_001009818	NM_001014288	NM_001024205	NM_001024458	NM_001024955	NM_001025565	NM_001025597	NM_001025615	NM_001029850	NM_001033173	NM_001033279	NM_001033430	NM_001033466	NM_001037099	NM_001037737	NM_001037863	NM_001037905	NM_001038627	NM_001038999	NM_001039129	NM_001039390	NM_001039391	NM_001039515	NM_001039939	NM_001044719	NM_001077359	NM_001077360	NM_001077363	NM_001077495	NM_001077499	NM_001077514	NM_001077515	NM_001077695	NM_001080387	NM_001081045	NM_001081049	NM_001081119	NM_001081267	NM_001081279
miR-155	mmu-miR-155	NM_001007574	NM_001008542	NM_001008543	NM_001024205	NM_001024468	NM_001033713	NM_001037859	NM_001037923	NM_001038589	NM_001038642	NM_001042659	NM_001080930	NM_001081195	NM_001081232	NM_001081267	NM_001081320	NM_001081557	NM_001081979	NM_001098227	NM_001110192	NM_001110193	NM_001127177	NM_001130184	NM_001130185	NM_001130186	NM_001142918	NM_001142919	NM_001142920	NM_001142921	NM_001142922	NM_001142923	NM_001142924	NM_001145937	NM_001159517	NM_001163703	NM_001164598	NM_001168557	NM_001177957	NM_001177960	NM_001177962	NM_001184706	NM_001184708	NM_001184709	NM_001184710	NM_001184711	NM_001199349	NM_001205043	NM_001205044
miR-181abcd/4262	mmu-miR-181a/mmu-miR-181b/mmu-miR-181c/mmu-miR-181d	NM_001001176	NM_001001980	NM_001003717	NM_001003898	NM_001003899	NM_001005419	NM_001005424	NM_001005475	NM_001005740	NM_001005748	NM_001007567	NM_001008545	NM_001008546	NM_001013367	NM_001013391	NM_001013806	NM_001024205	NM_001024526	NM_001024837	NM_001025093	NM_001025392	NM_001025393	NM_001025428	NM_001025429	NM_001025430	NM_001025565	NM_001025581	NM_001033228	NM_001033238	NM_001033285	NM_001033347	NM_001033369	NM_001033475	NM_001037098	NM_001037719	NM_001037726	NM_001037846	NM_001037847	NM_001038637	NM_001038642	NM_001038999	NM_001039089	NM_001039138	NM_001039139	NM_001039474	NM_001040106	NM_001042752	NM_001048267
miR-182	mmu-miR-182	NM_001001335	NM_001001932	NM_001001980	NM_001001985	NM_001004062	NM_001009949	NM_001024526	NM_001024955	NM_001025192	NM_001025312	NM_001025597	NM_001025600	NM_001029850	NM_001033270	NM_001033279	NM_001033285	NM_001033286	NM_001033300	NM_001033369	NM_001033528	NM_001037221	NM_001037756	NM_001037759	NM_001038999	NM_001039000	NM_001039079	NM_001039090	NM_001039106	NM_001039147	NM_001039179	NM_001039180	NM_001039551	NM_001039653	NM_001042719	NM_001044719	NM_001077359	NM_001077360	NM_001077495	NM_001077499	NM_001080769	NM_001080780	NM_001080948	NM_001081006	NM_001081049	NM_001081102	NM_001081109	NM_001081119	NM_001081173
miR-183	mmu-miR-183	NM_001001932	NM_001003717	NM_001005868	NM_001013806	NM_001014973	NM_001024205	NM_001025093	NM_001025615	NM_001037221	NM_001038621	NM_001039089	NM_001039090	NM_001040106	NM_001080793	NM_001081068	NM_001081119	NM_001081124	NM_001081267	NM_001081371	NM_001081400	NM_001081979	NM_001082553	NM_001083967	NM_001093752	NM_001093753	NM_001110228	NM_001110229	NM_001110230	NM_001110231	NM_001110232	NM_001122667	NM_001123037	NM_001123038	NM_001142655	NM_001142918	NM_001142919	NM_001142920	NM_001142921	NM_001142922	NM_001142923	NM_001142924	NM_001145779	NM_001159517	NM_001159525	NM_001160016	NM_001160017	NM_001160292	NM_001160293
miR-184	mmu-miR-184	NM_001001986	NM_001134300	NM_028763	NM_030250	NM_080555	NM_144812	NM_175127	NM_175403	NM_177124
miR-187	mmu-miR-187	NM_001145824	NM_010434	NM_023554
miR-190/190ab	mmu-miR-190/mmu-miR-190b	NM_001001986	NM_001002005	NM_001013389	NM_001033223	NM_001035226	NM_001038635	NM_001039354	NM_001045515	NM_001081227	NM_001081320	NM_001111026	NM_001111027	NM_001113362	NM_001113364	NM_001134300	NM_001145919	NM_001161420	NM_001163746	NM_001164483	NM_001177374	NM_007664	NM_007678	NM_008253	NM_009261	NM_009822	NM_009946	NM_010408	NM_010472	NM_010864	NM_013703	NM_016806	NM_027769	NM_028061	NM_028352	NM_028873	NM_032000	NM_080853	NM_133910	NM_134014	NM_144812	NM_146078	NM_153178	NM_172391	NM_172663	NM_172677	NM_173182	NM_175642	NM_177124
miR-191	mmu-miR-191	NM_001038710	NM_001146031	NM_001162941	NM_001162942	NM_001166414	NM_009806	NM_011265	NM_016711	NM_020605	NM_021390	NM_027946	NM_133985	NM_153058	NM_172843	NM_176930
miR-192/215	mmu-miR-192/mmu-miR-215	NM_001008542	NM_001008543	NM_001025571	NM_001025779	NM_001077499	NM_001081237	NM_001102430	NM_001111021	NM_001111022	NM_001111023	NM_001111274	NM_001111275	NM_001111276	NM_001141930	NM_001159548	NM_001159549	NM_001164198	NM_001164199	NM_001164200	NM_007872	NM_007930	NM_008468	NM_008667	NM_009655	NM_009821	NM_010264	NM_010512	NM_010833	NM_010847	NM_010864	NM_011100	NM_011323	NM_011799	NM_015734	NM_015794	NM_019814	NM_020043	NM_021309	NM_021518	NM_023465	NM_025335	NM_026499	NM_029802	NM_029869	NM_030168	NM_133906	NM_144825	NM_145148
miR-193/193b/193a-3p	mmu-miR-193/mmu-miR-193b	NM_001004367	NM_001024205	NM_001025600	NM_001033347	NM_001038703	NM_001039179	NM_001039180	NM_001039586	NM_001081049	NM_001081196	NM_001081267	NM_001081557	NM_001081567	NM_001083967	NM_001111289	NM_001111290	NM_001113389	NM_001114386	NM_001160139	NM_001160262	NM_001164197	NM_001166414	NM_001173506	NM_001199283	NM_001199284	NM_007890	NM_007961	NM_008904	NM_009158	NM_009416	NM_009670	NM_009671	NM_009700	NM_009951	NM_010050	NM_010518	NM_011086	NM_011265	NM_011578	NM_011866	NM_013685	NM_016739	NM_016846	NM_018770	NM_019724	NM_019914	NM_021284	NM_021412
miR-194	mmu-miR-194	NM_001007465	NM_001014288	NM_001033286	NM_001034030	NM_001037098	NM_001037221	NM_001038627	NM_001039138	NM_001039139	NM_001039179	NM_001039180	NM_001039184	NM_001040131	NM_001081195	NM_001081229	NM_001081267	NM_001081276	NM_001081359	NM_001081979	NM_001102423	NM_001102424	NM_001102425	NM_001109690	NM_001109691	NM_001110142	NM_001110203	NM_001110208	NM_001112721	NM_001113514	NM_001142918	NM_001142919	NM_001142920	NM_001142921	NM_001142922	NM_001142923	NM_001142924	NM_001145804	NM_001159351	NM_001159634	NM_001160261	NM_001160262	NM_001160368	NM_001162868	NM_001162869	NM_001163290	NM_001163433	NM_001163630	NM_001163631
miR-196abc	mmu-miR-196a/mmu-miR-196b	NM_001001335	NM_001001932	NM_001001986	NM_001013387	NM_001024468	NM_001024526	NM_001025156	NM_001038710	NM_001039089	NM_001039184	NM_001040106	NM_001080813	NM_001080927	NM_001080928	NM_001080948	NM_001081068	NM_001081419	NM_001083316	NM_001098227	NM_001109657	NM_001109873	NM_001110231	NM_001111076	NM_001114386	NM_001123386	NM_001134300	NM_001134902	NM_001136061	NM_001145977	NM_001159662	NM_001160139	NM_001160293	NM_001161822	NM_001164361	NM_001190786	NM_001190800	NM_007520	NM_007532	NM_007743	NM_007904	NM_008088	NM_008981	NM_009035	NM_009152	NM_009211	NM_009234	NM_009700	NM_009790
miR-199ab-5p	mmu-miR-199a-5p	NM_001001176	NM_001003815	NM_001003933	NM_001003934	NM_001006664	NM_001013391	NM_001024526	NM_001034097	NM_001038642	NM_001038993	NM_001042541	NM_001043354	NM_001078167	NM_001080948	NM_001081113	NM_001081225	NM_001081251	NM_001081267	NM_001081279	NM_001110231	NM_001111289	NM_001111290	NM_001113355	NM_001122675	NM_001122676	NM_001128151	NM_001142948	NM_001145820	NM_001159503	NM_001159505	NM_001159563	NM_001160293	NM_001161822	NM_001163633	NM_001163634	NM_001163643	NM_001166414	NM_001167988	NM_001173506	NM_001177464	NM_001197321	NM_001197322	NM_001200038	NM_001205157	NM_001205158	NM_007395	NM_007396	NM_007481
miR-200bc/429/548a	mmu-miR-200b/mmu-miR-200c/mmu-miR-429	NM_001001798	NM_001004761	NM_001005863	NM_001005864	NM_001005865	NM_001007154	NM_001014973	NM_001024604	NM_001025250	NM_001025257	NM_001025600	NM_001029877	NM_001033299	NM_001037136	NM_001037726	NM_001037863	NM_001038642	NM_001038703	NM_001038993	NM_001039179	NM_001039180	NM_001039184	NM_001039472	NM_001040106	NM_001042752	NM_001077265	NM_001077266	NM_001077267	NM_001077363	NM_001077499	NM_001077695	NM_001080548	NM_001080769	NM_001080798	NM_001080930	NM_001081037	NM_001081109	NM_001081113	NM_001081225	NM_001081229	NM_001081302	NM_001081319	NM_001081400	NM_001081979	NM_001083967	NM_001102455	NM_001102456	NM_001105245
miR-203	mmu-miR-203	NM_001001980	NM_001003717	NM_001004164	NM_001025192	NM_001025428	NM_001025429	NM_001025430	NM_001025947	NM_001031814	NM_001033167	NM_001033223	NM_001033273	NM_001033347	NM_001035854	NM_001038627	NM_001038993	NM_001039147	NM_001039181	NM_001039347	NM_001039354	NM_001040106	NM_001040396	NM_001045515	NM_001045523	NM_001048267	NM_001080780	NM_001080924	NM_001081058	NM_001081146	NM_001081430	NM_001081445	NM_001081977	NM_001081979	NM_001083316	NM_001085440	NM_001109684	NM_001109685	NM_001109750	NM_001110253	NM_001110796	NM_001111026	NM_001111027	NM_001111289	NM_001111290	NM_001113204	NM_001113383	NM_001113389	NM_001114386
miR-204/204b/211	mmu-miR-204/mmu-miR-211	NM_001003948	NM_001004357	NM_001033600	NM_001035532	NM_001035533	NM_001037726	NM_001040682	NM_001042541	NM_001043354	NM_001079883	NM_001080774	NM_001080775	NM_001080780	NM_001080924	NM_001080932	NM_001081088	NM_001081113	NM_001081225	NM_001081315	NM_001081343	NM_001081355	NM_001081400	NM_001081684	NM_001081685	NM_001081979	NM_001083967	NM_001085492	NM_001110350	NM_001110351	NM_001110827	NM_001110828	NM_001110829	NM_001110830	NM_001111026	NM_001111027	NM_001111289	NM_001111290	NM_001113331	NM_001114333	NM_001114386	NM_001122948	NM_001160235	NM_001160236	NM_001163007	NM_001163008	NM_001163024	NM_001163025	NM_001163513
miR-205/205ab	mmu-miR-205	NM_001005605	NM_001013391	NM_001013745	NM_001024205	NM_001025156	NM_001025309	NM_001025431	NM_001025600	NM_001039089	NM_001040396	NM_001042513	NM_001042514	NM_001042523	NM_001044371	NM_001080387	NM_001080798	NM_001080813	NM_001081049	NM_001081371	NM_001109873	NM_001128606	NM_001128607	NM_001130184	NM_001130185	NM_001130186	NM_001136260	NM_001145824	NM_001159361	NM_001159544	NM_001159548	NM_001159549	NM_001164167	NM_001164168	NM_001164580	NM_001167983	NM_001168501	NM_001168502	NM_001170430	NM_001170431	NM_001174107	NM_001176528	NM_001177302	NM_001177303	NM_001177379	NM_001177751	NM_001191051	NM_001195003	NM_001195004
miR-208ab/208ab-3p	mmu-miR-208a-3p/mmu-miR-208b	NM_001001932	NM_001014761	NM_001025779	NM_001034874	NM_001038642	NM_001040131	NM_001079814	NM_001079883	NM_001081170	NM_001081173	NM_001111016	NM_001123037	NM_001123038	NM_001160139	NM_001160368	NM_001162903	NM_001165948	NM_001171034	NM_001171035	NM_001171036	NM_007664	NM_007733	NM_007840	NM_008466	NM_008514	NM_008981	NM_009261	NM_009274	NM_009579	NM_009834	NM_011799	NM_011808	NM_011946	NM_013506	NM_013507	NM_015753	NM_015794	NM_015806	NM_018873	NM_019550	NM_019930	NM_021383	NM_021399	NM_023872	NM_024456	NM_026669	NM_026893	NM_027418
miR-210	mmu-miR-210	NM_001033276	NM_001177379	NM_011749	NM_028771	NM_130893	NM_175380	NM_175937	NM_177242
miR-214/761/3619-5p	mmu-miR-214/mmu-miR-761	NM_001003815	NM_001003918	NM_001004363	NM_001006664	NM_001025438	NM_001025439	NM_001025581	NM_001033276	NM_001033329	NM_001033347	NM_001034030	NM_001037221	NM_001037726	NM_001037846	NM_001037847	NM_001038653	NM_001038654	NM_001039586	NM_001039939	NM_001040106	NM_001042752	NM_001077712	NM_001079883	NM_001079908	NM_001079909	NM_001081039	NM_001081103	NM_001081400	NM_001081557	NM_001083927	NM_001083928	NM_001111026	NM_001111027	NM_001111289	NM_001111290	NM_001112697	NM_001128307	NM_001128308	NM_001136260	NM_001145804	NM_001146025	NM_001146026	NM_001146027	NM_001161420	NM_001163356	NM_001163433	NM_001164036	NM_001164037
miR-216a	mmu-miR-216a	NM_001001488	NM_001002268	NM_001033149	NM_001033210	NM_001033223	NM_001033430	NM_001033466	NM_001039354	NM_001042659	NM_001042752	NM_001045523	NM_001048177	NM_001080819	NM_001081196	NM_001081203	NM_001081293	NM_001081409	NM_001110231	NM_001113564	NM_001113565	NM_001113566	NM_001122843	NM_001145977	NM_001160293	NM_001163793	NM_001170907	NM_001177556	NM_001177557	NM_001177558	NM_001177559	NM_001177560	NM_001205219	NM_007896	NM_007937	NM_008395	NM_008413	NM_008538	NM_008684	NM_008783	NM_009010	NM_009127	NM_010160	NM_010250	NM_010683	NM_011104	NM_011749	NM_011772	NM_018814
miR-216b/216b-5p	mmu-miR-216b	NM_001025571	NM_001025615	NM_001033223	NM_001033430	NM_001033466	NM_001037136	NM_001039181	NM_001039184	NM_001039354	NM_001042659	NM_001042752	NM_001045523	NM_001077363	NM_001077496	NM_001077514	NM_001077515	NM_001079908	NM_001079909	NM_001081225	NM_001083967	NM_001110231	NM_001113325	NM_001114977	NM_001160293	NM_001164566	NM_001166414	NM_001195485	NM_001195486	NM_001195487	NM_007735	NM_007930	NM_007962	NM_008165	NM_008395	NM_008684	NM_008728	NM_008956	NM_008996	NM_009010	NM_009324	NM_009806	NM_009848	NM_010160	NM_010206	NM_010414	NM_010587	NM_010591	NM_010813
miR-217	mmu-miR-217	NM_001001798	NM_001005740	NM_001005748	NM_001013380	NM_001024205	NM_001033276	NM_001033300	NM_001033453	NM_001035532	NM_001035533	NM_001037863	NM_001039089	NM_001077514	NM_001077515	NM_001080548	NM_001080794	NM_001080795	NM_001080796	NM_001080797	NM_001081037	NM_001098230	NM_001098231	NM_001110239	NM_001111051	NM_001111052	NM_001111268	NM_001111272	NM_001112705	NM_001113389	NM_001122998	NM_001136260	NM_001145824	NM_001159349	NM_001159517	NM_001161618	NM_001164503	NM_001164580	NM_001166661	NM_001167885	NM_001167886	NM_001167887	NM_001170907	NM_001195538	NM_001195539	NM_001197147	NM_001199136	NM_001199137	NM_007396
miR-218/218a	mmu-miR-218	NM_001001885	NM_001001985	NM_001001986	NM_001003671	NM_001003672	NM_001003815	NM_001004357	NM_001005419	NM_001006664	NM_001007465	NM_001013390	NM_001014761	NM_001024468	NM_001024837	NM_001024955	NM_001029934	NM_001033173	NM_001033257	NM_001033347	NM_001034874	NM_001037098	NM_001038621	NM_001038701	NM_001038993	NM_001039090	NM_001043354	NM_001045515	NM_001077495	NM_001077499	NM_001079883	NM_001081045	NM_001081049	NM_001081113	NM_001081124	NM_001081279	NM_001081302	NM_001081315	NM_001081567	NM_001081979	NM_001083967	NM_001100451	NM_001110253	NM_001110783	NM_001111026	NM_001111027	NM_001111028	NM_001111051	NM_001111052
miR-219-5p/508/508-3p/4782-3p	mmu-miR-219-5p	NM_001001335	NM_001001986	NM_001025567	NM_001033962	NM_001038710	NM_001039138	NM_001039139	NM_001077499	NM_001077695	NM_001079849	NM_001080932	NM_001081056	NM_001081371	NM_001081373	NM_001083316	NM_001109873	NM_001110228	NM_001110229	NM_001110230	NM_001110231	NM_001110232	NM_001113331	NM_001115130	NM_001122758	NM_001134300	NM_001134829	NM_001145896	NM_001145897	NM_001146323	NM_001160292	NM_001160293	NM_001160368	NM_001163630	NM_001163631	NM_001163632	NM_001164361	NM_001164583	NM_001164584	NM_001164585	NM_001166385	NM_001170691	NM_001177379	NM_001177773	NM_001177774	NM_001195774	NM_008640	NM_008678	NM_008850
miR-221/222/222ab/1928	mmu-miR-221/mmu-miR-222/mmu-miR-1928	NM_001003918	NM_001004293	NM_001024205	NM_001037099	NM_001037737	NM_001037846	NM_001037847	NM_001039388	NM_001040106	NM_001077364	NM_001077514	NM_001077515	NM_001079849	NM_001080127	NM_001080128	NM_001080819	NM_001081045	NM_001081133	NM_001081567	NM_001083927	NM_001083928	NM_001083967	NM_001113517	NM_001114333	NM_001122963	NM_001136260	NM_001142918	NM_001142919	NM_001142920	NM_001142921	NM_001142922	NM_001142923	NM_001142924	NM_001145824	NM_001146025	NM_001146026	NM_001146027	NM_001160018	NM_001160019	NM_001161822	NM_001163024	NM_001163025	NM_001163754	NM_001164198	NM_001164199	NM_001164200	NM_001164580	NM_001165948
miR-223	mmu-miR-223	NM_001037846	NM_001037847	NM_001039472	NM_001043354	NM_001081119	NM_001081164	NM_001081216	NM_001081315	NM_001110231	NM_001112798	NM_001113414	NM_001113415	NM_001142655	NM_001145813	NM_001160293	NM_001163024	NM_001163025	NM_001168281	NM_001170537	NM_001177773	NM_001177774	NM_001177812	NM_001177813	NM_001177843	NM_001177844	NM_001190297	NM_001197321	NM_001197322	NM_007386	NM_008098	NM_009124	NM_009274	NM_009497	NM_009721	NM_010096	NM_010125	NM_010160	NM_010207	NM_010303	NM_010513	NM_010658	NM_011083	NM_011406	NM_011958	NM_013881	NM_019550	NM_019588	NM_019668
miR-338/338-3p	mmu-miR-338-3p	NM_001003918	NM_001005863	NM_001005864	NM_001005865	NM_001025093	NM_001033276	NM_001033347	NM_001037099	NM_001039138	NM_001039139	NM_001040106	NM_001048054	NM_001079830	NM_001081557	NM_001098836	NM_001098837	NM_001100451	NM_001112722	NM_001112723	NM_001145977	NM_001161456	NM_001161457	NM_001161458	NM_001163529	NM_001170537	NM_001173506	NM_001177556	NM_001177557	NM_001177558	NM_001177559	NM_001177560	NM_001177849	NM_001195632	NM_001204912	NM_007872	NM_008139	NM_009353	NM_009497	NM_009498	NM_009565	NM_009715	NM_011286	NM_011358	NM_011594	NM_011733	NM_011807	NM_011812	NM_011946
miR-375	mmu-miR-375	NM_001012518	NM_001014761	NM_001024205	NM_001024617	NM_001025428	NM_001025429	NM_001025430	NM_001025600	NM_001033606	NM_001048177	NM_001080780	NM_001080927	NM_001080928	NM_001081426	NM_001109686	NM_001109687	NM_001111268	NM_001113414	NM_001113415	NM_001113564	NM_001113565	NM_001113566	NM_001136061	NM_001136222	NM_001136260	NM_001159548	NM_001159549	NM_001164804	NM_001171147	NM_001177883	NM_001197147	NM_001199203	NM_001199204	NM_001199205	NM_007560	NM_007904	NM_008098	NM_008413	NM_009035	NM_009124	NM_009216	NM_009534	NM_009871	NM_010096	NM_010264	NM_010349	NM_010486	NM_010487
miR-383	mmu-miR-383	NM_001001176	NM_001040131	NM_001077514	NM_001077515	NM_001079830	NM_001081267	NM_001099624	NM_001109657	NM_001111021	NM_001111022	NM_001111023	NM_001111051	NM_001111052	NM_001159572	NM_001166456	NM_001166457	NM_001166458	NM_001167988	NM_001170907	NM_001190352	NM_001195538	NM_001195539	NM_008088	NM_009234	NM_009821	NM_010137	NM_010148	NM_010472	NM_010808	NM_011212	NM_013507	NM_016690	NM_018823	NM_019788	NM_019797	NM_019978	NM_021377	NM_023040	NM_026275	NM_026283	NM_026521	NM_027144	NM_027629	NM_028230	NM_028732	NM_029012	NM_029742	NM_053170
miR-425/425-5p/489	mmu-miR-425/mmu-miR-489	NM_001024205	NM_001025392	NM_001025393	NM_001033369	NM_001037221	NM_001037726	NM_001039472	NM_001048061	NM_001077265	NM_001077266	NM_001077267	NM_001081196	NM_001081267	NM_001081426	NM_001081445	NM_001100451	NM_001109690	NM_001109691	NM_001111030	NM_001111274	NM_001111275	NM_001111276	NM_001113204	NM_001113389	NM_001159544	NM_001160214	NM_001163433	NM_001163643	NM_001164268	NM_001164663	NM_001167885	NM_001167886	NM_001167887	NM_001177379	NM_007516	NM_007890	NM_009196	NM_009582	NM_009670	NM_009952	NM_010111	NM_010237	NM_010448	NM_010512	NM_011276	NM_011650	NM_011749	NM_016792
miR-451	mmu-miR-451	NM_001170912	NM_001170913	NM_008194	NM_181853	NM_212444
miR-490-3p	mmu-miR-490-3p	NM_001002268	NM_001013390	NM_001024205	NM_001039546	NM_001040187	NM_001048061	NM_001113423	NM_001113514	NM_001135151	NM_001135152	NM_001164566	NM_001191004	NM_001193266	NM_001205214	NM_001205215	NM_001205216	NM_008379	NM_009261	NM_009536	NM_010448	NM_011112	NM_011305	NM_011306	NM_011399	NM_024288	NM_025884	NM_026302	NM_026375	NM_028534	NM_030145	NM_030235	NM_053099	NM_053263	NM_133721	NM_133819	NM_133975	NM_144808	NM_144882	NM_146090	NM_146130	NM_152806	NM_153567	NM_182939	NM_197985	NM_199080	NM_207010
miR-499-5p	mmu-miR-499	NM_001001932	NM_001004357	NM_001014761	NM_001025093	NM_001025779	NM_001033286	NM_001034874	NM_001038642	NM_001040131	NM_001079814	NM_001079824	NM_001079844	NM_001079849	NM_001079883	NM_001081170	NM_001081173	NM_001081237	NM_001081979	NM_001083342	NM_001110231	NM_001111016	NM_001122758	NM_001123037	NM_001123038	NM_001128086	NM_001130184	NM_001130185	NM_001130186	NM_001146025	NM_001146026	NM_001146027	NM_001159351	NM_001160139	NM_001160293	NM_001160368	NM_001162903	NM_001165948	NM_001170981	NM_001170982	NM_001170983	NM_001170984	NM_001171034	NM_001171035	NM_001171036	NM_001177396	NM_001177397	NM_001177398	NM_001195632
miR-503	mmu-miR-503	NM_001001986	NM_001003671	NM_001003672	NM_001010825	NM_001024205	NM_001024955	NM_001033257	NM_001033600	NM_001038627	NM_001039184	NM_001043354	NM_001077495	NM_001077499	NM_001079883	NM_001080780	NM_001081049	NM_001081098	NM_001081229	NM_001081635	NM_001081636	NM_001097644	NM_001099624	NM_001111026	NM_001111027	NM_001134300	NM_001145824	NM_001160139	NM_001163660	NM_001164237	NM_001166414	NM_001170855	NM_001177713	NM_001195065	NM_001195066	NM_001195096	NM_001205043	NM_001205044	NM_007632	NM_007766	NM_007767	NM_007917	NM_008037	NM_008466	NM_008914	NM_008924	NM_009194	NM_009758	NM_009822
miR-551a	mmu-miR-551b	NM_145525	NM_181039
miR-186	mmu-miR-186	NM_001001986	NM_001003717	NM_001004357	NM_001005740	NM_001005748	NM_001007154	NM_001018042	NM_001024458	NM_001025431	NM_001033167	NM_001033238	NM_001033268	NM_001033285	NM_001033329	NM_001033600	NM_001037221	NM_001042623	NM_001042671	NM_001044740	NM_001045523	NM_001077712	NM_001079883	NM_001080755	NM_001080932	NM_001081045	NM_001081164	NM_001081196	NM_001081203	NM_001081229	NM_001081395	NM_001081557	NM_001081684	NM_001081685	NM_001098425	NM_001102444	NM_001109684	NM_001109685	NM_001111026	NM_001111027	NM_001111274	NM_001111275	NM_001111276	NM_001113209	NM_001113210	NM_001114140	NM_001114334	NM_001128169	NM_001128170
miR-320abcd/4429	mmu-miR-320	NM_001001980	NM_001005507	NM_001008542	NM_001008543	NM_001009949	NM_001024955	NM_001029850	NM_001035226	NM_001035532	NM_001035533	NM_001037725	NM_001039081	NM_001039347	NM_001077364	NM_001077495	NM_001077712	NM_001080927	NM_001080928	NM_001080999	NM_001081000	NM_001081058	NM_001081119	NM_001081227	NM_001081267	NM_001081363	NM_001081979	NM_001083320	NM_001111021	NM_001111022	NM_001111023	NM_001111026	NM_001111027	NM_001111274	NM_001111275	NM_001111276	NM_001111289	NM_001111290	NM_001112705	NM_001113564	NM_001113565	NM_001113566	NM_001122604	NM_001122605	NM_001122667	NM_001122675	NM_001122676	NM_001128094	NM_001128096
miR-495/1192	mmu-miR-495/mmu-miR-1192	NM_001001980	NM_001003918	NM_001004761	NM_001007465	NM_001013391	NM_001013806	NM_001014288	NM_001017525	NM_001024205	NM_001024617	NM_001025312	NM_001025392	NM_001025393	NM_001025571	NM_001025608	NM_001025779	NM_001029934	NM_001029982	NM_001033268	NM_001033276	NM_001033330	NM_001033347	NM_001037098	NM_001037221	NM_001037846	NM_001037847	NM_001038627	NM_001039089	NM_001039184	NM_001040682	NM_001042485	NM_001042592	NM_001042752	NM_001044386	NM_001077712	NM_001078167	NM_001080780	NM_001080964	NM_001081045	NM_001081049	NM_001081098	NM_001081141	NM_001081196	NM_001081225	NM_001081229	NM_001081251	NM_001081279	NM_001081344
miR-543	mmu-miR-543	NM_001001176	NM_001001335	NM_001001932	NM_001003671	NM_001003672	NM_001005506	NM_001005507	NM_001008542	NM_001008543	NM_001013028	NM_001013391	NM_001013806	NM_001014288	NM_001014761	NM_001025093	NM_001025431	NM_001033223	NM_001033238	NM_001033369	NM_001033600	NM_001033634	NM_001037099	NM_001037737	NM_001038637	NM_001039089	NM_001039138	NM_001039139	NM_001039354	NM_001039515	NM_001040682	NM_001042752	NM_001043354	NM_001044386	NM_001080927	NM_001080928	NM_001080932	NM_001081049	NM_001081203	NM_001081249	NM_001081361	NM_001081400	NM_001081426	NM_001081684	NM_001081685	NM_001082483	NM_001083967	NM_001098810	NM_001110231
miR-224	mmu-miR-224	NM_001013391	NM_001024205	NM_001024617	NM_001025309	NM_001033430	NM_001033600	NM_001038710	NM_001039388	NM_001048054	NM_001081315	NM_001083120	NM_001083121	NM_001085492	NM_001110791	NM_001113209	NM_001113210	NM_001114977	NM_001115130	NM_001136260	NM_001142918	NM_001142919	NM_001142920	NM_001142921	NM_001142922	NM_001142923	NM_001142924	NM_001145824	NM_001159595	NM_001160139	NM_001163505	NM_001164186	NM_001164671	NM_001164672	NM_001166138	NM_001170907	NM_001177841	NM_001197147	NM_007870	NM_007930	NM_008150	NM_008298	NM_008634	NM_008680	NM_008687	NM_009120	NM_009333	NM_009383	NM_009441
miR-382	mmu-miR-382	NM_001001986	NM_001004761	NM_001014973	NM_001025431	NM_001033268	NM_001038627	NM_001038701	NM_001077695	NM_001077712	NM_001078167	NM_001080924	NM_001081058	NM_001081203	NM_001097644	NM_001102430	NM_001134300	NM_001136240	NM_001162925	NM_001162926	NM_001163780	NM_001190786	NM_001190800	NM_007520	NM_007733	NM_008071	NM_008678	NM_009840	NM_010299	NM_011889	NM_016985	NM_018805	NM_018872	NM_019550	NM_019724	NM_019987	NM_020007	NM_020259	NM_021377	NM_021465	NM_023844	NM_025668	NM_025937	NM_026155	NM_026420	NM_026470	NM_026893	NM_027118	NM_027144
miR-590-3p	mmu-miR-590-3p	NM_001001881	NM_001003918	NM_001005423	NM_001017427	NM_001033173	NM_001033257	NM_001033268	NM_001033279	NM_001033430	NM_001033634	NM_001033713	NM_001035532	NM_001035533	NM_001037726	NM_001039081	NM_001039106	NM_001039351	NM_001039352	NM_001039353	NM_001040395	NM_001042607	NM_001042719	NM_001044719	NM_001048061	NM_001077363	NM_001077695	NM_001077712	NM_001078167	NM_001079849	NM_001080798	NM_001081058	NM_001081068	NM_001081146	NM_001081216	NM_001081276	NM_001081287	NM_001081293	NM_001081979	NM_001083342	NM_001085410	NM_001102458	NM_001103165	NM_001103166	NM_001103177	NM_001103178	NM_001103181	NM_001109626	NM_001109628
miR-329/329ab/362-3p	mmu-miR-329/mmu-miR-362-3p	NM_001003671	NM_001003672	NM_001003898	NM_001003899	NM_001005863	NM_001005864	NM_001005865	NM_001008545	NM_001008546	NM_001024205	NM_001033268	NM_001033276	NM_001033306	NM_001037136	NM_001037761	NM_001037764	NM_001039000	NM_001039939	NM_001079883	NM_001080798	NM_001081037	NM_001081242	NM_001081548	NM_001109657	NM_001109690	NM_001109691	NM_001111268	NM_001112739	NM_001112798	NM_001113564	NM_001113565	NM_001113566	NM_001144855	NM_001145824	NM_001146349	NM_001162903	NM_001163024	NM_001163025	NM_001163643	NM_001164198	NM_001164199	NM_001164200	NM_001166385	NM_001173506	NM_001199105	NM_007766	NM_007767	NM_007896
miR-376c/741-5p	mmu-miR-376c	NM_001014288	NM_001033348	NM_001037726	NM_001037737	NM_001077514	NM_001077515	NM_001080930	NM_001081195	NM_001081216	NM_001109626	NM_001109628	NM_001145886	NM_001145887	NM_001161420	NM_001164491	NM_001164805	NM_001168297	NM_001170669	NM_001177881	NM_001177882	NM_001177955	NM_001177956	NM_001177957	NM_001177958	NM_001177959	NM_001177960	NM_001177961	NM_001177962	NM_007917	NM_008304	NM_009124	NM_009234	NM_009260	NM_009384	NM_009655	NM_009697	NM_009709	NM_009788	NM_009866	NM_009952	NM_010437	NM_010513	NM_011211	NM_011235	NM_011276	NM_011946	NM_011995	NM_013625
miR-28-5p/708/1407/1653/3139	mmu-miR-28/mmu-miR-708	NM_001001986	NM_001033330	NM_001081203	NM_001081242	NM_001110783	NM_001134300	NM_001146180	NM_001159517	NM_001164580	NM_007697	NM_007872	NM_008775	NM_009497	NM_010923	NM_011020	NM_015774	NM_015794	NM_016769	NM_016859	NM_018765	NM_019827	NM_021284	NM_024452	NM_024457	NM_028860	NM_029999	NM_030563	NM_031158	NM_033562	NM_133683	NM_134150	NM_139141	NM_144530	NM_144800	NM_144866	NM_145383	NM_148932	NM_153743	NM_172517	NM_172600	NM_173413	NM_180960
miR-296-3p	mmu-miR-296-3p	NM_001163793	NM_001177379	NM_007387	NM_007697	NM_008409	NM_010813	NM_133236	NM_175266	NM_175937
miR-154/872	mmu-miR-154	NM_001005863	NM_001005864	NM_001005865	NM_001039138	NM_001039139	NM_001039482	NM_001039551	NM_001040695	NM_001081979	NM_001113389	NM_001159492	NM_001160016	NM_001160017	NM_001163007	NM_001163008	NM_001165954	NM_001165955	NM_001165956	NM_001167885	NM_001167886	NM_001167887	NM_001169576	NM_001169577	NM_001172068	NM_001172069	NM_001172070	NM_001172071	NM_001177955	NM_001177956	NM_001177957	NM_001177958	NM_001177959	NM_001177960	NM_001177961	NM_001177962	NM_007872	NM_007890	NM_008142	NM_009459	NM_009517	NM_009758	NM_010788	NM_011544	NM_011800	NM_015753	NM_019668	NM_019743	NM_021518
miR-411	mmu-miR-411	NM_001033634	NM_001040131	NM_001079824	NM_001099624	NM_001111026	NM_001111027	NM_001115076	NM_001159603	NM_001159604	NM_001159605	NM_001159606	NM_001164580	NM_008667	NM_009308	NM_009822	NM_011898	NM_013507	NM_013672	NM_016676	NM_023526	NM_024454	NM_025817	NM_025967	NM_026917	NM_030722	NM_144812	NM_177047	NM_177124	NM_177782
miR-300/381/539-3p	mmu-miR-381/mmu-miR-539-3p	NM_001001881	NM_001001932	NM_001003815	NM_001003918	NM_001004761	NM_001005475	NM_001005740	NM_001005748	NM_001006664	NM_001013391	NM_001024205	NM_001033430	NM_001033606	NM_001035226	NM_001037726	NM_001037846	NM_001037847	NM_001038642	NM_001039081	NM_001039090	NM_001039106	NM_001039150	NM_001039151	NM_001039181	NM_001039351	NM_001039352	NM_001039353	NM_001039939	NM_001040106	NM_001040131	NM_001042719	NM_001043354	NM_001077265	NM_001077266	NM_001077267	NM_001077514	NM_001077515	NM_001078167	NM_001079844	NM_001079883	NM_001080706	NM_001080927	NM_001080928	NM_001081013	NM_001081045	NM_001081049	NM_001081146	NM_001081183
miR-875-5p	mmu-miR-875-5p	NM_001024205	NM_001037221	NM_001040187	NM_001077712	NM_001111026	NM_001111027	NM_001113414	NM_001113415	NM_001114386	NM_001163433	NM_001190352	NM_008850	NM_009124	NM_009822	NM_010096	NM_011104	NM_011512	NM_011946	NM_013918	NM_018888	NM_019425	NM_019648	NM_021465	NM_025793	NM_026484	NM_028966	NM_029850	NM_031881	NM_053099	NM_133748	NM_144954	NM_145398	NM_152806	NM_173868	NM_175226	NM_199080
miR-410/344de/344b-1-3p	mmu-miR-410/mmu-miR-344d/mmu-miR-344e	NM_001001986	NM_001003909	NM_001013391	NM_001014761	NM_001024205	NM_001025309	NM_001025572	NM_001025577	NM_001033319	NM_001033369	NM_001033430	NM_001033606	NM_001033713	NM_001037221	NM_001037846	NM_001037847	NM_001038993	NM_001039079	NM_001040131	NM_001044386	NM_001048267	NM_001079883	NM_001080548	NM_001081016	NM_001081109	NM_001081119	NM_001081287	NM_001081343	NM_001081419	NM_001081567	NM_001083967	NM_001085492	NM_001085495	NM_001099624	NM_001111026	NM_001111027	NM_001111030	NM_001111274	NM_001111275	NM_001111276	NM_001113209	NM_001113210	NM_001113529	NM_001113569	NM_001115130	NM_001134300	NM_001136222	NM_001141930
miR-487b	mmu-miR-487b	NM_023672	NM_025994	NM_133236	NM_198438
miR-299/299-3p/3563-3p	mmu-miR-299	NM_001024458	NM_001037846	NM_001037847	NM_001081409	NM_001102444	NM_001113414	NM_001113415	NM_001163663	NM_001166385	NM_001169576	NM_001169577	NM_001195003	NM_001195004	NM_001204915	NM_008402	NM_008679	NM_009239	NM_009459	NM_009986	NM_010096	NM_010141	NM_011595	NM_013457	NM_018878	NM_020606	NM_024287	NM_026110	NM_027315	NM_028082	NM_138589	NM_153055	NM_174998	NM_177619	NM_178606
miR-335/335-5p	mmu-miR-335-5p	NM_001001335	NM_001001881	NM_001025312	NM_001033369	NM_001039184	NM_001039939	NM_001079883	NM_001080548	NM_001081037	NM_001081298	NM_001110827	NM_001110828	NM_001110829	NM_001110830	NM_001111030	NM_001114977	NM_001130008	NM_001145804	NM_001163688	NM_001163703	NM_001164361	NM_001168578	NM_001177323	NM_008980	NM_009866	NM_011192	NM_011276	NM_011946	NM_013672	NM_015753	NM_018768	NM_019927	NM_019942	NM_020493	NM_021377	NM_021399	NM_021459	NM_023314	NM_023852	NM_025590	NM_025703	NM_025985	NM_026102	NM_026476	NM_027652	NM_028108	NM_028943	NM_029457
miR-873	mmu-miR-873	NM_001013745	NM_001024205	NM_001025192	NM_001031814	NM_001033348	NM_001039088	NM_001039181	NM_001039515	NM_001079830	NM_001080819	NM_001080930	NM_001080932	NM_001081979	NM_001083110	NM_001083927	NM_001083928	NM_001110228	NM_001110229	NM_001110230	NM_001110231	NM_001110232	NM_001113423	NM_001160139	NM_001160292	NM_001160293	NM_001161624	NM_001163643	NM_001164078	NM_001164079	NM_001164580	NM_001165948	NM_001166414	NM_001168501	NM_001168502	NM_001170978	NM_001177841	NM_007487	NM_007631	NM_007840	NM_007922	NM_008210	NM_008652	NM_008728	NM_008770	NM_008853	NM_008855	NM_009261	NM_009389
miR-125a-3p/1554	mmu-miR-125a-3p	NM_001024205	NM_001033167	NM_001033393	NM_001034030	NM_001037177	NM_001037178	NM_001080769	NM_001081567	NM_001103165	NM_001103166	NM_001112798	NM_001159634	NM_001163671	NM_001163672	NM_001163746	NM_001164639	NM_001174073	NM_007688	NM_008741	NM_009158	NM_009261	NM_009289	NM_009297	NM_009597	NM_009739	NM_010093	NM_010718	NM_010947	NM_011042	NM_011406	NM_011595	NM_011780	NM_011949	NM_016961	NM_019540	NM_023371	NM_025670	NM_025818	NM_025937	NM_028352	NM_029669	NM_029763	NM_029879	NM_144825	NM_153393	NM_153552	NM_172300	NM_172661
miR-339b/339-5p/3586-5p	mmu-miR-339-5p	NM_001001176	NM_001004293	NM_001025392	NM_001025393	NM_001033254	NM_001042485	NM_001081049	NM_001110231	NM_001111026	NM_001111027	NM_001145854	NM_001160293	NM_001160316	NM_001160317	NM_001160318	NM_001166456	NM_001166458	NM_001167988	NM_001168622	NM_001191004	NM_007896	NM_008037	NM_009148	NM_009744	NM_009754	NM_009806	NM_009822	NM_010028	NM_010160	NM_010228	NM_010923	NM_011063	NM_011200	NM_013723	NM_020588	NM_024457	NM_025481	NM_025788	NM_025852	NM_028133	NM_030138	NM_030145	NM_133206	NM_134086	NM_144851	NM_146137	NM_153787	NM_172300
miR-615-3p	mmu-miR-615-3p
miR-370	mmu-miR-370	NM_001024205	NM_001025312	NM_001025779	NM_001033279	NM_001037221	NM_001040106	NM_001044383	NM_001044719	NM_001048061	NM_001077499	NM_001079830	NM_001081049	NM_001109626	NM_001109628	NM_001110196	NM_001110197	NM_001110198	NM_001111021	NM_001111022	NM_001111023	NM_001111026	NM_001111027	NM_001136260	NM_001142781	NM_001142950	NM_001146180	NM_001159544	NM_001160316	NM_001160317	NM_001160318	NM_001163433	NM_001166249	NM_001166251	NM_001168277	NM_001172136	NM_001173505	NM_001197147	NM_001199141	NM_007478	NM_007896	NM_008612	NM_008986	NM_009178	NM_009371	NM_009379	NM_009456	NM_009670	NM_009700
miR-486-5p/3107	mmu-miR-486/mmu-miR-3107	NM_001001326	NM_001024955	NM_001033270	NM_001038701	NM_001039184	NM_001040106	NM_001077495	NM_001098836	NM_001098837	NM_001110231	NM_001113389	NM_001113423	NM_001160293	NM_001165954	NM_001165955	NM_001165956	NM_007890	NM_008071	NM_010160	NM_010250	NM_013635	NM_016803	NM_018823	NM_018826	NM_020265	NM_020493	NM_021377	NM_021420	NM_026348	NM_028076	NM_029811	NM_133957	NM_153413	NM_153421	NM_153567	NM_177739	NM_177762	NM_178267	NM_178406	NM_198710
miR-127/127-3p	mmu-miR-127	NM_001077499	NM_001190703	NM_001190704	NM_001190705	NM_010052	NM_011323	NM_027166	NM_198625
miR-290-5p/292-5p/371-5p/293	mmu-miR-290-5p/mmu-miR-292-5p	NM_001013753	NM_001014973	NM_001029877	NM_001033253	NM_001033276	NM_001033606	NM_001035226	NM_001045523	NM_001079830	NM_001081068	NM_001081225	NM_001081293	NM_001081409	NM_001110196	NM_001110197	NM_001110198	NM_001110231	NM_001113325	NM_001122667	NM_001128169	NM_001128170	NM_001128171	NM_001136222	NM_001146025	NM_001146026	NM_001146027	NM_001159351	NM_001159544	NM_001159942	NM_001160293	NM_001161338	NM_001164792	NM_001165948	NM_001167885	NM_001167886	NM_001167887	NM_001170552	NM_001170907	NM_001195003	NM_001195004	NM_001204915	NM_007525	NM_008165	NM_008306	NM_008443	NM_008538	NM_008667	NM_009032
miR-342-3p	mmu-miR-342-3p	NM_001025567	NM_001033276	NM_001034168	NM_001042487	NM_001042488	NM_001042752	NM_001077695	NM_001080755	NM_001080924	NM_001080930	NM_001081049	NM_001083316	NM_001109750	NM_001111026	NM_001111027	NM_001113529	NM_001145804	NM_001164078	NM_001164079	NM_001164272	NM_001164791	NM_001164818	NM_001167885	NM_001167886	NM_001167887	NM_001168297	NM_001170643	NM_001184706	NM_001184708	NM_001184709	NM_001184710	NM_001184711	NM_007743	NM_007778	NM_007783	NM_007983	NM_008002	NM_008037	NM_008678	NM_008684	NM_009743	NM_009822	NM_010028	NM_010048	NM_011035	NM_011058	NM_011585	NM_011889
miR-136	mmu-miR-136	NM_001005475	NM_001031814	NM_001033268	NM_001039080	NM_001042659	NM_001044740	NM_001048267	NM_001080780	NM_001081445	NM_001109690	NM_001109691	NM_001113204	NM_001113478	NM_001114664	NM_001163283	NM_001163284	NM_001163671	NM_001163672	NM_001164268	NM_001172096	NM_001172097	NM_001177379	NM_001204912	NM_007514	NM_007625	NM_007891	NM_007922	NM_008098	NM_008904	NM_009062	NM_009146	NM_009360	NM_009829	NM_010518	NM_011169	NM_011235	NM_011889	NM_013526	NM_016961	NM_018788	NM_018829	NM_019711	NM_019743	NM_019914	NM_020259	NM_022721	NM_024222	NM_025292
miR-326/330/330-5p	mmu-miR-326/mmu-miR-330	NM_001001881	NM_001003815	NM_001006664	NM_001017525	NM_001025431	NM_001026214	NM_001036684	NM_001037758	NM_001038658	NM_001039154	NM_001040106	NM_001077363	NM_001081146	NM_001081979	NM_001083342	NM_001109873	NM_001110231	NM_001110827	NM_001110828	NM_001110829	NM_001110830	NM_001111059	NM_001112697	NM_001113514	NM_001114386	NM_001134459	NM_001134460	NM_001134461	NM_001145820	NM_001160293	NM_001160316	NM_001160317	NM_001160318	NM_001163760	NM_001163761	NM_001164155	NM_001164566	NM_001164885	NM_001166506	NM_001166507	NM_001171000	NM_001171001	NM_001190409	NM_001204129	NM_001204130	NM_007537	NM_007575	NM_007647
miR-378/422a/378bcdefhi	mmu-miR-378	NM_001005475	NM_001024205	NM_001039388	NM_001039710	NM_001077499	NM_001081203	NM_001081332	NM_001081381	NM_001111274	NM_001111275	NM_001111276	NM_001113389	NM_001113573	NM_001113574	NM_001114664	NM_001163734	NM_001164290	NM_001164291	NM_001164292	NM_001164293	NM_001164294	NM_001164295	NM_001199122	NM_007537	NM_007890	NM_008468	NM_009120	NM_010028	NM_010512	NM_010513	NM_011112	NM_011323	NM_013663	NM_023248	NM_023336	NM_023587	NM_023755	NM_024192	NM_025745	NM_025817	NM_026424	NM_026893	NM_026993	NM_027626	NM_028244	NM_028523	NM_029869	NM_029888
miR-149	mmu-miR-149	NM_001001335	NM_001003815	NM_001004357	NM_001006664	NM_001025372	NM_001029877	NM_001033276	NM_001033466	NM_001038621	NM_001039000	NM_001040106	NM_001044383	NM_001048054	NM_001081170	NM_001081315	NM_001081320	NM_001083316	NM_001110140	NM_001110783	NM_001112798	NM_001114332	NM_001145779	NM_001145804	NM_001159548	NM_001159549	NM_001163554	NM_001163555	NM_001163556	NM_001164155	NM_001164361	NM_001168578	NM_001170485	NM_001170486	NM_001170866	NM_001170867	NM_001170868	NM_001170978	NM_001190974	NM_001190975	NM_001195003	NM_001195004	NM_001195632	NM_007407	NM_007537	NM_007930	NM_007983	NM_008442	NM_008884
miR-494	mmu-miR-494	NM_001004367	NM_001013028	NM_001025608	NM_001033369	NM_001033634	NM_001048206	NM_001077514	NM_001077515	NM_001081049	NM_001081146	NM_001081251	NM_001081276	NM_001081344	NM_001081360	NM_001081394	NM_001093759	NM_001093760	NM_001110231	NM_001110239	NM_001111030	NM_001113209	NM_001113210	NM_001113354	NM_001114096	NM_001114097	NM_001114361	NM_001114362	NM_001128151	NM_001134459	NM_001134460	NM_001134461	NM_001134465	NM_001134829	NM_001145830	NM_001159548	NM_001159549	NM_001159637	NM_001159964	NM_001160293	NM_001160368	NM_001161769	NM_001161770	NM_001166623	NM_001167883	NM_001167981	NM_001170978	NM_001171187	NM_001177556
miR-504/4725-5p	mmu-miR-504	NM_001004367	NM_001035532	NM_001035533	NM_001037737	NM_001037846	NM_001037847	NM_001042623	NM_001099637	NM_001110827	NM_001110828	NM_001110829	NM_001110830	NM_001145977	NM_001159548	NM_001159549	NM_001159634	NM_001162903	NM_001162941	NM_001162942	NM_001195632	NM_001199141	NM_007697	NM_007735	NM_007905	NM_008850	NM_009649	NM_009709	NM_010264	NM_010551	NM_010813	NM_011049	NM_011176	NM_011201	NM_011814	NM_013785	NM_016714	NM_018823	NM_021296	NM_021423	NM_021491	NM_025590	NM_028082	NM_028447	NM_053104	NM_133838	NM_133957	NM_144516	NM_145955
miR-539/539-5p	mmu-miR-539-5p	NM_001005863	NM_001005864	NM_001005865	NM_001013367	NM_001024526	NM_001025309	NM_001025428	NM_001025429	NM_001025430	NM_001033173	NM_001033285	NM_001033422	NM_001033475	NM_001035532	NM_001035533	NM_001037719	NM_001037758	NM_001038701	NM_001038999	NM_001039045	NM_001039079	NM_001039106	NM_001039347	NM_001042719	NM_001080948	NM_001081016	NM_001081080	NM_001081152	NM_001081360	NM_001097644	NM_001103165	NM_001103166	NM_001109747	NM_001113209	NM_001113210	NM_001113325	NM_001114333	NM_001114977	NM_001115076	NM_001134829	NM_001142655	NM_001145821	NM_001145824	NM_001146031	NM_001146161	NM_001159564	NM_001159573	NM_001159574
miR-485-5p/1698/1703/1962	mmu-miR-485/mmu-miR-1962	NM_001001885	NM_001025372	NM_001033174	NM_001038621	NM_001042674	NM_001045863	NM_001045864	NM_001077499	NM_001081170	NM_001081319	NM_001109690	NM_001109691	NM_001110218	NM_001113355	NM_001135151	NM_001135152	NM_001144855	NM_001166024	NM_001166456	NM_001166458	NM_001166644	NM_001170966	NM_001177609	NM_001177610	NM_001193659	NM_001193660	NM_001193661	NM_007407	NM_008548	NM_008904	NM_009261	NM_010017	NM_011035	NM_011323	NM_011665	NM_013584	NM_016860	NM_018811	NM_018814	NM_018871	NM_019733	NM_021427	NM_021885	NM_022890	NM_023854	NM_024191	NM_025482	NM_025578
miR-202-3p	mmu-miR-202-3p	NM_001001176	NM_001001335	NM_001001986	NM_001002005	NM_001014288	NM_001024468	NM_001025431	NM_001033167	NM_001033257	NM_001033270	NM_001033273	NM_001033422	NM_001037136	NM_001037846	NM_001037847	NM_001038637	NM_001038710	NM_001038993	NM_001039080	NM_001039388	NM_001039472	NM_001039692	NM_001040106	NM_001042487	NM_001042488	NM_001042592	NM_001048054	NM_001077499	NM_001079830	NM_001080769	NM_001081037	NM_001081057	NM_001081119	NM_001081320	NM_001081344	NM_001081430	NM_001110140	NM_001110850	NM_001110853	NM_001110854	NM_001110855	NM_001110856	NM_001110857	NM_001110858	NM_001110859	NM_001111274	NM_001111275	NM_001111276
miR-496	mmu-miR-496	NM_001003909	NM_001025192	NM_001110140	NM_001163290	NM_001166414	NM_001177713	NM_007664	NM_007697	NM_008259	NM_008839	NM_008882	NM_009721	NM_011265	NM_019790	NM_019930	NM_020493	NM_021434	NM_023341	NM_024237	NM_027007	NM_027629	NM_080287	NM_138589	NM_175400	NM_175475	NM_177171	NM_177412	NM_207706
miR-324-5p	mmu-miR-324-5p	NM_001014288	NM_001037846	NM_001037847	NM_001044386	NM_001081203	NM_001081430	NM_001109684	NM_001109685	NM_001146025	NM_001146026	NM_001146027	NM_001160016	NM_001160017	NM_001161618	NM_001174107	NM_008142	NM_009072	NM_009234	NM_009677	NM_010167	NM_010795	NM_011192	NM_011211	NM_011768	NM_011889	NM_012027	NM_013672	NM_018823	NM_019743	NM_020270	NM_025481	NM_027395	NM_027807	NM_028082	NM_028758	NM_029348	NM_031169	NM_053099	NM_057172	NM_133957	NM_134064	NM_172443	NM_173437	NM_175127	NM_175388	NM_175400	NM_178648	NM_201245
miR-185/882/3473/4306/4644	mmu-miR-185/mmu-miR-882/mmu-miR-3473	NM_001001335	NM_001005507	NM_001007574	NM_001025438	NM_001025439	NM_001033165	NM_001033276	NM_001043354	NM_001081011	NM_001085492	NM_001103177	NM_001103178	NM_001159965	NM_001159966	NM_001159967	NM_001159968	NM_001160256	NM_001160257	NM_001162941	NM_001162942	NM_001164361	NM_001168557	NM_001169576	NM_001169577	NM_001177379	NM_007525	NM_007930	NM_008445	NM_008850	NM_008924	NM_008981	NM_009120	NM_009459	NM_009671	NM_010142	NM_010487	NM_011212	NM_011807	NM_017463	NM_019914	NM_021383	NM_021530	NM_023813	NM_023876	NM_023884	NM_024186	NM_024272	NM_027748
miR-876-5p/3167	mmu-miR-876-5p	NM_001033257	NM_001033270	NM_001033600	NM_001039179	NM_001039180	NM_001081037	NM_001081152	NM_001081229	NM_001081293	NM_001103156	NM_001103157	NM_001109873	NM_001122948	NM_001146298	NM_001164791	NM_001177371	NM_001177372	NM_001177374	NM_001177379	NM_001177705	NM_001193266	NM_001195065	NM_001195066	NM_001195096	NM_001195268	NM_001197046	NM_001199283	NM_001199284	NM_001205043	NM_001205044	NM_007589	NM_009124	NM_009320	NM_009824	NM_011547	NM_011804	NM_011946	NM_013490	NM_016805	NM_018744	NM_018768	NM_018814	NM_019477	NM_019813	NM_021524	NM_021878	NM_025301	NM_025745
miR-379/1193-5p/3529	mmu-miR-379/mmu-miR-1193-5p	NM_001013753	NM_001033347	NM_001033422	NM_001040106	NM_001081098	NM_001081116	NM_001081229	NM_001097644	NM_001134829	NM_001199136	NM_001199137	NM_010513	NM_013526	NM_018814	NM_018823	NM_027315	NM_030706	NM_130893	NM_133957	NM_144812	NM_172266	NM_176954	NM_177124	NM_177739	NM_177762	NM_181278
miR-505/505-3p	mmu-miR-505-3p	NM_001001881	NM_001025600	NM_001029934	NM_001033634	NM_001037221	NM_001079814	NM_001079844	NM_001080924	NM_001110499	NM_001110500	NM_001112798	NM_001136060	NM_001145804	NM_001159349	NM_001159548	NM_001159549	NM_001162537	NM_001162950	NM_001163433	NM_001167920	NM_001170555	NM_001170556	NM_001177374	NM_001177379	NM_001198886	NM_007597	NM_008741	NM_008885	NM_009592	NM_009974	NM_010075	NM_010123	NM_010148	NM_010264	NM_011385	NM_011406	NM_011821	NM_013625	NM_015794	NM_016868	NM_017463	NM_018770	NM_019706	NM_019724	NM_021530	NM_023214	NM_025757	NM_026144
miR-346	mmu-miR-346	NM_001001980	NM_001033276	NM_001037098	NM_001037726	NM_001037846	NM_001037847	NM_001081016	NM_001081146	NM_001110827	NM_001110828	NM_001110829	NM_001110830	NM_001122822	NM_001134459	NM_001134460	NM_001134461	NM_001139503	NM_001139504	NM_001145921	NM_001145922	NM_001159634	NM_001159662	NM_008008	NM_008538	NM_009744	NM_009951	NM_009952	NM_010637	NM_011512	NM_011721	NM_016769	NM_020278	NM_024226	NM_026495	NM_026828	NM_028082	NM_053104	NM_133236	NM_133828	NM_144545	NM_153089	NM_172661	NM_175387	NM_177368	NM_178725	NM_194051	NM_194052	NM_194053
miR-431	mmu-miR-431	NM_001001980	NM_001001986	NM_001003815	NM_001003908	NM_001004293	NM_001006664	NM_001013391	NM_001042674	NM_001079844	NM_001110228	NM_001110229	NM_001110230	NM_001110231	NM_001110232	NM_001127177	NM_001134300	NM_001145824	NM_001145921	NM_001145922	NM_001146031	NM_001160292	NM_001160293	NM_001162903	NM_001163746	NM_001193266	NM_007730	NM_007764	NM_008882	NM_009753	NM_010055	NM_010160	NM_010167	NM_010408	NM_010434	NM_010880	NM_011213	NM_011821	NM_013510	NM_013528	NM_018763	NM_019733	NM_024222	NM_026856	NM_027664	NM_028352	NM_029436	NM_030563	NM_053099
miR-542-3p	mmu-miR-542-3p	NM_001001335	NM_001024205	NM_001025428	NM_001025429	NM_001025430	NM_001033369	NM_001079883	NM_001080932	NM_001080974	NM_001081395	NM_001083616	NM_001109753	NM_001111026	NM_001111027	NM_001111030	NM_001114977	NM_001159349	NM_001163760	NM_001163761	NM_001164361	NM_001199203	NM_001199204	NM_001199205	NM_008246	NM_009124	NM_009822	NM_010271	NM_011082	NM_011151	NM_011638	NM_011749	NM_015828	NM_016805	NM_016906	NM_019806	NM_021399	NM_023214	NM_023876	NM_025481	NM_025618	NM_026476	NM_027166	NM_027226	NM_027250	NM_027569	NM_028523	NM_028757	NM_028763
miR-134/3118	mmu-miR-134	NM_001033276	NM_001037726	NM_001040106	NM_001081267	NM_001110231	NM_001113354	NM_001113569	NM_001136072	NM_001159567	NM_001159569	NM_001159570	NM_001160293	NM_001163283	NM_001163284	NM_001167885	NM_001167886	NM_001167887	NM_001177379	NM_007570	NM_008306	NM_008839	NM_008917	NM_009295	NM_009952	NM_010078	NM_010160	NM_010308	NM_010578	NM_011358	NM_011699	NM_016688	NM_020267	NM_021284	NM_021339	NM_023200	NM_023635	NM_025451	NM_027994	NM_133828	NM_144812	NM_144871	NM_145414	NM_172600	NM_173399	NM_175124	NM_175937	NM_177124	NM_177762
miR-491-5p	mmu-miR-491	NM_001025608	NM_001029877	NM_001033379	NM_001039088	NM_001043354	NM_001081395	NM_001083316	NM_001103165	NM_001103166	NM_001173506	NM_001174073	NM_001177713	NM_001190352	NM_001195003	NM_001195004	NM_007602	NM_007872	NM_009730	NM_010271	NM_011042	NM_011058	NM_011820	NM_021420	NM_021423	NM_023214	NM_025828	NM_027909	NM_032393	NM_145430	NM_146095	NM_147776	NM_173437	NM_174996	NM_175475	NM_175730	NM_177619	NM_198114
miR-340-5p	mmu-miR-340-5p	NM_001001881	NM_001001980	NM_001003717	NM_001005863	NM_001005864	NM_001005865	NM_001007465	NM_001017427	NM_001025428	NM_001025429	NM_001025430	NM_001025608	NM_001025615	NM_001033223	NM_001033238	NM_001033276	NM_001033285	NM_001033286	NM_001033369	NM_001033430	NM_001033600	NM_001037136	NM_001037221	NM_001038621	NM_001038627	NM_001038635	NM_001038701	NM_001038999	NM_001039079	NM_001039184	NM_001039354	NM_001039515	NM_001040396	NM_001042617	NM_001043354	NM_001045520	NM_001077363	NM_001077712	NM_001079824	NM_001079849	NM_001080819	NM_001081037	NM_001081045	NM_001081049	NM_001081103	NM_001081109	NM_001081183	NM_001081216
miR-374ab	mmu-miR-374	NM_001005475	NM_001013391	NM_001014761	NM_001025428	NM_001025429	NM_001025430	NM_001033257	NM_001033299	NM_001034874	NM_001037726	NM_001037846	NM_001037847	NM_001038993	NM_001039184	NM_001040131	NM_001043354	NM_001077499	NM_001077695	NM_001079844	NM_001081016	NM_001081249	NM_001081267	NM_001081298	NM_001081360	NM_001081371	NM_001081426	NM_001083967	NM_001109690	NM_001109691	NM_001110195	NM_001111021	NM_001111022	NM_001111023	NM_001113389	NM_001113404	NM_001113414	NM_001113415	NM_001114664	NM_001134474	NM_001134475	NM_001146025	NM_001146026	NM_001146027	NM_001159517	NM_001159683	NM_001162415	NM_001162870	NM_001162941
miR-361-5p	mmu-miR-361	NM_001001980	NM_001002005	NM_001004361	NM_001005605	NM_001007567	NM_001008542	NM_001008543	NM_001024955	NM_001025250	NM_001025257	NM_001025438	NM_001025439	NM_001077495	NM_001081141	NM_001081146	NM_001081359	NM_001081979	NM_001110228	NM_001110229	NM_001110230	NM_001110231	NM_001110232	NM_001110266	NM_001110267	NM_001110268	NM_001112721	NM_001114332	NM_001134459	NM_001134460	NM_001134461	NM_001142697	NM_001159351	NM_001160292	NM_001160293	NM_001163505	NM_001163703	NM_001163746	NM_001164369	NM_007697	NM_007757	NM_007832	NM_007872	NM_008379	NM_008729	NM_008737	NM_008882	NM_008929	NM_009011
miR-421	mmu-miR-421	NM_001003671	NM_001003672	NM_001003918	NM_001005419	NM_001008542	NM_001008543	NM_001025309	NM_001025431	NM_001025438	NM_001025439	NM_001033268	NM_001033329	NM_001033606	NM_001038621	NM_001039512	NM_001048054	NM_001078167	NM_001079849	NM_001079883	NM_001080924	NM_001081102	NM_001081557	NM_001081979	NM_001083316	NM_001099624	NM_001103181	NM_001110142	NM_001111026	NM_001111027	NM_001111289	NM_001111290	NM_001113209	NM_001113210	NM_001128086	NM_001134829	NM_001136072	NM_001136222	NM_001142655	NM_001145896	NM_001145897	NM_001146025	NM_001146026	NM_001146027	NM_001159544	NM_001159567	NM_001159568	NM_001159569	NM_001159570
miR-377	mmu-miR-377	NM_001001986	NM_001013391	NM_001029982	NM_001031814	NM_001033223	NM_001033228	NM_001033279	NM_001037136	NM_001037746	NM_001037761	NM_001038621	NM_001038993	NM_001039081	NM_001039354	NM_001039388	NM_001039390	NM_001039391	NM_001040131	NM_001040682	NM_001042487	NM_001042488	NM_001044719	NM_001077695	NM_001079814	NM_001080780	NM_001081049	NM_001081232	NM_001081267	NM_001081400	NM_001081445	NM_001081493	NM_001081557	NM_001083316	NM_001083319	NM_001109690	NM_001109691	NM_001110231	NM_001111026	NM_001111027	NM_001111051	NM_001111052	NM_001113204	NM_001113564	NM_001113565	NM_001113566	NM_001130408	NM_001134300	NM_001136061
miR-376abd/376b-3p	mmu-miR-376b	NM_001013753	NM_001024526	NM_001024955	NM_001034168	NM_001040106	NM_001077495	NM_001079844	NM_001080948	NM_001081258	NM_001110231	NM_001110239	NM_001145886	NM_001145887	NM_001160112	NM_001160293	NM_001163538	NM_001163630	NM_001163631	NM_001163632	NM_001164198	NM_001164199	NM_001164200	NM_001171147	NM_001199141	NM_007508	NM_008241	NM_008548	NM_008737	NM_009122	NM_009384	NM_009534	NM_009754	NM_009779	NM_009871	NM_010160	NM_010513	NM_011100	NM_011104	NM_011821	NM_012003	NM_013672	NM_019540	NM_019743	NM_019912	NM_020295	NM_021310	NM_021330	NM_021434
miR-433	mmu-miR-433	NM_001008542	NM_001008543	NM_001033445	NM_001037726	NM_001038589	NM_001039081	NM_001039129	NM_001039347	NM_001040106	NM_001042592	NM_001045520	NM_001079849	NM_001080755	NM_001081049	NM_001081251	NM_001081409	NM_001099637	NM_001100451	NM_001102458	NM_001103165	NM_001103166	NM_001113564	NM_001113565	NM_001113566	NM_001114879	NM_001114977	NM_001145804	NM_001145919	NM_001161618	NM_001163389	NM_001169576	NM_001169577	NM_001174073	NM_001204912	NM_007525	NM_007697	NM_007903	NM_008065	NM_008667	NM_008855	NM_009242	NM_009261	NM_009459	NM_009461	NM_009871	NM_009952	NM_010093	NM_010141
miR-488	mmu-miR-488	NM_001001986	NM_001003912	NM_001013806	NM_001024955	NM_001025428	NM_001025429	NM_001025430	NM_001025567	NM_001033268	NM_001033270	NM_001038701	NM_001048143	NM_001077495	NM_001080813	NM_001080927	NM_001080928	NM_001081049	NM_001081164	NM_001081320	NM_001110209	NM_001111051	NM_001111052	NM_001111274	NM_001111275	NM_001111276	NM_001111289	NM_001111290	NM_001130184	NM_001130185	NM_001130186	NM_001134300	NM_001159634	NM_001164503	NM_001168521	NM_001195538	NM_001195539	NM_001199203	NM_001199204	NM_001199205	NM_001204912	NM_008071	NM_008612	NM_009035	NM_009181	NM_009383	NM_009670	NM_009831	NM_010123
miR-448/448-3p	mmu-miR-448-3p	NM_001001798	NM_001001881	NM_001001986	NM_001003671	NM_001003672	NM_001004062	NM_001004761	NM_001008702	NM_001013391	NM_001014288	NM_001024458	NM_001024955	NM_001025597	NM_001025615	NM_001033173	NM_001033279	NM_001033369	NM_001033430	NM_001037099	NM_001037136	NM_001037863	NM_001037905	NM_001038627	NM_001038701	NM_001039179	NM_001039180	NM_001042487	NM_001042488	NM_001044719	NM_001077359	NM_001077360	NM_001077363	NM_001077495	NM_001077499	NM_001077695	NM_001080387	NM_001081094	NM_001081119	NM_001083880	NM_001083881	NM_001083882	NM_001083967	NM_001099624	NM_001102400	NM_001102444	NM_001109988	NM_001109989	NM_001109990
miR-874	mmu-miR-874	NM_001001885	NM_001003955	NM_001024205	NM_001024707	NM_001025312	NM_001031814	NM_001033276	NM_001033279	NM_001035854	NM_001038637	NM_001044719	NM_001079844	NM_001080999	NM_001081000	NM_001081116	NM_001082414	NM_001109690	NM_001109691	NM_001111026	NM_001111027	NM_001113470	NM_001146025	NM_001146026	NM_001146027	NM_001146031	NM_001159361	NM_001163007	NM_001163008	NM_001167883	NM_001168624	NM_001195205	NM_009062	NM_009204	NM_009616	NM_009822	NM_009848	NM_010093	NM_010315	NM_011049	NM_011235	NM_011821	NM_019827	NM_021377	NM_021885	NM_023045	NM_023794	NM_024452	NM_025757
miR-328a/328b-3p	mmu-miR-328	NM_001001986	NM_001003815	NM_001006664	NM_001014761	NM_001029850	NM_001037846	NM_001037847	NM_001081237	NM_001082476	NM_001083320	NM_001134300	NM_001142655	NM_001142918	NM_001142919	NM_001142920	NM_001142921	NM_001142922	NM_001142923	NM_001142924	NM_001160139	NM_001160268	NM_001160368	NM_001164186	NM_001164663	NM_001174107	NM_001205241	NM_007961	NM_009011	NM_009234	NM_009261	NM_009333	NM_009579	NM_010367	NM_010436	NM_010513	NM_011213	NM_011302	NM_013510	NM_013785	NM_013905	NM_017479	NM_019419	NM_019446	NM_019724	NM_020043	NM_021458	NM_021548	NM_022424
miR-653	mmu-miR-653	NM_001004140	NM_001024468	NM_001034874	NM_001044383	NM_001081045	NM_001081229	NM_001081445	NM_001081979	NM_001111268	NM_001113204	NM_001145198	NM_001160261	NM_001160262	NM_001164477	NM_001166408	NM_001167981	NM_001168277	NM_001171187	NM_001193266	NM_001198949	NM_007532	NM_008729	NM_009067	NM_009124	NM_009383	NM_009416	NM_009536	NM_009730	NM_010123	NM_010349	NM_010716	NM_010762	NM_010788	NM_011274	NM_011372	NM_011526	NM_011551	NM_011807	NM_013614	NM_016886	NM_023040	NM_023852	NM_025902	NM_026302	NM_026856	NM_027326	NM_027835	NM_029492
miR-384/384-3p	mmu-miR-384-3p	NM_001001881	NM_001029837	NM_001040106	NM_001043354	NM_001048061	NM_001077499	NM_001077514	NM_001077515	NM_001079830	NM_001080774	NM_001080775	NM_001081229	NM_001110209	NM_001110827	NM_001110828	NM_001110829	NM_001110830	NM_001111016	NM_001111051	NM_001111052	NM_001112798	NM_001128151	NM_001159635	NM_001160261	NM_001160262	NM_001164049	NM_001164050	NM_001164051	NM_001164052	NM_001164198	NM_001164199	NM_001164200	NM_001168471	NM_001168472	NM_001177881	NM_001177882	NM_001177884	NM_001195538	NM_001195539	NM_007387	NM_007569	NM_007788	NM_007832	NM_008138	NM_008300	NM_008467	NM_008659	NM_008840
miR-544/544ab/544-3p	mmu-miR-544-3p	NM_001001880	NM_001005419	NM_001008542	NM_001008543	NM_001017525	NM_001025571	NM_001025589	NM_001025600	NM_001035854	NM_001037221	NM_001039138	NM_001039139	NM_001039201	NM_001040106	NM_001077499	NM_001079883	NM_001080780	NM_001081216	NM_001083897	NM_001099624	NM_001109684	NM_001109685	NM_001110140	NM_001110142	NM_001110195	NM_001113389	NM_001114361	NM_001114362	NM_001122963	NM_001141930	NM_001142655	NM_001142948	NM_001159548	NM_001159549	NM_001161854	NM_001163332	NM_001163333	NM_001163433	NM_001163630	NM_001163631	NM_001163632	NM_001163660	NM_001163671	NM_001163672	NM_001164663	NM_001164791	NM_001164793	NM_001166408
miR-758	mmu-miR-758	NM_001001932	NM_001008506	NM_001024458	NM_001033223	NM_001039354	NM_001079883	NM_001080932	NM_001081229	NM_001102444	NM_001109988	NM_001109989	NM_001109990	NM_001111026	NM_001111027	NM_001113569	NM_001115130	NM_001136072	NM_001142642	NM_001145824	NM_001146298	NM_001159349	NM_001159567	NM_001159568	NM_001159569	NM_001159570	NM_001160107	NM_001160108	NM_001161769	NM_001161770	NM_001163643	NM_001177658	NM_007735	NM_007840	NM_007993	NM_008839	NM_009295	NM_009582	NM_009822	NM_010141	NM_010434	NM_010723	NM_010825	NM_010928	NM_011599	NM_011638	NM_012027	NM_013457	NM_015794
miR-592/599	mmu-miR-592	NM_001001932	NM_001004367	NM_001029843	NM_001029844	NM_001033279	NM_001034874	NM_001037177	NM_001037178	NM_001039080	NM_001039090	NM_001039181	NM_001044719	NM_001079883	NM_001081204	NM_001081979	NM_001111274	NM_001111275	NM_001111276	NM_001114140	NM_001122948	NM_001128086	NM_001134829	NM_001136072	NM_001141930	NM_001159567	NM_001159568	NM_001159569	NM_001159570	NM_001160316	NM_001160317	NM_001160318	NM_001177396	NM_001177397	NM_001177398	NM_001177713	NM_001204875	NM_007930	NM_008728	NM_009579	NM_009846	NM_010512	NM_010788	NM_010825	NM_011101	NM_011302	NM_011386	NM_011547	NM_011705
miR-450a/451a	mmu-miR-450a	NM_010303	NM_022019	NM_183355
miR-703	mmu-miR-703	NM_001033430	NM_001033600	NM_001039515	NM_001040131	NM_001078167	NM_001080932	NM_001081049	NM_001081293	NM_001081368	NM_001083616	NM_001111268	NM_001113209	NM_001113210	NM_001113354	NM_001113514	NM_001130169	NM_001130170	NM_001130171	NM_001142918	NM_001142919	NM_001142920	NM_001142921	NM_001142922	NM_001142923	NM_001142924	NM_001162941	NM_001162942	NM_001163746	NM_001164096	NM_001167885	NM_001167886	NM_001167887	NM_001169576	NM_001169577	NM_001197046	NM_001205043	NM_001205044	NM_007399	NM_007487	NM_007743	NM_008499	NM_008679	NM_008687	NM_008775	NM_008917	NM_009090	NM_009282	NM_009333
miR-743a/743b-3p	mmu-miR-743a/mmu-miR-743b-3p	NM_001014288	NM_001029877	NM_001030306	NM_001031814	NM_001033347	NM_001038701	NM_001039129	NM_001045515	NM_001077499	NM_001077712	NM_001079814	NM_001079908	NM_001079909	NM_001080930	NM_001081045	NM_001081049	NM_001081195	NM_001081304	NM_001082553	NM_001100451	NM_001102458	NM_001122948	NM_001159634	NM_001163645	NM_001163748	NM_001164483	NM_001164561	NM_001166385	NM_001166506	NM_001166507	NM_001168471	NM_001168472	NM_001168621	NM_001168622	NM_001168623	NM_001170485	NM_001170486	NM_001170866	NM_001170867	NM_001170868	NM_001174053	NM_001174054	NM_001177883	NM_001190984	NM_001190985	NM_001199105	NM_001205043	NM_001205044
miR-742	mmu-miR-742	NM_001007465	NM_001014288	NM_001033223	NM_001033528	NM_001035226	NM_001039354	NM_001040131	NM_001040187	NM_001077499	NM_001080930	NM_001081302	NM_001083967	NM_001098836	NM_001098837	NM_001109873	NM_001109988	NM_001109989	NM_001109990	NM_001110824	NM_001110825	NM_001113246	NM_001113325	NM_001114334	NM_001122989	NM_001142655	NM_001146180	NM_001159492	NM_001159662	NM_001161769	NM_001161770	NM_001163307	NM_001163308	NM_001163464	NM_001164569	NM_001164570	NM_001164571	NM_001164677	NM_001164678	NM_001164686	NM_001164785	NM_001165948	NM_001166385	NM_001166603	NM_001166604	NM_001167920	NM_001171000	NM_001171001	NM_001177464
miR-3078	mmu-miR-3078	NM_001033268	NM_001033347	NM_001039515	NM_001077499	NM_001081302	NM_001081371	NM_001109873	NM_001109988	NM_001109989	NM_001109990	NM_001110231	NM_001111289	NM_001111290	NM_001136260	NM_001159634	NM_001159964	NM_001160293	NM_001164677	NM_001164678	NM_001164789	NM_001165948	NM_001167976	NM_001173506	NM_001190400	NM_001197147	NM_001197321	NM_001197322	NM_001205043	NM_001205044	NM_007487	NM_007569	NM_007943	NM_008395	NM_008408	NM_008465	NM_008667	NM_008775	NM_009509	NM_009516	NM_009824	NM_009869	NM_010136	NM_010160	NM_010250	NM_010808	NM_011052	NM_011323	NM_011908
miR-1264-3p	mmu-miR-1264-3p	NM_001001488	NM_001003912	NM_001008506	NM_001008542	NM_001008543	NM_001025305	NM_001033347	NM_001033430	NM_001033606	NM_001034874	NM_001037737	NM_001038637	NM_001039090	NM_001040690	NM_001042659	NM_001079824	NM_001080932	NM_001081109	NM_001081302	NM_001081419	NM_001111268	NM_001113470	NM_001136222	NM_001141930	NM_001146025	NM_001146026	NM_001146027	NM_001159637	NM_001160107	NM_001160108	NM_001162870	NM_001163348	NM_001163349	NM_001163350	NM_001166506	NM_001166507	NM_001170552	NM_001172561	NM_001198933	NM_001199265	NM_001199360	NM_007537	NM_008300	NM_008443	NM_008466	NM_008615	NM_009072	NM_009152
miR-448-5p	mmu-miR-448-5p	NM_001001176	NM_001014288	NM_001025156	NM_001025571	NM_001033634	NM_001077695	NM_001081249	NM_001081979	NM_001083316	NM_001113564	NM_001113565	NM_001113566	NM_001134474	NM_001134475	NM_001146025	NM_001146026	NM_001146027	NM_001146119	NM_001159729	NM_001163348	NM_001163349	NM_001163350	NM_001164223	NM_001166456	NM_001166458	NM_001167988	NM_001177884	NM_008678	NM_008999	NM_009128	NM_010788	NM_011058	NM_011211	NM_011807	NM_018871	NM_019389	NM_019743	NM_020259	NM_020267	NM_021309	NM_023603	NM_024186	NM_024272	NM_025301	NM_025814	NM_026160	NM_026653	NM_027008
miR-3103	mmu-miR-3103	NM_001017427	NM_001033634	NM_001037737	NM_001081445	NM_001110783	NM_001113204	NM_001136260	NM_001164096	NM_001167885	NM_001167886	NM_001167887	NM_001197147	NM_008095	NM_008499	NM_009709	NM_018760	NM_019535	NM_025298	NM_026191	NM_026521	NM_027494	NM_027994	NM_029850	NM_031158	NM_144871	NM_172713	NM_173444
miR-337-5p.m	mmu-miR-337-5p	NM_133213
miR-3087	mmu-miR-3087	NM_001001986	NM_001039546	NM_001080755	NM_001081146	NM_001081229	NM_001112798	NM_001113514	NM_001134300	NM_001134459	NM_001134460	NM_001134461	NM_007625	NM_007961	NM_008102	NM_008634	NM_008850	NM_009461	NM_009538	NM_009829	NM_010028	NM_010111	NM_010349	NM_010437	NM_011406	NM_011412	NM_011629	NM_025594	NM_025985	NM_026110	NM_026499	NM_027799	NM_028190	NM_053263	NM_133721	NM_134117	NM_146130	NM_172154	NM_173444	NM_175234	NM_177224	NM_198416
miR-1936	mmu-miR-1936	NM_001012400	NM_001024205	NM_001025192	NM_001025577	NM_001038642	NM_001039106	NM_001039653	NM_001042719	NM_001044386	NM_001109626	NM_001109628	NM_001113355	NM_001113389	NM_001113573	NM_001113574	NM_001162896	NM_001199105	NM_007399	NM_007872	NM_007890	NM_008300	NM_009946	NM_011768	NM_011808	NM_016805	NM_019912	NM_021423	NM_021458	NM_021897	NM_023336	NM_023876	NM_133672	NM_138675	NM_153743	NM_176845	NM_178648	NM_182997
miR-883ab-3p	mmu-miR-883a-3p/mmu-miR-883b-3p	NM_001014761	NM_001033276	NM_001034030	NM_001037136	NM_001077695	NM_001078167	NM_001079847	NM_001079848	NM_001079857	NM_001097644	NM_001110231	NM_001110239	NM_001111279	NM_001122989	NM_001159548	NM_001159549	NM_001160293	NM_001160316	NM_001160317	NM_001160318	NM_001163628	NM_001163630	NM_001163631	NM_001163632	NM_001164792	NM_001170537	NM_001170744	NM_007478	NM_007508	NM_007961	NM_008133	NM_008186	NM_008259	NM_008379	NM_008678	NM_008855	NM_009066	NM_009122	NM_009124	NM_009456	NM_009721	NM_009743	NM_009754	NM_009871	NM_009980	NM_010028	NM_010137	NM_010160
miR-541/2462/3096b-3p	mmu-miR-3096b-3p	NM_001001986	NM_001031814	NM_001040695	NM_001048267	NM_001078167	NM_001083967	NM_001109690	NM_001109691	NM_001134300	NM_001163316	NM_001164790	NM_001165948	NM_001170907	NM_001171004	NM_001171005	NM_001177379	NM_008031	NM_008465	NM_008775	NM_009130	NM_009234	NM_009806	NM_009939	NM_010432	NM_013685	NM_018805	NM_019797	NM_020606	NM_025514	NM_025745	NM_026102	NM_026198	NM_026269	NM_028887	NM_029239	NM_030229	NM_057172	NM_138755	NM_139141	NM_144538	NM_152895	NM_172464	NM_172683	NM_173368	NM_173374	NM_175937	NM_177267	NM_177586
miR-690	mmu-miR-690	NM_001003948	NM_001014973	NM_001025779	NM_001029843	NM_001029844	NM_001033329	NM_001033348	NM_001037726	NM_001039079	NM_001039081	NM_001077499	NM_001080706	NM_001080930	NM_001081359	NM_001081414	NM_001081548	NM_001081977	NM_001083120	NM_001083121	NM_001110208	NM_001111279	NM_001112721	NM_001114386	NM_001143834	NM_001145977	NM_001163283	NM_001163284	NM_001164223	NM_001164491	NM_001164639	NM_001177881	NM_001177882	NM_001193271	NM_001205043	NM_001205044	NM_001205226	NM_001205241	NM_007434	NM_007481	NM_007913	NM_008224	NM_008680	NM_008737	NM_008775	NM_008860	NM_009196	NM_009289	NM_009383
miR-540-5p	mmu-miR-540-5p	NM_001008542	NM_001008543	NM_001025392	NM_001025393	NM_001033348	NM_001111051	NM_001111052	NM_001115130	NM_001164671	NM_001164672	NM_001195538	NM_001195539	NM_007922	NM_008037	NM_008298	NM_008737	NM_008839	NM_010847	NM_013598	NM_013668	NM_019978	NM_024282	NM_028829	NM_033144	NM_053009	NM_145393	NM_153787	NM_172765
miR-519a/519bc-3p/291b-3p/1347	mmu-miR-291b-3p	NM_001001932	NM_001001986	NM_001003671	NM_001003672	NM_001003909	NM_001004367	NM_001005475	NM_001005868	NM_001008702	NM_001024526	NM_001024955	NM_001025615	NM_001033254	NM_001033270	NM_001033299	NM_001033369	NM_001033962	NM_001037098	NM_001037726	NM_001037756	NM_001037905	NM_001038627	NM_001039515	NM_001043354	NM_001045523	NM_001077495	NM_001080924	NM_001080948	NM_001081037	NM_001081049	NM_001081116	NM_001081141	NM_001081225	NM_001081430	NM_001081979	NM_001083316	NM_001083967	NM_001102400	NM_001110228	NM_001110229	NM_001110230	NM_001110231	NM_001110232	NM_001110253	NM_001110315	NM_001111030	NM_001113389	NM_001114096
miR-290-3p/292-3p/467a/1420b	mmu-miR-290-3p/mmu-miR-292-3p/mmu-miR-467a	NM_001001881	NM_001005506	NM_001024205	NM_001024526	NM_001025600	NM_001033962	NM_001037726	NM_001039179	NM_001039180	NM_001080948	NM_001081049	NM_001081116	NM_001099637	NM_001114096	NM_001114097	NM_001114386	NM_001136061	NM_001160235	NM_001160236	NM_001163703	NM_001164197	NM_001164745	NM_001167730	NM_001168321	NM_001177379	NM_001177883	NM_001199695	NM_007904	NM_008037	NM_008634	NM_008636	NM_008974	NM_009009	NM_009104	NM_009181	NM_009234	NM_009274	NM_009371	NM_009458	NM_009911	NM_009952	NM_010028	NM_010141	NM_010437	NM_010486	NM_011486	NM_011668	NM_011749
miR-467cd/1420ef	mmu-miR-467c/mmu-miR-467d	NM_001001986	NM_001024205	NM_001024526	NM_001033268	NM_001033962	NM_001080924	NM_001080948	NM_001081116	NM_001114096	NM_001114097	NM_001134300	NM_001136061	NM_001136260	NM_001160235	NM_001160236	NM_001177379	NM_001177883	NM_001197147	NM_007904	NM_008634	NM_008636	NM_009371	NM_009458	NM_009911	NM_010486	NM_011668	NM_011749	NM_015822	NM_018760	NM_020007	NM_020259	NM_023554	NM_027946	NM_028234	NM_028906	NM_029575	NM_030708	NM_032000	NM_053099	NM_134163	NM_172421	NM_172734	NM_173756	NM_174997	NM_175937	NM_176841	NM_176958	NM_177326
miR-3472	mmu-miR-3472	NM_001014288	NM_001033268	NM_001081049	NM_001081229	NM_001081409	NM_001105245	NM_001105246	NM_001110231	NM_001110827	NM_001110828	NM_001110829	NM_001110830	NM_001115130	NM_001122758	NM_001160293	NM_007704	NM_007735	NM_008210	NM_008395	NM_008839	NM_009730	NM_010160	NM_010683	NM_011101	NM_011200	NM_011211	NM_011273	NM_016769	NM_016806	NM_017480	NM_019806	NM_023526	NM_025356	NM_025451	NM_026246	NM_026697	NM_053104	NM_172696	NM_172765	NM_175387	NM_175460
miR-1196	mmu-miR-1196	NM_001083967	NM_001102430	NM_001111274	NM_001111275	NM_001111276	NM_001113414	NM_001113415	NM_001128151	NM_001159603	NM_001159604	NM_001159605	NM_001159606	NM_001163316	NM_001164663	NM_001205241	NM_007958	NM_008210	NM_008702	NM_008983	NM_009274	NM_009551	NM_009754	NM_010096	NM_010512	NM_010513	NM_011101	NM_011595	NM_011743	NM_013625	NM_013663	NM_013685	NM_013834	NM_017479	NM_025557	NM_025818	NM_026269	NM_026482	NM_027901	NM_028986	NM_029869	NM_030722	NM_080848	NM_133236	NM_133818	NM_133906	NM_144557	NM_145741	NM_172399
miR-1194	mmu-miR-1194	NM_001033228	NM_001035226	NM_001035532	NM_001035533	NM_001037758	NM_001043354	NM_001081979	NM_001110231	NM_001111026	NM_001111027	NM_001136056	NM_001142918	NM_001142919	NM_001142920	NM_001142921	NM_001142922	NM_001142923	NM_001142924	NM_001159361	NM_001160293	NM_001163006	NM_001163643	NM_001170907	NM_001204915	NM_008850	NM_009333	NM_009582	NM_009649	NM_009771	NM_009822	NM_010160	NM_010513	NM_010788	NM_010942	NM_012056	NM_013835	NM_013933	NM_016673	NM_016843	NM_018808	NM_018888	NM_019464	NM_019797	NM_021464	NM_023537	NM_023554	NM_025812	NM_026521
miR-3092	mmu-miR-3092	NM_001033253	NM_001036684	NM_001159942	NM_001172136	NM_008445	NM_008634	NM_009723	NM_010513	NM_012037	NM_016805	NM_018804	NM_020043	NM_023040	NM_025382	NM_139149	NM_172456	NM_175749
miR-409-3p	mmu-miR-409-3p	NM_001025608	NM_001033422	NM_001037859	NM_001043354	NM_001080387	NM_001081045	NM_001081287	NM_001136060	NM_001161769	NM_001161770	NM_001198886	NM_001204129	NM_001204130	NM_007901	NM_008090	NM_008467	NM_008514	NM_008702	NM_008792	NM_009144	NM_009536	NM_009697	NM_009790	NM_009831	NM_010075	NM_010723	NM_011714	NM_011749	NM_011794	NM_013827	NM_015753	NM_016676	NM_018805	NM_018888	NM_019827	NM_019959	NM_023479	NM_023876	NM_024237	NM_024282	NM_025760	NM_025982	NM_027016	NM_027994	NM_030235	NM_030708	NM_030725	NM_130450
miR-5128	mmu-miR-5128	NM_001038621	NM_001038993	NM_001042659	NM_001145937	NM_001159548	NM_001159549	NM_001159551	NM_001199141	NM_007922	NM_008730	NM_009497	NM_010264	NM_010376	NM_011857	NM_022721	NM_023635	NM_025668	NM_026144	NM_026345	NM_134096	NM_138677	NM_144516	NM_145492	NM_172938	NM_175201	NM_183358
miR-338-5p	mmu-miR-338-5p	NM_001003717	NM_001003908	NM_001004367	NM_001008231	NM_001013753	NM_001025309	NM_001025431	NM_001025568	NM_001025597	NM_001030306	NM_001033285	NM_001037221	NM_001037759	NM_001039939	NM_001045536	NM_001048061	NM_001048267	NM_001077695	NM_001077712	NM_001079814	NM_001080387	NM_001081013	NM_001081098	NM_001081109	NM_001081155	NM_001081196	NM_001081229	NM_001081298	NM_001081315	NM_001081557	NM_001081979	NM_001102436	NM_001102437	NM_001102438	NM_001109626	NM_001109628	NM_001110140	NM_001110827	NM_001110828	NM_001110829	NM_001110830	NM_001113383	NM_001113573	NM_001113574	NM_001114977	NM_001122604	NM_001122605	NM_001122667
miR-3572.m	mmu-miR-3572	NM_001025615	NM_001033276	NM_001033286	NM_001033329	NM_001033430	NM_001037221	NM_001039347	NM_001081225	NM_001081229	NM_001081276	NM_001083967	NM_001110783	NM_001113423	NM_001114361	NM_001114362	NM_001134791	NM_001145896	NM_001145897	NM_001159517	NM_001163433	NM_001163630	NM_001163631	NM_001163632	NM_001164198	NM_001164199	NM_001164200	NM_001167885	NM_001167886	NM_001167887	NM_001177955	NM_001177956	NM_001177957	NM_001177958	NM_001177959	NM_001177960	NM_001177961	NM_001177962	NM_001205241	NM_008246	NM_008467	NM_009122	NM_009274	NM_009458	NM_009481	NM_009721	NM_009951	NM_010028	NM_010303
miR-1912/1912-3p	mmu-miR-1912	NM_001003918	NM_001004357	NM_001008702	NM_001012518	NM_001025600	NM_001025779	NM_001033606	NM_001037905	NM_001044386	NM_001045520	NM_001077364	NM_001077499	NM_001079814	NM_001079824	NM_001079830	NM_001080924	NM_001081098	NM_001081359	NM_001081419	NM_001098836	NM_001098837	NM_001102400	NM_001103165	NM_001103166	NM_001109686	NM_001109687	NM_001110228	NM_001110229	NM_001110230	NM_001110232	NM_001111021	NM_001111022	NM_001111023	NM_001112703	NM_001112721	NM_001113414	NM_001113415	NM_001114096	NM_001114097	NM_001128151	NM_001135112	NM_001135151	NM_001135152	NM_001136222	NM_001136260	NM_001142655	NM_001146025	NM_001146026
miR-3082-5p/4797-5p	mmu-miR-3082-5p	NM_001024837	NM_001033445	NM_001035532	NM_001035533	NM_001039000	NM_001039515	NM_001042487	NM_001042488	NM_001042541	NM_001079908	NM_001079909	NM_001080930	NM_001081225	NM_001081355	NM_001081394	NM_001113569	NM_001130184	NM_001130185	NM_001130186	NM_001134426	NM_001134427	NM_001146176	NM_001160016	NM_001160017	NM_001161769	NM_001161770	NM_001162870	NM_001166623	NM_001177379	NM_001190733	NM_001190734	NM_001204875	NM_007487	NM_007862	NM_007909	NM_008142	NM_008558	NM_009186	NM_009295	NM_009648	NM_009649	NM_010028	NM_010167	NM_010206	NM_010723	NM_010795	NM_010914	NM_011252
miR-3076-5p	mmu-miR-3076-5p	NM_001001985	NM_001048054	NM_001080924	NM_001080932	NM_001081098	NM_001081146	NM_001134459	NM_001134460	NM_001134461	NM_001139503	NM_001139504	NM_001163643	NM_001168621	NM_001168622	NM_001168623	NM_009582	NM_018823	NM_019927	NM_020267	NM_025788	NM_026828	NM_130447	NM_133206	NM_133957	NM_145505	NM_172261	NM_172553	NM_172600
miR-552/3097-5p	mmu-miR-3097-5p	NM_001001986	NM_001004293	NM_001024205	NM_001037177	NM_001037178	NM_001037758	NM_001081196	NM_001081557	NM_001081567	NM_001110824	NM_001110825	NM_001111026	NM_001111027	NM_001134300	NM_001142731	NM_001145921	NM_001145922	NM_001159351	NM_001161420	NM_001193266	NM_001195268	NM_007930	NM_008741	NM_009144	NM_009145	NM_009158	NM_009771	NM_009822	NM_010051	NM_011294	NM_011595	NM_011603	NM_013531	NM_013703	NM_018826	NM_021377	NM_021422	NM_023585	NM_024215	NM_026102	NM_026697	NM_026825	NM_027395	NM_028076	NM_028767	NM_134112	NM_138682	NM_144530
miR-582-5p.dmrz	mmu-miR-582-5p	NM_001004367	NM_001005863	NM_001005864	NM_001005865	NM_001008702	NM_001025428	NM_001025429	NM_001025430	NM_001033173	NM_001037905	NM_001038589	NM_001039472	NM_001040131	NM_001043354	NM_001048061	NM_001081557	NM_001081635	NM_001081636	NM_001102400	NM_001103156	NM_001103157	NM_001109988	NM_001109989	NM_001109990	NM_001110228	NM_001110229	NM_001110230	NM_001110232	NM_001110783	NM_001113414	NM_001113415	NM_001122759	NM_001123386	NM_001146119	NM_001160292	NM_001161817	NM_001163290	NM_001164096	NM_001169576	NM_001169577	NM_001170981	NM_001170982	NM_001170983	NM_001170984	NM_001174078	NM_001174079	NM_001177773	NM_001177774
miR-466m-3p/466o-3p	mmu-miR-466m-3p/mmu-miR-466o-3p	NM_001003671	NM_001003672	NM_001003918	NM_001004367	NM_001005863	NM_001005864	NM_001005865	NM_001024837	NM_001025568	NM_001025947	NM_001033330	NM_001033962	NM_001077712	NM_001080706	NM_001080930	NM_001081124	NM_001081170	NM_001081203	NM_001081229	NM_001081267	NM_001081344	NM_001081355	NM_001081409	NM_001081426	NM_001081493	NM_001082483	NM_001099624	NM_001110783	NM_001110850	NM_001110853	NM_001110854	NM_001110855	NM_001110856	NM_001110857	NM_001110858	NM_001110859	NM_001111021	NM_001111022	NM_001111023	NM_001128086	NM_001136260	NM_001145896	NM_001145897	NM_001146025	NM_001146026	NM_001146027	NM_001146031	NM_001146176
miR-1b-5p	mmu-miR-1b-5p	NM_001001986	NM_001004367	NM_001033962	NM_001077712	NM_001079883	NM_001080706	NM_001080930	NM_001081037	NM_001081251	NM_001081344	NM_001081409	NM_001083967	NM_001110203	NM_001110783	NM_001111021	NM_001111022	NM_001111023	NM_001122680	NM_001128086	NM_001134300	NM_001159544	NM_001160261	NM_001160262	NM_001161769	NM_001161770	NM_001164583	NM_001164584	NM_001164585	NM_001164598	NM_001164663	NM_001164671	NM_001164672	NM_001166456	NM_001166458	NM_001177396	NM_001177397	NM_001177398	NM_001190703	NM_001190704	NM_001190705	NM_001199141	NM_007566	NM_007664	NM_007772	NM_007914	NM_007917	NM_008298	NM_008996
miR-697	mmu-miR-697	NM_001001297	NM_001024955	NM_001025372	NM_001025600	NM_001033253	NM_001033299	NM_001039079	NM_001048054	NM_001077495	NM_001081146	NM_001081267	NM_001081557	NM_001081567	NM_001083319	NM_001085495	NM_001102430	NM_001110142	NM_001111289	NM_001111290	NM_001113517	NM_001134459	NM_001134460	NM_001134461	NM_001146025	NM_001146026	NM_001146027	NM_001146298	NM_001159683	NM_001159942	NM_001163554	NM_001163555	NM_001163556	NM_001164401	NM_001164402	NM_001164403	NM_001168508	NM_001168513	NM_001168514	NM_001170907	NM_007407	NM_008002	NM_008514	NM_008860	NM_009158	NM_010017	NM_011138	NM_011216	NM_011807
miR-3082-3p	mmu-miR-3082-3p	NM_001025391	NM_001037758	NM_001045523	NM_001079830	NM_001080924	NM_001081355	NM_001083967	NM_001085492	NM_001093752	NM_001093753	NM_001127363	NM_001145824	NM_001145919	NM_001159544	NM_007982	NM_008548	NM_008633	NM_008741	NM_008904	NM_009274	NM_009721	NM_009771	NM_010237	NM_010434	NM_010437	NM_010472	NM_010813	NM_011063	NM_013685	NM_015752	NM_019668	NM_019743	NM_019790	NM_021530	NM_022813	NM_023672	NM_025356	NM_025845	NM_026002	NM_026532	NM_026989	NM_027166	NM_027992	NM_029519	NM_053170	NM_053191	NM_054078	NM_133823
miR-323/323-3p	mmu-miR-323-3p	NM_001003717	NM_001003909	NM_001003912	NM_001008542	NM_001008543	NM_001013753	NM_001014973	NM_001025309	NM_001025431	NM_001033167	NM_001033430	NM_001038627	NM_001039181	NM_001040690	NM_001042607	NM_001042659	NM_001048061	NM_001081016	NM_001081119	NM_001081426	NM_001081557	NM_001103165	NM_001103166	NM_001110231	NM_001111021	NM_001111022	NM_001111023	NM_001113354	NM_001128094	NM_001128096	NM_001159492	NM_001159603	NM_001159604	NM_001159605	NM_001159606	NM_001160293	NM_001160368	NM_001160404	NM_001164583	NM_001164584	NM_001164585	NM_001168277	NM_001174073	NM_001177464	NM_001177884	NM_001195774	NM_001198823	NM_001198824
miR-1306-5p	mmu-miR-1306-5p	NM_001038642	NM_001081320	NM_001081977	NM_001166414	NM_007896	NM_008102	NM_008465	NM_009497	NM_009536	NM_009831	NM_010167	NM_010744	NM_011265	NM_011808	NM_019643	NM_023626	NM_028061	NM_033604	NM_080563	NM_133656	NM_133718	NM_144549	NM_145221	NM_146243	NM_148932	NM_153415	NM_175770	NM_177305	NM_177664	NM_199028	NM_207708
miR-1905	mmu-miR-1905	NM_001038637	NM_001048054	NM_001048267	NM_001081426	NM_001109690	NM_001109691	NM_001113470	NM_001168622	NM_001177379	NM_001197321	NM_001197322	NM_008730	NM_009655	NM_010315	NM_010658	NM_011594	NM_015804	NM_019550	NM_019827	NM_025729	NM_026505	NM_027314	NM_029425	NM_053202	NM_054043	NM_080557	NM_130447	NM_133206	NM_138755	NM_145430	NM_146012	NM_153515	NM_172421	NM_172589	NM_175937	NM_177364	NM_178716
miR-1927	mmu-miR-1927	NM_001004293	NM_001033299	NM_001037809	NM_001081315	NM_001083967	NM_001109873	NM_001122680	NM_001136260	NM_001159683	NM_001162537	NM_001197147	NM_007659	NM_007665	NM_008306	NM_008702	NM_008750	NM_009824	NM_010269	NM_011201	NM_011671	NM_011958	NM_013685	NM_018760	NM_019535	NM_021559	NM_026155	NM_027494	NM_027664	NM_027893	NM_030678	NM_030732	NM_138589	NM_146137	NM_153409	NM_174998	NM_175021	NM_177289	NM_178634	NM_181071
miR-466h-3p	mmu-miR-466h-3p
miR-700	mmu-miR-700
miR-574-3p	mmu-miR-574-3p	NM_009261
miR-471-5p	mmu-miR-471-5p	NM_010831
miR-598/598-3p	mmu-miR-598	NM_001077265	NM_001077266	NM_001077267	NM_001115076	NM_007516	NM_133685
miR-466f-5p/2408	mmu-miR-466f-5p	NM_032008
miR-201	mmu-miR-201	NM_001003717	NM_001037726	NM_001080780	NM_001080932	NM_001081164	NM_001081977	NM_001163154	NM_001197321	NM_001197322	NM_007913	NM_007917	NM_007960	NM_008037	NM_008210	NM_009274	NM_009697	NM_009952	NM_010937	NM_011448	NM_011494	NM_011807	NM_015791	NM_021284	NM_027144	NM_027652	NM_028149	NM_028152	NM_028731	NM_053202	NM_080563	NM_133828	NM_145356	NM_153136	NM_172691	NM_175258	NM_175489	NM_183261	NM_207215
miR-508-5p/509-5p	mmu-miR-509-5p	NM_001033430	NM_001134829	NM_001145919	NM_001146161	NM_001161618	NM_001173506	NM_001205043	NM_001205044	NM_007922	NM_008055	NM_009124	NM_011544	NM_019410	NM_019914	NM_021878	NM_021885	NM_026283	NM_027807	NM_029850	NM_032393	NM_080466	NM_148926	NM_172266	NM_172421	NM_172677	NM_173761	NM_181278
miR-880	mmu-miR-880	NM_001033329	NM_001097644	NM_001103165	NM_001103166	NM_001136240	NM_001159563	NM_001159647	NM_001159648	NM_001174073	NM_001177379	NM_001205043	NM_001205044	NM_007625	NM_007727	NM_008542	NM_010518	NM_011042	NM_011544	NM_011595	NM_015824	NM_016805	NM_019697	NM_019914	NM_021423	NM_021528	NM_021878	NM_024459	NM_029078	NM_133236	NM_172264	NM_174876	NM_175343	NM_175937	NM_178118	NM_178647	NM_178654	NM_181278
miR-883b-5p	mmu-miR-883b-5p	NM_001003933	NM_001003934	NM_001005506	NM_001005507	NM_001005740	NM_001005748	NM_001033279	NM_001042623	NM_001044719	NM_001077359	NM_001077360	NM_001078167	NM_001081414	NM_001099624	NM_001114332	NM_001128151	NM_001142918	NM_001142919	NM_001142920	NM_001142921	NM_001142922	NM_001142923	NM_001142924	NM_001143834	NM_001145821	NM_001146200	NM_001146201	NM_001159544	NM_001160256	NM_001160257	NM_001166414	NM_001170978	NM_001199695	NM_001205226	NM_001205241	NM_007570	NM_007905	NM_008445	NM_008636	NM_008667	NM_009234	NM_009261	NM_009333	NM_009792	NM_010028	NM_010237	NM_010283	NM_011265
miR-881/892a	mmu-miR-881	NM_001003671	NM_001003672	NM_001035226	NM_001080932	NM_001081204	NM_001081302	NM_001081557	NM_001085492	NM_001111268	NM_001113559	NM_001162896	NM_001163630	NM_001163631	NM_001163632	NM_001163663	NM_001164290	NM_001164291	NM_001164292	NM_001164293	NM_001164294	NM_001164295	NM_001168292	NM_001168293	NM_001177812	NM_001177813	NM_001198859	NM_001198860	NM_001198861	NM_001199283	NM_001199284	NM_007766	NM_007767	NM_008730	NM_009011	NM_009122	NM_009124	NM_009458	NM_009462	NM_009957	NM_009959	NM_009960	NM_009961	NM_010111	NM_010169	NM_010349	NM_011213	NM_011444	NM_011743
miR-483-5p	mmu-miR-483	NM_007873	NM_007922
miR-1969	mmu-miR-1969	NM_001025581	NM_001029877	NM_001033276	NM_001034097	NM_001038658	NM_001042617	NM_001103165	NM_001103166	NM_001110796	NM_001111274	NM_001111275	NM_001111276	NM_001159503	NM_001159505	NM_001159517	NM_001163643	NM_001165930	NM_001168505	NM_001173506	NM_001174073	NM_007917	NM_008929	NM_008996	NM_009582	NM_010512	NM_011042	NM_011349	NM_011989	NM_012061	NM_019658	NM_019820	NM_019930	NM_021423	NM_023517	NM_025818	NM_028224	NM_029626	NM_032393	NM_033562	NM_133975	NM_145525	NM_176958	NM_177242	NM_183358
miR-3086-5p	mmu-miR-3086-5p	NM_001001335	NM_001014973	NM_001025567	NM_001029934	NM_001038993	NM_001039138	NM_001039139	NM_001097644	NM_001109873	NM_001110140	NM_001160235	NM_001160236	NM_001161420	NM_001163630	NM_001163631	NM_001163632	NM_001164361	NM_001164491	NM_001170691	NM_001172096	NM_001172097	NM_001190409	NM_001199105	NM_008467	NM_008640	NM_008702	NM_008917	NM_009122	NM_009824	NM_010574	NM_010942	NM_011283	NM_011294	NM_011440	NM_011462	NM_011674	NM_013703	NM_019790	NM_021491	NM_021897	NM_024194	NM_026170	NM_028774	NM_029742	NM_030197	NM_032000	NM_033565	NM_130865
miR-3102	mmu-miR-3102	NM_001001335	NM_001001798	NM_001014288	NM_001024205	NM_001024526	NM_001033173	NM_001033223	NM_001033285	NM_001033600	NM_001037726	NM_001037863	NM_001039354	NM_001077499	NM_001080769	NM_001080948	NM_001081319	NM_001081400	NM_001081971	NM_001109988	NM_001109989	NM_001109990	NM_001110499	NM_001110500	NM_001113515	NM_001145876	NM_001145877	NM_001160404	NM_001163155	NM_001163332	NM_001163333	NM_001164361	NM_001164639	NM_001164768	NM_001164770	NM_001166033	NM_001166644	NM_001168277	NM_001168281	NM_001168621	NM_001168622	NM_001168623	NM_001177556	NM_001177557	NM_001177558	NM_001177559	NM_001177560	NM_001177812	NM_001177813
miR-1955-3p	mmu-miR-1955-3p	NM_001001985	NM_001001986	NM_001003815	NM_001006664	NM_001025192	NM_001033369	NM_001081037	NM_001081557	NM_001083120	NM_001083121	NM_001111026	NM_001111027	NM_001111030	NM_001134300	NM_001145807	NM_001146025	NM_001146026	NM_001146027	NM_001163018	NM_001164096	NM_001167885	NM_001167886	NM_001167887	NM_001177883	NM_008098	NM_008395	NM_008538	NM_008680	NM_008689	NM_008855	NM_009790	NM_009822	NM_010135	NM_010486	NM_011317	NM_011595	NM_011749	NM_013510	NM_016886	NM_021390	NM_021420	NM_025298	NM_025809	NM_026697	NM_027664	NM_027992	NM_029956	NM_031179
miR-693-5p	mmu-miR-693-5p	NM_001014981	NM_001033430	NM_001042617	NM_001045515	NM_001080755	NM_001080927	NM_001080928	NM_001081049	NM_001081302	NM_001081557	NM_001083967	NM_001109657	NM_001109988	NM_001109989	NM_001109990	NM_001110231	NM_001122989	NM_001144987	NM_001144988	NM_001145924	NM_001145925	NM_001159548	NM_001159549	NM_001160293	NM_001161769	NM_001161770	NM_001164483	NM_001164785	NM_001170537	NM_001177379	NM_001177713	NM_001199141	NM_007589	NM_008088	NM_008465	NM_008741	NM_008996	NM_009035	NM_010160	NM_010264	NM_010723	NM_011448	NM_011508	NM_011807	NM_012061	NM_013663	NM_013685	NM_019400
miR-129-3p/129ab-3p/129-1-3p/129-2-3p	mmu-miR-129-1-3p/mmu-miR-129-2-3p	NM_001005868	NM_001024205	NM_001029934	NM_001033223	NM_001037725	NM_001039354	NM_001042487	NM_001042488	NM_001079849	NM_001080924	NM_001081006	NM_001081049	NM_001081119	NM_001081206	NM_001081256	NM_001081355	NM_001081360	NM_001081371	NM_001081567	NM_001102458	NM_001103177	NM_001103178	NM_001111016	NM_001113423	NM_001145804	NM_001161822	NM_001164441	NM_001168471	NM_001168472	NM_001170485	NM_001170486	NM_001177374	NM_001177630	NM_001177631	NM_001177955	NM_001177956	NM_001177957	NM_001177958	NM_001177959	NM_001177960	NM_001177961	NM_001177962	NM_007415	NM_007566	NM_008138	NM_008737	NM_009145	NM_009158
miR-1965	mmu-miR-1965
miR-681	mmu-miR-681	NM_001079844	NM_001081049	NM_001081409	NM_001195632	NM_011821	NM_025757	NM_080560	NM_177379
miR-5111	mmu-miR-5111	NM_001185020	NM_001185021	NM_001199083	NM_001199084	NM_021284	NM_021510	NM_080793	NM_138589	NM_172924	NM_198703
miR-1198-3p	mmu-miR-1198-3p	NM_001025192	NM_001033330	NM_001043354	NM_001081037	NM_001102458	NM_001110231	NM_001159517	NM_001160293	NM_007604	NM_009194	NM_009670	NM_010160	NM_016866	NM_018745	NM_026599	NM_027166	NM_030260	NM_133975	NM_146005	NM_146095	NM_170687	NM_170688	NM_170689	NM_170690	NM_170728	NM_170729	NM_170730	NM_172943	NM_177054	NM_178675	NM_199038
miR-5112	mmu-miR-5112	NM_001024205	NM_001034030	NM_001034874	NM_001037846	NM_001037847	NM_001038637	NM_001039515	NM_001044383	NM_001081267	NM_001085440	NM_001098404	NM_001109690	NM_001109691	NM_001111026	NM_001111027	NM_001113209	NM_001113210	NM_001130184	NM_001130185	NM_001130186	NM_001146007	NM_001163290	NM_001163332	NM_001163333	NM_001164885	NM_001193266	NM_001205043	NM_001205044	NM_007487	NM_007764	NM_008687	NM_009211	NM_009502	NM_009625	NM_009822	NM_009866	NM_009893	NM_010028	NM_010137	NM_010315	NM_010718	NM_010864	NM_010936	NM_011237	NM_011551	NM_015737	NM_018744	NM_021491
miR-3095-5p	mmu-miR-3095-5p	NM_001008702	NM_001033330	NM_001034030	NM_001037905	NM_001038993	NM_001077712	NM_001079814	NM_001080769	NM_001080924	NM_001081049	NM_001081344	NM_001081684	NM_001081685	NM_001100449	NM_001102400	NM_001110231	NM_001113569	NM_001122759	NM_001135151	NM_001135152	NM_001160018	NM_001160019	NM_001162896	NM_001164275	NM_001166457	NM_001177881	NM_001177882	NM_001190733	NM_001190734	NM_001193309	NM_001205253	NM_007735	NM_007757	NM_008065	NM_008802	NM_009223	NM_009295	NM_009551	NM_009671	NM_010160	NM_010307	NM_010633	NM_010718	NM_010808	NM_011256	NM_016805	NM_019576	NM_020265
miR-208ab-5p	mmu-miR-208a-5p	NM_001003908	NM_001005740	NM_001005748	NM_001008702	NM_001017427	NM_001017525	NM_001025428	NM_001025429	NM_001025430	NM_001033173	NM_001037221	NM_001037846	NM_001037847	NM_001037905	NM_001077499	NM_001077695	NM_001079814	NM_001080999	NM_001081000	NM_001083927	NM_001083928	NM_001097644	NM_001102400	NM_001109690	NM_001109691	NM_001110231	NM_001111026	NM_001111027	NM_001111268	NM_001113569	NM_001122667	NM_001122759	NM_001128151	NM_001130184	NM_001130185	NM_001130186	NM_001135151	NM_001135152	NM_001135727	NM_001135728	NM_001142809	NM_001142810	NM_001161822	NM_001163311	NM_001163328	NM_001163329	NM_001163330	NM_001163433
miR-1958	mmu-miR-1958	NM_001007574	NM_001013390	NM_001033173	NM_001044383	NM_001081394	NM_001081635	NM_001081636	NM_001111026	NM_001111027	NM_001113209	NM_001113210	NM_001136072	NM_001159567	NM_001159568	NM_001159569	NM_001159570	NM_001163645	NM_001164441	NM_001166456	NM_001166458	NM_001168557	NM_001169576	NM_001169577	NM_001177883	NM_001190409	NM_007632	NM_008687	NM_008904	NM_009282	NM_009459	NM_009806	NM_009822	NM_010055	NM_010111	NM_010208	NM_010486	NM_010658	NM_010825	NM_011416	NM_011544	NM_011551	NM_016866	NM_020265	NM_021347	NM_023814	NM_025437	NM_026003	NM_026856
miR-1197	mmu-miR-1197	NM_001003815	NM_001006664	NM_001048061	NM_001110850	NM_001110853	NM_001110854	NM_001110855	NM_001110856	NM_001110857	NM_001110858	NM_001110859	NM_001111289	NM_001111290	NM_001163007	NM_001163008	NM_001163283	NM_001163284	NM_001163427	NM_001164493	NM_001166024	NM_007873	NM_009946	NM_010028	NM_010448	NM_011274	NM_013498	NM_013510	NM_016739	NM_018805	NM_018830	NM_023716	NM_023854	NM_026110	NM_026609	NM_026910	NM_028505	NM_029669	NM_029956	NM_030886	NM_133236	NM_138589	NM_138756	NM_145400	NM_172600	NM_172606	NM_172643	NM_173363	NM_173399
miR-3099	mmu-miR-3099	NM_001005506	NM_001008542	NM_001008543	NM_001165902	NM_001199695	NM_007614	NM_007872	NM_010167	NM_010183	NM_010847	NM_011119	NM_026271	NM_027722	NM_053009	NM_080793	NM_148926	NM_172606	NM_177832
miR-3079-3p	mmu-miR-3079-3p	NM_001025571	NM_001033174	NM_001035226	NM_001040131	NM_001081203	NM_001081229	NM_001111289	NM_001111290	NM_001115130	NM_001122604	NM_001122605	NM_001136072	NM_001136079	NM_001145937	NM_001159567	NM_001159568	NM_001159569	NM_001159570	NM_001163574	NM_001174053	NM_001174054	NM_001177609	NM_001177610	NM_001195632	NM_001205043	NM_001205044	NM_001205219	NM_007395	NM_007560	NM_007595	NM_008624	NM_009386	NM_009537	NM_009682	NM_009721	NM_010093	NM_010436	NM_010437	NM_010633	NM_010771	NM_010825	NM_011086	NM_011212	NM_011276	NM_011448	NM_011500	NM_011578	NM_011665
miR-344g-3p/3542	mmu-miR-344g-3p	NM_001008542	NM_001008543	NM_001014973	NM_001038993	NM_001081409	NM_001110783	NM_001115130	NM_001159517	NM_010847	NM_018869	NM_021371	NM_025558	NM_025745	NM_025985	NM_028860	NM_029001	NM_030732	NM_031158	NM_145512	NM_148932	NM_172765	NM_175201	NM_178703	NM_178704	NM_181045	NM_194061
miR-1966	mmu-miR-1966	NM_001024205	NM_001025571	NM_001039551	NM_001042487	NM_001042488	NM_001044383	NM_001081344	NM_001110827	NM_001110828	NM_001110829	NM_001110830	NM_001111026	NM_001111027	NM_001160018	NM_001160019	NM_007872	NM_008098	NM_009743	NM_009822	NM_011551	NM_021309	NM_021383	NM_023537	NM_024452	NM_027874	NM_028108	NM_028791	NM_053104	NM_053186	NM_138675	NM_139059	NM_144791	NM_146128	NM_172397	NM_175387	NM_178676	NM_194340
miR-1321/1943/4739/4756-5p	mmu-miR-1943	NM_001024205	NM_001025567	NM_001037221	NM_001045523	NM_001111026	NM_001111027	NM_001113470	NM_001128094	NM_001128096	NM_001128609	NM_001159517	NM_001163433	NM_001164197	NM_001169576	NM_001169577	NM_001190852	NM_001190854	NM_001190855	NM_001190856	NM_007396	NM_007789	NM_009374	NM_009459	NM_009822	NM_010055	NM_010498	NM_010518	NM_010831	NM_011032	NM_011522	NM_011615	NM_011785	NM_011838	NM_012027	NM_019808	NM_021412	NM_023060	NM_025784	NM_027626	NM_028966	NM_029875	NM_030263	NM_030561	NM_033610	NM_053199	NM_130865	NM_130893	NM_146012
miR-541	mmu-miR-541	NM_001025428	NM_001025429	NM_001025430	NM_001038993	NM_001039586	NM_001043354	NM_001081045	NM_001110231	NM_001111026	NM_001111027	NM_001160293	NM_001163746	NM_001199203	NM_001199204	NM_001199205	NM_009822	NM_010160	NM_010306	NM_010498	NM_011578	NM_018808	NM_018873	NM_019632	NM_027569	NM_028108	NM_028231	NM_028352	NM_146095	NM_174846	NM_175201
miR-3109	mmu-miR-3109	NM_001033276	NM_001039551	NM_001048267	NM_001160262	NM_001161854	NM_001177713	NM_008395	NM_019820	NM_053186	NM_144789	NM_144901	NM_175164	NM_175475	NM_176958	NM_178716
miR-3104-5p	mmu-miR-3104-5p	NM_001025567	NM_007952	NM_028771	NM_130865	NM_145434	NM_175316
miR-1348/1839/1839-5p/3927	mmu-miR-1839-5p	NM_001001985	NM_001081098	NM_001081203	NM_001081225	NM_001081267	NM_001081419	NM_001081567	NM_001109873	NM_001110228	NM_001110229	NM_001110230	NM_001110232	NM_001111026	NM_001111027	NM_001111107	NM_001111274	NM_001111275	NM_001111276	NM_001113389	NM_001134829	NM_001136260	NM_001142655	NM_001146707	NM_001160292	NM_001161854	NM_001163283	NM_001163284	NM_001163645	NM_001197147	NM_001198859	NM_001198860	NM_001198861	NM_007890	NM_008448	NM_008981	NM_009055	NM_009152	NM_009158	NM_009190	NM_009671	NM_009806	NM_009822	NM_009824	NM_009951	NM_010167	NM_010512	NM_011374	NM_011890
miR-1193-3p/1421x	mmu-miR-1193-3p	NM_001001176	NM_001025567	NM_001025779	NM_001029877	NM_001042487	NM_001042488	NM_001077363	NM_001081049	NM_001081227	NM_001081400	NM_001081750	NM_001099637	NM_001109992	NM_001110231	NM_001110783	NM_001113517	NM_001130450	NM_001130451	NM_001130452	NM_001130453	NM_001130454	NM_001139503	NM_001139504	NM_001159517	NM_001160268	NM_001160293	NM_001163633	NM_001163634	NM_001164401	NM_001164402	NM_001164403	NM_001164583	NM_001164584	NM_001164585	NM_001167988	NM_007602	NM_008095	NM_008466	NM_008686	NM_008825	NM_008956	NM_009211	NM_009261	NM_009528	NM_010160	NM_010637	NM_011201	NM_011202
miR-363-5p.m	mmu-miR-363-5p	NM_001001986	NM_001014761	NM_001031814	NM_001033273	NM_001077499	NM_001081557	NM_001110228	NM_001110229	NM_001110230	NM_001110231	NM_001110232	NM_001134300	NM_001160292	NM_001160293	NM_001160316	NM_001160317	NM_001160318	NM_001168506	NM_001195268	NM_008002	NM_009597	NM_010160	NM_010183	NM_011323	NM_021435	NM_024194	NM_025985	NM_026647	NM_029657	NM_029879	NM_057172	NM_133744	NM_172413	NM_172674	NM_172691	NM_175477	NM_176836	NM_182716
miR-872/1421acal	mmu-miR-872	NM_001048267	NM_001102455	NM_001102456	NM_001130184	NM_001130185	NM_001130186	NM_001160112	NM_001163007	NM_001163008	NM_001166385	NM_001167885	NM_001167886	NM_001167887	NM_001170485	NM_001170486	NM_001177955	NM_001177956	NM_001177957	NM_001177958	NM_001177959	NM_001177960	NM_001177961	NM_001177962	NM_008241	NM_009211	NM_009239	NM_009597	NM_009691	NM_010513	NM_018804	NM_019743	NM_020493	NM_023122	NM_026155	NM_026552	NM_026910	NM_029402	NM_029492	NM_133687	NM_144825	NM_144871	NM_172303	NM_172742	NM_178716	NM_207682
miR-5118	mmu-miR-5118	NM_001003909	NM_001008542	NM_001008543	NM_001014288	NM_001033268	NM_001081058	NM_001083110	NM_001110796	NM_001163007	NM_001163008	NM_001166644	NM_001167885	NM_001167886	NM_001167887	NM_001177379	NM_001177955	NM_001177956	NM_001177957	NM_001177958	NM_001177959	NM_001177960	NM_001177961	NM_001177962	NM_007457	NM_008853	NM_009124	NM_010847	NM_011063	NM_011211	NM_013668	NM_018804	NM_023122	NM_024191	NM_026910	NM_027118	NM_027994	NM_029402	NM_029492	NM_033604	NM_144871	NM_175121	NM_175937	NM_178143
miR-3970	mmu-miR-3970	NM_001081229	NM_001142655	NM_001162925	NM_001163746	NM_001168684	NM_009416	NM_009754	NM_021548	NM_025832	NM_026647	NM_027326	NM_028352	NM_028523	NM_029931	NM_030094	NM_057172	NM_133807	NM_172051	NM_172946	NM_175127	NM_177026	NM_182994	NM_198111	NM_207680	NM_207681
miR-707	mmu-miR-707	NM_001007154	NM_001025392	NM_001025393	NM_001025947	NM_001080924	NM_001083616	NM_001110796	NM_001130184	NM_001130185	NM_001130186	NM_001145804	NM_001159517	NM_001164268	NM_001177789	NM_001177790	NM_001177791	NM_001177856	NM_001195003	NM_001195004	NM_001195338	NM_001195348	NM_009030	NM_009790	NM_010124	NM_010183	NM_011112	NM_011949	NM_013681	NM_019550	NM_020007	NM_024288	NM_027468	NM_028410	NM_028806	NM_028981	NM_029512	NM_029759	NM_029879	NM_080463	NM_152816	NM_153787	NM_172303	NM_172695	NM_175294	NM_177619	NM_181071	NM_181734	NM_207633
miR-1191	mmu-miR-1191	NM_001043354	NM_001102423	NM_001102424	NM_001102425	NM_001122989	NM_001146318	NM_001159361	NM_001159631	NM_001164096	NM_001165954	NM_001165955	NM_001165956	NM_001168578	NM_001171010	NM_001171011	NM_001199043	NM_007729	NM_007733	NM_008885	NM_009923	NM_010485	NM_010751	NM_011213	NM_013568	NM_018886	NM_019400	NM_019796	NM_021606	NM_023214	NM_023503	NM_023526	NM_023814	NM_025298	NM_025703	NM_028122	NM_029001	NM_029425	NM_053242	NM_134081	NM_146095	NM_153421	NM_172587	NM_172675	NM_172819	NM_172882	NM_212435
miR-93b/512-3p/1186	mmu-miR-1186	NM_001008542	NM_001008543	NM_001013806	NM_001036684	NM_001037736	NM_001037846	NM_001037847	NM_001038993	NM_001045863	NM_001045864	NM_001077265	NM_001077266	NM_001077267	NM_001081049	NM_001081400	NM_001081557	NM_001083967	NM_001110791	NM_001111026	NM_001111027	NM_001113423	NM_001115076	NM_001145824	NM_001146100	NM_001162846	NM_001163630	NM_001163631	NM_001163632	NM_001170537	NM_001199105	NM_007516	NM_007788	NM_008924	NM_009090	NM_009122	NM_009625	NM_009723	NM_009822	NM_010408	NM_010434	NM_010438	NM_010847	NM_011213	NM_011750	NM_011767	NM_011779	NM_011807	NM_013685
miR-302ac/520f	mmu-miR-302c	NM_001025093	NM_001033270	NM_001033329	NM_001037846	NM_001037847	NM_001039106	NM_001039388	NM_001042719	NM_001081049	NM_001081320	NM_001081344	NM_001102436	NM_001102437	NM_001102438	NM_001110496	NM_001110497	NM_001110827	NM_001110828	NM_001110829	NM_001110830	NM_001111075	NM_001113514	NM_001114096	NM_001114097	NM_001122667	NM_001130408	NM_001163018	NM_001168277	NM_001170537	NM_001197024	NM_001198823	NM_001198824	NM_001198825	NM_001198826	NM_001199283	NM_001199284	NM_007471	NM_007476	NM_007481	NM_007631	NM_007664	NM_008465	NM_008845	NM_009007	NM_009371	NM_009458	NM_009498	NM_009625
miR-3061-5p	mmu-miR-3061-5p	NM_001025608	NM_001039000	NM_001102455	NM_001102456	NM_009691	NM_026615	NM_144918	NM_172564	NM_173033	NM_173868	NM_174996
miR-1957	mmu-miR-1957	NM_001013380	NM_001039181	NM_001045520	NM_001048054	NM_001079830	NM_001083967	NM_001122675	NM_001122676	NM_001136260	NM_001145804	NM_001145919	NM_001163574	NM_001168508	NM_001168513	NM_001168514	NM_001197147	NM_001197321	NM_001197322	NM_008246	NM_008728	NM_009189	NM_009386	NM_009461	NM_009502	NM_010093	NM_011083	NM_011951	NM_013672	NM_013685	NM_016886	NM_018760	NM_021432	NM_024200	NM_024254	NM_026178	NM_026179	NM_026348	NM_027874	NM_053170	NM_053202	NM_053242	NM_130447	NM_139059	NM_148926	NM_172589	NM_172600	NM_172677	NM_175294
miR-669o-5p	mmu-miR-669o-5p	NM_001025431	NM_001038627	NM_001038701	NM_001082414	NM_001122759	NM_001142948	NM_001164818	NM_007392	NM_007917	NM_008071	NM_008802	NM_008981	NM_010513	NM_011889	NM_018805	NM_020007	NM_025541	NM_026420	NM_026661	NM_026886	NM_029438	NM_033320	NM_080555	NM_145534	NM_145965	NM_172397	NM_172421	NM_172952	NM_173781	NM_175170	NM_178719
miR-142-5p	mmu-miR-142-5p	NM_001003955	NM_001005863	NM_001005864	NM_001005865	NM_001014288	NM_001017427	NM_001033238	NM_001033276	NM_001033286	NM_001039515	NM_001079824	NM_001079849	NM_001080819	NM_001081183	NM_001081216	NM_001081304	NM_001081315	NM_001081750	NM_001083316	NM_001083967	NM_001098227	NM_001103165	NM_001103166	NM_001109657	NM_001111274	NM_001111275	NM_001111276	NM_001113573	NM_001113574	NM_001135727	NM_001135728	NM_001142681	NM_001145886	NM_001145887	NM_001145937	NM_001159492	NM_001159517	NM_001159573	NM_001159574	NM_001163316	NM_001163754	NM_001164598	NM_001164639	NM_001164663	NM_001167829	NM_001170855	NM_001174073	NM_001177464
miR-466l-3p	mmu-miR-466l-3p	NM_001001181	NM_001001491	NM_001001798	NM_001001986	NM_001003950	NM_001004185	NM_001004367	NM_001005475	NM_001007574	NM_001007589	NM_001008231	NM_001013380	NM_001013753	NM_001014973	NM_001015099	NM_001024526	NM_001024703	NM_001025431	NM_001025779	NM_001029837	NM_001029850	NM_001033167	NM_001033238	NM_001033274	NM_001033306	NM_001033445	NM_001033532	NM_001033600	NM_001033713	NM_001034168	NM_001034874	NM_001035226	NM_001037737	NM_001037863	NM_001037987	NM_001038642	NM_001039080	NM_001039179	NM_001039180	NM_001039184	NM_001039388	NM_001039546	NM_001039653	NM_001039710	NM_001042485	NM_001042607	NM_001042659	NM_001044740
miR-369-3p	mmu-miR-369-3p	NM_001005475	NM_001012765	NM_001014761	NM_001033299	NM_001037846	NM_001037847	NM_001038621	NM_001038993	NM_001039179	NM_001039180	NM_001039184	NM_001040131	NM_001077695	NM_001080927	NM_001080928	NM_001081016	NM_001081049	NM_001081057	NM_001081267	NM_001081979	NM_001103181	NM_001109690	NM_001109691	NM_001113325	NM_001113389	NM_001114664	NM_001130184	NM_001130185	NM_001130186	NM_001145947	NM_001146025	NM_001146026	NM_001146027	NM_001159683	NM_001163754	NM_001164369	NM_001167883	NM_001170978	NM_001171010	NM_001171011	NM_001177713	NM_001193271	NM_001199105	NM_001199177	NM_001199272	NM_001204915	NM_007604	NM_007664
miR-466f-3p	mmu-miR-466f-3p	NM_001003971	NM_001005863	NM_001005864	NM_001005865	NM_001007465	NM_001013755	NM_001025192	NM_001033271	NM_001033276	NM_001033306	NM_001037221	NM_001037726	NM_001037764	NM_001037846	NM_001037847	NM_001038635	NM_001039000	NM_001039088	NM_001040106	NM_001043354	NM_001077695	NM_001079694	NM_001079695	NM_001079830	NM_001081056	NM_001081073	NM_001081124	NM_001081293	NM_001081359	NM_001081360	NM_001081548	NM_001110783	NM_001110827	NM_001110828	NM_001110829	NM_001110830	NM_001112721	NM_001113355	NM_001113389	NM_001114119	NM_001122989	NM_001136060	NM_001142918	NM_001142919	NM_001142920	NM_001142921	NM_001142922	NM_001142923
miR-297b-3p/466ade-3p/467g	mmu-miR-466a-3p/mmu-miR-297b-3p/mmu-miR-466e-3p/mmu-miR-466d-3p/mmu-miR-467g	NM_001001488	NM_001003815	NM_001003912	NM_001004367	NM_001005475	NM_001006664	NM_001013380	NM_001013391	NM_001024837	NM_001025250	NM_001025257	NM_001025309	NM_001033268	NM_001037846	NM_001037847	NM_001038642	NM_001039474	NM_001039482	NM_001039939	NM_001044740	NM_001077363	NM_001078167	NM_001079883	NM_001081110	NM_001081119	NM_001081195	NM_001081196	NM_001081203	NM_001081302	NM_001081319	NM_001081355	NM_001081359	NM_001083316	NM_001085495	NM_001100449	NM_001109745	NM_001109746	NM_001109988	NM_001109989	NM_001109990	NM_001110266	NM_001110267	NM_001110268	NM_001110783	NM_001111026	NM_001111027	NM_001112721	NM_001112798
miR-466n-3p	mmu-miR-466n-3p	NM_001001488	NM_001003815	NM_001003912	NM_001005475	NM_001006664	NM_001007574	NM_001014288	NM_001025309	NM_001033149	NM_001033330	NM_001033430	NM_001033466	NM_001033600	NM_001033713	NM_001038642	NM_001038993	NM_001039184	NM_001039347	NM_001039939	NM_001040106	NM_001042513	NM_001042514	NM_001042523	NM_001044386	NM_001044740	NM_001077363	NM_001079883	NM_001080387	NM_001081119	NM_001081279	NM_001081302	NM_001081344	NM_001081359	NM_001083316	NM_001085495	NM_001099637	NM_001102430	NM_001109745	NM_001109746	NM_001109988	NM_001109989	NM_001109990	NM_001110209	NM_001110783	NM_001111026	NM_001111027	NM_001112721	NM_001114664
miR-669f-3p	mmu-miR-669f-3p	NM_001001488	NM_001001986	NM_001003815	NM_001005605	NM_001006664	NM_001013387	NM_001014288	NM_001024604	NM_001025309	NM_001025600	NM_001033223	NM_001033225	NM_001033253	NM_001033347	NM_001033713	NM_001037136	NM_001037726	NM_001037846	NM_001037847	NM_001038710	NM_001039147	NM_001039150	NM_001039151	NM_001039347	NM_001039351	NM_001039352	NM_001039353	NM_001039354	NM_001039472	NM_001042487	NM_001042488	NM_001044386	NM_001045515	NM_001077363	NM_001079844	NM_001080387	NM_001080930	NM_001081013	NM_001081088	NM_001081098	NM_001081109	NM_001081183	NM_001081249	NM_001081267	NM_001081293	NM_001081302	NM_001081344	NM_001081345
miR-3074-3p/3074-1-3p	mmu-miR-3074-1-3p	NM_001004062	NM_001008542	NM_001008543	NM_001025309	NM_001025438	NM_001025439	NM_001033270	NM_001033299	NM_001081009	NM_001081293	NM_001111051	NM_001111052	NM_001113423	NM_001145820	NM_001159683	NM_001195538	NM_001195539	NM_007552	NM_007697	NM_007872	NM_008729	NM_008949	NM_009383	NM_009502	NM_010137	NM_010274	NM_010485	NM_010847	NM_010897	NM_019743	NM_019978	NM_023813	NM_024288	NM_027485	NM_144811	NM_144859	NM_144866	NM_153567	NM_153774	NM_175251	NM_175310	NM_177664	NM_201518
miR-291ab-5p	mmu-miR-291a-5p/mmu-miR-291b-5p	NM_001001932	NM_001007154	NM_001024604	NM_001033268	NM_001033430	NM_001037098	NM_001039347	NM_001040187	NM_001081225	NM_001081267	NM_001081382	NM_001081400	NM_001081475	NM_001099624	NM_001100451	NM_001111289	NM_001111290	NM_001113355	NM_001113423	NM_001114386	NM_001122667	NM_001122675	NM_001122676	NM_001130184	NM_001130185	NM_001130186	NM_001141930	NM_001142948	NM_001145820	NM_001146119	NM_001159351	NM_001164096	NM_001164210	NM_001164562	NM_001167981	NM_001168621	NM_001168622	NM_001168623	NM_001169131	NM_001177789	NM_001177790	NM_001177791	NM_001195774	NM_001198823	NM_001198824	NM_001198825	NM_001198826	NM_007471
miR-34bc-3p	mmu-miR-34b-3p	NM_001005605	NM_001013753	NM_001033268	NM_001081045	NM_001081049	NM_001081979	NM_001159492	NM_001166414	NM_001197321	NM_001197322	NM_007917	NM_008019	NM_009030	NM_009788	NM_009951	NM_010788	NM_010808	NM_011265	NM_013625	NM_016786	NM_018871	NM_024457	NM_025721	NM_025800	NM_026521	NM_026666	NM_028523	NM_029153	NM_032000	NM_053202	NM_133853	NM_139146	NM_145356	NM_145430	NM_145575	NM_145963	NM_146239	NM_152895	NM_177224	NM_177832	NM_178764	NM_178803
miR-465abc-3p	mmu-miR-465a-3p/mmu-miR-465b-3p/mmu-miR-465c-3p	NM_001014288	NM_001040131	NM_001111267	NM_007896	NM_008981	NM_009065	NM_010028	NM_011211	NM_013507	NM_016690	NM_028768	NM_029519	NM_153413	NM_172495	NM_177906
miR-188-5p	mmu-miR-188-5p	NM_001029850	NM_001031814	NM_001035532	NM_001035533	NM_001040106	NM_001040396	NM_001079883	NM_001081080	NM_001081343	NM_001083320	NM_001115130	NM_001134791	NM_001146025	NM_001146026	NM_001146027	NM_001163513	NM_001163571	NM_001164804	NM_001170907	NM_001177609	NM_001177610	NM_001177773	NM_001177774	NM_001190786	NM_001190800	NM_001205043	NM_001205044	NM_001205286	NM_001205287	NM_007735	NM_007922	NM_008466	NM_009223	NM_009231	NM_009649	NM_010367	NM_011665	NM_016806	NM_019796	NM_019797	NM_021399	NM_021878	NM_025846	NM_025864	NM_026407	NM_027726	NM_028945	NM_029466
miR-362-5p/500b	mmu-miR-362-5p	NM_001031814	NM_001080930	NM_001159517	NM_008514	NM_010716	NM_011086	NM_011101	NM_021310	NM_021434	NM_026685	NM_026856	NM_027144	NM_028906	NM_032000	NM_054043	NM_138677	NM_144812	NM_172775	NM_175236	NM_175400	NM_175563	NM_177124
miR-501-5p	mmu-miR-501-5p	NM_001008232	NM_001025392	NM_001025393	NM_001042623	NM_001080930	NM_001081008	NM_001103156	NM_001103157	NM_001146048	NM_001159517	NM_001163018	NM_001163554	NM_001163555	NM_001163556	NM_001163571	NM_001199059	NM_007569	NM_007905	NM_008633	NM_009037	NM_009625	NM_010591	NM_011086	NM_011138	NM_011494	NM_016898	NM_018801	NM_018814	NM_019927	NM_019983	NM_021310	NM_021434	NM_022022	NM_023305	NM_024468	NM_025292	NM_025829	NM_025967	NM_026155	NM_026534	NM_026685	NM_027315	NM_028734	NM_030702	NM_053099	NM_133187	NM_134025	NM_144904
miR-878-5p	mmu-miR-878-5p	NM_001039546	NM_001114332	NM_001164838	NM_001165948	NM_001165954	NM_001165955	NM_001165956	NM_001170537	NM_001177464	NM_007917	NM_009011	NM_009754	NM_023844	NM_025282	NM_025673	NM_026348	NM_027453	NM_027742	NM_028317	NM_030108	NM_030131	NM_030563	NM_133750	NM_144812	NM_153421	NM_172653	NM_172663	NM_172683	NM_175400	NM_177092	NM_177124	NM_178607	NM_183033	NM_207680	NM_207681
miR-5119	mmu-miR-5119	NM_001007574	NM_001024955	NM_001025438	NM_001025439	NM_001077495	NM_001128169	NM_001128170	NM_001128171	NM_001167885	NM_001167886	NM_001167887	NM_001168557	NM_001170537	NM_001195413	NM_009144	NM_010250	NM_011638	NM_013635	NM_013912	NM_015737	NM_020265	NM_023813	NM_024219	NM_025282	NM_025335	NM_026384	NM_028874	NM_030598	NM_144825	NM_144871	NM_145523	NM_173369	NM_198710	NM_207222	NM_207649
miR-1941-3p	mmu-miR-1941-3p	NM_001080927	NM_001080928	NM_001115076	NM_001122989	NM_001159517	NM_001161420	NM_001177884	NM_001205286	NM_001205287	NM_007937	NM_008679	NM_008741	NM_009035	NM_009231	NM_009320	NM_009829	NM_013703	NM_013835	NM_020265	NM_026407	NM_026499	NM_026647	NM_028450	NM_029788	NM_053263	NM_145129	NM_146130	NM_153409	NM_172587	NM_178634
miR-468	mmu-miR-468	NM_001037764	NM_001043354	NM_001081055	NM_001081346	NM_001081371	NM_008306	NM_008634	NM_008964	NM_009021	NM_009806	NM_016688	NM_016806	NM_018888	NM_021552	NM_023409	NM_028298	NM_028829	NM_028906	NM_145469	NM_145823	NM_146095	NM_171826	NM_172421	NM_172443	NM_172600	NM_175164	NM_175460	NM_177906	NM_178654
miR-300/300-3p	mmu-miR-300	NM_001003671	NM_001003672	NM_001024458	NM_001025309	NM_001038621	NM_001038710	NM_001079830	NM_001081203	NM_001081557	NM_001098836	NM_001098837	NM_001102444	NM_001109690	NM_001109691	NM_001113325	NM_001113355	NM_001113517	NM_001122758	NM_001146031	NM_001146298	NM_001159517	NM_001160139	NM_001160235	NM_001160236	NM_001164096	NM_001164598	NM_001177713	NM_001197321	NM_001197322	NM_007552	NM_007766	NM_007767	NM_008165	NM_008467	NM_008538	NM_009223	NM_009231	NM_009234	NM_009261	NM_009847	NM_009957	NM_009959	NM_009960	NM_009961	NM_010028	NM_010513	NM_010637	NM_010790
miR-501-3p/502-3p/500/502a	mmu-miR-500/mmu-miR-501-3p	NM_001003717	NM_001014761	NM_001033430	NM_001035226	NM_001099624	NM_001103181	NM_001111026	NM_001111027	NM_001112796	NM_001113325	NM_001160214	NM_001161854	NM_001177883	NM_007733	NM_008065	NM_008139	NM_008165	NM_009181	NM_009753	NM_009822	NM_010472	NM_010486	NM_010795	NM_011213	NM_011578	NM_011699	NM_011780	NM_012024	NM_013663	NM_019550	NM_019927	NM_020608	NM_021284	NM_021383	NM_023053	NM_023060	NM_023210	NM_024452	NM_024459	NM_026380	NM_029752	NM_029850	NM_029896	NM_030708	NM_054040	NM_134014	NM_139311	NM_144901
miR-586/669k/669h-3p	mmu-miR-669k/mmu-miR-669h-3p	NM_001009818	NM_001013367	NM_001013391	NM_001024617	NM_001025093	NM_001033268	NM_001033279	NM_001033606	NM_001037136	NM_001039179	NM_001039180	NM_001039515	NM_001044719	NM_001081006	NM_001081045	NM_001081164	NM_001081391	NM_001083120	NM_001083121	NM_001099624	NM_001109626	NM_001109628	NM_001110100	NM_001111267	NM_001113209	NM_001113210	NM_001134829	NM_001135577	NM_001136222	NM_001136260	NM_001142781	NM_001161769	NM_001161770	NM_001166385	NM_001168304	NM_001168578	NM_001177630	NM_001177631	NM_001177881	NM_001177882	NM_001177883	NM_001184706	NM_001184708	NM_001184709	NM_001184710	NM_001184711	NM_001193271	NM_001197147
miR-532-5p/511	mmu-miR-532-5p	NM_001037099	NM_001039138	NM_001039139	NM_001045520	NM_001080557	NM_001081146	NM_001081229	NM_001081258	NM_001109684	NM_001109685	NM_001112798	NM_001113209	NM_001113210	NM_001122667	NM_001134459	NM_001134460	NM_001134461	NM_001142655	NM_001160235	NM_001160236	NM_001163660	NM_001164598	NM_007520	NM_007697	NM_008687	NM_008741	NM_008981	NM_009124	NM_009211	NM_009496	NM_009939	NM_010166	NM_010408	NM_011104	NM_011406	NM_021548	NM_023249	NM_024180	NM_024226	NM_025335	NM_025451	NM_025683	NM_027280	NM_028185	NM_029924	NM_030706	NM_053263	NM_146123
miR-1843-5p/4802-5p	mmu-miR-1843-5p	NM_001024205	NM_001029877	NM_001033139	NM_001081119	NM_001081430	NM_001081445	NM_001110203	NM_001113204	NM_001193266	NM_007589	NM_009616	NM_011595	NM_011638	NM_013834	NM_018871	NM_025965	NM_026647	NM_026868	NM_029153	NM_133744	NM_172600	NM_177716	NM_198105	NM_207010
miR-652	mmu-miR-652	NM_021459
miR-3091-5p	mmu-miR-3091-5p	NM_001039138	NM_001039139	NM_001081369	NM_001159517	NM_001168578	NM_008850	NM_008981	NM_009517	NM_012025	NM_025703	NM_053242	NM_175549	NM_178597	NM_212435
miR-380-3p	mmu-miR-380-3p	NM_001008506	NM_001025431	NM_001029936	NM_001031814	NM_001077364	NM_001081548	NM_001081750	NM_001111021	NM_001111022	NM_001111023	NM_001115130	NM_001123386	NM_001145919	NM_001160107	NM_001160108	NM_001161618	NM_001171034	NM_001171035	NM_001171036	NM_001193266	NM_007930	NM_008971	NM_009806	NM_009821	NM_009881	NM_010286	NM_010432	NM_011063	NM_011484	NM_013736	NM_020259	NM_026669	NM_027807	NM_029334	NM_029956	NM_133807	NM_134063	NM_144825	NM_145534	NM_145930	NM_146194	NM_172653	NM_172677	NM_172765	NM_173439	NM_175122	NM_175642	NM_177783
miR-654-3p	mmu-miR-654-3p	NM_001007574	NM_001031814	NM_001037136	NM_001039184	NM_001039347	NM_001078167	NM_001166406	NM_001166407	NM_001168557	NM_001171000	NM_001171001	NM_001177602	NM_001177604	NM_001177605	NM_009004	NM_009196	NM_009261	NM_009647	NM_009677	NM_011201	NM_011317	NM_011785	NM_013736	NM_021414	NM_025451	NM_029377	NM_030168	NM_133236	NM_144825	NM_173374	NM_178119	NM_178608	NM_183225	NM_207682
miR-511-3p	mmu-miR-511-3p	NM_001004363	NM_001029982	NM_001037737	NM_001077364	NM_001110140	NM_001110208	NM_001114333	NM_001159517	NM_001163643	NM_001163703	NM_001164099	NM_001164100	NM_001164101	NM_001167981	NM_001177884	NM_007434	NM_007625	NM_008465	NM_008468	NM_008904	NM_009072	NM_009458	NM_009582	NM_009709	NM_010286	NM_010513	NM_011112	NM_011249	NM_011780	NM_013584	NM_013758	NM_016976	NM_019790	NM_029426	NM_031998	NM_033565	NM_080445	NM_144731	NM_173393	NM_173408	NM_173431	NM_175400	NM_175549	NM_178017	NM_182650
miR-466b/466aep-5p/1187	mmu-miR-466a-5p/mmu-miR-466e-5p/mmu-miR-1187/mmu-miR-466p-5p	NM_001033149	NM_001113564	NM_001113565	NM_001113566	NM_001159662	NM_008465	NM_009063	NM_009261	NM_009597	NM_010167	NM_010813	NM_011494	NM_013635	NM_019733	NM_019796	NM_025301	NM_025814	NM_033565	NM_133758	NM_148926	NM_153089	NM_172871	NM_177249	NM_198710	NM_199018	NM_199068
miR-1198-5p	mmu-miR-1198-5p	NM_001013387	NM_001024468	NM_001033299	NM_001033445	NM_001033713	NM_001034874	NM_001037737	NM_001081229	NM_001081319	NM_001111076	NM_001159683	NM_001168277	NM_001177379	NM_001177773	NM_001177774	NM_001177812	NM_001177813	NM_001177884	NM_001199105	NM_007532	NM_007913	NM_008466	NM_009261	NM_009709	NM_010093	NM_010472	NM_010513	NM_011032	NM_013584	NM_021897	NM_025884	NM_029492	NM_032000	NM_080428	NM_145923	NM_146099	NM_173406	NM_175937	NM_177608	NM_177753
miR-126-5p	mmu-miR-126-5p	NM_001004357	NM_001024703	NM_001025250	NM_001025257	NM_001025577	NM_001033268	NM_001033466	NM_001039388	NM_001048206	NM_001079883	NM_001080930	NM_001081016	NM_001081382	NM_001081400	NM_001110266	NM_001110267	NM_001110268	NM_001113529	NM_001113573	NM_001113574	NM_001159492	NM_001161769	NM_001161770	NM_001163290	NM_001163643	NM_001163748	NM_001163780	NM_001164272	NM_001164636	NM_001164663	NM_001164772	NM_001166506	NM_001166507	NM_001171147	NM_001177705	NM_001195565	NM_001205043	NM_001205044	NM_007537	NM_007700	NM_007778	NM_007872	NM_008090	NM_008138	NM_008548	NM_008792	NM_008804	NM_008891
miR-871-5p/892b	mmu-miR-871-5p	NM_001003898	NM_001003899	NM_001004363	NM_001008545	NM_001008546	NM_001013391	NM_001039129	NM_001039138	NM_001039139	NM_001080798	NM_001081045	NM_001081341	NM_001082414	NM_001083967	NM_001102458	NM_001110499	NM_001110500	NM_001111059	NM_001111268	NM_001113517	NM_001136072	NM_001159517	NM_001159567	NM_001159568	NM_001159569	NM_001159570	NM_001159634	NM_001163332	NM_001163333	NM_001164677	NM_001164678	NM_001168281	NM_001168321	NM_001173506	NM_001195390	NM_001195485	NM_001195486	NM_001195487	NM_007597	NM_007664	NM_007703	NM_007930	NM_007952	NM_008037	NM_008300	NM_008604	NM_008981	NM_009062
miR-664/664b	mmu-miR-664	NM_001001881	NM_001003717	NM_001003918	NM_001014288	NM_001025309	NM_001025608	NM_001033238	NM_001033279	NM_001033306	NM_001037846	NM_001037847	NM_001038701	NM_001039090	NM_001044719	NM_001048054	NM_001080819	NM_001081058	NM_001081068	NM_001081094	NM_001081213	NM_001081279	NM_001081304	NM_001110140	NM_001110162	NM_001111021	NM_001111022	NM_001111023	NM_001113564	NM_001113565	NM_001113566	NM_001128094	NM_001128096	NM_001145896	NM_001145897	NM_001159888	NM_001163024	NM_001163025	NM_001163793	NM_001166138	NM_001167730	NM_001168578	NM_001170855	NM_001170907	NM_001198859	NM_001198860	NM_001198861	NM_001199141	NM_007538
miR-698	mmu-miR-698	NM_001025093	NM_001042487	NM_001042488	NM_001044386	NM_001111016	NM_001164562	NM_001164677	NM_001164678	NM_001168471	NM_001168472	NM_008102	NM_009715	NM_011052	NM_011768	NM_015822	NM_024452	NM_026556	NM_080708	NM_130893	NM_146128	NM_173761	NM_175272	NM_175318	NM_175388	NM_177047	NM_177226	NM_178677
miR-465abc-5p	mmu-miR-465a-5p/mmu-miR-465b-5p/mmu-miR-465c-5p	NM_001001980	NM_001003717	NM_001003908	NM_001029982	NM_001033422	NM_001033634	NM_001034030	NM_001039079	NM_001081164	NM_001081363	NM_001081557	NM_001109690	NM_001109691	NM_001111021	NM_001111022	NM_001111023	NM_001111062	NM_001111063	NM_001113354	NM_001113404	NM_001128169	NM_001128170	NM_001128171	NM_001135151	NM_001135152	NM_001159349	NM_001159635	NM_001160112	NM_001161624	NM_001163154	NM_001163574	NM_001163793	NM_001164275	NM_001164630	NM_001164631	NM_001164632	NM_001164633	NM_001167883	NM_007697	NM_007744	NM_007960	NM_008241	NM_008300	NM_008466	NM_008468	NM_008679	NM_008729	NM_008860
miR-344b	mmu-miR-344b	NM_001004367	NM_001029982	NM_001033422	NM_001033634	NM_001034030	NM_001078167	NM_001081037	NM_001081204	NM_001081363	NM_001081557	NM_001109684	NM_001109685	NM_001109690	NM_001109691	NM_001111021	NM_001111022	NM_001111023	NM_001113389	NM_001146298	NM_001160112	NM_001163154	NM_001163643	NM_001163793	NM_001164198	NM_001164199	NM_001164200	NM_001164275	NM_001166456	NM_001166458	NM_001195003	NM_001195004	NM_007697	NM_007890	NM_007960	NM_008241	NM_008300	NM_008679	NM_008729	NM_009061	NM_009152	NM_009582	NM_009821	NM_010028	NM_010423	NM_010718	NM_010914	NM_011100	NM_011274
miR-545/3065/3065-5p	mmu-miR-3065	NM_001001986	NM_001003953	NM_001005866	NM_001007465	NM_001013806	NM_001025571	NM_001033223	NM_001033430	NM_001038587	NM_001039050	NM_001039051	NM_001039052	NM_001039053	NM_001039351	NM_001039352	NM_001039353	NM_001039354	NM_001079814	NM_001079824	NM_001080755	NM_001080930	NM_001080964	NM_001081103	NM_001081196	NM_001081203	NM_001081232	NM_001081276	NM_001099624	NM_001109992	NM_001110218	NM_001110824	NM_001110825	NM_001110827	NM_001110828	NM_001110829	NM_001110830	NM_001113345	NM_001113346	NM_001113470	NM_001122667	NM_001122759	NM_001122843	NM_001122948	NM_001130184	NM_001130185	NM_001130186	NM_001134300	NM_001136260
miR-1897-3p	mmu-miR-1897-3p	NM_001024617	NM_001077695	NM_001081013	NM_001085492	NM_001146180	NM_008466	NM_008678	NM_025978	NM_027144	NM_144800	NM_175400	NM_178778
miR-1894-3p	mmu-miR-1894-3p	NM_001029877	NM_001033422	NM_001081125	NM_001081567	NM_001081977	NM_001145919	NM_001161420	NM_001164401	NM_001164402	NM_001164403	NM_008996	NM_009158	NM_009391	NM_009906	NM_010637	NM_010763	NM_011216	NM_011512	NM_013598	NM_013703	NM_020606	NM_023579	NM_024457	NM_024478	NM_080563	NM_133352	NM_133808	NM_134151	NM_146193	NM_153413	NM_153555	NM_172677
miR-125b-2-3p	mmu-miR-125b-2-3p	NM_001001495	NM_001025312	NM_001039388	NM_001081013	NM_001081098	NM_001081394	NM_001110231	NM_001112705	NM_001130008	NM_001141930	NM_001142918	NM_001142919	NM_001142920	NM_001142921	NM_001142922	NM_001142923	NM_001142924	NM_001146119	NM_001159964	NM_001160293	NM_001174107	NM_001177379	NM_001177883	NM_001204875	NM_007399	NM_007537	NM_007552	NM_007729	NM_007943	NM_008634	NM_008682	NM_009333	NM_009744	NM_009928	NM_010160	NM_010183	NM_010486	NM_010937	NM_011385	NM_011903	NM_011949	NM_013625	NM_013771	NM_018768	NM_018808	NM_019663	NM_019743	NM_021523
miR-710	mmu-miR-710	NM_001001335	NM_001003898	NM_001003899	NM_001008545	NM_001008546	NM_001008702	NM_001037098	NM_001037905	NM_001040187	NM_001042752	NM_001081013	NM_001081360	NM_001102400	NM_001110231	NM_001111268	NM_001141930	NM_001142918	NM_001142919	NM_001142920	NM_001142921	NM_001142922	NM_001142923	NM_001142924	NM_001146119	NM_001159544	NM_001160293	NM_001163746	NM_001164231	NM_001164361	NM_001166385	NM_001166456	NM_001166458	NM_001172099	NM_001177602	NM_001177604	NM_001177605	NM_001177883	NM_001190786	NM_001190800	NM_007399	NM_007729	NM_008684	NM_009239	NM_009274	NM_009333	NM_009647	NM_010160	NM_010237
miR-105	mmu-miR-105	NM_001007574	NM_001013367	NM_001014288	NM_001033254	NM_001039179	NM_001039180	NM_001042607	NM_001042752	NM_001044386	NM_001045863	NM_001045864	NM_001048267	NM_001079824	NM_001081225	NM_001081320	NM_001081409	NM_001112705	NM_001145854	NM_001159517	NM_001163643	NM_001164197	NM_001165948	NM_001168557	NM_001177379	NM_001177713	NM_001204915	NM_007688	NM_007735	NM_008633	NM_008684	NM_009181	NM_009371	NM_009582	NM_009951	NM_010157	NM_010813	NM_011211	NM_011273	NM_011715	NM_011768	NM_011807	NM_011903	NM_011949	NM_013649	NM_019927	NM_021412	NM_023755	NM_026121
miR-1982.2	mmu-miR-1982.2	NM_001025392	NM_001025393	NM_001039150	NM_001039151	NM_001164237	NM_001168297	NM_001174107	NM_001177785	NM_001177786	NM_001177787	NM_008098	NM_008825	NM_009851	NM_011256	NM_024288	NM_025948	NM_027968	NM_030112	NM_030708	NM_134163	NM_153787	NM_173781
miR-2461-5p/3470b	mmu-miR-3470b	NM_001031814	NM_001037098	NM_001048267	NM_001081237	NM_001113330	NM_001159525	NM_001160261	NM_001160262	NM_001166138	NM_001177773	NM_001177774	NM_001177879	NM_007770	NM_007917	NM_007930	NM_008730	NM_008981	NM_010459	NM_010485	NM_010942	NM_011151	NM_011358	NM_019794	NM_023041	NM_023794	NM_026343	NM_026495	NM_026609	NM_029153	NM_030705	NM_031396	NM_080428	NM_080448	NM_138682	NM_172783	NM_175021	NM_175224	NM_175461	NM_178716	NM_182927
miR-674/674-5p/3473d	mmu-miR-674/mmu-miR-3473d	NM_001001986	NM_001003815	NM_001006664	NM_001025392	NM_001025393	NM_001039089	NM_001080819	NM_001081430	NM_001111026	NM_001111027	NM_001113331	NM_001113423	NM_001134300	NM_001142918	NM_001142919	NM_001142920	NM_001142921	NM_001142922	NM_001142923	NM_001142924	NM_001144855	NM_001159964	NM_001162903	NM_001172068	NM_001172069	NM_001172070	NM_001172071	NM_001195003	NM_001195004	NM_001205241	NM_007917	NM_007943	NM_008197	NM_008379	NM_009333	NM_009754	NM_009792	NM_009806	NM_009822	NM_011086	NM_011344	NM_011368	NM_011638	NM_013510	NM_017479	NM_019790	NM_023324	NM_025818
miR-324-3p	mmu-miR-324-3p	NM_001007567	NM_001042513	NM_001042514	NM_001042523	NM_001081196	NM_001110228	NM_001110229	NM_001110230	NM_001110232	NM_001110827	NM_001110828	NM_001110829	NM_001110830	NM_001159595	NM_001160292	NM_001168281	NM_007560	NM_007840	NM_008465	NM_008730	NM_008737	NM_008883	NM_008961	NM_009030	NM_009223	NM_009730	NM_010111	NM_010633	NM_011192	NM_011374	NM_011714	NM_015762	NM_019827	NM_023045	NM_024194	NM_025942	NM_028152	NM_029012	NM_053104	NM_133784	NM_133807	NM_144798	NM_172684	NM_174852	NM_175387	NM_175403	NM_177715	NM_178647
miR-3470a	mmu-miR-3470a	NM_001003815	NM_001006664	NM_001031814	NM_001033223	NM_001033286	NM_001039090	NM_001039354	NM_001039939	NM_001044383	NM_001081251	NM_001081315	NM_001081400	NM_001083967	NM_001110783	NM_001110791	NM_001110827	NM_001110828	NM_001110829	NM_001110830	NM_001112705	NM_001113354	NM_001163024	NM_001163025	NM_001163734	NM_001164493	NM_001166414	NM_001197024	NM_007704	NM_008090	NM_009177	NM_009622	NM_009744	NM_010093	NM_010928	NM_011169	NM_011265	NM_011274	NM_011386	NM_011551	NM_011638	NM_011750	NM_011903	NM_013510	NM_013669	NM_013685	NM_021422	NM_022305	NM_025757
miR-5113	mmu-miR-5113	NM_001033167	NM_001039088	NM_001039472	NM_001040689	NM_001077712	NM_001081258	NM_001102407	NM_001111026	NM_001111027	NM_001111051	NM_001111052	NM_001114096	NM_001114097	NM_001163643	NM_001168277	NM_001170485	NM_001170486	NM_001195538	NM_001195539	NM_007664	NM_007668	NM_008306	NM_008448	NM_008466	NM_008966	NM_009497	NM_009582	NM_009822	NM_009946	NM_010078	NM_010441	NM_011169	NM_011213	NM_011273	NM_011807	NM_011949	NM_011989	NM_019788	NM_019978	NM_021310	NM_021465	NM_023852	NM_025783	NM_025875	NM_026552	NM_026793	NM_027144	NM_027315
miR-759	mmu-miR-759	NM_001001985	NM_001007574	NM_001037846	NM_001037847	NM_001079883	NM_001081049	NM_001081567	NM_001109657	NM_001111026	NM_001111027	NM_001163630	NM_001163631	NM_001163632	NM_001168557	NM_007872	NM_008088	NM_009122	NM_009158	NM_009418	NM_009822	NM_011273	NM_013568	NM_016676	NM_016886	NM_021399	NM_028082	NM_028758	NM_029742	NM_030706	NM_053199	NM_133808	NM_172619	NM_178764
miR-1942	mmu-miR-1942	NM_001001335	NM_001001881	NM_001003671	NM_001003672	NM_001004363	NM_001013753	NM_001025565	NM_001025568	NM_001033223	NM_001034874	NM_001038710	NM_001039000	NM_001039354	NM_001039551	NM_001045515	NM_001079849	NM_001081356	NM_001081426	NM_001110196	NM_001110197	NM_001110198	NM_001111051	NM_001111052	NM_001113517	NM_001114332	NM_001159952	NM_001159957	NM_001159960	NM_001164361	NM_001164483	NM_001164491	NM_001166138	NM_001170907	NM_001177883	NM_001195538	NM_001195539	NM_007478	NM_007589	NM_007697	NM_007766	NM_007767	NM_009957	NM_009959	NM_009960	NM_009961	NM_010486	NM_010714	NM_011595
miR-3058/4691-3p	mmu-miR-3058	NM_001024205	NM_001024468	NM_001033430	NM_001034168	NM_001080927	NM_001080928	NM_001080930	NM_001081049	NM_001081232	NM_001081267	NM_001098810	NM_001099634	NM_001110783	NM_001199141	NM_007532	NM_008445	NM_008465	NM_008996	NM_009035	NM_009079	NM_009536	NM_009792	NM_010028	NM_010813	NM_011448	NM_011807	NM_016898	NM_019535	NM_019550	NM_019571	NM_019796	NM_021559	NM_023045	NM_025943	NM_026629	NM_027444	NM_027874	NM_029999	NM_030256	NM_031158	NM_033144	NM_054043	NM_080448	NM_139059	NM_144516	NM_172653	NM_173038	NM_173413
miR-1190/1691	mmu-miR-1190	NM_001037177	NM_001037178	NM_001039371	NM_001077363	NM_001080927	NM_001080928	NM_001081016	NM_001081049	NM_001081155	NM_001081293	NM_001099624	NM_001110142	NM_001113564	NM_001113565	NM_001113566	NM_001123386	NM_001145824	NM_001146025	NM_001146026	NM_001146027	NM_001146031	NM_001159551	NM_001163847	NM_001163848	NM_001163849	NM_001163850	NM_001163851	NM_001163852	NM_001163853	NM_001164566	NM_001173505	NM_001173506	NM_001177323	NM_001177883	NM_007387	NM_007760	NM_008937	NM_008956	NM_009035	NM_009177	NM_009379	NM_009881	NM_010167	NM_010376	NM_010434	NM_010486	NM_010887	NM_011169
miR-763/1207-3p/1655	mmu-miR-763	NM_001024606	NM_001025567	NM_001038627	NM_001039138	NM_001039139	NM_001076554	NM_001080930	NM_001130169	NM_001130170	NM_001130171	NM_001145876	NM_001145877	NM_001146025	NM_001146026	NM_001146027	NM_001146031	NM_001159525	NM_001163006	NM_001163554	NM_001163555	NM_001163556	NM_001164155	NM_001164290	NM_001164291	NM_001164292	NM_001164293	NM_001164294	NM_001164295	NM_001164566	NM_001173505	NM_001177667	NM_001177668	NM_007569	NM_008612	NM_008675	NM_009379	NM_009497	NM_010167	NM_010808	NM_011138	NM_011169	NM_011198	NM_011274	NM_011751	NM_011787	NM_011825	NM_011931	NM_011995
miR-693-3p	mmu-miR-693-3p	NM_001001980	NM_001013391	NM_001025947	NM_001033173	NM_001033299	NM_001033445	NM_001033713	NM_001034030	NM_001034874	NM_001037098	NM_001037221	NM_001039147	NM_001039551	NM_001048267	NM_001080794	NM_001080795	NM_001080796	NM_001080797	NM_001081045	NM_001081229	NM_001082414	NM_001109690	NM_001109691	NM_001109745	NM_001109746	NM_001111267	NM_001113209	NM_001113210	NM_001122667	NM_001142918	NM_001142919	NM_001142920	NM_001142921	NM_001142922	NM_001142923	NM_001142924	NM_001145886	NM_001145887	NM_001159683	NM_001160268	NM_001162868	NM_001162869	NM_001163311	NM_001163433	NM_001163633	NM_001163634	NM_001167883	NM_001168321
miR-1933-3p	mmu-miR-1933-3p	NM_001048061	NM_001077499	NM_001136061	NM_001145919	NM_001163571	NM_001163793	NM_001163847	NM_001163848	NM_001163849	NM_001163850	NM_001163851	NM_001163852	NM_001163853	NM_001177883	NM_007904	NM_007988	NM_008155	NM_008465	NM_008775	NM_009211	NM_010448	NM_010486	NM_011323	NM_011989	NM_028185	NM_030702	NM_030708	NM_032000	NM_080560	NM_172397	NM_172414	NM_172653	NM_172677	NM_173186	NM_177603	NM_207685	NM_207686
miR-344a-5p/484/3155/3155b	mmu-miR-484	NM_001029850	NM_001040131	NM_001083320	NM_001103165	NM_001103166	NM_001111107	NM_001113423	NM_001113470	NM_001136079	NM_001145919	NM_001164745	NM_001170981	NM_001170982	NM_001170983	NM_001170984	NM_001174073	NM_001193266	NM_001205219	NM_008636	NM_008855	NM_008974	NM_009223	NM_009677	NM_010367	NM_010437	NM_011042	NM_011063	NM_011086	NM_011212	NM_011578	NM_013507	NM_016884	NM_019796	NM_026275	NM_027920	NM_145369	NM_145512	NM_146012	NM_153567	NM_172586	NM_172600	NM_172677	NM_172752	NM_177753	NM_178703	NM_178798	NM_207010	NM_207215
miR-802.mpr	mmu-miR-802	NM_001005740	NM_001005748	NM_001013414	NM_001025093	NM_001038658	NM_001043354	NM_001077499	NM_001081049	NM_001081213	NM_001083967	NM_001102423	NM_001102424	NM_001102425	NM_001112705	NM_001113209	NM_001113210	NM_001113573	NM_001113574	NM_001115076	NM_001134383	NM_001134384	NM_001159517	NM_001161763	NM_001161765	NM_001169576	NM_001169577	NM_001170537	NM_001170978	NM_008131	NM_008687	NM_009129	NM_009194	NM_009459	NM_009536	NM_009715	NM_009866	NM_010232	NM_010472	NM_011323	NM_011672	NM_011903	NM_013663	NM_013685	NM_023336	NM_024222	NM_025282	NM_026056	NM_026302
miR-101c	mmu-miR-101c	NM_001004367	NM_001033300	NM_001038993	NM_001039179	NM_001039180	NM_001039939	NM_001040396	NM_001043354	NM_001048267	NM_001080927	NM_001080928	NM_001081152	NM_001111289	NM_001111290	NM_001113389	NM_001115130	NM_001144855	NM_001162903	NM_001167885	NM_001167886	NM_001167887	NM_001205214	NM_001205215	NM_001205216	NM_001205241	NM_007890	NM_007929	NM_008402	NM_009035	NM_009127	NM_009261	NM_009789	NM_010141	NM_010472	NM_010864	NM_011151	NM_011306	NM_011898	NM_012056	NM_013873	NM_016739	NM_017479	NM_017480	NM_019743	NM_021605	NM_024180	NM_024457	NM_025356
miR-199ab-3p/3129-5p	mmu-miR-199a-3p/mmu-miR-199b	NM_001033225	NM_001033228	NM_001033270	NM_001080794	NM_001080795	NM_001080796	NM_001080797	NM_001081088	NM_001110231	NM_001114361	NM_001114362	NM_001145824	NM_001145830	NM_001160293	NM_001161420	NM_001162989	NM_001163018	NM_001164099	NM_001164100	NM_001164101	NM_001177980	NM_001177981	NM_001177982	NM_001185020	NM_001185021	NM_001190400	NM_001199083	NM_001199084	NM_007399	NM_007453	NM_007688	NM_007730	NM_007896	NM_007913	NM_008013	NM_008468	NM_008636	NM_008981	NM_009536	NM_009579	NM_010137	NM_010160	NM_010434	NM_010890	NM_010932	NM_011213	NM_011816	NM_011946
miR-455-3p	mmu-miR-455	NM_001003717	NM_001003908	NM_001024955	NM_001031814	NM_001077495	NM_001081222	NM_001103165	NM_001103166	NM_001109988	NM_001109989	NM_001109990	NM_001111026	NM_001111027	NM_001111268	NM_001159583	NM_001168471	NM_001168472	NM_001174073	NM_001177629	NM_007570	NM_007961	NM_008258	NM_008831	NM_009230	NM_009670	NM_009754	NM_009822	NM_010345	NM_010349	NM_010436	NM_011042	NM_011438	NM_013681	NM_013818	NM_016721	NM_019519	NM_019927	NM_021390	NM_021884	NM_024226	NM_025950	NM_026155	NM_026386	NM_026556	NM_027144	NM_027901	NM_027993	NM_029436
miR-452-3p	mmu-miR-452-3p	NM_001002268	NM_001014288	NM_001024205	NM_001033430	NM_001081049	NM_001110212	NM_001142655	NM_001162410	NM_001177773	NM_001177774	NM_007700	NM_007840	NM_007896	NM_008306	NM_008468	NM_010119	NM_010751	NM_011119	NM_011211	NM_011958	NM_013672	NM_018804	NM_018808	NM_021548	NM_025729	NM_026102	NM_026369	NM_026603	NM_026856	NM_027060	NM_027884	NM_029478	NM_033314	NM_080428	NM_080640	NM_133236	NM_146112	NM_153515	NM_153525	NM_172464	NM_172589	NM_172618	NM_212450
miR-1419d/1960	mmu-miR-1960	NM_001001986	NM_001002005	NM_001013367	NM_001025093	NM_001029934	NM_001033228	NM_001033270	NM_001033329	NM_001033422	NM_001033430	NM_001039347	NM_001080780	NM_001081088	NM_001081225	NM_001081371	NM_001081394	NM_001083895	NM_001083967	NM_001110218	NM_001111026	NM_001111027	NM_001111075	NM_001113514	NM_001115076	NM_001122675	NM_001122676	NM_001130408	NM_001130450	NM_001130451	NM_001130452	NM_001130453	NM_001130454	NM_001134300	NM_001142948	NM_001159492	NM_001163332	NM_001163333	NM_001163688	NM_001164598	NM_001164791	NM_001167885	NM_001167886	NM_001167887	NM_001168304	NM_001168621	NM_001168622	NM_001168623	NM_001190453
miR-669ao-3p/669a-3-3p	mmu-miR-669a-3p/mmu-miR-669a-3-3p/mmu-miR-669o-3p	NM_001014288	NM_001038621	NM_001081049	NM_001110783	NM_001112739	NM_001113573	NM_001113574	NM_001122675	NM_001122676	NM_001135151	NM_001135152	NM_001160235	NM_001160236	NM_001170907	NM_001170981	NM_001170982	NM_001170983	NM_001170984	NM_001177379	NM_007772	NM_007913	NM_008839	NM_009009	NM_009497	NM_009579	NM_009697	NM_009846	NM_010028	NM_010897	NM_011211	NM_011212	NM_011508	NM_011780	NM_013635	NM_016884	NM_019797	NM_020618	NM_023336	NM_024186	NM_024195	NM_024272	NM_025356	NM_025681	NM_027453	NM_028231	NM_028664	NM_028836	NM_031158
miR-3112/3558-5p	mmu-miR-3112	NM_001037726	NM_001037737	NM_001038999	NM_001077499	NM_001079844	NM_001081049	NM_001081098	NM_001081216	NM_001085495	NM_001111026	NM_001111027	NM_001135577	NM_001145830	NM_001163307	NM_001163308	NM_001163538	NM_001170669	NM_001177843	NM_001177844	NM_001190974	NM_001190975	NM_001199141	NM_001205158	NM_007508	NM_008304	NM_008548	NM_008737	NM_008775	NM_009079	NM_009145	NM_009465	NM_009545	NM_009709	NM_009727	NM_009754	NM_009822	NM_009866	NM_009952	NM_010437	NM_011104	NM_011323	NM_011714	NM_011821	NM_012003	NM_019540	NM_019660	NM_019677	NM_019912
miR-3060	mmu-miR-3060	NM_001024205	NM_001024526	NM_001039551	NM_001077265	NM_001077266	NM_001077267	NM_001080387	NM_001080948	NM_001081258	NM_001081750	NM_001085495	NM_001110231	NM_001110499	NM_001110500	NM_001130008	NM_001130184	NM_001130185	NM_001130186	NM_001160211	NM_001160212	NM_001160293	NM_001163630	NM_001163631	NM_001163632	NM_001164768	NM_001164770	NM_001177883	NM_001177955	NM_001177956	NM_001177957	NM_001177958	NM_001177959	NM_001177960	NM_001177961	NM_001177962	NM_007516	NM_007597	NM_007691	NM_007737	NM_008037	NM_009029	NM_009122	NM_009348	NM_009481	NM_009497	NM_009871	NM_010160	NM_010486
miR-5103	mmu-miR-5103	NM_001081203
miR-878-3p	mmu-miR-878-3p	NM_001001881	NM_001008542	NM_001008543	NM_001033430	NM_001042617	NM_001077514	NM_001077515	NM_001081229	NM_001083880	NM_001083881	NM_001083882	NM_001103165	NM_001103166	NM_001110827	NM_001110828	NM_001110829	NM_001110830	NM_001111026	NM_001111027	NM_001113345	NM_001113346	NM_001145886	NM_001145887	NM_001145977	NM_001171000	NM_001171001	NM_001174073	NM_001205226	NM_007569	NM_007840	NM_009190	NM_009384	NM_009822	NM_009871	NM_010847	NM_011042	NM_011650	NM_012061	NM_017374	NM_018805	NM_019402	NM_021284	NM_021414	NM_024194	NM_025356	NM_026011	NM_026304	NM_026451
miR-490-5p	mmu-miR-490-5p	NM_001005605	NM_001025093	NM_001037098	NM_001045523	NM_001080927	NM_001080928	NM_001110195	NM_001110231	NM_001136060	NM_001159572	NM_001160293	NM_001163643	NM_001168281	NM_001170978	NM_001198886	NM_007983	NM_008468	NM_008981	NM_009030	NM_009035	NM_009582	NM_009715	NM_010075	NM_010160	NM_010498	NM_010813	NM_013487	NM_018804	NM_021434	NM_025855	NM_026495	NM_028722	NM_028732	NM_029654	NM_032000	NM_033610	NM_080793	NM_133784	NM_134163	NM_172529	NM_172961	NM_173413	NM_175358	NM_178803	NM_182927	NM_207282
miR-3086-3p	mmu-miR-3086-3p	NM_001025600	NM_001038999	NM_001039184	NM_001078167	NM_001081216	NM_001110791	NM_001110827	NM_001110828	NM_001110829	NM_001110830	NM_001111026	NM_001111027	NM_001122667	NM_001146025	NM_001146026	NM_001146027	NM_001159571	NM_001168578	NM_001177323	NM_001197321	NM_001197322	NM_007735	NM_009274	NM_009727	NM_009822	NM_010144	NM_011750	NM_018770	NM_019796	NM_019942	NM_025275	NM_025703	NM_027184	NM_028150	NM_053104	NM_053202	NM_134064	NM_153515	NM_153588	NM_172421	NM_172600	NM_173182	NM_173374	NM_173443	NM_175023	NM_175251	NM_175387	NM_177832
miR-665	mmu-miR-665	NM_001013806	NM_001038637	NM_001081320	NM_001114088	NM_001115132	NM_001122680	NM_001128609	NM_001145902	NM_001164663	NM_007602	NM_007605	NM_009209	NM_009368	NM_009423	NM_009788	NM_010028	NM_010055	NM_010315	NM_010808	NM_010923	NM_011615	NM_011780	NM_013509	NM_013785	NM_022029	NM_024186	NM_024272	NM_025795	NM_025938	NM_027893	NM_028061	NM_080463	NM_080466	NM_126165	NM_144552	NM_144891	NM_145487	NM_146124	NM_153774	NM_172395	NM_175021	NM_180960	NM_181039	NM_182993
miR-3057-3p	mmu-miR-3057-3p	NM_001003898	NM_001003899	NM_001003908	NM_001005605	NM_001008545	NM_001008546	NM_001013755	NM_001033276	NM_001038492	NM_001044383	NM_001080924	NM_001081567	NM_001082476	NM_001110208	NM_001123386	NM_001145950	NM_001162950	NM_001164531	NM_001167920	NM_001170537	NM_001170907	NM_001195003	NM_001195004	NM_007434	NM_008136	NM_008906	NM_009158	NM_009519	NM_009844	NM_009881	NM_011192	NM_011200	NM_011551	NM_013669	NM_013900	NM_013933	NM_016868	NM_018801	NM_019797	NM_019827	NM_020493	NM_021423	NM_023146	NM_024457	NM_025282	NM_025864	NM_025994	NM_026036
miR-3090/4726-3p	mmu-miR-3090	NM_001033174	NM_001037221	NM_001081116	NM_001081203	NM_001105252	NM_001159551	NM_001163433	NM_001164818	NM_007387	NM_007922	NM_008730	NM_008839	NM_010376	NM_011192	NM_019668	NM_019788	NM_025333	NM_026661	NM_028776	NM_028930	NM_028966	NM_029956	NM_130450	NM_133213	NM_173038	NM_177715	NM_178764
miR-1895	mmu-miR-1895	NM_001163633	NM_001163634	NM_009528	NM_010813
miR-331/331-3p	mmu-miR-331-3p	NM_001001885	NM_001014288	NM_001033276	NM_001037846	NM_001037847	NM_001162872	NM_001164663	NM_001165954	NM_001165955	NM_001165956	NM_001170643	NM_009128	NM_010155	NM_010813	NM_011211	NM_016856	NM_016857	NM_019874	NM_021423	NM_023409	NM_027060	NM_027442	NM_028082	NM_139311	NM_145219	NM_146042	NM_153150	NM_153421	NM_172600	NM_177708	NM_178607	NM_198899
miR-1247	mmu-miR-1247
miR-760-5p	mmu-miR-760-5p	NM_001007574	NM_001025779	NM_001037221	NM_001098836	NM_001098837	NM_001112697	NM_001146348	NM_001146350	NM_001163433	NM_001165948	NM_001166024	NM_001168557	NM_001193266	NM_007698	NM_007932	NM_008300	NM_009497	NM_009743	NM_011799	NM_011989	NM_013905	NM_016806	NM_023854	NM_025818	NM_026719	NM_027144	NM_027432	NM_028966	NM_133737	NM_172397	NM_172627	NM_172631	NM_172683	NM_178654	NM_182927	NM_182993	NM_207010	NM_207670
miR-2137	mmu-miR-2137
miR-1946b	mmu-miR-1946b	NM_153131
miR-673-3p/1394	mmu-miR-673-3p	NM_023045
miR-671-3p	mmu-miR-671-3p	NM_001195338	NM_001195348	NM_026283
miR-340-3p	mmu-miR-340-3p	NM_130893
miR-3969	mmu-miR-3969	NM_001009949	NM_001033253	NM_001035532	NM_001035533	NM_001037846	NM_001037847	NM_001081103	NM_001114333	NM_001136240	NM_001141930	NM_001159942	NM_001160235	NM_001160236	NM_001199141	NM_008300	NM_008467	NM_009119	NM_009649	NM_009939	NM_010028	NM_011448	NM_011595	NM_013504	NM_016714	NM_016976	NM_021339	NM_023305	NM_023371	NM_023465	NM_025359	NM_025809	NM_027434	NM_027884	NM_028082	NM_030561	NM_033320	NM_053009	NM_054078	NM_144516	NM_153194	NM_172264	NM_172399	NM_172563	NM_172601	NM_172695	NM_173038	NM_173182	NM_174997
miR-3098-5p	mmu-miR-3098-5p	NM_001048267	NM_001081394	NM_001128151	NM_001130184	NM_001130185	NM_001130186	NM_001134791	NM_001163389	NM_001164671	NM_001164672	NM_007552	NM_007896	NM_008298	NM_008562	NM_008741	NM_008904	NM_008981	NM_010093	NM_013672	NM_019743	NM_019930	NM_021391	NM_021518	NM_025356	NM_026655	NM_027854	NM_028149	NM_028185	NM_028965	NM_030235	NM_030708	NM_053207	NM_054081	NM_133885	NM_139146	NM_172303	NM_172516	NM_172600	NM_172606	NM_172739	NM_173350	NM_176958	NM_177664	NM_178716
miR-1930	mmu-miR-1930	NM_001033532	NM_001081152	NM_001081249	NM_001081445	NM_001082476	NM_001109745	NM_001109746	NM_001113204	NM_001134474	NM_001134475	NM_001177379	NM_001177773	NM_001177774	NM_008098	NM_009214	NM_010744	NM_010808	NM_010937	NM_011354	NM_013493	NM_013681	NM_019389	NM_025828	NM_080428	NM_148932	NM_175937
miR-3080-3p	mmu-miR-3080-3p	NM_001134383	NM_001134384	NM_133808
miR-3474	mmu-miR-3474	NM_001001980	NM_001003933	NM_001003934	NM_001007589	NM_001014761	NM_001024955	NM_001034030	NM_001038492	NM_001038642	NM_001038701	NM_001044740	NM_001077495	NM_001081013	NM_001081116	NM_001081320	NM_001111059	NM_001112798	NM_001113209	NM_001113210	NM_001159548	NM_001159549	NM_001161419	NM_001163780	NM_001170907	NM_001177556	NM_001177557	NM_001177558	NM_001177559	NM_001177560	NM_001195003	NM_001195004	NM_001205157	NM_001205158	NM_007506	NM_007514	NM_008071	NM_008090	NM_008468	NM_008687	NM_008906	NM_010141	NM_010193	NM_010264	NM_010718	NM_010813	NM_011119	NM_011406	NM_011772
miR-212-5p	mmu-miR-212-5p	NM_001008542	NM_001008543	NM_001024526	NM_001037846	NM_001037847	NM_001080780	NM_001080948	NM_001081320	NM_001109873	NM_001128151	NM_001142809	NM_001142810	NM_001159349	NM_001163493	NM_001165948	NM_001177955	NM_001177956	NM_001177957	NM_001177958	NM_001177959	NM_001177960	NM_001177961	NM_001177962	NM_007537	NM_008466	NM_009371	NM_009824	NM_010028	NM_010716	NM_010808	NM_010847	NM_011086	NM_011256	NM_011519	NM_011629	NM_013835	NM_021434	NM_023122	NM_025617	NM_025799	NM_026155	NM_026275	NM_026893	NM_027226	NM_028061	NM_028082	NM_028722	NM_029545
miR-5100	mmu-miR-5100
miR-1964-3p	mmu-miR-1964-3p	NM_176958
miR-151-5p/151b	mmu-miR-151-5p	NM_009261	NM_030563
miR-1843b-3p	mmu-miR-1843b-3p
miR-688	mmu-miR-688	NM_011462	NM_130893	NM_177242
miR-2182	mmu-miR-2182	NM_001014288	NM_001103165	NM_001103166	NM_001110231	NM_001160293	NM_001163006	NM_001174073	NM_010160	NM_011042	NM_011211
miR-1249	mmu-miR-1249	NM_001038658	NM_021491	NM_028224
miR-5122	mmu-miR-5122
miR-1901	mmu-miR-1901
miR-3104-3p	mmu-miR-3104-3p	NM_001048061	NM_001128151	NM_008139	NM_009986	NM_010448	NM_172600
miR-5126	mmu-miR-5126
miR-125b-1-3p/125b-3p	mmu-miR-125b-1-3p
miR-341	mmu-miR-341
miR-676.m	mmu-miR-676	NM_001176528	NM_001177302	NM_001177303	NM_009024
miR-5132	mmu-miR-5132
miR-696	mmu-miR-696	NM_010028	NM_130893
miR-466f	mmu-miR-466f	NM_011807	NM_032008	NM_172584
miR-1306/1306-3p	mmu-miR-1306-3p	NM_016806	NM_031998
miR-1982.1	mmu-miR-1982.1	NM_001003918	NM_001036684	NM_001037737	NM_001040131	NM_001081258	NM_001111016	NM_001123386	NM_001130184	NM_001130185	NM_001130186	NM_001162872	NM_001177464	NM_007872	NM_008098	NM_008136	NM_008402	NM_009709	NM_009723	NM_009881	NM_010638	NM_010658	NM_011354	NM_013507	NM_016857	NM_019927	NM_027533	NM_028873	NM_029752	NM_030708	NM_054055	NM_057172	NM_080793	NM_172303	NM_175272	NM_178725	NM_182927	NM_183033
miR-3071	mmu-miR-3071	NM_001003918	NM_001014288	NM_001025309	NM_001025438	NM_001025439	NM_001025608	NM_001033228	NM_001033268	NM_001039050	NM_001039051	NM_001039052	NM_001039053	NM_001039184	NM_001042487	NM_001042488	NM_001081125	NM_001081979	NM_001083967	NM_001102436	NM_001102437	NM_001102438	NM_001111026	NM_001111027	NM_001111268	NM_001113573	NM_001113574	NM_001160293	NM_001163332	NM_001163333	NM_001164186	NM_001164677	NM_001164678	NM_001166414	NM_001167983	NM_001177883	NM_001190402	NM_001190453	NM_001190454	NM_001193309	NM_001195413	NM_007756	NM_008055	NM_008379	NM_008855	NM_008863	NM_008882	NM_009062	NM_009360
miR-1952	mmu-miR-1952	NM_001031814	NM_001033149	NM_001081229	NM_001099624	NM_001109626	NM_001109628	NM_001163688	NM_008466	NM_008855	NM_008980	NM_009416	NM_010219	NM_011812	NM_016805	NM_024457	NM_025610	NM_026666	NM_030260	NM_133681	NM_153055	NM_153144	NM_153538	NM_172300	NM_172770	NM_175414	NM_175750	NM_181071	NM_197940	NM_199068
miR-532-3p	mmu-miR-532-3p	NM_001033347	NM_001034030	NM_001038492	NM_001038642	NM_001039347	NM_001081013	NM_001112705	NM_001122759	NM_001163464	NM_001170907	NM_007735	NM_008802	NM_008906	NM_009616	NM_010441	NM_010718	NM_011808	NM_011903	NM_019419	NM_019724	NM_019758	NM_019797	NM_025356	NM_025659	NM_025757	NM_025915	NM_026482	NM_030138	NM_030209	NM_032000	NM_080448	NM_130879	NM_134093	NM_145356	NM_148932	NM_153194	NM_153525	NM_172300	NM_173053	NM_175750	NM_177664
miR-343/4287/4685-3p	mmu-miR-343	NM_001033268	NM_001037725	NM_001045523	NM_001081196	NM_001083927	NM_001083928	NM_001142655	NM_001145960	NM_001159361	NM_001160235	NM_001160236	NM_001168281	NM_001205286	NM_001205287	NM_007664	NM_008467	NM_009068	NM_009389	NM_009790	NM_009792	NM_011213	NM_011385	NM_011498	NM_011591	NM_016684	NM_018871	NM_020258	NM_020616	NM_021548	NM_024282	NM_026102	NM_026380	NM_026407	NM_027485	NM_029519	NM_029929	NM_029999	NM_057172	NM_133692	NM_133784	NM_138605	NM_144866	NM_172464	NM_172819	NM_174997	NM_175224	NM_177326	NM_177407
miR-434-5p	mmu-miR-434-5p	NM_001077499	NM_011323
miR-1251	mmu-miR-1251	NM_001042487	NM_001042488	NM_001110783	NM_001111026	NM_001111027	NM_001190733	NM_001190734	NM_008139	NM_008306	NM_008466	NM_009625	NM_009822	NM_009829	NM_009946	NM_011581	NM_019724	NM_019806	NM_023249	NM_023794	NM_024194	NM_025818	NM_026079	NM_026893	NM_028262	NM_031158	NM_080555	NM_145525	NM_146128	NM_172409	NM_172536	NM_172563	NM_172943	NM_175318	NM_178896	NM_181348
miR-3473c	mmu-miR-3473c	NM_001008542	NM_001008543	NM_001033186	NM_001038492	NM_001048267	NM_001080780	NM_001081037	NM_001081049	NM_001081430	NM_001122667	NM_001130450	NM_001130451	NM_001130452	NM_001130453	NM_001130454	NM_001170866	NM_001170867	NM_001170868	NM_001177379	NM_001177898	NM_001177899	NM_001191004	NM_001198949	NM_007570	NM_007664	NM_008468	NM_008686	NM_008906	NM_009067	NM_009579	NM_009743	NM_010683	NM_010847	NM_011807	NM_013526	NM_019519	NM_019584	NM_026092	NM_026599	NM_027946	NM_028696	NM_030145	NM_052977	NM_133215	NM_134094	NM_138605	NM_146253	NM_153525
miR-875-3p.m	mmu-miR-875-3p	NM_001024617	NM_001025250	NM_001025257	NM_001025392	NM_001025393	NM_001025567	NM_001033276	NM_001033430	NM_001034874	NM_001035532	NM_001035533	NM_001037136	NM_001037846	NM_001037847	NM_001039081	NM_001039147	NM_001039351	NM_001039352	NM_001039353	NM_001077499	NM_001077712	NM_001079908	NM_001079909	NM_001080755	NM_001080794	NM_001080795	NM_001080796	NM_001080797	NM_001080819	NM_001080979	NM_001081173	NM_001081304	NM_001081346	NM_001081391	NM_001102430	NM_001109657	NM_001110231	NM_001110266	NM_001110267	NM_001110268	NM_001113414	NM_001113415	NM_001114977	NM_001122963	NM_001130408	NM_001134829	NM_001135727	NM_001135728
miR-345-3p/4539	mmu-miR-345-3p	NM_001013028	NM_001025309	NM_001025600	NM_001033600	NM_001038592	NM_001038593	NM_001038594	NM_001079883	NM_001081049	NM_001081320	NM_001097644	NM_001109992	NM_001113209	NM_001113210	NM_001113355	NM_001145886	NM_001145887	NM_001163007	NM_001163008	NM_001163643	NM_001164745	NM_001166645	NM_008687	NM_008924	NM_008974	NM_008996	NM_009190	NM_009384	NM_009582	NM_009743	NM_009871	NM_010487	NM_010513	NM_010593	NM_011202	NM_011812	NM_013663	NM_013813	NM_018770	NM_018805	NM_019477	NM_019550	NM_020278	NM_021399	NM_022655	NM_023505	NM_026910	NM_027045
miR-345-5p.m	mmu-miR-345-5p	NM_001031814	NM_001033254	NM_001033273	NM_001048267	NM_001079844	NM_001081557	NM_001083967	NM_001102423	NM_001102424	NM_001102425	NM_001145854	NM_001172096	NM_001172097	NM_001195632	NM_001199105	NM_007862	NM_008904	NM_008996	NM_010513	NM_010808	NM_011201	NM_011821	NM_013685	NM_021296	NM_021423	NM_021897	NM_023755	NM_025967	NM_029457	NM_030197	NM_030708	NM_054068	NM_133676	NM_133838	NM_153415	NM_172621	NM_172675	NM_176958	NM_177379	NM_178716
miR-1199	mmu-miR-1199	NM_001013390	NM_001081279	NM_001111021	NM_001111022	NM_001111023	NM_001112705	NM_001145896	NM_001145897	NM_001160211	NM_001160212	NM_001164804	NM_008065	NM_009464	NM_009821	NM_009850	NM_009928	NM_010167	NM_010228	NM_011903	NM_011932	NM_011989	NM_020493	NM_024186	NM_024272	NM_025451	NM_028408	NM_028771	NM_028860	NM_030708	NM_133236	NM_172413	NM_173781	NM_175403	NM_175414	NM_178893	NM_198114	NM_198671
miR-1843-3p	mmu-miR-1843-3p	NM_001033268	NM_001078167	NM_007872	NM_008489	NM_018804	NM_027911	NM_028230	NM_173374	NM_175251	NM_178397	NM_178764	NM_181071
miR-1954/3158-5p	mmu-miR-1954	NM_001001985	NM_001005605	NM_001024205	NM_001033149	NM_001033223	NM_001039354	NM_001040690	NM_001048061	NM_001081113	NM_001081170	NM_001081258	NM_001081320	NM_001081445	NM_001081567	NM_001111279	NM_001113204	NM_001114334	NM_001159361	NM_001160261	NM_001160262	NM_001163574	NM_001163847	NM_001163850	NM_001163852	NM_001163853	NM_001164237	NM_001164792	NM_001167829	NM_001174053	NM_001174054	NM_001177323	NM_001177841	NM_001195485	NM_001195486	NM_001195487	NM_007595	NM_007873	NM_007930	NM_008996	NM_009158	NM_009386	NM_009481	NM_009744	NM_009790	NM_010448	NM_011317	NM_011627	NM_011767
miR-1421ag/1950	mmu-miR-1950	NM_001039138	NM_001039139	NM_001043354	NM_001080706	NM_001112705	NM_001113389	NM_001113423	NM_001130412	NM_001142655	NM_001163018	NM_001163332	NM_001163333	NM_001164580	NM_001167981	NM_001177609	NM_001177610	NM_007890	NM_009261	NM_009826	NM_010637	NM_010820	NM_011665	NM_011903	NM_012027	NM_015763	NM_018741	NM_019550	NM_020259	NM_020558	NM_021296	NM_021548	NM_023526	NM_024226	NM_026893	NM_028315	NM_029654	NM_029879	NM_030249	NM_031396	NM_057172	NM_080793	NM_133940	NM_144731	NM_146090	NM_146095	NM_153567	NM_172573	NM_172653
miR-5125	mmu-miR-5125	NM_001033329	NM_001035532	NM_001035533	NM_001036684	NM_001079844	NM_001081146	NM_001081203	NM_001130008	NM_001134459	NM_001134460	NM_001134461	NM_001146025	NM_001146026	NM_001146027	NM_001159551	NM_001163389	NM_001163480	NM_001166249	NM_001166251	NM_001177379	NM_001177843	NM_001177844	NM_001190703	NM_001190704	NM_001190705	NM_007478	NM_007840	NM_008037	NM_009308	NM_009649	NM_009723	NM_009730	NM_009744	NM_009946	NM_009950	NM_010017	NM_010028	NM_010052	NM_010197	NM_010207	NM_010729	NM_010808	NM_011274	NM_011821	NM_011844	NM_013681	NM_013785	NM_016686
miR-683	mmu-miR-683	NM_001025571	NM_001025779	NM_001033173	NM_001110796	NM_001110827	NM_001110828	NM_001110829	NM_001110830	NM_001112705	NM_001113345	NM_001113346	NM_001142781	NM_001163643	NM_001164062	NM_001164186	NM_001164401	NM_001164402	NM_001164403	NM_001164745	NM_001198949	NM_001199141	NM_008194	NM_008379	NM_008467	NM_008538	NM_008855	NM_008974	NM_009011	NM_009067	NM_009582	NM_010074	NM_011216	NM_011348	NM_011488	NM_011799	NM_011903	NM_019446	NM_019724	NM_019912	NM_020000	NM_021309	NM_023739	NM_025356	NM_026775	NM_027016	NM_027166	NM_027494	NM_027937
miR-3105-3p	mmu-miR-3105-3p	NM_001001986	NM_001003898	NM_001003899	NM_001008545	NM_001008546	NM_001013391	NM_001025589	NM_001025608	NM_001039000	NM_001039181	NM_001040131	NM_001081006	NM_001081346	NM_001081548	NM_001083114	NM_001134300	NM_001164663	NM_001165902	NM_001177630	NM_001177631	NM_001177669	NM_007614	NM_007697	NM_008131	NM_008696	NM_008728	NM_009231	NM_009234	NM_009779	NM_010028	NM_010167	NM_010303	NM_010408	NM_010637	NM_010914	NM_011266	NM_013490	NM_013507	NM_013918	NM_019737	NM_025757	NM_027144	NM_029466	NM_029895	NM_030708	NM_030886	NM_130893	NM_145400
miR-5114	mmu-miR-5114	NM_001042485	NM_001113325	NM_001113514	NM_001135151	NM_001135152	NM_001159551	NM_001162941	NM_001162942	NM_001168568	NM_001168569	NM_001168571	NM_001172136	NM_001195632	NM_007913	NM_007922	NM_008165	NM_008445	NM_008981	NM_009055	NM_009642	NM_010028	NM_010376	NM_011200	NM_011946	NM_016859	NM_016872	NM_018737	NM_018783	NM_018823	NM_020588	NM_022023	NM_023060	NM_023814	NM_024288	NM_025607	NM_026532	NM_026592	NM_027250	NM_027395	NM_027664	NM_029348	NM_029742	NM_053179	NM_133721	NM_133957	NM_144808	NM_145221	NM_145823
miR-5133	mmu-miR-5133	NM_001024205	NM_001039138	NM_001039139	NM_001081258	NM_001081279	NM_001081320	NM_001162941	NM_001162942	NM_001163643	NM_001164237	NM_001166033	NM_001166456	NM_001166458	NM_001168615	NM_008596	NM_008696	NM_008981	NM_009582	NM_010028	NM_011200	NM_018814	NM_018823	NM_021423	NM_023060	NM_025818	NM_027315	NM_027491	NM_028061	NM_029348	NM_133957	NM_134086	NM_134096	NM_134189	NM_145221	NM_145823	NM_145976	NM_146173	NM_153058	NM_172977	NM_175331	NM_177906	NM_178597
miR-1843/3475	mmu-miR-3475	NM_001034168	NM_001081045	NM_001113514	NM_001145896	NM_001145897	NM_001159551	NM_001160316	NM_001160317	NM_001160318	NM_001162941	NM_001162942	NM_001166024	NM_001168568	NM_001168569	NM_001168571	NM_001177379	NM_001190974	NM_001190975	NM_001195003	NM_001195004	NM_001199105	NM_008981	NM_009178	NM_009465	NM_010028	NM_010155	NM_010376	NM_011200	NM_017463	NM_018737	NM_018783	NM_018823	NM_020606	NM_021897	NM_023854	NM_025292	NM_025575	NM_028712	NM_028763	NM_029850	NM_054055	NM_133721	NM_133957	NM_134189	NM_145221	NM_146175	NM_153058	NM_170756
miR-3064-5p/3085-3p	mmu-miR-3064-5p/mmu-miR-3085-3p	NM_001003815	NM_001004357	NM_001005506	NM_001006664	NM_001025312	NM_001029877	NM_001033174	NM_001033276	NM_001038627	NM_001039347	NM_001080706	NM_001080979	NM_001081011	NM_001081320	NM_001110796	NM_001112705	NM_001160211	NM_001160212	NM_001164155	NM_001164477	NM_001168578	NM_001199695	NM_008882	NM_009030	NM_009307	NM_009677	NM_009866	NM_010487	NM_011277	NM_011544	NM_011567	NM_011650	NM_011812	NM_011866	NM_011903	NM_013510	NM_013785	NM_013869	NM_016691	NM_016806	NM_022410	NM_024459	NM_025558	NM_025703	NM_025771	NM_026121	NM_026180	NM_027835
miR-1934	mmu-miR-1934	NM_001003717	NM_001024205	NM_001033276	NM_001033600	NM_001037726	NM_001077363	NM_001079814	NM_001079883	NM_001110796	NM_001111026	NM_001111027	NM_001122758	NM_001142918	NM_001142919	NM_001142920	NM_001142921	NM_001142922	NM_001142923	NM_001142924	NM_001160219	NM_001160220	NM_001160221	NM_001160222	NM_001163513	NM_001198911	NM_001198912	NM_001198913	NM_007520	NM_008487	NM_008730	NM_008904	NM_008956	NM_009333	NM_009416	NM_009565	NM_009822	NM_009861	NM_009952	NM_010055	NM_011237	NM_011594	NM_011638	NM_013659	NM_013785	NM_016808	NM_019477	NM_019743	NM_021399
miR-582-3p/1267/1396	mmu-miR-582-3p	NM_001033445	NM_001112798	NM_001113325	NM_001136072	NM_001159567	NM_001159568	NM_001159569	NM_001159570	NM_001163643	NM_001195632	NM_001198949	NM_008165	NM_009067	NM_009582	NM_010825	NM_011406	NM_023876	NM_026554	NM_029425	NM_029519	NM_053158	NM_057172	NM_172653	NM_175460	NM_177259	NM_177379	NM_212450
miR-1945	mmu-miR-1945	NM_001031814
miR-207	mmu-miR-207	NM_001079844	NM_001080557	NM_001081049	NM_001100451	NM_001109690	NM_001109691	NM_001111107	NM_001163643	NM_001168621	NM_001168622	NM_001168623	NM_001198949	NM_008997	NM_009067	NM_009456	NM_009496	NM_009582	NM_011821	NM_011931	NM_021506	NM_024207	NM_025356	NM_026631	NM_027884	NM_028593	NM_028722	NM_028975	NM_030108	NM_130893	NM_133206	NM_133352	NM_133981	NM_138755	NM_144902	NM_145151	NM_172586	NM_172994	NM_175184	NM_175224	NM_175388	NM_178764
miR-5102	mmu-miR-5102	NM_001003898	NM_001003899	NM_001008545	NM_001008546	NM_001035532	NM_001035533	NM_001037758	NM_001039090	NM_001039546	NM_001081011	NM_001082476	NM_001083319	NM_001113389	NM_001142655	NM_001160219	NM_001160220	NM_001160221	NM_001160222	NM_001160235	NM_001160236	NM_001162941	NM_001162942	NM_001190852	NM_001190854	NM_001190855	NM_001190856	NM_001205043	NM_001205044	NM_007890	NM_009348	NM_009649	NM_009771	NM_010028	NM_010485	NM_010744	NM_011281	NM_011386	NM_013699	NM_016721	NM_017375	NM_019808	NM_021548	NM_021878	NM_022811	NM_025817	NM_025938	NM_026592	NM_028410
miR-1903/4778-3p	mmu-miR-1903	NM_001033279	NM_001036684	NM_001037221	NM_001039179	NM_001039180	NM_001044719	NM_001081684	NM_001081685	NM_001109690	NM_001109691	NM_001110142	NM_001130408	NM_001136260	NM_001163433	NM_001164226	NM_001168321	NM_001168471	NM_001168472	NM_001172096	NM_001172097	NM_001197147	NM_007476	NM_008098	NM_008855	NM_009191	NM_009214	NM_009723	NM_009730	NM_010938	NM_011086	NM_011127	NM_016806	NM_018760	NM_025668	NM_026177	NM_026556	NM_027626	NM_027946	NM_028288	NM_028966	NM_029510	NM_029791	NM_029999	NM_030197	NM_030263	NM_033322	NM_057172	NM_133352
miR-327	mmu-miR-327	NM_001007574	NM_001033238	NM_001039181	NM_001080769	NM_001110499	NM_001110500	NM_001145824	NM_001145921	NM_001145922	NM_001145960	NM_001160018	NM_001160019	NM_001168557	NM_001172561	NM_001177379	NM_007597	NM_008728	NM_008996	NM_009000	NM_009951	NM_010219	NM_010434	NM_010485	NM_011192	NM_015806	NM_017375	NM_018888	NM_020011	NM_020267	NM_025451	NM_027418	NM_029852	NM_133196	NM_133656	NM_144791	NM_153552	NM_172742	NM_172943	NM_175224	NM_175937	NM_178746	NM_182994	NM_198249	NM_203280
miR-432	mmu-miR-432	NM_001001986	NM_001033430	NM_001038587	NM_001078167	NM_001081225	NM_001081267	NM_001134300	NM_001145947	NM_001146296	NM_001159553	NM_001177379	NM_001177843	NM_001177844	NM_008095	NM_009242	NM_010513	NM_010880	NM_011486	NM_011699	NM_011792	NM_016808	NM_018823	NM_019655	NM_019790	NM_024452	NM_027874	NM_029436	NM_029466	NM_029545	NM_029879	NM_030112	NM_133957	NM_139059	NM_139311	NM_172475	NM_173374	NM_175318	NM_175937	NM_176958	NM_181325	NM_182927	NM_198091	NM_198092	NM_213659	NM_213660
miR-581/669d	mmu-miR-669d	NM_001001297	NM_001004367	NM_001024205	NM_001110228	NM_001110229	NM_001110230	NM_001110232	NM_001160292	NM_009320	NM_010303	NM_011629	NM_019739	NM_023635	NM_025451	NM_025885	NM_028976	NM_033320	NM_053099	NM_148926	NM_171826	NM_173026	NM_175031	NM_177368	NM_177588	NM_178939
miR-544-5p	mmu-miR-544-5p	NM_001002005	NM_001015099	NM_001033167	NM_001038621	NM_001079883	NM_001081346	NM_001109690	NM_001109691	NM_001113209	NM_001113210	NM_001145779	NM_001163389	NM_001164259	NM_001167963	NM_001167964	NM_001177732	NM_001177733	NM_008033	NM_008442	NM_008682	NM_008687	NM_009072	NM_009383	NM_009579	NM_010050	NM_011603	NM_019410	NM_019550	NM_019796	NM_020259	NM_020497	NM_021399	NM_023045	NM_024457	NM_025846	NM_026775	NM_027166	NM_027664	NM_027799	NM_028965	NM_029348	NM_054071	NM_133681	NM_138755	NM_145525	NM_145952	NM_172409	NM_173431
miR-471-3p	mmu-miR-471-3p	NM_001003912	NM_001033268	NM_001034874	NM_001045523	NM_001080927	NM_001080928	NM_001081320	NM_001083319	NM_001159634	NM_001163354	NM_001163355	NM_001163671	NM_001163672	NM_007832	NM_008612	NM_009035	NM_009282	NM_009754	NM_010158	NM_010751	NM_011086	NM_011151	NM_013625	NM_013699	NM_016856	NM_016961	NM_019400	NM_021310	NM_021536	NM_023125	NM_023146	NM_025745	NM_028061	NM_028975	NM_030108	NM_130879	NM_133744	NM_134046	NM_144846	NM_148926	NM_172563	NM_172600	NM_172631	NM_172661	NM_175226	NM_176841	NM_178778	NM_207680
miR-3080-5p	mmu-miR-3080-5p	NM_001082476	NM_001185020	NM_001185021	NM_001199083	NM_001199084	NM_009124	NM_198703	NM_212450
miR-493/493b	mmu-miR-493	NM_001025571	NM_001033330	NM_001083342	NM_001113354	NM_001139503	NM_001139504	NM_001159517	NM_001160316	NM_001160317	NM_001160318	NM_007756	NM_018873	NM_019737	NM_021296	NM_021309	NM_026505	NM_026828	NM_030563	NM_030886	NM_031169	NM_057172	NM_153505	NM_173437	NM_178143	NM_181348	NM_182716	NM_198010
miR-3968	mmu-miR-3968	NM_001081400	NM_001145820	NM_001164531	NM_007453	NM_007664	NM_008855	NM_010274	NM_010487	NM_027166	NM_029929	NM_032000	NM_053242	NM_175098	NM_177319	NM_178017	NM_212435
miR-219-2-3p/219-3p	mmu-miR-219-3p	NM_001003909	NM_001005605	NM_001024205	NM_001033389	NM_001037846	NM_001037847	NM_001038710	NM_001079814	NM_001079883	NM_001135577	NM_001163630	NM_001163631	NM_001163632	NM_001163645	NM_001170537	NM_007930	NM_008304	NM_009122	NM_011277	NM_016711	NM_019426	NM_020606	NM_021399	NM_025282	NM_025978	NM_027472	NM_027881	NM_028082	NM_028720	NM_029788	NM_029972	NM_053099	NM_145459	NM_145492	NM_172397	NM_172529	NM_172600	NM_173182	NM_175251	NM_175258	NM_175389	NM_175551	NM_177753	NM_178803	NM_183154
miR-667	mmu-miR-667	NM_001001798	NM_001025571	NM_001033279	NM_001037221	NM_001037863	NM_001044719	NM_001100451	NM_001109690	NM_001109691	NM_001122768	NM_001146161	NM_001163433	NM_001177379	NM_001198949	NM_007873	NM_008379	NM_009000	NM_009067	NM_010028	NM_010093	NM_010638	NM_011749	NM_021309	NM_023672	NM_025773	NM_028966	NM_029654	NM_138755	NM_145950	NM_153393	NM_153774	NM_172595	NM_175127	NM_175937	NM_178701	NM_181071	NM_198438
miR-704	mmu-miR-704	NM_001025600	NM_001077265	NM_001077266	NM_001077267	NM_001079908	NM_001079909	NM_001081049	NM_001113354	NM_001123037	NM_001123038	NM_001146025	NM_001146026	NM_001146027	NM_001164583	NM_001164584	NM_001164585	NM_001177323	NM_001195003	NM_001195004	NM_007516	NM_008102	NM_008131	NM_009602	NM_010206	NM_010638	NM_011192	NM_013506	NM_018770	NM_019505	NM_019796	NM_019930	NM_019942	NM_025356	NM_025578	NM_025985	NM_026435	NM_026445	NM_026505	NM_028614	NM_029742	NM_033144	NM_052976	NM_134064	NM_145523	NM_172391	NM_175318	NM_177619	NM_177806
miR-1839-3p	mmu-miR-1839-3p	NM_001025779	NM_001077499	NM_001083967	NM_001102430	NM_001141930	NM_001159548	NM_001159549	NM_008468	NM_009179	NM_010264	NM_010833	NM_011323	NM_011390	NM_011799	NM_013685	NM_015753	NM_021530	NM_021880	NM_023465	NM_030168	NM_144825	NM_173368
miR-714	mmu-miR-714	NM_027911
miR-871-3p	mmu-miR-871-3p	NM_001146048	NM_001173506	NM_001190974	NM_001190975	NM_001195003	NM_001195004	NM_001199283	NM_001199284	NM_008037	NM_009068	NM_009465	NM_009754	NM_011438	NM_011946	NM_016806	NM_019703	NM_027060	NM_028149	NM_030732	NM_032393	NM_130863	NM_133718	NM_172528	NM_172618	NM_173388	NM_177619	NM_178118	NM_207680	NM_207681
miR-679-5p	mmu-miR-679-5p	NM_001003909	NM_001035854	NM_001037764	NM_001081979	NM_001110228	NM_001110229	NM_001110230	NM_001110232	NM_001113209	NM_001113210	NM_001113389	NM_001160292	NM_001164290	NM_001164291	NM_001164292	NM_001164293	NM_001164294	NM_001164295	NM_001166456	NM_001166458	NM_007890	NM_008445	NM_008687	NM_008981	NM_009021	NM_009790	NM_010788	NM_011213	NM_018783	NM_020267	NM_021310	NM_021339	NM_023409	NM_024192	NM_026936	NM_027915	NM_029742	NM_134086	NM_153743	NM_172573	NM_172775	NM_175460	NM_177906	NM_178709	NM_181071	NM_183355
miR-706	mmu-miR-706	NM_001003815	NM_001005605	NM_001005863	NM_001005864	NM_001005865	NM_001006664	NM_001013367	NM_001033422	NM_001033475	NM_001038701	NM_001039079	NM_001039106	NM_001039347	NM_001042527	NM_001042719	NM_001081016	NM_001081080	NM_001081213	NM_001110196	NM_001110197	NM_001110198	NM_001110796	NM_001113325	NM_001114977	NM_001130008	NM_001134829	NM_001145821	NM_001160316	NM_001160317	NM_001160318	NM_001161419	NM_001164231	NM_001164369	NM_001164493	NM_001164885	NM_001169576	NM_001169577	NM_001170981	NM_001170982	NM_001170983	NM_001170984	NM_001177881	NM_001177882	NM_001177980	NM_001177981	NM_001177982	NM_001190786	NM_001190800
miR-3062	mmu-miR-3062	NM_001038637	NM_001077695	NM_001081360	NM_001081445	NM_001081548	NM_001110783	NM_001113204	NM_001164268	NM_001164531	NM_001164661	NM_001164662	NM_001164677	NM_001164678	NM_007520	NM_007560	NM_007930	NM_007982	NM_008136	NM_008379	NM_008678	NM_010028	NM_010315	NM_011052	NM_011249	NM_011370	NM_015774	NM_019505	NM_019571	NM_019743	NM_024207	NM_024457	NM_026382	NM_027395	NM_028185	NM_029057	NM_030112	NM_030708	NM_031158	NM_031998	NM_080848	NM_133990	NM_148948	NM_172307	NM_172436	NM_172600	NM_175021	NM_175163	NM_175318
miR-741	mmu-miR-741	NM_001037758	NM_001081332	NM_001146119	NM_001160307	NM_001164186	NM_008562	NM_009771	NM_011603	NM_019446	NM_023876	NM_027144	NM_029758	NM_033562	NM_145130	NM_173740	NM_175414	NM_177633	NM_198028
miR-3471	mmu-miR-3471	NM_001004357	NM_001005740	NM_001005748	NM_001081251	NM_001159351	NM_001174107	NM_007655	NM_008445	NM_008929	NM_009261	NM_009616	NM_013598	NM_019439	NM_023585	NM_025771	NM_026275	NM_026369	NM_029763	NM_172621	NM_198419
miR-3105-5p	mmu-miR-3105-5p	NM_001003908	NM_001033268	NM_001035226	NM_001039169	NM_001039170	NM_001039184	NM_001040690	NM_001109988	NM_001109989	NM_001109990	NM_001113331	NM_001136072	NM_001159567	NM_001159568	NM_001159569	NM_001159570	NM_001160235	NM_001160236	NM_001163635	NM_001166623	NM_001177323	NM_007478	NM_008477	NM_009007	NM_010028	NM_010408	NM_010825	NM_011212	NM_011252	NM_011368	NM_011889	NM_011946	NM_016676	NM_018768	NM_019942	NM_024457	NM_026341	NM_028074	NM_028523	NM_030708	NM_053078	NM_053199	NM_134014	NM_138313	NM_138675	NM_139302	NM_145544	NM_152812
miR-339-3p	mmu-miR-339-3p
miR-3063	mmu-miR-3063	NM_001035226	NM_001038642	NM_001044386	NM_001080819	NM_001081426	NM_001111106	NM_001136072	NM_001159544	NM_001159567	NM_001159568	NM_001159569	NM_001159570	NM_001159637	NM_007589	NM_008379	NM_009120	NM_009677	NM_010028	NM_010167	NM_010237	NM_010825	NM_011666	NM_011768	NM_011808	NM_016846	NM_019796	NM_024495	NM_025828	NM_029752	NM_031186	NM_033602	NM_133807	NM_134014	NM_138671	NM_145144	NM_146003	NM_172536	NM_177780	NM_178627	NM_178725
miR-5110	mmu-miR-5110	NM_001037846	NM_001037847	NM_001039088	NM_001040690	NM_001078167	NM_001081320	NM_001081395	NM_001103165	NM_001103166	NM_001164745	NM_001174053	NM_001174054	NM_001174073	NM_001177379	NM_001177773	NM_001177774	NM_001190974	NM_001190975	NM_007454	NM_007595	NM_008021	NM_008548	NM_008974	NM_009465	NM_009519	NM_011042	NM_011399	NM_013905	NM_017463	NM_018768	NM_018811	NM_023579	NM_024226	NM_024254	NM_025757	NM_027144	NM_028061	NM_028082	NM_028230	NM_080428	NM_144825	NM_145544	NM_153129	NM_173374	NM_173867	NM_175145	NM_175549	NM_175937
miR-1967	mmu-miR-1967	NM_001048267	NM_001081173	NM_001081400	NM_001163332	NM_001163333	NM_007478	NM_007481	NM_010028	NM_011119	NM_020267	NM_025809	NM_027144	NM_028933	NM_030249	NM_080448	NM_139311	NM_178716	NM_197940
miR-709/1827	mmu-miR-709	NM_001003671	NM_001003672	NM_001004164	NM_001033273	NM_001034874	NM_001038642	NM_001039138	NM_001039139	NM_001042487	NM_001042488	NM_001081049	NM_001081077	NM_001081409	NM_001082553	NM_001102436	NM_001102437	NM_001102438	NM_001110231	NM_001110796	NM_001112697	NM_001113389	NM_001136072	NM_001145921	NM_001145922	NM_001159567	NM_001159568	NM_001159569	NM_001159570	NM_001160293	NM_001164226	NM_001164491	NM_001164493	NM_001168277	NM_001171026	NM_001173506	NM_001174053	NM_001174054	NM_001177629	NM_001177705	NM_007387	NM_007589	NM_007595	NM_007698	NM_007766	NM_007767	NM_007890	NM_009208	NM_009383
miR-879/3188	mmu-miR-879	NM_001033174	NM_001110218	NM_001113355	NM_001166385	NM_001193659	NM_001193660	NM_001193661	NM_001199283	NM_001199284	NM_008676	NM_009239	NM_009382	NM_018871	NM_022890	NM_025482	NM_026384	NM_027472	NM_027884	NM_030168	NM_054077	NM_130450	NM_133672	NM_144812	NM_153055	NM_173388	NM_173439	NM_175389	NM_177124	NM_177994
miR-423a/423-5p/3184/3573-5p	mmu-miR-423-5p	NM_001042487	NM_001042488	NM_001110824	NM_001110825	NM_008138	NM_009565	NM_009790	NM_011119	NM_012027	NM_017376	NM_020493	NM_028767	NM_053199	NM_146128	NM_146164	NM_153484	NM_172573	NM_201245
miR-1902	mmu-miR-1902	NM_001008542	NM_001008543	NM_001013391	NM_001033299	NM_001039939	NM_001081186	NM_001081225	NM_001097644	NM_001113345	NM_001113346	NM_001113423	NM_001159683	NM_001162903	NM_001163018	NM_001168621	NM_001168622	NM_001168623	NM_007396	NM_007872	NM_010487	NM_010847	NM_010864	NM_021524	NM_023852	NM_024468	NM_029057	NM_029512	NM_030708	NM_133206	NM_144530	NM_144904	NM_145414	NM_145596	NM_153567	NM_176958	NM_178164	NM_178281	NM_181734	NM_199196
miR-377/672	mmu-miR-672	NM_001001932	NM_001007574	NM_001033238	NM_001033285	NM_001077695	NM_001110253	NM_001168557	NM_001170485	NM_001170486	NM_001193266	NM_008019	NM_008636	NM_008678	NM_009754	NM_010408	NM_010513	NM_011198	NM_011749	NM_015734	NM_016786	NM_020493	NM_023537	NM_026552	NM_026886	NM_033314	NM_148925	NM_170597	NM_172716	NM_172742	NM_173018	NM_175403	NM_178647	NM_182994	NM_207010	NM_207680	NM_207681
miR-574-5p	mmu-miR-574-5p	NM_001024205	NM_001081049	NM_001081102	NM_001081344	NM_001142642	NM_001159517	NM_001161618	NM_001164477	NM_009275	NM_010485	NM_018810	NM_019550	NM_019724	NM_021377	NM_025858	NM_026381	NM_027807	NM_027835	NM_028596	NM_029793	NM_030685	NM_145525	NM_175021	NM_175231	NM_175484	NM_199021
miR-3089-5p	mmu-miR-3089-5p	NM_001038642	NM_001082414	NM_001110796	NM_001139520	NM_001159492	NM_001163006	NM_001163746	NM_001165948	NM_001166414	NM_009154	NM_009416	NM_011265	NM_011808	NM_011946	NM_013490	NM_015755	NM_016843	NM_018851	NM_019874	NM_025773	NM_027144	NM_028352	NM_029999	NM_030096	NM_030708	NM_133833	NM_134448	NM_153178	NM_172391	NM_172683	NM_176832	NM_178398	NM_178764	NM_194355
miR-1195	mmu-miR-1195	NM_001013753	NM_001029877	NM_001082414	NM_001110796	NM_001163746	NM_001166414	NM_009154	NM_009416	NM_011265	NM_011946	NM_015755	NM_020278	NM_028352	NM_175251	NM_176832	NM_178764	NM_194355
miR-463	mmu-miR-463	NM_001005605	NM_001031814	NM_001038701	NM_001040131	NM_001114361	NM_001114362	NM_001161769	NM_001161770	NM_001164186	NM_001177884	NM_001198949	NM_008071	NM_008548	NM_008592	NM_009067	NM_010723	NM_011595	NM_013507	NM_019446	NM_019733	NM_024288	NM_133242	NM_138589	NM_172716	NM_177343	NM_178803	NM_199466
miR-369-5p	mmu-miR-369-5p	NM_001081258	NM_033604
miR-344a-3p/344c	mmu-miR-344/mmu-miR-344c	NM_001024205	NM_001037726	NM_001081034	NM_001136260	NM_001145820	NM_001197147	NM_009952	NM_010274	NM_018760	NM_025885	NM_130893	NM_133828	NM_153423
miR-466bco-5p	mmu-miR-466b-5p/mmu-miR-466c-5p/mmu-miR-466o-5p	NM_001004363	NM_001037099	NM_001038642	NM_001109657	NM_001110253	NM_001110496	NM_001110497	NM_001168277	NM_001168321	NM_008088	NM_008468	NM_009597	NM_011808	NM_011946	NM_019733	NM_024258	NM_029466	NM_029510	NM_146123	NM_148925	NM_173406	NM_173734	NM_175044	NM_175045	NM_175046	NM_175400	NM_178280	NM_178411
miR-509-3p/514	mmu-miR-509-3p	NM_001002268	NM_001029850	NM_001081049	NM_001083320	NM_001161769	NM_001161770	NM_001164272	NM_008592	NM_010367	NM_010723	NM_011699	NM_011785	NM_019715	NM_022887	NM_024281	NM_030708	NM_133710	NM_153505	NM_172302	NM_172595	NM_173370	NM_178654
miR-695	mmu-miR-695	NM_001024526	NM_001042752	NM_001078167	NM_001080948	NM_001130184	NM_001130185	NM_001130186	NM_001145902	NM_001177884	NM_001195338	NM_001195348	NM_007917	NM_008684	NM_009154	NM_009179	NM_015794	NM_018811	NM_024215	NM_027901	NM_028790	NM_146124	NM_148926	NM_172303	NM_173374	NM_177224
miR-679-3p	mmu-miR-679-3p	NM_001013380	NM_001026214	NM_001080927	NM_001080928	NM_001081298	NM_001109873	NM_001111289	NM_001111290	NM_001145896	NM_001145897	NM_001160112	NM_001197024	NM_007457	NM_007647	NM_008241	NM_009035	NM_009231	NM_009806	NM_009824	NM_011358	NM_011438	NM_011561	NM_016739	NM_016748	NM_018829	NM_019550	NM_023214	NM_027453	NM_027554	NM_028789	NM_030563	NM_031251	NM_144557	NM_172552	NM_173182	NM_177289	NM_177603	NM_177658	NM_178396	NM_178608	NM_194061	NM_198671	NM_207255
miR-770-5p	mmu-miR-770-5p	NM_001001986	NM_001014973	NM_001025615	NM_001033528	NM_001039181	NM_001077499	NM_001081320	NM_001081475	NM_001081557	NM_001110496	NM_001110497	NM_001111274	NM_001111275	NM_001111276	NM_001128151	NM_001134300	NM_001135151	NM_001135152	NM_001160368	NM_001161618	NM_001161822	NM_001162941	NM_001162942	NM_001162999	NM_001164580	NM_001164791	NM_001164885	NM_001198785	NM_001198787	NM_007377	NM_007840	NM_008509	NM_008728	NM_008750	NM_009181	NM_010078	NM_010193	NM_010306	NM_010512	NM_011323	NM_011699	NM_011807	NM_011946	NM_013663	NM_016777	NM_018865	NM_019550	NM_019958
miR-767-5p	mmu-miR-767	NM_001025615	NM_001033257	NM_001033528	NM_001039169	NM_001039170	NM_001039181	NM_001077499	NM_001080548	NM_001097644	NM_001109988	NM_001109989	NM_001109990	NM_001110496	NM_001110497	NM_001111016	NM_001111026	NM_001111027	NM_001111274	NM_001111275	NM_001111276	NM_001113515	NM_001135577	NM_001159361	NM_001159964	NM_001161822	NM_001162999	NM_001163283	NM_001163284	NM_001164580	NM_001164885	NM_001166414	NM_001195065	NM_001195066	NM_001195096	NM_001198785	NM_001198787	NM_007377	NM_007729	NM_007733	NM_007737	NM_007840	NM_007943	NM_007993	NM_008304	NM_008306	NM_008468	NM_008514	NM_008542
miR-3093-5p	mmu-miR-3093-5p	NM_001001488	NM_001029877	NM_001038993	NM_001077499	NM_001145824	NM_001160404	NM_001163332	NM_001163333	NM_001163780	NM_007952	NM_009261	NM_009497	NM_010434	NM_010795	NM_011086	NM_011323	NM_013814	NM_019987	NM_021377	NM_024452	NM_026102	NM_027395	NM_030249	NM_172464	NM_173781	NM_175201	NM_178256	NM_181071	NM_182939
miR-3076-3p	mmu-miR-3076-3p	NM_001003918	NM_001037098	NM_001110783	NM_001111051	NM_001111052	NM_001122758	NM_001122989	NM_001160261	NM_001160262	NM_001195538	NM_001195539	NM_011358	NM_011807	NM_013584	NM_016721	NM_019978	NM_024188	NM_024452	NM_025451	NM_026495	NM_030711	NM_031158	NM_145415	NM_172587	NM_172924	NM_175224	NM_175461	NM_178613	NM_178906	NM_181039	NM_199028
miR-713	mmu-miR-713	NM_001003815	NM_001005475	NM_001006664	NM_001007465	NM_001014288	NM_001025431	NM_001036684	NM_001039388	NM_001040187	NM_001080780	NM_001081057	NM_001081242	NM_001081391	NM_001081557	NM_001099624	NM_001102430	NM_001111026	NM_001111027	NM_001112798	NM_001113331	NM_001114664	NM_001130408	NM_001142655	NM_001142918	NM_001142919	NM_001142920	NM_001142921	NM_001142922	NM_001142923	NM_001142924	NM_001144855	NM_001145977	NM_001162917	NM_001163703	NM_001164569	NM_001164570	NM_001164571	NM_001168297	NM_001170744	NM_001170978	NM_001177705	NM_001177955	NM_001177956	NM_001177957	NM_001177958	NM_001177959	NM_001177960	NM_001177961
miR-298/2347/2467-3p	mmu-miR-298	NM_001033329	NM_001034030	NM_001034097	NM_001044383	NM_001048061	NM_001048267	NM_001080769	NM_001081045	NM_001081109	NM_001113389	NM_001114386	NM_001159503	NM_001159505	NM_001159551	NM_001160261	NM_001160262	NM_001163574	NM_001163703	NM_001170485	NM_001170486	NM_001173506	NM_001193266	NM_007590	NM_007890	NM_008996	NM_009386	NM_010271	NM_010376	NM_010448	NM_010718	NM_011551	NM_011610	NM_011767	NM_013681	NM_016806	NM_023517	NM_025594	NM_025670	NM_025692	NM_026552	NM_030598	NM_031881	NM_032393	NM_053207	NM_130450	NM_133710	NM_144866	NM_145130
miR-1906	mmu-miR-1906	NM_001010825	NM_001029877	NM_001033430	NM_001033445	NM_001033453	NM_001042485	NM_001042623	NM_001045523	NM_001048227	NM_001048228	NM_001048229	NM_001077364	NM_001079844	NM_001079908	NM_001079909	NM_001081016	NM_001081049	NM_001081195	NM_001081298	NM_001081394	NM_001098227	NM_001098230	NM_001098231	NM_001110228	NM_001110229	NM_001110230	NM_001110232	NM_001110783	NM_001111016	NM_001111021	NM_001111022	NM_001111023	NM_001111324	NM_001122675	NM_001122676	NM_001128094	NM_001128096	NM_001145896	NM_001145897	NM_001146007	NM_001146025	NM_001146026	NM_001146027	NM_001146119	NM_001159572	NM_001160292	NM_001164363	NM_001164365
miR-1968	mmu-miR-1968	NM_001003918	NM_001025309	NM_001025779	NM_001031814	NM_001034168	NM_001039181	NM_001076554	NM_001080924	NM_001080930	NM_001081225	NM_001081242	NM_001081276	NM_001081315	NM_001081557	NM_001103165	NM_001103166	NM_001111026	NM_001111027	NM_001113209	NM_001113210	NM_001122667	NM_001130008	NM_001134465	NM_001145824	NM_001162917	NM_001173506	NM_001174073	NM_001177667	NM_001177668	NM_001199141	NM_001199177	NM_007590	NM_008037	NM_008445	NM_008687	NM_008728	NM_008737	NM_008786	NM_008904	NM_008985	NM_009565	NM_009822	NM_009951	NM_010093	NM_010434	NM_010481	NM_010887	NM_011042
miR-669ij	mmu-miR-669j/mmu-miR-669i	NM_001004062	NM_001013391	NM_001024458	NM_001025568	NM_001033279	NM_001033606	NM_001037136	NM_001038627	NM_001038701	NM_001042487	NM_001042488	NM_001043354	NM_001044719	NM_001077363	NM_001079830	NM_001080780	NM_001080794	NM_001080795	NM_001080796	NM_001080797	NM_001081094	NM_001081119	NM_001081400	NM_001102444	NM_001102458	NM_001109988	NM_001109989	NM_001109990	NM_001110218	NM_001113283	NM_001136222	NM_001146031	NM_001159492	NM_001159517	NM_001159952	NM_001159957	NM_001159960	NM_001160018	NM_001160019	NM_001160235	NM_001160236	NM_001161420	NM_001162941	NM_001162942	NM_001177843	NM_001177844	NM_001190852	NM_001190854
miR-3089-3p	mmu-miR-3089-3p	NM_001001335	NM_001003955	NM_001039150	NM_001039151	NM_001081178	NM_001112705	NM_001113389	NM_001128151	NM_001136260	NM_001145824	NM_001159492	NM_001163018	NM_001163635	NM_001164361	NM_001177785	NM_001177786	NM_001177787	NM_001177843	NM_001177844	NM_001197147	NM_001198911	NM_001198912	NM_001198913	NM_007890	NM_008246	NM_008487	NM_008667	NM_009274	NM_009551	NM_009851	NM_010434	NM_011127	NM_011780	NM_011889	NM_011903	NM_013669	NM_016786	NM_018760	NM_019771	NM_019794	NM_022887	NM_025729	NM_026170	NM_026532	NM_027444	NM_029348	NM_029879	NM_033604
miR-669g	mmu-miR-669g	NM_001005475	NM_001024205	NM_001029934	NM_001033268	NM_001043354	NM_001081146	NM_001081249	NM_001083120	NM_001083121	NM_001083316	NM_001111026	NM_001111027	NM_001111268	NM_001114664	NM_001134459	NM_001134460	NM_001134461	NM_001134474	NM_001134475	NM_001160139	NM_001164357	NM_001164358	NM_001193266	NM_007552	NM_007840	NM_007896	NM_008210	NM_008538	NM_008680	NM_008696	NM_009179	NM_009579	NM_009822	NM_010135	NM_010349	NM_010441	NM_011058	NM_011276	NM_013727	NM_016886	NM_019389	NM_019758	NM_019806	NM_020278	NM_021390	NM_023872	NM_024457	NM_025578
miR-3096b-5p	mmu-miR-3096b-5p	NM_001032413	NM_001032414	NM_001033276	NM_001083967	NM_001109657	NM_001109988	NM_001109989	NM_001109990	NM_001112697	NM_001115130	NM_001142781	NM_001164598	NM_001190332	NM_001191004	NM_001204229	NM_007478	NM_007655	NM_007698	NM_007914	NM_008088	NM_009677	NM_010028	NM_011127	NM_011385	NM_011494	NM_011610	NM_013685	NM_018801	NM_021521	NM_023040	NM_025757	NM_025760	NM_025818	NM_028460	NM_030145	NM_033562	NM_053078	NM_133236	NM_133808	NM_145513	NM_146194	NM_152799	NM_172269	NM_172441	NM_172536	NM_172765	NM_172924	NM_173067
miR-3064-3p.m	mmu-miR-3064-3p	NM_001033279	NM_001033430	NM_001038492	NM_001044719	NM_001045515	NM_001079830	NM_001081196	NM_001083967	NM_001109764	NM_001110231	NM_001115130	NM_001136060	NM_001145830	NM_001145924	NM_001145925	NM_001160139	NM_001160293	NM_001163630	NM_001163631	NM_001163632	NM_001163643	NM_001164483	NM_001165948	NM_001190733	NM_001190734	NM_001198886	NM_007537	NM_008259	NM_008714	NM_008906	NM_009122	NM_009191	NM_009582	NM_009819	NM_009829	NM_010075	NM_010160	NM_010271	NM_010864	NM_011772	NM_013685	NM_013886	NM_018801	NM_019550	NM_019677	NM_021458	NM_022887	NM_023872
miR-702/702-3p	mmu-miR-702	NM_001025779	NM_001033276	NM_001081567	NM_001083927	NM_001083928	NM_001109684	NM_001109685	NM_001110192	NM_001110193	NM_001115130	NM_001166644	NM_001169576	NM_001169577	NM_007930	NM_008514	NM_008831	NM_009158	NM_009389	NM_009459	NM_009792	NM_010566	NM_011799	NM_013668	NM_013892	NM_016786	NM_024207	NM_030256	NM_053273	NM_138660	NM_172765	NM_177407
miR-3072/4313	mmu-miR-3072	NM_001164369	NM_001177323	NM_001178012	NM_001178013	NM_007560	NM_008879	NM_008986	NM_009986	NM_010487	NM_019410	NM_019942	NM_026535	NM_027250	NM_029348	NM_029815	NM_053197	NM_138753	NM_144918	NM_172151	NM_178686
miR-3070b-5p	mmu-miR-3070b-5p	NM_001001885	NM_001014288	NM_001024955	NM_001077495	NM_001081116	NM_001109873	NM_001162872	NM_001177379	NM_001191004	NM_007570	NM_009824	NM_009946	NM_011211	NM_011772	NM_016857	NM_019820	NM_020332	NM_021423	NM_024173	NM_027874	NM_030145	NM_139059	NM_153150	NM_172691	NM_175937	NM_176831	NM_177289	NM_178118
miR-3961	mmu-miR-3961	NM_001025779	NM_001033279	NM_001034168	NM_001044719	NM_001081016	NM_001081227	NM_001162903	NM_001163554	NM_001163555	NM_001163556	NM_001166024	NM_001170537	NM_001177773	NM_001177774	NM_009739	NM_010864	NM_011138	NM_011799	NM_016703	NM_016792	NM_018785	NM_019419	NM_019586	NM_023854	NM_024468	NM_025282	NM_025757	NM_080287	NM_080428	NM_139141	NM_147176	NM_152134	NM_153136	NM_172536	NM_175021	NM_178281	NM_178655	NM_207706
miR-1900/4632	mmu-miR-1900	NM_148932
miR-1946a	mmu-miR-1946a	NM_001205157	NM_001205158	NM_018768	NM_138303	NM_153131
miR-1899	mmu-miR-1899
miR-2886/5105	mmu-miR-5105
miR-1893/2277-5p	mmu-miR-1893
miR-3960	mmu-miR-3960	NM_001082476
miR-666-5p	mmu-miR-666-5p	NM_001033268	NM_001082476	NM_021491	NM_030209
miR-744/1716	mmu-miR-744	NM_001176528	NM_001177302	NM_001177303	NM_007873	NM_009024	NM_022029
miR-5046	mmu-miR-5046	NM_001109988	NM_001109989	NM_001109990	NM_009790	NM_011479	NM_011638	NM_015734	NM_020590	NM_027485	NM_053078	NM_053199	NM_133225
miR-423-3p	mmu-miR-423-3p	NM_008774
miR-883a-5p	mmu-miR-883a-5p	NM_001029877	NM_001033430	NM_001037736	NM_001039000	NM_001079830	NM_001080930	NM_001080932	NM_001081016	NM_001081180	NM_001083316	NM_001110791	NM_001122667	NM_001145824	NM_001163630	NM_001163631	NM_001163632	NM_001163643	NM_001174107	NM_001177658	NM_007922	NM_009122	NM_009148	NM_009378	NM_009582	NM_009951	NM_010434	NM_010485	NM_011058	NM_011655	NM_011750	NM_011861	NM_013625	NM_018768	NM_018817	NM_025938	NM_026042	NM_026521	NM_027432	NM_028044	NM_028136	NM_033314	NM_053170	NM_133819	NM_153588	NM_172751	NM_173781	NM_176958	NM_177633
miR-666-3p	mmu-miR-666-3p	NM_001008542	NM_001008543	NM_001024205	NM_001025312	NM_001025779	NM_001035226	NM_001039138	NM_001039139	NM_001043354	NM_001044383	NM_001048061	NM_001080794	NM_001080796	NM_001080797	NM_001080927	NM_001080928	NM_001082483	NM_001103181	NM_001109690	NM_001109691	NM_001110231	NM_001111289	NM_001111290	NM_001136240	NM_001136260	NM_001145824	NM_001160293	NM_001160316	NM_001160317	NM_001160318	NM_001161854	NM_001163574	NM_001163635	NM_001163703	NM_001164639	NM_001173506	NM_001177556	NM_001177557	NM_001177558	NM_001177559	NM_001177560	NM_001177705	NM_001185020	NM_001185021	NM_001197147	NM_001199083	NM_001199084	NM_007840
miR-3966	mmu-miR-3966	NM_001025567	NM_001033634	NM_001037726	NM_001038637	NM_001081320	NM_001083895	NM_001110140	NM_001110209	NM_001111021	NM_001111022	NM_001111023	NM_001111062	NM_001111063	NM_001127177	NM_001146048	NM_001160139	NM_001163643	NM_001166414	NM_001166644	NM_001170953	NM_001177379	NM_001199105	NM_007569	NM_007688	NM_007744	NM_009582	NM_009655	NM_009821	NM_009952	NM_010078	NM_010315	NM_010937	NM_011265	NM_011286	NM_013669	NM_013681	NM_019636	NM_019980	NM_020267	NM_021897	NM_023872	NM_026009	NM_026042	NM_026369	NM_026440	NM_026521	NM_026838	NM_027133
miR-2139	mmu-miR-2139	NM_028230
miR-1964-5p/3135b	mmu-miR-1964-5p	NM_001014288	NM_001029877	NM_001033276	NM_001037726	NM_001039138	NM_001039139	NM_001043354	NM_001081279	NM_001081320	NM_001159551	NM_001161420	NM_001163006	NM_001166024	NM_001177556	NM_001177557	NM_001177558	NM_001177559	NM_001177560	NM_007922	NM_007934	NM_008138	NM_009079	NM_009413	NM_009952	NM_009974	NM_010199	NM_010376	NM_010638	NM_011211	NM_011223	NM_011804	NM_012037	NM_013703	NM_018811	NM_019425	NM_021435	NM_023045	NM_023814	NM_023854	NM_025278	NM_027008	NM_028061	NM_028906	NM_133828	NM_133915	NM_145526	NM_146095	NM_148926
miR-3965	mmu-miR-3965	NM_001013367	NM_001024205	NM_001024955	NM_001025312	NM_001033173	NM_001038637	NM_001077495	NM_001080794	NM_001080795	NM_001080796	NM_001080797	NM_001109690	NM_001109691	NM_001163332	NM_001163333	NM_001164493	NM_001164671	NM_001164672	NM_001165902	NM_001166385	NM_001166623	NM_001184706	NM_001184708	NM_001184709	NM_001184710	NM_001184711	NM_007614	NM_008298	NM_008304	NM_009239	NM_010315	NM_010437	NM_010813	NM_011252	NM_011816	NM_015814	NM_015822	NM_018823	NM_021390	NM_023526	NM_025757	NM_026348	NM_026528	NM_028874	NM_030249	NM_030886	NM_053014	NM_133218
miR-3967	mmu-miR-3967	NM_001013391	NM_001033223	NM_001037846	NM_001037847	NM_001039354	NM_001080798	NM_001083316	NM_001110208	NM_001111051	NM_001111052	NM_001114119	NM_001159492	NM_001160262	NM_001163307	NM_001163308	NM_001166414	NM_001190409	NM_001195538	NM_001195539	NM_001205219	NM_007434	NM_008855	NM_009545	NM_010831	NM_011058	NM_011104	NM_011265	NM_019588	NM_019874	NM_019978	NM_021434	NM_025788	NM_028082	NM_032000	NM_033320	NM_080560	NM_080793	NM_133919	NM_144851	NM_153794	NM_172752	NM_172775	NM_175143	NM_175258	NM_198023	NM_199028	NM_201519
miR-5121	mmu-miR-5121	NM_001012765	NM_001013391	NM_001081216	NM_001110208	NM_001113529	NM_001130408	NM_001145947	NM_001159492	NM_001166414	NM_001168297	NM_001177379	NM_001190409	NM_001205219	NM_007434	NM_007476	NM_007778	NM_009871	NM_010831	NM_011049	NM_011104	NM_011265	NM_011792	NM_013568	NM_018808	NM_025788	NM_027968	NM_030708	NM_032000	NM_033320	NM_153794	NM_172421	NM_172592	NM_172752	NM_175937	NM_198023	NM_199028
miR-671-5p	mmu-miR-671-5p	NM_001005419	NM_001025589	NM_001025779	NM_001039551	NM_001080774	NM_001080775	NM_001081013	NM_001081164	NM_001081395	NM_001110208	NM_001110778	NM_001111016	NM_001112697	NM_001113423	NM_001128169	NM_001128170	NM_001128171	NM_001146176	NM_001160319	NM_001166644	NM_001177713	NM_001177955	NM_001177956	NM_001177957	NM_001177958	NM_001177959	NM_001177960	NM_001177961	NM_001177962	NM_001198790	NM_001198791	NM_001198792	NM_007434	NM_007698	NM_007896	NM_008558	NM_008659	NM_009174	NM_009177	NM_009261	NM_009613	NM_009946	NM_010808	NM_011266	NM_011799	NM_011812	NM_018805	NM_021377
miR-3095-3p	mmu-miR-3095-3p	NM_001025779	NM_001081203	NM_001100451	NM_001110140	NM_001110231	NM_001130184	NM_001130185	NM_001130186	NM_001134829	NM_001136061	NM_001160293	NM_007528	NM_007904	NM_008636	NM_009261	NM_009730	NM_010028	NM_010160	NM_010166	NM_010923	NM_011522	NM_011799	NM_016690	NM_018830	NM_019796	NM_019806	NM_019818	NM_023355	NM_023526	NM_027103	NM_029498	NM_033610	NM_138589	NM_138756	NM_145400	NM_145967	NM_153413	NM_172266	NM_172303	NM_172600	NM_180960	NM_210071	NM_211357
miR-711.m	mmu-miR-711	NM_001024205	NM_001122667	NM_010432	NM_145430	NM_153588
miR-1947	mmu-miR-1947	NM_001003815	NM_001006664	NM_001080755	NM_013510	NM_198416
miR-139-3p.dmr	mmu-miR-139-3p	NM_001161822	NM_001170981	NM_001170982	NM_001170983	NM_001170984	NM_009416	NM_015734	NM_016884	NM_019724	NM_019958	NM_173413
miR-505-5p	mmu-miR-505-5p	NM_001014973	NM_001038627	NM_001081400	NM_001159551	NM_001166033	NM_001168615	NM_001177371	NM_001177372	NM_001177374	NM_007602	NM_008138	NM_009498	NM_010028	NM_010376	NM_010808	NM_011807	NM_019813	NM_026175	NM_027144	NM_027984	NM_028523	NM_029007	NM_029438	NM_144530	NM_145367	NM_145976	NM_146078	NM_172739	NM_172977	NM_175206	NM_175234	NM_198616
miR-28bc/1421ab/2460	mmu-miR-28c/mmu-miR-28b	NM_001033276	NM_001111026	NM_001111027	NM_001136240	NM_001174053	NM_001174054	NM_001190852	NM_001190854	NM_001190855	NM_001190856	NM_007478	NM_007595	NM_008696	NM_009822	NM_010813	NM_015774	NM_018823	NM_018861	NM_019808	NM_024457	NM_029999	NM_030112	NM_133236	NM_133957	NM_134150	NM_153409	NM_172264	NM_172666	NM_175343	NM_178634
miR-764-3p/1421i	mmu-miR-764-3p	NM_001005506	NM_001033139	NM_001077499	NM_001081098	NM_001081146	NM_001081979	NM_001122989	NM_001134459	NM_001134460	NM_001134461	NM_001164493	NM_001166024	NM_001170907	NM_001197321	NM_001197322	NM_001199695	NM_008021	NM_009178	NM_010408	NM_010788	NM_011323	NM_011889	NM_019797	NM_021423	NM_023854	NM_027799	NM_028906	NM_029999	NM_033324	NM_053202	NM_172587	NM_175251	NM_175403	NM_181039	NM_181401
miR-1935	mmu-miR-1935	NM_001004293	NM_001025428	NM_001025429	NM_001025430	NM_001033347	NM_001039000	NM_001081146	NM_001081178	NM_001081355	NM_001081400	NM_001081430	NM_001113389	NM_001128606	NM_001128607	NM_001134459	NM_001134460	NM_001134461	NM_001161624	NM_001162903	NM_001163643	NM_001164493	NM_001165948	NM_001166385	NM_001168470	NM_001170866	NM_001170867	NM_001170868	NM_001176528	NM_001177302	NM_001177303	NM_001198977	NM_001199203	NM_001199204	NM_001199205	NM_001200038	NM_007387	NM_007721	NM_007890	NM_007922	NM_008466	NM_009024	NM_009239	NM_009282	NM_009497	NM_009502	NM_009582	NM_009700	NM_009876
miR-680	mmu-miR-680	NM_001003955	NM_001005740	NM_001005748	NM_001024955	NM_001025600	NM_001033600	NM_001040682	NM_001077495	NM_001083120	NM_001083121	NM_001098810	NM_001103165	NM_001103166	NM_001109626	NM_001109628	NM_001136061	NM_001142809	NM_001142810	NM_001146025	NM_001146026	NM_001146027	NM_001163018	NM_001164885	NM_001174073	NM_001198823	NM_001198824	NM_001198825	NM_001198826	NM_001198911	NM_001198912	NM_001198913	NM_001199141	NM_007471	NM_007904	NM_008466	NM_008487	NM_008680	NM_009068	NM_009127	NM_009128	NM_009671	NM_010135	NM_011042	NM_016691	NM_016786	NM_016898	NM_017463	NM_018770
miR-3096-5p	mmu-miR-3096-5p	NM_001001885	NM_001004367	NM_001025608	NM_001033139	NM_001039586	NM_001081098	NM_001081267	NM_001111274	NM_001111275	NM_001111276	NM_001142781	NM_001159361	NM_001173506	NM_001198949	NM_001205253	NM_007520	NM_007537	NM_008775	NM_009067	NM_009416	NM_010512	NM_010808	NM_011638	NM_011680	NM_015804	NM_019576	NM_023200	NM_026283	NM_026528	NM_026609	NM_027314	NM_028567	NM_028839	NM_032393	NM_133808	NM_133823	NM_138313	NM_138599	NM_153131	NM_153409	NM_172421	NM_172536	NM_172564	NM_172819	NM_173033	NM_173180	NM_174846	NM_174996
miR-5131	mmu-miR-5131	NM_001039676	NM_001159551	NM_001164369	NM_010376	NM_029815
miR-3106	mmu-miR-3106	NM_001001335	NM_001008542	NM_001008543	NM_001025192	NM_001025608	NM_001029850	NM_001033299	NM_001033475	NM_001042487	NM_001042488	NM_001044383	NM_001048054	NM_001080974	NM_001081109	NM_001081229	NM_001081320	NM_001081344	NM_001083320	NM_001103165	NM_001103166	NM_001110231	NM_001145779	NM_001159548	NM_001159549	NM_001159683	NM_001160293	NM_001163643	NM_001164099	NM_001164100	NM_001164101	NM_001164361	NM_001170912	NM_001170913	NM_001174073	NM_001177609	NM_001177610	NM_001190974	NM_001190975	NM_001199105	NM_001205241	NM_007697	NM_007711	NM_007983	NM_008442	NM_008467	NM_009274	NM_009465	NM_009582
miR-760-3p/1842	mmu-miR-760-3p	NM_001004357	NM_001031814	NM_001033347	NM_001039000	NM_001039138	NM_001039139	NM_001039388	NM_001039389	NM_001081229	NM_001083616	NM_001146176	NM_001159492	NM_001159603	NM_001159604	NM_001159605	NM_001159606	NM_001170866	NM_001170867	NM_001170868	NM_001205043	NM_001205044	NM_007730	NM_008255	NM_008558	NM_010880	NM_010937	NM_013568	NM_013672	NM_013813	NM_015822	NM_018869	NM_019743	NM_019988	NM_020618	NM_021433	NM_021878	NM_025771	NM_026267	NM_026532	NM_026647	NM_026666	NM_027911	NM_028230	NM_028981	NM_030706	NM_030722	NM_133847	NM_134094
miR-2428/3473b/3652/4430	mmu-miR-3473b	NM_001005506	NM_001029877	NM_001033276	NM_001037737	NM_001038589	NM_001038621	NM_001040131	NM_001081011	NM_001081170	NM_001081394	NM_001110796	NM_001113209	NM_001113210	NM_001113573	NM_001113574	NM_001160262	NM_001164237	NM_001193266	NM_001195485	NM_001195486	NM_001195487	NM_001199695	NM_007678	NM_007840	NM_008562	NM_008687	NM_008839	NM_008882	NM_009030	NM_009212	NM_009709	NM_010813	NM_013507	NM_013672	NM_019930	NM_021522	NM_023336	NM_026993	NM_027854	NM_053009	NM_053199	NM_057172	NM_138313	NM_138589	NM_145979	NM_146083	NM_148926	NM_148946
miR-1587/3083/4505	mmu-miR-3083	NM_001003955	NM_001004363	NM_001005331	NM_001038589	NM_001039184	NM_001040131	NM_001045523	NM_001080557	NM_001081011	NM_001081394	NM_001110796	NM_001113470	NM_001146217	NM_001160262	NM_001161767	NM_001161768	NM_001164237	NM_001166644	NM_001172099	NM_001177369	NM_001177370	NM_001193266	NM_001195023	NM_007387	NM_007922	NM_008019	NM_008445	NM_008736	NM_008882	NM_009008	NM_009030	NM_009951	NM_010055	NM_010487	NM_010630	NM_010813	NM_011063	NM_011494	NM_011671	NM_011680	NM_011779	NM_013507	NM_019408	NM_019930	NM_020493	NM_021435	NM_021522	NM_022316
miR-1953/3153	mmu-miR-1953	NM_001013391	NM_001036684	NM_001038621	NM_001040690	NM_001045523	NM_001080769	NM_001080930	NM_001081229	NM_001109657	NM_001146025	NM_001146026	NM_001146027	NM_001161420	NM_001162917	NM_001163703	NM_001164531	NM_001170966	NM_008088	NM_008536	NM_008981	NM_009723	NM_009946	NM_010880	NM_013703	NM_018810	NM_018871	NM_019410	NM_019715	NM_019790	NM_021880	NM_022995	NM_023045	NM_026209	NM_026380	NM_029999	NM_030708	NM_030886	NM_053242	NM_134046	NM_134064	NM_134095	NM_145544	NM_145584	NM_145823	NM_172536	NM_172663	NM_173408	NM_175009
miR-1963	mmu-miR-1963	NM_001003815	NM_001006664	NM_001110228	NM_001110229	NM_001110230	NM_001110232	NM_001160292	NM_013510
miR-1941-5p	mmu-miR-1941-5p	NM_001025372	NM_001026214	NM_001033600	NM_001080924	NM_001081195	NM_001142948	NM_001164503	NM_007407	NM_007631	NM_007647	NM_009032	NM_010813	NM_011200	NM_013835	NM_016856	NM_019477	NM_020493	NM_025820	NM_030112	NM_053199	NM_172625	NM_175170	NM_177716	NM_178607	NM_183355	NM_197990	NM_207625
miR-1186b	mmu-miR-1186b	NM_001007589	NM_001025428	NM_001025429	NM_001025430	NM_001026214	NM_001033223	NM_001038993	NM_001039354	NM_001111026	NM_001111027	NM_001112798	NM_001162917	NM_001177379	NM_001199203	NM_001199204	NM_001199205	NM_007647	NM_009700	NM_009822	NM_010485	NM_011406	NM_013933	NM_018808	NM_026110	NM_027569	NM_028839	NM_029348	NM_029879	NM_029972	NM_145221	NM_175201	NM_175334	NM_175749	NM_175937
miR-5107	mmu-miR-5107	NM_001004293	NM_001024205	NM_001024955	NM_001033276	NM_001045523	NM_001077495	NM_001081155	NM_001081225	NM_001113388	NM_001122680	NM_001128151	NM_001130008	NM_001159492	NM_001163645	NM_001164401	NM_001164402	NM_001164403	NM_001164441	NM_001164493	NM_001164818	NM_001167920	NM_001193266	NM_007952	NM_008095	NM_008468	NM_010591	NM_011216	NM_011438	NM_011610	NM_021434	NM_023662	NM_026275	NM_026348	NM_026661	NM_027496	NM_027881	NM_027893	NM_027946	NM_027994	NM_033314	NM_080440	NM_080448	NM_134093	NM_134095	NM_146066	NM_146137	NM_172943	NM_174874
miR-296-5p	mmu-miR-296-5p	NM_001040106	NM_001136056	NM_001163633	NM_001163634	NM_001164441	NM_001168471	NM_001168472	NM_009528	NM_010432	NM_016673	NM_019586	NM_025915	NM_026556	NM_027496	NM_029425	NM_029654	NM_130863	NM_172619	NM_175021	NM_177762
miR-2861/3091-3p	mmu-miR-2861/mmu-miR-3091-3p	NM_001025567	NM_001033393	NM_001036684	NM_001081196	NM_001159548	NM_001159549	NM_001163643	NM_001205214	NM_001205215	NM_001205216	NM_008445	NM_008850	NM_009582	NM_009723	NM_010264	NM_011306	NM_016862	NM_020270	NM_025818	NM_028013	NM_032397	NM_130865	NM_153129	NM_172589	NM_175388
miR-762/4492/4498	mmu-miR-762	NM_001003955	NM_001005331	NM_001008533	NM_001014288	NM_001029877	NM_001033276	NM_001039138	NM_001039139	NM_001039510	NM_001042489	NM_001080557	NM_001081971	NM_001146318	NM_001167976	NM_007922	NM_008445	NM_008730	NM_008736	NM_009261	NM_009297	NM_009923	NM_011211	NM_011595	NM_013785	NM_013912	NM_018801	NM_020270	NM_023537	NM_024246	NM_025287	NM_026236	NM_028752	NM_029348	NM_029956	NM_030152	NM_030678	NM_032000	NM_053099	NM_053199	NM_138742	NM_145492	NM_145941	NM_172577	NM_173067	NM_173068	NM_173363	NM_173781	NM_175675
miR-615-5p	mmu-miR-615-5p	NM_001081979	NM_001082476	NM_001112701	NM_001122680	NM_001160139	NM_007664	NM_009030	NM_009565	NM_010788	NM_011181	NM_023872	NM_024291	NM_027893	NM_028149	NM_028230
miR-342-5p/4664-5p	mmu-miR-342-5p	NM_001014761	NM_001114332	NM_001114386	NM_001122667	NM_001164531	NM_001173505	NM_008839	NM_009379	NM_009703	NM_009730	NM_009946	NM_019724	NM_020483	NM_021423	NM_024215	NM_025600	NM_026615	NM_031881	NM_134150	NM_145393	NM_153588	NM_177319
miR-1b-3p	mmu-miR-1b-3p	NM_001039138	NM_001039139	NM_001109988	NM_001109989	NM_001109990	NM_001110824	NM_001110825	NM_001122989	NM_001163018	NM_001164566	NM_008139	NM_009551	NM_009986	NM_011276	NM_025335	NM_028767	NM_028943	NM_053078	NM_144882	NM_172587	NM_178597	NM_199196
miR-3096-3p	mmu-miR-3096-3p	NM_001025312	NM_001039363	NM_001048267	NM_001080927	NM_001080928	NM_001111051	NM_001111052	NM_001115130	NM_001145804	NM_001159517	NM_001166414	NM_001195538	NM_001195539	NM_001197024	NM_008139	NM_008468	NM_008636	NM_008736	NM_008855	NM_009035	NM_009079	NM_009579	NM_010485	NM_010864	NM_011265	NM_011647	NM_019668	NM_019978	NM_020043	NM_021310	NM_021472	NM_028789	NM_029632	NM_133218	NM_133236	NM_133865	NM_144812	NM_148926	NM_153820	NM_172443	NM_172468	NM_172518	NM_172765	NM_175294	NM_177124	NM_177739	NM_178678	NM_178716
miR-654-5p	mmu-miR-654-5p	NM_001025577	NM_001039347	NM_001081068	NM_001159517	NM_001166414	NM_001167885	NM_001167886	NM_001167887	NM_009186	NM_009502	NM_010093	NM_011265	NM_011650	NM_019550	NM_021284	NM_024288	NM_026102	NM_026482	NM_028593	NM_144871	NM_153129	NM_171826	NM_172409	NM_172464	NM_172606
miR-2288/3962	mmu-miR-3962	NM_001039184	NM_001039515	NM_001081068	NM_001081979	NM_001111268	NM_001113423	NM_001134902	NM_001162870	NM_007487	NM_010349	NM_010441	NM_010788	NM_010799	NM_015775	NM_016860	NM_016962	NM_018797	NM_026011	NM_026737	NM_027874	NM_027992	NM_028335	NM_054043	NM_134096	NM_139059	NM_145923	NM_153567	NM_175114	NM_177798	NM_207636	NM_212449
miR-1898	mmu-miR-1898	NM_001008702	NM_001014973	NM_001031814	NM_001037905	NM_001039181	NM_001083342	NM_001102400	NM_001111051	NM_001111052	NM_001146025	NM_001146026	NM_001146027	NM_001163608	NM_001163645	NM_001195538	NM_001195539	NM_007930	NM_008465	NM_008728	NM_009030	NM_009190	NM_010028	NM_019978	NM_021885	NM_023118	NM_024457	NM_026175	NM_027166	NM_027881	NM_028199	NM_029512	NM_134064	NM_153525	NM_175403	NM_181734
miR-540-3p	mmu-miR-540-3p	NM_001037846	NM_001037847	NM_001038621	NM_001079883	NM_001081116	NM_001113423	NM_001130184	NM_001130185	NM_001130186	NM_001134829	NM_001136060	NM_001145959	NM_001160368	NM_001168277	NM_001197321	NM_001197322	NM_001198886	NM_007664	NM_008522	NM_009792	NM_009806	NM_009911	NM_009946	NM_010028	NM_010075	NM_010437	NM_010763	NM_011246	NM_011748	NM_013584	NM_013864	NM_019517	NM_020270	NM_021399	NM_025915	NM_026917	NM_027412	NM_028082	NM_028906	NM_029478	NM_029519	NM_053110	NM_053202	NM_133352	NM_138313	NM_139144	NM_144851	NM_145393
miR-1264-5p	mmu-miR-1264-5p	NM_001003717	NM_001025431	NM_001033276	NM_001033329	NM_001078167	NM_001110195	NM_001110824	NM_001110825	NM_001113470	NM_001161854	NM_001163464	NM_001170537	NM_001177849	NM_001198949	NM_007929	NM_008102	NM_008562	NM_009067	NM_010055	NM_010141	NM_013515	NM_013568	NM_019410	NM_023066	NM_025282	NM_025430	NM_025659	NM_025855	NM_027911	NM_028767	NM_030598	NM_054043	NM_054078	NM_133196	NM_138677	NM_144901	NM_145534	NM_145823	NM_146012	NM_148946	NM_172409	NM_172600	NM_173374	NM_175489	NM_177658	NM_207649
miR-412-5p	mmu-miR-412-5p
miR-601/5135	mmu-miR-5135	NM_001040106	NM_001040682	NM_001159634	NM_001165954	NM_001165955	NM_001165956	NM_001170691	NM_001197046	NM_008468	NM_009223	NM_009234	NM_009974	NM_010167	NM_010593	NM_011522	NM_013835	NM_022887	NM_024237	NM_030708	NM_053155	NM_080560	NM_133704	NM_145469	NM_153421	NM_172563	NM_172589	NM_172661	NM_173033	NM_175234	NM_177041	NM_177762	NM_178736	NM_201230
miR-5106	mmu-miR-5106	NM_001001885	NM_001001985	NM_001077363	NM_001081011	NM_001081225	NM_001110824	NM_001110825	NM_001110827	NM_001110828	NM_001110829	NM_001110830	NM_001111026	NM_001111027	NM_001159551	NM_001159571	NM_001159572	NM_001164155	NM_001164636	NM_001170866	NM_001170867	NM_001170868	NM_007570	NM_008956	NM_009822	NM_010124	NM_010144	NM_010376	NM_010513	NM_013827	NM_013869	NM_019724	NM_019772	NM_024222	NM_025817	NM_026499	NM_026778	NM_027375	NM_028732	NM_028767	NM_053104	NM_130893	NM_134094	NM_145532	NM_146175	NM_153178	NM_175244	NM_175387	NM_177047
miR-3085-5p	mmu-miR-3085-5p	NM_001001986	NM_001033268	NM_001037136	NM_001038701	NM_001039079	NM_001081360	NM_001083319	NM_001083880	NM_001083881	NM_001083882	NM_001115130	NM_001134300	NM_001145902	NM_001163688	NM_001163746	NM_001171147	NM_001190332	NM_008071	NM_008612	NM_008636	NM_008860	NM_008980	NM_009534	NM_010918	NM_013699	NM_016963	NM_019796	NM_019806	NM_021883	NM_024182	NM_025357	NM_026451	NM_026879	NM_027652	NM_028352	NM_028523	NM_030563	NM_053089	NM_133225	NM_146124	NM_148948	NM_172399	NM_172765	NM_173735	NM_175127	NM_178119
miR-675-5p/4466	mmu-miR-675-5p	NM_009261	NM_021371	NM_130893	NM_181045
miR-3070a/3070b-3p	mmu-miR-3070a/mmu-miR-3070b-3p	NM_001003908	NM_001034097	NM_001038589	NM_001081315	NM_001113564	NM_001113565	NM_001113566	NM_001128094	NM_001128096	NM_001145824	NM_001159503	NM_001159505	NM_007569	NM_008750	NM_009009	NM_009120	NM_010408	NM_010434	NM_011807	NM_019715	NM_021522	NM_023214	NM_023517	NM_024226	NM_025814	NM_026062	NM_026528	NM_026965	NM_029872	NM_030152	NM_030685	NM_144825	NM_172391	NM_172442	NM_177167	NM_178778	NM_194051	NM_194052	NM_194053	NM_194054
miR-1938	mmu-miR-1938	NM_001008232	NM_001040695	NM_001103156	NM_001103157	NM_007735	NM_008633	NM_008917	NM_011302	NM_011674	NM_019650	NM_023526	NM_024194	NM_026283	NM_028230	NM_028734	NM_029688	NM_134133	NM_139272	NM_148948	NM_153194	NM_153393	NM_173748	NM_175403	NM_177910	NM_178607	NM_178684
miR-323-5p/1421qns	mmu-miR-323-5p	NM_001025372	NM_001029877	NM_001193266	NM_001204915	NM_007407	NM_007569	NM_010753	NM_010923	NM_016786	NM_016859	NM_025809	NM_032000	NM_134189	NM_153150	NM_175251	NM_175255	NM_178606	NM_180960	NM_207010
miR-1188/1188-5p	mmu-miR-1188	NM_001010825	NM_001080706	NM_001081133	NM_001081267	NM_001110778	NM_001113209	NM_001113210	NM_001113354	NM_001159553	NM_001164677	NM_001164678	NM_008687	NM_008839	NM_009274	NM_009613	NM_009754	NM_009951	NM_011052	NM_011201	NM_013625	NM_018805	NM_021296	NM_025335	NM_025668	NM_026348	NM_029078	NM_133807	NM_144517	NM_145415	NM_173363	NM_175124	NM_175383	NM_178041	NM_207680	NM_207681
miR-409-5p/409a	mmu-miR-409-5p	NM_001013806	NM_001038993	NM_001039347	NM_001044744	NM_001081635	NM_001081636	NM_001102455	NM_001102456	NM_001113389	NM_001145804	NM_001163006	NM_001167885	NM_001167886	NM_001167887	NM_001170978	NM_001198859	NM_001198860	NM_001198861	NM_007632	NM_007890	NM_008097	NM_008466	NM_008538	NM_008736	NM_009538	NM_009670	NM_009691	NM_011995	NM_013502	NM_018810	NM_018888	NM_024452	NM_027498	NM_028072	NM_028207	NM_029436	NM_030147	NM_144871	NM_145144	NM_146005	NM_170687	NM_170688	NM_170689	NM_170690	NM_170728	NM_170729	NM_170730	NM_172465
miR-453	mmu-miR-453	NM_001013367	NM_001170643	NM_007735	NM_010408	NM_020259	NM_023537	NM_028234	NM_031998	NM_145525	NM_146042	NM_146126	NM_175750	NM_177566	NM_178647
miR-3101	mmu-miR-3101	NM_001039515	NM_001048267	NM_001079849	NM_001081204	NM_001081293	NM_001102430	NM_001123386	NM_001128086	NM_001128094	NM_001128096	NM_001146119	NM_001159382	NM_001159383	NM_001163018	NM_001165997	NM_001165998	NM_001169576	NM_001169577	NM_001177396	NM_001177397	NM_001177398	NM_007487	NM_007497	NM_008122	NM_008636	NM_008996	NM_009124	NM_009163	NM_009459	NM_009881	NM_010141	NM_011213	NM_013669	NM_016898	NM_019425	NM_021420	NM_022887	NM_024200	NM_025864	NM_026002	NM_028887	NM_029657	NM_029758	NM_029773	NM_030708	NM_145457	NM_173439	NM_173753
miR-5123	mmu-miR-5123	NM_001013028	NM_001142655	NM_001164222	NM_001171034	NM_001171035	NM_001171036	NM_001176528	NM_001177302	NM_001177303	NM_008043	NM_008775	NM_009024	NM_009551	NM_010637	NM_011249	NM_011498	NM_013672	NM_019550	NM_019643	NM_019790	NM_021548	NM_023420	NM_026669	NM_029402	NM_175255	NM_175551	NM_181278	NM_197985	NM_199028
miR-3963	mmu-miR-3963	NM_001033299	NM_001113517	NM_001159683	NM_001170855	NM_009758	NM_019410	NM_019796	NM_025668	NM_028149	NM_138313	NM_144812	NM_177124	NM_178872
miR-668	mmu-miR-668	NM_001039089	NM_001114541	NM_001134829	NM_001163283	NM_001163284	NM_001165902	NM_001170691	NM_001177884	NM_001205241	NM_007614	NM_007664	NM_007735	NM_008981	NM_010459	NM_011344	NM_011638	NM_011714	NM_013905	NM_017479	NM_018871	NM_026782	NM_053106	NM_133236	NM_172266	NM_172300	NM_173399	NM_177603	NM_177633	NM_177658	NM_178736	NM_178762	NM_178936
miR-344bg-5p	mmu-miR-344g-5p	NM_001025312	NM_001029877	NM_001033279	NM_001033606	NM_001042752	NM_001044719	NM_001081146	NM_001113423	NM_001130008	NM_001134459	NM_001134460	NM_001134461	NM_001136222	NM_001163643	NM_001166408	NM_001171147	NM_001173506	NM_008259	NM_008395	NM_008684	NM_009534	NM_009582	NM_010303	NM_010437	NM_011358	NM_013584	NM_016810	NM_019796	NM_025818	NM_027060	NM_028817	NM_030690	NM_032393	NM_133865	NM_144891	NM_146066	NM_153134	NM_153567	NM_172300	NM_172391	NM_172682	NM_198105	NM_198111	NM_198114
miR-344f-5p	mmu-miR-344f-5p	NM_001033389	NM_001037846	NM_001037847	NM_001040106	NM_001040396	NM_001044386	NM_001048227	NM_001048228	NM_001048229	NM_001081049	NM_001081119	NM_001081164	NM_001081216	NM_001109988	NM_001109989	NM_001109990	NM_001112798	NM_001113414	NM_001113415	NM_001142655	NM_001145813	NM_001164768	NM_001164770	NM_001177379	NM_001197321	NM_001197322	NM_007386	NM_007891	NM_009274	NM_009497	NM_009911	NM_010096	NM_010125	NM_010207	NM_010414	NM_010658	NM_011406	NM_011768	NM_013818	NM_013890	NM_016676	NM_019550	NM_019588	NM_019796	NM_020007	NM_021548	NM_021884	NM_026797
miR-1933-5p	mmu-miR-1933-5p	NM_001001986	NM_001025392	NM_001025393	NM_001093759	NM_001093760	NM_001130450	NM_001130451	NM_001130452	NM_001130453	NM_001130454	NM_001134300	NM_001163643	NM_001195003	NM_001195004	NM_007387	NM_008686	NM_008929	NM_008981	NM_009030	NM_009458	NM_009582	NM_009790	NM_010299	NM_013487	NM_020043	NM_024186	NM_024272	NM_024459	NM_025683	NM_025879	NM_030732	NM_153774	NM_153787	NM_177619	NM_178648
miR-1956	mmu-miR-1956	NM_001013806	NM_001048061	NM_001077499	NM_001081116	NM_001081557	NM_001111026	NM_001111027	NM_001142322	NM_001142323	NM_001159361	NM_001162903	NM_001165948	NM_008258	NM_009822	NM_010441	NM_010448	NM_011323	NM_011780	NM_011889	NM_015742	NM_019788	NM_023794	NM_026155	NM_027192	NM_029492	NM_030732	NM_133692	NM_144851	NM_153409	NM_172300	NM_172683	NM_172819	NM_178634
miR-5124	mmu-miR-5124	NM_001001176	NM_001003908	NM_001007574	NM_001044697	NM_001044698	NM_001044699	NM_001044700	NM_001081304	NM_001111016	NM_001111026	NM_001111027	NM_001123037	NM_001123038	NM_001136260	NM_001159361	NM_001159517	NM_001165948	NM_001167988	NM_001168557	NM_001197147	NM_007872	NM_008775	NM_009677	NM_009822	NM_010055	NM_010441	NM_010513	NM_011213	NM_013506	NM_018760	NM_026369	NM_026484	NM_172300	NM_172391	NM_172409	NM_172600	NM_172683	NM_172819	NM_173038	NM_175272	NM_178608
miR-1955-5p	mmu-miR-1955-5p	NM_001024955	NM_001025438	NM_001025439	NM_001033174	NM_001077495	NM_001081119	NM_001081979	NM_001082483	NM_001110827	NM_001110828	NM_001110829	NM_001110830	NM_001114096	NM_001114097	NM_001136260	NM_001164531	NM_001164663	NM_001164677	NM_001164678	NM_001167883	NM_001168471	NM_001168472	NM_001197147	NM_008730	NM_010788	NM_010813	NM_011052	NM_011772	NM_015729	NM_018760	NM_019743	NM_021284	NM_021491	NM_023210	NM_023813	NM_025944	NM_026556	NM_026775	NM_026868	NM_028074	NM_029802	NM_053104	NM_133352	NM_133808	NM_153423	NM_172300	NM_175387	NM_177319
miR-3075	mmu-miR-3075	NM_001024955	NM_001036684	NM_001040106	NM_001077495	NM_001077499	NM_001081049	NM_001164663	NM_001166033	NM_001177773	NM_001177774	NM_007569	NM_008468	NM_008766	NM_009723	NM_009730	NM_009739	NM_009951	NM_010813	NM_011317	NM_011323	NM_013514	NM_013785	NM_013905	NM_021296	NM_025885	NM_029377	NM_057172	NM_080428	NM_133808	NM_138660	NM_145579	NM_153774	NM_172676	NM_172977	NM_175388	NM_177762	NM_198114
miR-669e	mmu-miR-669e	NM_001081146	NM_001093752	NM_001093753	NM_001110350	NM_001110351	NM_001134459	NM_001134460	NM_001134461	NM_001145824	NM_001145921	NM_001145922	NM_001164155	NM_001199136	NM_001199137	NM_008850	NM_009274	NM_009848	NM_010050	NM_010167	NM_010434	NM_010880	NM_011378	NM_013723	NM_013869	NM_026989	NM_027664	NM_029436	NM_053099	NM_133242	NM_144812	NM_153501	NM_172395	NM_172716	NM_175164	NM_177124	NM_177368	NM_177806	NM_178411	NM_178939	NM_181071	NM_198249
miR-804	mmu-miR-804	NM_001008506	NM_001024458	NM_001036684	NM_001038627	NM_001079844	NM_001102444	NM_001110228	NM_001110229	NM_001110230	NM_001110232	NM_001145824	NM_001160107	NM_001160108	NM_001160292	NM_009723	NM_010137	NM_010434	NM_011638	NM_011821	NM_013457	NM_016911	NM_021523	NM_029334	NM_029438	NM_029545	NM_030138	NM_032000	NM_053072	NM_080844	NM_133807	NM_138651	NM_153155	NM_175266
miR-293	mmu-miR-293	NM_019550	NM_177343
miR-764-5p	mmu-miR-764-5p	NM_001004357	NM_001005419	NM_001014973	NM_001029936	NM_001038993	NM_001078167	NM_001081045	NM_001111289	NM_001111290	NM_001113331	NM_001130450	NM_001130451	NM_001130452	NM_001130453	NM_001130454	NM_001160262	NM_001161822	NM_001162870	NM_001164493	NM_001173506	NM_001177884	NM_007697	NM_008467	NM_008538	NM_008600	NM_008686	NM_009481	NM_009922	NM_010408	NM_011169	NM_011358	NM_011368	NM_016739	NM_016917	NM_016962	NM_018788	NM_018823	NM_018873	NM_019660	NM_019697	NM_019874	NM_019958	NM_023249	NM_023348	NM_025481	NM_025771	NM_027937	NM_032393
miR-3093-3p/3138	mmu-miR-3093-3p	NM_001081360	NM_001098836	NM_001098837	NM_001130169	NM_001130170	NM_001130171	NM_001166456	NM_001166458	NM_007399	NM_007733	NM_007756	NM_009274	NM_009371	NM_010028	NM_010485	NM_011699	NM_011751	NM_019818	NM_021518	NM_023355	NM_025359	NM_027395	NM_029575	NM_134086	NM_138584	NM_175095	NM_177304	NM_178748
miR-705/2897	mmu-miR-705	NM_001008424	NM_001080930	NM_001145824	NM_001164314	NM_001164488	NM_001164663	NM_001166024	NM_001169576	NM_001169577	NM_007930	NM_008044	NM_009459	NM_009974	NM_010434	NM_011200	NM_016805	NM_023526	NM_023854	NM_025299	NM_026110	NM_029972	NM_148948	NM_174998
miR-770-3p	mmu-miR-770-3p	NM_001044383	NM_001080999	NM_001081000	NM_001081971	NM_001109764	NM_001195205	NM_007570	NM_009819	NM_011551	NM_018878	NM_018887	NM_020606	NM_023537	NM_026144	NM_029793	NM_145732	NM_172619	NM_172924	NM_176954	NM_207670
miR-3102-5p.2	mmu-miR-3102-5p.2	NM_001081196	NM_001111268	NM_001163688	NM_007743	NM_007788	NM_008980	NM_009730	NM_010349	NM_027394	NM_027652	NM_030685	NM_033562	NM_172589	NM_175358
miR-597/1970	mmu-miR-1970	NM_001014288	NM_001039090	NM_001079814	NM_001111026	NM_001111027	NM_001113389	NM_001163689	NM_001177879	NM_007396	NM_007890	NM_008098	NM_009822	NM_009946	NM_010683	NM_011211	NM_011386	NM_011484	NM_013663	NM_025802	NM_025829	NM_025864	NM_028720	NM_030260	NM_172674	NM_172783
miR-466h-5p/466j/466m-5p/669m-5p	mmu-miR-466h-5p/mmu-miR-466j/mmu-miR-669m-5p/mmu-miR-466m-5p	NM_001024205	NM_001037737	NM_001080924	NM_001081141	NM_001082553	NM_001102436	NM_001102437	NM_001102438	NM_001110496	NM_001110497	NM_001110783	NM_001111268	NM_001114333	NM_001128086	NM_001159551	NM_001177396	NM_001177397	NM_001177398	NM_001204915	NM_007569	NM_007862	NM_008443	NM_008466	NM_008467	NM_008914	NM_009124	NM_009709	NM_009730	NM_009790	NM_010349	NM_010376	NM_011127	NM_011428	NM_016976	NM_018768	NM_019724	NM_019794	NM_019796	NM_025451	NM_025793	NM_026102	NM_026499	NM_027045	NM_028407	NM_028793	NM_029078	NM_030131	NM_030554
miR-466k/466di-5p	mmu-miR-466d-5p/mmu-miR-466i-5p/mmu-miR-466k	NM_001039090	NM_001168321	NM_001172561	NM_008832	NM_009541	NM_009597	NM_009846	NM_010093	NM_010437	NM_011386	NM_011807	NM_020011	NM_020259	NM_024282	NM_026348	NM_029348	NM_029510	NM_057172	NM_130450	NM_133758	NM_145951	NM_172441	NM_173021	NM_173411	NM_175044	NM_175045	NM_175046	NM_175507	NM_177249	NM_197985	NM_203280
miR-743b-5p	mmu-miR-743b-5p	NM_001004367	NM_001007154	NM_001007574	NM_001013380	NM_001033466	NM_001039483	NM_001043354	NM_001080927	NM_001080928	NM_001081279	NM_001113414	NM_001113415	NM_001136054	NM_001145807	NM_001163780	NM_001164268	NM_001168557	NM_001177789	NM_001177790	NM_001177791	NM_008489	NM_008667	NM_009035	NM_010096	NM_010437	NM_011814	NM_013799	NM_016843	NM_018753	NM_018811	NM_019743	NM_019874	NM_019936	NM_019987	NM_025335	NM_025745	NM_026178	NM_026380	NM_026599	NM_027144	NM_027629	NM_028133	NM_028806	NM_029999	NM_030708	NM_139200	NM_144825	NM_145492
miR-3067	mmu-miR-3067	NM_001025571	NM_001025779	NM_001033430	NM_001039586	NM_001040689	NM_001081395	NM_001109750	NM_001145919	NM_001163007	NM_001163008	NM_001165948	NM_007735	NM_007872	NM_010048	NM_010472	NM_011127	NM_011799	NM_013892	NM_016810	NM_016974	NM_019724	NM_021309	NM_021377	NM_026910	NM_029614	NM_032000	NM_053263	NM_054043	NM_080448	NM_126165	NM_133821	NM_134046	NM_138313	NM_145393	NM_146130	NM_146145	NM_153743	NM_172677	NM_172683	NM_174846	NM_175184	NM_175549	NM_175686	NM_177259	NM_177758	NM_178118	NM_183016	NM_201600
miR-5109	mmu-miR-5109
miR-3094	mmu-miR-3094	NM_001037758	NM_001038658	NM_001077265	NM_001077266	NM_001077267	NM_001078167	NM_001081155	NM_001112701	NM_001171187	NM_007516	NM_009154	NM_009771	NM_010762	NM_011181	NM_011807	NM_011931	NM_028224	NM_153510	NM_172595	NM_173374
miR-669pl/669af-5p/2304	mmu-miR-669a-5p/mmu-miR-669f-5p/mmu-miR-669l/mmu-miR-669p	NM_001025431	NM_001044386	NM_001146119	NM_001168321	NM_001170691	NM_001193266	NM_007392	NM_008832	NM_011768	NM_011772	NM_011889	NM_027326	NM_029510	NM_029758	NM_029931	NM_080555	NM_133807	NM_138587	NM_138598	NM_144557	NM_145534	NM_173021	NM_175044	NM_175045	NM_175046	NM_175127	NM_177906	NM_178736	NM_207010
miR-3074-2-3p	mmu-miR-3074-2-3p	NM_001001491	NM_001024526	NM_001033268	NM_001035854	NM_001040131	NM_001080948	NM_001081344	NM_001081445	NM_001081557	NM_001110195	NM_001113204	NM_001128086	NM_001130412	NM_001159595	NM_001160016	NM_001160017	NM_001162410	NM_001164237	NM_001164491	NM_001177396	NM_001177397	NM_001177398	NM_001177773	NM_001177774	NM_001177843	NM_001177844	NM_007700	NM_007730	NM_007840	NM_008142	NM_008467	NM_008592	NM_008891	NM_009536	NM_009579	NM_009677	NM_010771	NM_010813	NM_013507	NM_013528	NM_013771	NM_015763	NM_016792	NM_019626	NM_019988	NM_021433	NM_022023	NM_024189
miR-452-5p	mmu-miR-452-5p	NM_001005605	NM_001038710	NM_001110783	NM_001111026	NM_001111027	NM_001113423	NM_001114977	NM_001126338	NM_001142809	NM_001142810	NM_001163663	NM_001163780	NM_001164186	NM_001199349	NM_001205219	NM_007688	NM_008514	NM_009670	NM_009822	NM_015753	NM_016711	NM_019446	NM_019724	NM_019739	NM_019796	NM_019987	NM_020259	NM_021377	NM_021885	NM_023043	NM_023214	NM_024287	NM_025793	NM_025985	NM_026476	NM_028976	NM_029788	NM_030598	NM_031158	NM_032000	NM_053075	NM_053099	NM_057172	NM_133808	NM_133987	NM_138309	NM_138589	NM_139311
miR-684	mmu-miR-684	NM_001004367	NM_001008424	NM_001008506	NM_001008702	NM_001015099	NM_001029877	NM_001033253	NM_001033299	NM_001037905	NM_001040396	NM_001080924	NM_001081394	NM_001102400	NM_001110827	NM_001110828	NM_001110829	NM_001110830	NM_001136260	NM_001159683	NM_001159942	NM_001160107	NM_001160108	NM_001164745	NM_001167963	NM_001167964	NM_001170552	NM_001177379	NM_001177773	NM_001177774	NM_001197147	NM_001204129	NM_001204130	NM_007537	NM_008974	NM_009231	NM_009551	NM_009946	NM_011198	NM_011595	NM_011889	NM_013672	NM_015753	NM_016676	NM_018760	NM_018801	NM_018888	NM_019806	NM_019959
miR-669b	mmu-miR-669b	NM_001001980	NM_001004367	NM_001025250	NM_001025257	NM_001025428	NM_001025429	NM_001025430	NM_001025568	NM_001033276	NM_001037726	NM_001037846	NM_001037847	NM_001039090	NM_001040131	NM_001079814	NM_001080780	NM_001081146	NM_001083895	NM_001109988	NM_001109989	NM_001109990	NM_001110266	NM_001110267	NM_001110268	NM_001113389	NM_001134459	NM_001134460	NM_001134461	NM_001159952	NM_001159957	NM_001159960	NM_001163356	NM_001163566	NM_001177379	NM_001177629	NM_001177713	NM_001199203	NM_001199204	NM_001199205	NM_007872	NM_007890	NM_007917	NM_009230	NM_009505	NM_009840	NM_009952	NM_010308	NM_010345
miR-1971/1981	mmu-miR-1971/mmu-miR-1981	NM_001005507	NM_001005868	NM_001024955	NM_001039184	NM_001039201	NM_001042607	NM_001077495	NM_001080930	NM_001081258	NM_001113209	NM_001113210	NM_001122667	NM_001142441	NM_001160256	NM_001160257	NM_001160345	NM_001163754	NM_001195632	NM_008465	NM_008687	NM_009119	NM_009194	NM_009502	NM_009517	NM_009700	NM_010017	NM_010028	NM_010408	NM_010683	NM_011112	NM_011258	NM_013515	NM_013649	NM_013933	NM_016985	NM_018811	NM_019550	NM_019648	NM_019682	NM_019796	NM_021552	NM_021563	NM_023626	NM_023814	NM_024457	NM_025985	NM_026002	NM_026444
miR-3964	mmu-miR-3964	NM_001038993	NM_001039184	NM_001081049	NM_001081098	NM_001159634	NM_001161822	NM_001163290	NM_001164636	NM_001166372	NM_001166375	NM_001170485	NM_001170486	NM_008514	NM_008769	NM_008786	NM_009124	NM_011581	NM_013635	NM_015753	NM_015804	NM_016806	NM_019660	NM_019668	NM_019743	NM_019788	NM_019796	NM_019958	NM_023249	NM_023314	NM_023341	NM_023526	NM_025749	NM_026552	NM_026559	NM_028906	NM_054043	NM_130448	NM_134163	NM_138651	NM_153153	NM_172661	NM_175115	NM_175188	NM_175201	NM_176841	NM_177394	NM_198710
miR-467b	mmu-miR-467b	NM_001001986	NM_001018042	NM_001024205	NM_001024526	NM_001033268	NM_001033962	NM_001044386	NM_001080924	NM_001080948	NM_001081009	NM_001081116	NM_001098425	NM_001110824	NM_001110825	NM_001114096	NM_001114097	NM_001134300	NM_001136061	NM_001159662	NM_001160235	NM_001160236	NM_001163283	NM_001163284	NM_001164598	NM_001167730	NM_001167883	NM_001177379	NM_001177629	NM_001177883	NM_001199188	NM_007904	NM_007937	NM_008634	NM_008636	NM_009181	NM_009371	NM_009458	NM_010345	NM_010437	NM_010486	NM_011595	NM_011668	NM_011694	NM_011768	NM_011780	NM_011873	NM_015822	NM_020007
miR-467eh	mmu-miR-467e/mmu-miR-467h	NM_001033268	NM_001033453	NM_001033962	NM_001043354	NM_001079844	NM_001080924	NM_001098230	NM_001098231	NM_001110824	NM_001110825	NM_001114096	NM_001114097	NM_001114386	NM_001134829	NM_001159662	NM_001160262	NM_001163703	NM_001177843	NM_001177844	NM_001177883	NM_001199188	NM_007569	NM_008065	NM_009458	NM_009866	NM_010486	NM_010513	NM_011543	NM_011595	NM_011668	NM_011694	NM_011821	NM_015822	NM_023537	NM_024225	NM_024254	NM_028593	NM_028767	NM_029425	NM_029447	NM_031881	NM_053014	NM_144812	NM_144866	NM_145459	NM_146095	NM_153089	NM_172266
miR-374c/655	mmu-miR-374c	NM_001001181	NM_001007589	NM_001012765	NM_001024458	NM_001024955	NM_001025250	NM_001025257	NM_001033299	NM_001033634	NM_001034168	NM_001045515	NM_001077495	NM_001079844	NM_001080927	NM_001080928	NM_001080930	NM_001081016	NM_001081039	NM_001081057	NM_001081113	NM_001081173	NM_001081293	NM_001081344	NM_001083967	NM_001102444	NM_001103181	NM_001105245	NM_001105246	NM_001110231	NM_001110266	NM_001110267	NM_001110268	NM_001110827	NM_001110828	NM_001110829	NM_001110830	NM_001112705	NM_001113209	NM_001113210	NM_001113325	NM_001113389	NM_001113470	NM_001114334	NM_001123386	NM_001128094	NM_001128096	NM_001128151	NM_001128307
miR-466i-3p/3941	mmu-miR-466i-3p	NM_001003671	NM_001003672	NM_001004367	NM_001031814	NM_001033268	NM_001033276	NM_001033306	NM_001037136	NM_001037764	NM_001039000	NM_001039129	NM_001039939	NM_001044386	NM_001079883	NM_001081011	NM_001081013	NM_001081045	NM_001081168	NM_001081173	NM_001081298	NM_001081548	NM_001098227	NM_001103165	NM_001103166	NM_001110218	NM_001113564	NM_001113565	NM_001113566	NM_001122948	NM_001134829	NM_001142781	NM_001144855	NM_001146176	NM_001146349	NM_001163024	NM_001163025	NM_001163643	NM_001163746	NM_001164222	NM_001164272	NM_001164805	NM_001166385	NM_001173506	NM_001174073	NM_001177843	NM_001177844	NM_001198949	NM_001205043
miR-466g	mmu-miR-466g	NM_001005740	NM_001005748	NM_001029934	NM_001042487	NM_001042488	NM_001042541	NM_001044386	NM_001077499	NM_001077514	NM_001077515	NM_001079814	NM_001081056	NM_001081557	NM_001081979	NM_001099624	NM_001103165	NM_001103166	NM_001110231	NM_001110827	NM_001110828	NM_001110829	NM_001110830	NM_001111021	NM_001111022	NM_001111023	NM_001113331	NM_001113389	NM_001114096	NM_001114097	NM_001130184	NM_001130185	NM_001130186	NM_001135151	NM_001135152	NM_001136061	NM_001159354	NM_001160293	NM_001161420	NM_001161769	NM_001161770	NM_001163154	NM_001163703	NM_001164369	NM_001166506	NM_001166507	NM_001168321	NM_001174073	NM_001177379
miR-466bcp-3p	mmu-miR-466b-3p/mmu-miR-466c-3p/mmu-miR-466p-3p	NM_001003908	NM_001005863	NM_001005864	NM_001005865	NM_001025565	NM_001033238	NM_001033962	NM_001037726	NM_001077712	NM_001079883	NM_001080813	NM_001081037	NM_001081058	NM_001081267	NM_001081355	NM_001081426	NM_001098836	NM_001098837	NM_001100451	NM_001102430	NM_001110203	NM_001110783	NM_001110850	NM_001110853	NM_001110854	NM_001110855	NM_001110856	NM_001110857	NM_001110858	NM_001110859	NM_001111021	NM_001111022	NM_001111023	NM_001128086	NM_001142918	NM_001142919	NM_001142920	NM_001142921	NM_001142922	NM_001142923	NM_001142924	NM_001146025	NM_001146026	NM_001146027	NM_001146176	NM_001159965	NM_001159966	NM_001159967
miR-3061-3p	mmu-miR-3061-3p	NM_001025309	NM_001037846	NM_001037847	NM_001038701	NM_001039482	NM_001042674	NM_001045520	NM_001077695	NM_001078167	NM_001080387	NM_001080927	NM_001080928	NM_001081058	NM_001109690	NM_001109691	NM_001110231	NM_001112798	NM_001114334	NM_001145977	NM_001159964	NM_001160293	NM_001160316	NM_001160317	NM_001160318	NM_001163348	NM_001163349	NM_001163350	NM_001163643	NM_001177379	NM_001190352	NM_001197321	NM_001197322	NM_007943	NM_008071	NM_008139	NM_008395	NM_008678	NM_008702	NM_009035	NM_009582	NM_010160	NM_011406	NM_013918	NM_015806	NM_016866	NM_019733	NM_019927	NM_020278
miR-151-3p	mmu-miR-151-3p	NM_001024205	NM_001033279	NM_001044719	NM_001081098	NM_001081293	NM_001110140	NM_001128169	NM_001128170	NM_001128171	NM_001145919	NM_007697	NM_008850	NM_010111	NM_019410	NM_020259	NM_023146	NM_027937	NM_031998	NM_053099	NM_053247	NM_080560	NM_133218	NM_153178	NM_172677	NM_173369	NM_175123	NM_178654
miR-5108	mmu-miR-5108	NM_001033268	NM_001038642	NM_001039939	NM_001079830	NM_001081225	NM_001081315	NM_001136240	NM_001161769	NM_001161770	NM_001177773	NM_001177774	NM_009670	NM_010074	NM_010723	NM_010864	NM_011808	NM_019796	NM_025356	NM_025985	NM_053170	NM_080428	NM_145525	NM_146005	NM_170687	NM_170688	NM_170689	NM_170690	NM_170728	NM_170729	NM_170730	NM_172264	NM_175343	NM_176958
miR-877	mmu-miR-877	NM_001014288	NM_001039090	NM_001080930	NM_001081445	NM_001109873	NM_001110824	NM_001110825	NM_001113204	NM_001130008	NM_001145807	NM_001160368	NM_001166456	NM_001166458	NM_001177773	NM_001177774	NM_007872	NM_007930	NM_008548	NM_008736	NM_009671	NM_009824	NM_011211	NM_011386	NM_011814	NM_013736	NM_018801	NM_018817	NM_019656	NM_019796	NM_023626	NM_024254	NM_026279	NM_028767	NM_053242	NM_054043	NM_080428	NM_134065	NM_134086	NM_146066	NM_153539	NM_172600	NM_172601	NM_173067	NM_173068	NM_173761	NM_175316	NM_175460	NM_177289
miR-5099	mmu-miR-5099	NM_001012765	NM_001081419	NM_009152	NM_010637	NM_020259	NM_033565	NM_080560	NM_178725
miR-701	mmu-miR-701
miR-331-5p	mmu-miR-331-5p	NM_001033369	NM_001081037	NM_001111030	NM_001130008	NM_001160112	NM_001164210	NM_001164791	NM_008241	NM_008792	NM_011246	NM_018814	NM_018888	NM_019715	NM_019806	NM_021565	NM_026283	NM_133675	NM_146066	NM_153555	NM_172563	NM_173182	NM_178856
miR-1951	mmu-miR-1951	NM_001013380	NM_001024205	NM_001039181	NM_001081977	NM_007697	NM_008139	NM_008194	NM_008728	NM_009806	NM_010518	NM_011749	NM_019491	NM_019743	NM_021377	NM_021524	NM_026178	NM_030081	NM_030732	NM_033602	NM_080555	NM_080563	NM_153155	NM_172600	NM_172653	NM_175115	NM_181395	NM_212444
miR-669c	mmu-miR-669c	NM_001025615	NM_001037726	NM_001079849	NM_001081346	NM_001113564	NM_001113565	NM_001113566	NM_001142948	NM_001159349	NM_001159563	NM_001168321	NM_001172096	NM_001172097	NM_007917	NM_008729	NM_008759	NM_009952	NM_010148	NM_010956	NM_015824	NM_019584	NM_023876	NM_025356	NM_025541	NM_025814	NM_025948	NM_026202	NM_027134	NM_027226	NM_028713	NM_029510	NM_030197	NM_054043	NM_133828	NM_145457	NM_145965	NM_172952	NM_175044	NM_175045	NM_175046	NM_175115	NM_175170	NM_175206
miR-467f/4789-5p	mmu-miR-467f	NM_001004761	NM_001014288	NM_001029850	NM_001033276	NM_001035226	NM_001037098	NM_001037221	NM_001037846	NM_001037847	NM_001039081	NM_001039088	NM_001039147	NM_001039181	NM_001039472	NM_001039482	NM_001039939	NM_001042487	NM_001042488	NM_001042674	NM_001043354	NM_001044383	NM_001077265	NM_001077266	NM_001077267	NM_001077695	NM_001079883	NM_001080755	NM_001081098	NM_001081979	NM_001083320	NM_001085495	NM_001110783	NM_001110827	NM_001110828	NM_001110829	NM_001110830	NM_001113389	NM_001113414	NM_001113415	NM_001114386	NM_001122989	NM_001136060	NM_001145804	NM_001146025	NM_001146026	NM_001146027	NM_001146176	NM_001146298
miR-669m-3p	mmu-miR-669m-3p	NM_001001488	NM_001003912	NM_001005475	NM_001013753	NM_001014288	NM_001025568	NM_001029850	NM_001033276	NM_001033466	NM_001033600	NM_001035226	NM_001037221	NM_001039181	NM_001039184	NM_001039482	NM_001039939	NM_001042674	NM_001044386	NM_001077265	NM_001077266	NM_001077267	NM_001077363	NM_001079883	NM_001080387	NM_001081045	NM_001081344	NM_001081359	NM_001081409	NM_001081414	NM_001083316	NM_001083320	NM_001085495	NM_001098227	NM_001098476	NM_001102430	NM_001109745	NM_001109746	NM_001109988	NM_001109989	NM_001109990	NM_001110209	NM_001110228	NM_001110229	NM_001110230	NM_001110232	NM_001110783	NM_001110827	NM_001110828
miR-1949.m	mmu-miR-1949	NM_001024205	NM_001038701	NM_001039347	NM_001040187	NM_001048227	NM_001048228	NM_001048229	NM_001080932	NM_001081037	NM_001110209	NM_001113517	NM_001145824	NM_001160214	NM_001195632	NM_007396	NM_007552	NM_007697	NM_007925	NM_007930	NM_008071	NM_008737	NM_008792	NM_008981	NM_009029	NM_010434	NM_010771	NM_011512	NM_011743	NM_018823	NM_021605	NM_024448	NM_026797	NM_026856	NM_027052	NM_027133	NM_027994	NM_032000	NM_053099	NM_133957	NM_144954	NM_145614	NM_152806	NM_175334	NM_177379	NM_178772	NM_199080	NM_211355
miR-687	mmu-miR-687	NM_001025589	NM_001029843	NM_001029844	NM_001031814	NM_001079883	NM_001080930	NM_001081360	NM_001081371	NM_001111026	NM_001111027	NM_001113209	NM_001113210	NM_001159662	NM_001161420	NM_008687	NM_009189	NM_009260	NM_009822	NM_010228	NM_011266	NM_011705	NM_013703	NM_021399	NM_024182	NM_024452	NM_025668	NM_026521	NM_029436	NM_053103	NM_138585	NM_145525	NM_145962	NM_153089	NM_177092	NM_178764
miR-5136	mmu-miR-5136
miR-350	mmu-miR-350	NM_001001986	NM_001002268	NM_001024955	NM_001025428	NM_001025429	NM_001025430	NM_001029850	NM_001033254	NM_001033319	NM_001033475	NM_001035226	NM_001037221	NM_001039089	NM_001042674	NM_001044386	NM_001077495	NM_001077712	NM_001079694	NM_001079695	NM_001079814	NM_001080930	NM_001081058	NM_001081195	NM_001081242	NM_001081249	NM_001081414	NM_001083114	NM_001083320	NM_001083958	NM_001103165	NM_001103166	NM_001109690	NM_001109691	NM_001110218	NM_001110231	NM_001110827	NM_001110828	NM_001110829	NM_001110830	NM_001111026	NM_001111027	NM_001111324	NM_001112697	NM_001112813	NM_001113559	NM_001114361	NM_001114362	NM_001122843
miR-673-5p	mmu-miR-673-5p	NM_001007465	NM_001025312	NM_001025597	NM_001035226	NM_001037726	NM_001081020	NM_001081229	NM_001081326	NM_001081445	NM_001081567	NM_001102430	NM_001109750	NM_001110228	NM_001110229	NM_001110230	NM_001110232	NM_001111016	NM_001111274	NM_001111275	NM_001111276	NM_001113204	NM_001113389	NM_001113414	NM_001113415	NM_001122989	NM_001123386	NM_001130450	NM_001130451	NM_001130452	NM_001130453	NM_001130454	NM_001134480	NM_001135727	NM_001135728	NM_001142655	NM_001142731	NM_001142918	NM_001142919	NM_001142920	NM_001142921	NM_001142922	NM_001142923	NM_001142924	NM_001145824	NM_001145876	NM_001145877	NM_001145902	NM_001159631
miR-412-3p/1983	mmu-miR-412-3p/mmu-miR-1983	NM_001025192	NM_001036684	NM_001038589	NM_001042485	NM_001081267	NM_001081344	NM_001112697	NM_001114386	NM_001145820	NM_001146025	NM_001146026	NM_001146027	NM_001159525	NM_001163671	NM_001163672	NM_001164606	NM_001166033	NM_001177843	NM_001177844	NM_001205157	NM_001205158	NM_007520	NM_007698	NM_008037	NM_008792	NM_008855	NM_009072	NM_009565	NM_009723	NM_010274	NM_010472	NM_011358	NM_016961	NM_020259	NM_020588	NM_021522	NM_023041	NM_024186	NM_024254	NM_024272	NM_026615	NM_027994	NM_029779	NM_031881	NM_134033	NM_134046	NM_134064	NM_134095
miR-717	mmu-miR-717	NM_001033369	NM_001038587	NM_001079694	NM_001079695	NM_001081567	NM_001081984	NM_001111030	NM_001122667	NM_001136072	NM_001145937	NM_001146296	NM_001159492	NM_001159567	NM_001159568	NM_001159569	NM_001159570	NM_001160268	NM_001160368	NM_001163389	NM_001195485	NM_001195486	NM_001195487	NM_007788	NM_008522	NM_008741	NM_008904	NM_009158	NM_009159	NM_009788	NM_009793	NM_010825	NM_011294	NM_011749	NM_011857	NM_013509	NM_015755	NM_017463	NM_018801	NM_018823	NM_019655	NM_019769	NM_020295	NM_022318	NM_026283	NM_026793	NM_027236	NM_027238	NM_028821
miR-3097-3p	mmu-miR-3097-3p	NM_001001986	NM_001033369	NM_001033445	NM_001037136	NM_001037846	NM_001037847	NM_001038587	NM_001042438	NM_001081567	NM_001081971	NM_001111030	NM_001134300	NM_001136072	NM_001146296	NM_001159567	NM_001159568	NM_001159569	NM_001159570	NM_001159634	NM_001195485	NM_001195486	NM_001195487	NM_007930	NM_008098	NM_009158	NM_009572	NM_010142	NM_010178	NM_010825	NM_018801	NM_019655	NM_028082	NM_028821	NM_133898	NM_144866	NM_146083	NM_146090	NM_146194	NM_172536	NM_172584	NM_172600	NM_172661	NM_173067	NM_173068	NM_175251	NM_177603	NM_178119	NM_178397
miR-337/337-3p	mmu-miR-337-3p	NM_001029877	NM_001033445	NM_001081229	NM_001112705	NM_001113354	NM_001142655	NM_001145807	NM_001159331	NM_001173506	NM_001177379	NM_001204229	NM_007917	NM_008229	NM_008884	NM_009893	NM_010436	NM_011903	NM_013875	NM_015737	NM_018753	NM_018817	NM_019930	NM_021548	NM_025729	NM_026366	NM_026521	NM_028872	NM_030147	NM_032393	NM_053199	NM_133769	NM_134163	NM_139311	NM_145430	NM_153166	NM_153539	NM_172773	NM_175937	NM_177562	NM_178087	NM_182927
miR-677/4276	mmu-miR-677	NM_001007154	NM_001033228	NM_001039000	NM_001040131	NM_001081146	NM_001081414	NM_001113209	NM_001113210	NM_001130408	NM_001134459	NM_001134460	NM_001134461	NM_001143834	NM_001159564	NM_001161618	NM_001163332	NM_001163333	NM_001165948	NM_001177773	NM_001177774	NM_001177789	NM_001177790	NM_001177791	NM_001190297	NM_001190717	NM_007399	NM_007476	NM_008304	NM_008409	NM_008509	NM_008667	NM_008687	NM_008904	NM_008981	NM_009029	NM_009670	NM_009677	NM_009700	NM_009745	NM_010472	NM_010813	NM_010923	NM_011699	NM_011780	NM_011946	NM_013507	NM_013598	NM_013726
miR-3088	mmu-miR-3088	NM_001008542	NM_001008543	NM_001033223	NM_001039354	NM_001077695	NM_001103165	NM_001103166	NM_001114977	NM_001163389	NM_001170555	NM_001170556	NM_001174073	NM_001190352	NM_001195338	NM_001195348	NM_007569	NM_007697	NM_007903	NM_008678	NM_008698	NM_009031	NM_009242	NM_009871	NM_010148	NM_010449	NM_010847	NM_011042	NM_011317	NM_017382	NM_018805	NM_020007	NM_024291	NM_024459	NM_025783	NM_025793	NM_026476	NM_026798	NM_027166	NM_028185	NM_028943	NM_028965	NM_030708	NM_033562	NM_144812	NM_145401	NM_145959	NM_146051	NM_172442
miR-1298	mmu-miR-1298	NM_001003918	NM_001033228	NM_001033268	NM_001038621	NM_001080932	NM_001081249	NM_001114361	NM_001114362	NM_001134474	NM_001134475	NM_001161420	NM_001177464	NM_010485	NM_011428	NM_011772	NM_011889	NM_013703	NM_019389	NM_019788	NM_025356	NM_025864	NM_027184	NM_027324	NM_028763	NM_029654	NM_133218	NM_133933	NM_145525	NM_146051	NM_172595	NM_175403	NM_177608	NM_177753	NM_178141	NM_178678	NM_183033	NM_199466	NM_212433
miR-188-3p	mmu-miR-188-3p	NM_001003898	NM_001003899	NM_001003908	NM_001008545	NM_001008546	NM_001025779	NM_001033149	NM_001080557	NM_001080924	NM_001081203	NM_001081229	NM_001081298	NM_001081567	NM_001114977	NM_001123386	NM_001164186	NM_001170907	NM_007478	NM_007922	NM_009158	NM_009519	NM_009844	NM_009881	NM_010093	NM_010193	NM_010441	NM_011200	NM_011512	NM_011755	NM_011758	NM_011799	NM_016898	NM_018804	NM_019446	NM_019797	NM_021704	NM_023587	NM_024457	NM_025864	NM_026001	NM_026476	NM_026775	NM_027799	NM_027946	NM_028873	NM_029879	NM_053246	NM_133218
miR-3971	mmu-miR-3971	NM_001003815	NM_001004367	NM_001006664	NM_001029877	NM_001033606	NM_001078167	NM_001079814	NM_001081049	NM_001081225	NM_001128151	NM_001136222	NM_001160404	NM_001163643	NM_001164838	NM_001166414	NM_001174053	NM_001174054	NM_001177713	NM_001177883	NM_007595	NM_008467	NM_009582	NM_010486	NM_011235	NM_011265	NM_012037	NM_013510	NM_013669	NM_013814	NM_016684	NM_027742	NM_027769	NM_027884	NM_028720	NM_028817	NM_030074	NM_138682	NM_146025	NM_153136	NM_172695	NM_173374	NM_173756	NM_175475	NM_207685	NM_207686
miR-670	mmu-miR-670	NM_001001335	NM_001001986	NM_001013391	NM_001014761	NM_001025608	NM_001037726	NM_001038627	NM_001038642	NM_001042541	NM_001042592	NM_001043354	NM_001077709	NM_001080924	NM_001081445	NM_001081750	NM_001081977	NM_001110218	NM_001110783	NM_001111324	NM_001113204	NM_001113470	NM_001128151	NM_001134300	NM_001134902	NM_001136484	NM_001145824	NM_001159662	NM_001160214	NM_001160345	NM_001161456	NM_001161457	NM_001161458	NM_001163310	NM_001163754	NM_001164314	NM_001164361	NM_001164488	NM_001166414	NM_001167883	NM_001177629	NM_001204915	NM_007396	NM_007570	NM_007757	NM_008202	NM_008562	NM_008765	NM_008839
miR-202-5p/337-3p	mmu-miR-202-5p	NM_001014761	NM_001029837	NM_001037726	NM_001037846	NM_001037847	NM_001039551	NM_001039586	NM_001077499	NM_001078167	NM_001079830	NM_001099624	NM_001100451	NM_001111026	NM_001111027	NM_001113529	NM_001128606	NM_001128607	NM_001161618	NM_001164049	NM_001164050	NM_001164051	NM_001164052	NM_001172099	NM_007778	NM_008840	NM_009371	NM_009697	NM_009822	NM_009952	NM_010028	NM_011277	NM_011323	NM_013635	NM_015806	NM_016721	NM_019410	NM_020025	NM_021284	NM_024189	NM_026121	NM_026348	NM_027418	NM_027807	NM_028082	NM_029575	NM_030708	NM_053089	NM_053170
miR-1386/3113	mmu-miR-3113	NM_001003817	NM_001003933	NM_001003934	NM_001032413	NM_001032414	NM_001033285	NM_001037725	NM_001038635	NM_001078167	NM_001081098	NM_001081229	NM_001113470	NM_001159634	NM_001160211	NM_001160212	NM_001170981	NM_001170982	NM_001170983	NM_001170984	NM_001172068	NM_001172069	NM_001172070	NM_001172071	NM_008924	NM_010155	NM_010518	NM_010795	NM_010947	NM_011049	NM_011385	NM_011438	NM_016884	NM_019806	NM_020007	NM_022655	NM_023844	NM_025729	NM_027258	NM_027491	NM_027838	NM_028408	NM_028460	NM_029999	NM_031402	NM_053076	NM_053273	NM_133218	NM_133796
miR-712	mmu-miR-712	NM_001008702	NM_001013391	NM_001013745	NM_001013806	NM_001034168	NM_001037905	NM_001039079	NM_001042513	NM_001042514	NM_001042523	NM_001044371	NM_001079824	NM_001080387	NM_001081102	NM_001102400	NM_001111289	NM_001111290	NM_001112798	NM_001113345	NM_001113346	NM_001128606	NM_001128607	NM_001145820	NM_001145824	NM_001159551	NM_001163746	NM_001164167	NM_001164168	NM_001164677	NM_001164678	NM_001165948	NM_001168501	NM_001168502	NM_001171000	NM_001171001	NM_001174107	NM_001176528	NM_001177302	NM_001177303	NM_001199283	NM_001199284	NM_007914	NM_008465	NM_008468	NM_008602	NM_008770	NM_008860	NM_009024
miR-542-5p.hmr	mmu-miR-542-5p
miR-376a	mmu-miR-376a	NM_001081049
miR-3102-3p.2	mmu-miR-3102-3p.2	NM_001024205	NM_001025947	NM_001037846	NM_001037847	NM_001039181	NM_001130184	NM_001130185	NM_001130186	NM_001159635	NM_001160235	NM_001160236	NM_001163332	NM_001163333	NM_001165948	NM_001167829	NM_007631	NM_007917	NM_008538	NM_008728	NM_009031	NM_009458	NM_009579	NM_009806	NM_011807	NM_013767	NM_016808	NM_021316	NM_024194	NM_025985	NM_026434	NM_026437	NM_028082	NM_030249	NM_138589	NM_144825	NM_145523	NM_152816	NM_153055	NM_172303	NM_172595	NM_172683	NM_174997	NM_177167	NM_198091	NM_198092
miR-344f-3p	mmu-miR-344f-3p	NM_001033279	NM_001033532	NM_001037726	NM_001044719	NM_001081119	NM_001145921	NM_001145922	NM_009946	NM_009952	NM_011127	NM_018823	NM_019982	NM_024194	NM_025887	NM_026868	NM_028234	NM_028523	NM_029669	NM_080560	NM_133697	NM_133828	NM_133957	NM_172600	NM_175686	NM_181039	NM_183355	NM_198249
miR-1929	mmu-miR-1929	NM_001001932	NM_001003815	NM_001006664	NM_001024617	NM_001081343	NM_001081750	NM_001130008	NM_001161420	NM_001164096	NM_001164677	NM_001164678	NM_008774	NM_008904	NM_009261	NM_011052	NM_011274	NM_013510	NM_013703	NM_015806	NM_019724	NM_021491	NM_021885	NM_021890	NM_022887	NM_025298	NM_026505	NM_026908	NM_027060	NM_027418	NM_033562	NM_145951	NM_145955	NM_146066	NM_172618	NM_175251	NM_207215
miR-1894-5p/2394	mmu-miR-1894-5p	NM_001008533	NM_001024205	NM_001024955	NM_001033430	NM_001039510	NM_001077495	NM_001077499	NM_001081298	NM_001081315	NM_001163643	NM_001164580	NM_001170907	NM_007735	NM_007908	NM_008037	NM_008596	NM_008850	NM_009582	NM_009946	NM_010833	NM_011323	NM_011946	NM_019402	NM_019796	NM_019797	NM_025716	NM_025757	NM_030209	NM_148932	NM_177226	NM_178027	NM_178385	NM_199068
miR-720.m	mmu-miR-720	NM_001163464	NM_007872	NM_008855	NM_025659
miR-719	mmu-miR-719
miR-678.m	mmu-miR-678
miR-3108	mmu-miR-3108	NM_001035532	NM_001035533	NM_001038642	NM_001039551	NM_001039586	NM_001080798	NM_001081049	NM_001081426	NM_001081567	NM_001081750	NM_001081956	NM_001109992	NM_001110231	NM_001110783	NM_001159354	NM_001160293	NM_001163643	NM_001164566	NM_007570	NM_007688	NM_007756	NM_007930	NM_008138	NM_008792	NM_009029	NM_009065	NM_009158	NM_009196	NM_009324	NM_009582	NM_009597	NM_009649	NM_009806	NM_010017	NM_010160	NM_010749	NM_010751	NM_011202	NM_011277	NM_011486	NM_011808	NM_023249	NM_023371	NM_024200	NM_028990	NM_031158	NM_053186	NM_133853
miR-1756b/1896	mmu-miR-1896	NM_001015099	NM_001025093	NM_001025615	NM_001039154	NM_001081045	NM_001110209	NM_001161769	NM_001161770	NM_001163356	NM_001163643	NM_001167963	NM_001167964	NM_001174078	NM_001174079	NM_001177323	NM_001204875	NM_007735	NM_008575	NM_008831	NM_008839	NM_008996	NM_009329	NM_009582	NM_009715	NM_010028	NM_010050	NM_010723	NM_010751	NM_010914	NM_011417	NM_018823	NM_019942	NM_022420	NM_023871	NM_025433	NM_025514	NM_025846	NM_026110	NM_026202	NM_027133	NM_027238	NM_027799	NM_027911	NM_028873	NM_029802	NM_029869	NM_032002	NM_080793
miR-692/4753-3p	mmu-miR-692	NM_001025567	NM_001025577	NM_001033306	NM_001037136	NM_001077363	NM_001077499	NM_001081098	NM_001081361	NM_001081419	NM_001083316	NM_001110195	NM_001111026	NM_001111027	NM_001113423	NM_001136072	NM_001159567	NM_001159568	NM_001159569	NM_001159570	NM_001163389	NM_001163554	NM_001163555	NM_001163556	NM_001163671	NM_001163672	NM_001164566	NM_001164677	NM_001164678	NM_001164885	NM_001167883	NM_001168281	NM_001177323	NM_001177977	NM_001177978	NM_007386	NM_007611	NM_007872	NM_007925	NM_008468	NM_008956	NM_009320	NM_009444	NM_009730	NM_009774	NM_009822	NM_009847	NM_009926	NM_010137
miR-3084/4727-5p	mmu-miR-3084	NM_001001798	NM_001037177	NM_001037178	NM_001037863	NM_001077499	NM_001113374	NM_001113375	NM_001114361	NM_001114362	NM_001139503	NM_001139504	NM_001159553	NM_001163531	NM_001163532	NM_001164768	NM_001164770	NM_001166414	NM_007528	NM_007537	NM_007874	NM_008008	NM_008098	NM_008714	NM_008831	NM_008904	NM_009199	NM_009537	NM_011063	NM_011265	NM_011323	NM_013885	NM_013890	NM_013933	NM_016769	NM_020584	NM_022887	NM_025679	NM_025985	NM_026150	NM_026793	NM_026828	NM_027166	NM_027994	NM_028223	NM_028902	NM_029425	NM_029457	NM_029742
miR-3110	mmu-miR-3110	NM_001005475	NM_001035532	NM_001035533	NM_001036684	NM_001077499	NM_001081146	NM_001081196	NM_001081557	NM_001113345	NM_001113346	NM_001114361	NM_001114362	NM_001114664	NM_001130008	NM_001134459	NM_001134460	NM_001134461	NM_001145921	NM_001145922	NM_001163389	NM_001164491	NM_001178012	NM_001178013	NM_001199136	NM_001199137	NM_007381	NM_008186	NM_009011	NM_009180	NM_009537	NM_009551	NM_009649	NM_009723	NM_009744	NM_010028	NM_011323	NM_013933	NM_018744	NM_019656	NM_020259	NM_025752	NM_027799	NM_028965	NM_029425	NM_053197	NM_080448	NM_138756	NM_139141
miR-3098-3p	mmu-miR-3098-3p	NM_001001986	NM_001025392	NM_001025393	NM_001025571	NM_001037758	NM_001037846	NM_001037847	NM_001077499	NM_001110827	NM_001110828	NM_001110829	NM_001110830	NM_001113345	NM_001113346	NM_001113414	NM_001113415	NM_001134300	NM_001159572	NM_001164531	NM_001164745	NM_001177705	NM_001198949	NM_001205241	NM_007735	NM_007896	NM_008095	NM_008194	NM_008467	NM_008538	NM_008974	NM_009000	NM_009011	NM_009067	NM_009612	NM_009697	NM_009771	NM_010096	NM_010485	NM_010637	NM_011323	NM_013490	NM_013632	NM_017479	NM_018761	NM_019806	NM_020000	NM_020265	NM_021309
miR-470	mmu-miR-470	NM_001081058	NM_001081557	NM_001103165	NM_001103166	NM_001111016	NM_001130184	NM_001130185	NM_001130186	NM_001135727	NM_001135728	NM_001145898	NM_001164226	NM_001164598	NM_001171034	NM_001171035	NM_001171036	NM_001174073	NM_001177843	NM_001177844	NM_001193659	NM_001193660	NM_001193661	NM_001195413	NM_007872	NM_008095	NM_008098	NM_008468	NM_008714	NM_008760	NM_009274	NM_009383	NM_009592	NM_009697	NM_009703	NM_009939	NM_010581	NM_010880	NM_010938	NM_011042	NM_011699	NM_013835	NM_019790	NM_021389	NM_021518	NM_022890	NM_025578	NM_025638	NM_025662
miR-694	mmu-miR-694	NM_001001985	NM_001012518	NM_001025392	NM_001025393	NM_001025428	NM_001025429	NM_001025430	NM_001025577	NM_001033132	NM_001037846	NM_001037847	NM_001038642	NM_001039079	NM_001039090	NM_001039351	NM_001039352	NM_001039353	NM_001044386	NM_001079908	NM_001079909	NM_001080979	NM_001081152	NM_001081216	NM_001081302	NM_001081391	NM_001081411	NM_001082483	NM_001103165	NM_001103166	NM_001109686	NM_001109687	NM_001109745	NM_001109746	NM_001114386	NM_001130184	NM_001130185	NM_001130186	NM_001142570	NM_001144987	NM_001144988	NM_001159637	NM_001160139	NM_001160268	NM_001161769	NM_001161770	NM_001161854	NM_001163754	NM_001164268
miR-2183	mmu-miR-2183	NM_001005475	NM_001024526	NM_001033273	NM_001080948	NM_001081196	NM_001114664	NM_001163006	NM_001177713	NM_001193266	NM_007537	NM_011104	NM_023852	NM_025382	NM_025671	NM_138682	NM_146223	NM_153526	NM_172600	NM_175121	NM_175127	NM_175400	NM_175475	NM_182927	NM_207010
miR-3077	mmu-miR-3077	NM_001013367	NM_001164661	NM_001164662	NM_001167885	NM_001167886	NM_001167887	NM_008542	NM_008675	NM_009951	NM_011370	NM_013912	NM_016805	NM_021296	NM_025451	NM_144871	NM_148926	NM_181039	NM_207682
miR-1224-5p/1671	mmu-miR-1224	NM_001001986	NM_001024205	NM_001035226	NM_001037726	NM_001081119	NM_001110231	NM_001111026	NM_001111027	NM_001113389	NM_001134300	NM_001160293	NM_001162896	NM_001164606	NM_001166644	NM_001177379	NM_007890	NM_009154	NM_009822	NM_009952	NM_010028	NM_010160	NM_010167	NM_013672	NM_018783	NM_021518	NM_023579	NM_025978	NM_026868	NM_027984	NM_029779	NM_133828	NM_134014	NM_146051	NM_173182	NM_175316	NM_175937	NM_177226	NM_178141	NM_198414
miR-3073-3p	mmu-miR-3073-3p	NM_001024604	NM_001037846	NM_001037847	NM_001039347	NM_001081013	NM_001102455	NM_001102456	NM_001145937	NM_001163290	NM_001177883	NM_007454	NM_009691	NM_010486	NM_011512	NM_011857	NM_011873	NM_013487	NM_019796	NM_020259	NM_023341	NM_024267	NM_025451	NM_027258	NM_028082	NM_053099	NM_133236	NM_145492	NM_153167	NM_153409	NM_172391	NM_173431	NM_175009	NM_177633	NM_178634	NM_207685	NM_207686
miR-1931	mmu-miR-1931	NM_001004062	NM_001024205	NM_001026214	NM_001037099	NM_001080927	NM_001080928	NM_001081298	NM_001081394	NM_001109690	NM_001109691	NM_001111289	NM_001111290	NM_001113564	NM_001113565	NM_001113566	NM_001122667	NM_001130008	NM_001145804	NM_001146025	NM_001146026	NM_001146027	NM_001159548	NM_001159549	NM_001160112	NM_001163793	NM_001177379	NM_001177669	NM_001177670	NM_001197024	NM_007647	NM_008241	NM_008395	NM_009035	NM_009231	NM_009274	NM_009565	NM_009871	NM_010264	NM_010751	NM_011200	NM_011276	NM_011358	NM_011561	NM_011595	NM_013663	NM_016739	NM_016748	NM_019550
miR-466q	mmu-miR-466q	NM_001003898	NM_001003899	NM_001003918	NM_001005507	NM_001008545	NM_001008546	NM_001025309	NM_001025312	NM_001025577	NM_001037846	NM_001037847	NM_001077695	NM_001079814	NM_001079830	NM_001080932	NM_001081013	NM_001081232	NM_001081302	NM_001081319	NM_001093759	NM_001093760	NM_001103181	NM_001111021	NM_001111022	NM_001111023	NM_001111026	NM_001111027	NM_001111268	NM_001113325	NM_001136072	NM_001142918	NM_001142919	NM_001142920	NM_001142921	NM_001142922	NM_001142923	NM_001142924	NM_001159567	NM_001159568	NM_001159569	NM_001159570	NM_001160256	NM_001160257	NM_001161817	NM_001163290	NM_001163660	NM_001164078	NM_001164079
miR-682	mmu-miR-682	NM_001001798	NM_001025581	NM_001033149	NM_001037863	NM_001038999	NM_001079814	NM_001111268	NM_001142809	NM_001142810	NM_001159492	NM_001160268	NM_007756	NM_007840	NM_008112	NM_008409	NM_008466	NM_008548	NM_008914	NM_009194	NM_009223	NM_009461	NM_009727	NM_009730	NM_010349	NM_011522	NM_011958	NM_013874	NM_016860	NM_016866	NM_019697	NM_021310	NM_028523	NM_028720	NM_029850	NM_033320	NM_133987	NM_144866	NM_172397	NM_172600	NM_172943	NM_175025	NM_175122	NM_177343	NM_182930	NM_198018	NM_198616	NM_198894	NM_198895
miR-669h-5p	mmu-miR-669h-5p	NM_001033268	NM_001033348	NM_001040131	NM_001077499	NM_001080927	NM_001080928	NM_001081203	NM_001081400	NM_001081557	NM_001083316	NM_001098836	NM_001098837	NM_001109764	NM_001110142	NM_001110195	NM_001112705	NM_001113573	NM_001113574	NM_001146025	NM_001146026	NM_001146027	NM_001163643	NM_001168621	NM_001168622	NM_001168623	NM_001170669	NM_008850	NM_009035	NM_009261	NM_009582	NM_009819	NM_009834	NM_011058	NM_011323	NM_011638	NM_011903	NM_013464	NM_013500	NM_013507	NM_018888	NM_023336	NM_023799	NM_023852	NM_025535	NM_025578	NM_025855	NM_026017	NM_027626
miR-511-5p	mmu-miR-511-5p	NM_001001326	NM_001008506	NM_001009949	NM_001025093	NM_001025589	NM_001033223	NM_001039354	NM_001080557	NM_001081146	NM_001081409	NM_001109626	NM_001109628	NM_001112722	NM_001112723	NM_001113345	NM_001113346	NM_001113354	NM_001122667	NM_001122948	NM_001130184	NM_001130185	NM_001130186	NM_001134459	NM_001134460	NM_001134461	NM_001146161	NM_001160107	NM_001160108	NM_001160235	NM_001160236	NM_001161618	NM_001161624	NM_001162870	NM_001163454	NM_001166388	NM_001166389	NM_001166390	NM_001168321	NM_001177464	NM_001177884	NM_007697	NM_007840	NM_007872	NM_008741	NM_008975	NM_009030	NM_009496	NM_009697
miR-3081	mmu-miR-3081	NM_001204912	NM_030708
miR-3069-3p	mmu-miR-3069-3p	NM_001025779	NM_001045520	NM_001081203	NM_001083316	NM_001100451	NM_001110140	NM_001110231	NM_001130184	NM_001130185	NM_001130186	NM_001160293	NM_007528	NM_007840	NM_008246	NM_008636	NM_009371	NM_009721	NM_009729	NM_009730	NM_009872	NM_010028	NM_010160	NM_010485	NM_011058	NM_011277	NM_011799	NM_011949	NM_013508	NM_013785	NM_019410	NM_019806	NM_019818	NM_019927	NM_023355	NM_023526	NM_025967	NM_027103	NM_029575	NM_033610	NM_144812	NM_145967	NM_146241	NM_172303	NM_172643	NM_177124	NM_177798
miR-5115	mmu-miR-5115	NM_028763
miR-378b	mmu-miR-378b	NM_001037136	NM_001080780	NM_001081750	NM_001163552	NM_001163553	NM_001164634	NM_001164635	NM_001164838	NM_001169576	NM_001169577	NM_007872	NM_008514	NM_009459	NM_009829	NM_010513	NM_011112	NM_011135	NM_013663	NM_023537	NM_023587	NM_024457	NM_026102	NM_026193	NM_026696	NM_027742	NM_030021	NM_031194	NM_145221	NM_145459	NM_153550	NM_172421	NM_172464	NM_172563	NM_173038	NM_173867	NM_178119
miR-5130	mmu-miR-5130	NM_001039586	NM_001081979	NM_001110827	NM_001110828	NM_001110829	NM_001110830	NM_001164671	NM_001164672	NM_008298	NM_010788	NM_018823	NM_024452	NM_030112	NM_053104	NM_133957	NM_153409	NM_153552	NM_174846	NM_175387	NM_178634
miR-1940/2893	mmu-miR-1940	NM_001033430	NM_001038635	NM_001077712	NM_001081045	NM_001163007	NM_001163008	NM_001163746	NM_007589	NM_008102	NM_009242	NM_009598	NM_010093	NM_010142	NM_011104	NM_018783	NM_021465	NM_023045	NM_025600	NM_026910	NM_028108	NM_028352	NM_030708	NM_172666	NM_177603	NM_181071	NM_183262	NM_207624
miR-1843b-5p	mmu-miR-1843b-5p	NM_001003909	NM_001033276	NM_001033430	NM_001034168	NM_001081119	NM_001081430	NM_001081445	NM_001083967	NM_001113204	NM_001163746	NM_001164493	NM_001170485	NM_001170486	NM_001193266	NM_001195003	NM_001195004	NM_007457	NM_008304	NM_008596	NM_008855	NM_009242	NM_009593	NM_009616	NM_013685	NM_013835	NM_016859	NM_025292	NM_025600	NM_026552	NM_026868	NM_028352	NM_029879	NM_030708	NM_130893	NM_133351	NM_139311	NM_170756	NM_177619	NM_178655	NM_178778	NM_197940	NM_207010
miR-3068	mmu-miR-3068	NM_001001986	NM_001038637	NM_001039089	NM_001078167	NM_001079908	NM_001079909	NM_001081116	NM_001081170	NM_001134300	NM_001146025	NM_001146026	NM_001146027	NM_001159361	NM_001162941	NM_001162942	NM_001171000	NM_001171001	NM_010206	NM_010315	NM_010897	NM_011344	NM_011780	NM_016805	NM_018814	NM_021414	NM_023045	NM_028149	NM_029466	NM_029545	NM_029869	NM_133906	NM_134064	NM_144812	NM_145967	NM_153058	NM_172819	NM_173374	NM_175750	NM_177124
miR-5134	mmu-miR-5134	NM_001001932	NM_001003955	NM_001004363	NM_001024512	NM_001025428	NM_001025429	NM_001025430	NM_001025600	NM_001033600	NM_001035532	NM_001035533	NM_001039000	NM_001039081	NM_001042513	NM_001042514	NM_001042523	NM_001079908	NM_001079909	NM_001081146	NM_001081355	NM_001081400	NM_001081430	NM_001099624	NM_001109873	NM_001110253	NM_001134459	NM_001134460	NM_001134461	NM_001161624	NM_001162903	NM_001166385	NM_001177881	NM_001177882	NM_001199203	NM_001199204	NM_001199205	NM_001199283	NM_001199284	NM_007721	NM_007922	NM_008138	NM_008300	NM_008395	NM_008466	NM_008883	NM_008904	NM_009231	NM_009239
miR-3069-5p	mmu-miR-3069-5p	NM_001001932	NM_001004357	NM_001004363	NM_001025261	NM_001025262	NM_001025263	NM_001025264	NM_001033173	NM_001033270	NM_001033319	NM_001033600	NM_001035532	NM_001035533	NM_001037758	NM_001040690	NM_001081196	NM_001081315	NM_001081979	NM_001099624	NM_001109873	NM_001110791	NM_001115076	NM_001127177	NM_001127363	NM_001145876	NM_001145877	NM_001146025	NM_001146026	NM_001146027	NM_001164096	NM_001164566	NM_001167981	NM_001177669	NM_001177670	NM_001193266	NM_001195086	NM_007872	NM_007922	NM_008138	NM_008139	NM_008300	NM_008466	NM_008883	NM_008904	NM_009231	NM_009412	NM_009497	NM_009649
miR-450b-3p/3100-5p	mmu-miR-3100-5p	NM_001005740	NM_001005748	NM_001034168	NM_001037177	NM_001037178	NM_001040396	NM_001042659	NM_001081557	NM_001083316	NM_001145824	NM_001145977	NM_001162926	NM_001164531	NM_001164663	NM_001173506	NM_001195003	NM_001195004	NM_008612	NM_008741	NM_009324	NM_009497	NM_010316	NM_010434	NM_011058	NM_011127	NM_011749	NM_018810	NM_018823	NM_019737	NM_022721	NM_026042	NM_032393	NM_133957	NM_146151	NM_172300	NM_175686	NM_176902	NM_177319	NM_177619	NM_178654	NM_178655	NM_178721	NM_183154	NM_198419
miR-2136	mmu-miR-2136	NM_001014288	NM_001033430	NM_001039050	NM_001039051	NM_001039052	NM_001039053	NM_001080930	NM_001190402	NM_001193266	NM_001205253	NM_008831	NM_008863	NM_010716	NM_011211	NM_011256	NM_019576	NM_020259	NM_024194	NM_026936	NM_027184	NM_181039	NM_207010
miR-1421ak/3073-5p	mmu-miR-3073-5p	NM_001004293	NM_001025567	NM_001025608	NM_001033223	NM_001039138	NM_001039139	NM_001039354	NM_001081049	NM_001081344	NM_001081371	NM_001110192	NM_001110193	NM_001110228	NM_001110229	NM_001110230	NM_001110231	NM_001110232	NM_001111016	NM_001122759	NM_001122989	NM_001130184	NM_001130185	NM_001130186	NM_001130525	NM_001130526	NM_001145824	NM_001146025	NM_001146026	NM_001146027	NM_001159750	NM_001159751	NM_001160292	NM_001160293	NM_001171010	NM_001171011	NM_001172096	NM_001172097	NM_001172099	NM_008098	NM_008538	NM_008802	NM_009190	NM_009754	NM_009774	NM_009871	NM_009946	NM_010160	NM_010167
miR-546	mmu-miR-546	NM_001033336	NM_001081412	NM_001109690	NM_001109691	NM_001113514	NM_001142918	NM_001142919	NM_001142920	NM_001142921	NM_001142922	NM_001142923	NM_001142924	NM_001160262	NM_001163675	NM_001163676	NM_001165948	NM_001190733	NM_001190734	NM_001195338	NM_001195348	NM_001204915	NM_008467	NM_009333	NM_009871	NM_010141	NM_011082	NM_011277	NM_011807	NM_016859	NM_019660	NM_019743	NM_021284	NM_025773	NM_025904	NM_025975	NM_027911	NM_030229	NM_053072	NM_130863	NM_133236	NM_133721	NM_133796	NM_138755	NM_172683	NM_175251	NM_177906	NM_178606	NM_178896
miR-380-5p/2448	mmu-miR-380-5p	NM_001013391	NM_001014973	NM_001078167	NM_001081203	NM_001081249	NM_001109753	NM_001134474	NM_001134475	NM_001193266	NM_001195485	NM_001195486	NM_001195487	NM_001195632	NM_007396	NM_011200	NM_011479	NM_011544	NM_016806	NM_018823	NM_019389	NM_019410	NM_019643	NM_025757	NM_027558	NM_027799	NM_028763	NM_029896	NM_033565	NM_053099	NM_133957	NM_146083	NM_153579	NM_173374	NM_175251	NM_177379	NM_178607	NM_181854	NM_207010
miR-3066	mmu-miR-3066	NM_001007589	NM_001013367	NM_001078167	NM_001109753	NM_001185020	NM_001185021	NM_001199083	NM_001199084	NM_011479	NM_019410	NM_028234	NM_031998	NM_053099	NM_145525	NM_153579	NM_172863	NM_173374	NM_173866	NM_175750	NM_177566	NM_178647	NM_198703
miR-568	mmu-miR-568	NM_001001980	NM_001001985	NM_001008506	NM_001025568	NM_001025608	NM_001033466	NM_001039179	NM_001039180	NM_001042623	NM_001077695	NM_001081098	NM_001081146	NM_001083316	NM_001109657	NM_001109690	NM_001109691	NM_001110140	NM_001113331	NM_001122989	NM_001134459	NM_001134460	NM_001134461	NM_001134829	NM_001159952	NM_001159957	NM_001159960	NM_001160107	NM_001160108	NM_001160368	NM_001163746	NM_001163748	NM_001165954	NM_001165955	NM_001165956	NM_001177713	NM_001177881	NM_001177882	NM_001190733	NM_001190734	NM_001199105	NM_007399	NM_007905	NM_008088	NM_008139	NM_008246	NM_008678	NM_008804	NM_008857
miR-675-3p	mmu-miR-675-3p	NM_001024526	NM_001025438	NM_001025439	NM_001039363	NM_001080948	NM_001081391	NM_001102458	NM_001110231	NM_001128169	NM_001128170	NM_001128171	NM_001160214	NM_001160293	NM_001177884	NM_008065	NM_010028	NM_010160	NM_010795	NM_011358	NM_011647	NM_016866	NM_018745	NM_023813	NM_024194	NM_026886	NM_027144	NM_030207	NM_031880	NM_173369	NM_211355
miR-297ac/297b-5p	mmu-miR-297a/mmu-miR-297b-5p/mmu-miR-297c	NM_001014973	NM_001024526	NM_001025305	NM_001031814	NM_001037737	NM_001079883	NM_001080948	NM_001102458	NM_001110231	NM_001114119	NM_001145977	NM_001160293	NM_001161420	NM_001164768	NM_001164770	NM_001167976	NM_007872	NM_009334	NM_009709	NM_010160	NM_013669	NM_013703	NM_013890	NM_018745	NM_019425	NM_021399	NM_021423	NM_024180	NM_024194	NM_026886	NM_027144	NM_029896	NM_030207	NM_031880	NM_133236	NM_145523	NM_146194	NM_172577	NM_173182	NM_175143	NM_178721
miR-3100-3p	mmu-miR-3100-3p	NM_001033279	NM_001033348	NM_001033369	NM_001044719	NM_001081395	NM_001111026	NM_001111027	NM_001111030	NM_001113569	NM_001135727	NM_001135728	NM_001159349	NM_001159517	NM_001159568	NM_001160219	NM_001160220	NM_001160221	NM_001160222	NM_001177696	NM_001177697	NM_001177698	NM_001177699	NM_001177700	NM_007993	NM_009295	NM_009822	NM_010271	NM_010825	NM_011599	NM_011638	NM_013515	NM_016783	NM_016805	NM_019806	NM_021389	NM_025451	NM_026121	NM_026168	NM_027226	NM_028763	NM_029956	NM_030201	NM_030708	NM_030723	NM_053089	NM_172421	NM_172553	NM_172707
miR-147/147b	mmu-miR-147	NM_001033276	NM_001039000	NM_001081049	NM_001177379	NM_011749	NM_175937	NM_177242
miR-5104	mmu-miR-5104	NM_001001885	NM_001002268	NM_001014761	NM_001024468	NM_001029934	NM_001037098	NM_001038621	NM_001038993	NM_001039184	NM_001077499	NM_001081203	NM_001081279	NM_001083967	NM_001111051	NM_001111052	NM_001112705	NM_001113414	NM_001113415	NM_001113423	NM_001113569	NM_001114332	NM_001114333	NM_001122759	NM_001142655	NM_001145977	NM_001160219	NM_001160220	NM_001160221	NM_001160222	NM_001163307	NM_001163308	NM_001163332	NM_001163333	NM_001163348	NM_001163349	NM_001163350	NM_001163688	NM_001163780	NM_001166457	NM_001170537	NM_001170552	NM_001170669	NM_001177371	NM_001177372	NM_001177379	NM_001195538	NM_001195539	NM_001195774
miR-5129	mmu-miR-5129	NM_001025600	NM_001042513	NM_001042514	NM_001042523	NM_001081395	NM_001083316	NM_001145947	NM_001159551	NM_001190352	NM_001195003	NM_001195004	NM_010376	NM_010485	NM_011058	NM_011792	NM_015762	NM_016805	NM_018770	NM_020606	NM_021423	NM_027909	NM_145430	NM_172600	NM_175730	NM_177619	NM_198114	NM_207675	NM_207676
miR-592/599.m	mmu-miR-599	NM_001004367	NM_001014288	NM_001033634	NM_001039090	NM_001081216	NM_001110496	NM_001110497	NM_001113389	NM_001122758	NM_001136072	NM_001159567	NM_001159568	NM_001159569	NM_001159570	NM_001163630	NM_001163631	NM_001163632	NM_001177879	NM_007890	NM_008098	NM_009122	NM_009946	NM_009994	NM_010683	NM_010825	NM_011211	NM_011386	NM_011807	NM_013663	NM_019739	NM_023305	NM_025356	NM_025864	NM_026521	NM_030260	NM_153774	NM_172563	NM_172783	NM_173734	NM_178280	NM_181071	NM_199032
miR-466n-5p	mmu-miR-466n-5p	NM_001024205	NM_001037737	NM_001080924	NM_001081124	NM_001081141	NM_001083967	NM_001102436	NM_001102437	NM_001102438	NM_001111268	NM_001159551	NM_001172096	NM_001172097	NM_008914	NM_009709	NM_010028	NM_010093	NM_010349	NM_010376	NM_011807	NM_013625	NM_013685	NM_018768	NM_019656	NM_019794	NM_019796	NM_020259	NM_024282	NM_025451	NM_026102	NM_028793	NM_029348	NM_030197	NM_080448	NM_134163	NM_146223	NM_172399	NM_172464	NM_178654	NM_178707	NM_198899
miR-466d/466l-5p	mmu-miR-466l-5p	NM_001083967	NM_001159662	NM_001160112	NM_001168321	NM_001177464	NM_008241	NM_008792	NM_008832	NM_008914	NM_009541	NM_009597	NM_009790	NM_010487	NM_011595	NM_013635	NM_013685	NM_018763	NM_019409	NM_023348	NM_025948	NM_028757	NM_029510	NM_057172	NM_080448	NM_130450	NM_133758	NM_153089	NM_173021	NM_175044	NM_175045	NM_175046	NM_177249	NM_178397	NM_178654	NM_183033	NM_198710	NM_199143	NM_203507
miR-5098	mmu-miR-5098	NM_001004761	NM_001005740	NM_001005748	NM_001014973	NM_001025565	NM_001025568	NM_001029850	NM_001033155	NM_001033223	NM_001033299	NM_001037758	NM_001037846	NM_001037847	NM_001039354	NM_001040690	NM_001042501	NM_001045523	NM_001076554	NM_001079849	NM_001080819	NM_001080924	NM_001080930	NM_001081008	NM_001081049	NM_001081057	NM_001081080	NM_001081119	NM_001081146	NM_001081359	NM_001081400	NM_001081567	NM_001083320	NM_001083967	NM_001098810	NM_001100451	NM_001109992	NM_001110231	NM_001110499	NM_001110500	NM_001111021	NM_001111022	NM_001111023	NM_001111289	NM_001111290	NM_001112721	NM_001113355	NM_001113362	NM_001113364
miR-1948	mmu-miR-1948	NM_001003909	NM_001007465	NM_001033369	NM_001033634	NM_001040106	NM_001081213	NM_001111030	NM_001113414	NM_001113415	NM_001142948	NM_001145977	NM_001162999	NM_001164569	NM_001164570	NM_001164571	NM_001164639	NM_001170669	NM_007481	NM_007552	NM_007735	NM_008448	NM_008467	NM_008538	NM_008696	NM_008729	NM_009231	NM_009289	NM_009464	NM_009498	NM_009655	NM_010096	NM_010487	NM_011083	NM_011317	NM_011807	NM_013672	NM_018753	NM_023852	NM_024189	NM_025285	NM_025773	NM_025845	NM_025978	NM_026097	NM_027008	NM_027144	NM_027453	NM_027558
miR-5117	mmu-miR-5117	NM_001014973	NM_001025192	NM_001033422	NM_001037846	NM_001037847	NM_001040396	NM_001081267	NM_001113414	NM_001113415	NM_001122675	NM_001122676	NM_001146025	NM_001146026	NM_001146027	NM_001160316	NM_001160317	NM_001160318	NM_001161775	NM_001164503	NM_001164805	NM_001168304	NM_007631	NM_007664	NM_007711	NM_007961	NM_008131	NM_008466	NM_008467	NM_008538	NM_008696	NM_009124	NM_009502	NM_009551	NM_009670	NM_009754	NM_010096	NM_010437	NM_011674	NM_011807	NM_013607	NM_018805	NM_019464	NM_019491	NM_020043	NM_021284	NM_021310	NM_021459	NM_025757
miR-325-3p	mmu-miR-325	NM_001001326	NM_001001979	NM_001001985	NM_001002005	NM_001003815	NM_001004761	NM_001006664	NM_001007574	NM_001008424	NM_001008702	NM_001012518	NM_001013380	NM_001014761	NM_001017427	NM_001024468	NM_001024837	NM_001024955	NM_001025309	NM_001025392	NM_001025393	NM_001031814	NM_001032413	NM_001032414	NM_001033139	NM_001033270	NM_001033319	NM_001033329	NM_001033430	NM_001033528	NM_001035854	NM_001037764	NM_001037905	NM_001038627	NM_001039129	NM_001039147	NM_001039184	NM_001039364	NM_001039474	NM_001039515	NM_001039653	NM_001040131	NM_001076676	NM_001077359	NM_001077360	NM_001077364	NM_001077495	NM_001079849	NM_001079908
miR-5097	mmu-miR-5097	NM_001005331	NM_001005605	NM_001025431	NM_001037846	NM_001037847	NM_001038701	NM_001039089	NM_001039184	NM_001045520	NM_001081058	NM_001109690	NM_001109691	NM_001110231	NM_001111021	NM_001111022	NM_001111023	NM_001112739	NM_001113423	NM_001128094	NM_001128096	NM_001142918	NM_001142919	NM_001142920	NM_001142921	NM_001142922	NM_001142923	NM_001142924	NM_001144987	NM_001144988	NM_001159361	NM_001160214	NM_001160293	NM_001165948	NM_008071	NM_008538	NM_008730	NM_008904	NM_009242	NM_009274	NM_009308	NM_009333	NM_009383	NM_009466	NM_009592	NM_009655	NM_009821	NM_010160	NM_010250
miR-718	mmu-miR-718	NM_130863	NM_146217
miR-3059	mmu-miR-3059	NM_001013391	NM_001033174	NM_001033279	NM_001033445	NM_001043354	NM_001044719	NM_001048206	NM_001080387	NM_001102458	NM_001110218	NM_001112705	NM_001128086	NM_001130008	NM_001159384	NM_001159385	NM_001160268	NM_001163780	NM_001166024	NM_001166249	NM_001166251	NM_001168578	NM_001177379	NM_001177396	NM_001177397	NM_001177398	NM_001177849	NM_001178012	NM_001178013	NM_007872	NM_008304	NM_008596	NM_008832	NM_009700	NM_011550	NM_011632	NM_011844	NM_011903	NM_013822	NM_016662	NM_018745	NM_019987	NM_021559	NM_022029	NM_023066	NM_023672	NM_023854	NM_025382	NM_025691
miR-691	mmu-miR-691	NM_001003717	NM_001003815	NM_001003908	NM_001005507	NM_001006664	NM_001012518	NM_001033299	NM_001033453	NM_001037177	NM_001037178	NM_001038642	NM_001039090	NM_001039106	NM_001039138	NM_001039139	NM_001039179	NM_001039180	NM_001039482	NM_001042719	NM_001079908	NM_001079909	NM_001081213	NM_001081293	NM_001081548	NM_001081750	NM_001098230	NM_001098231	NM_001099738	NM_001103165	NM_001103166	NM_001109686	NM_001109687	NM_001111289	NM_001111290	NM_001136240	NM_001159635	NM_001159647	NM_001159648	NM_001159683	NM_001160139	NM_001160256	NM_001160257	NM_001163307	NM_001163308	NM_001164268	NM_001165954	NM_001165955	NM_001165956
miR-3074-5p	mmu-miR-3074-5p	NM_001012518	NM_001024606	NM_001033268	NM_001037177	NM_001037178	NM_001039138	NM_001039139	NM_001039179	NM_001039180	NM_001039482	NM_001081113	NM_001081445	NM_001109686	NM_001109687	NM_001110196	NM_001110197	NM_001110198	NM_001110253	NM_001111289	NM_001111290	NM_001112697	NM_001113204	NM_001136240	NM_001136260	NM_001163307	NM_001163308	NM_001163571	NM_001164268	NM_001164663	NM_001165954	NM_001165955	NM_001165956	NM_001171010	NM_001171011	NM_001173505	NM_001177323	NM_001177658	NM_001197147	NM_007698	NM_007872	NM_007917	NM_009379	NM_009545	NM_009551	NM_009616	NM_009884	NM_015774	NM_015804
miR-1904	mmu-miR-1904	NM_001008542	NM_001008543	NM_001014973	NM_001025571	NM_001029934	NM_001037221	NM_001045515	NM_001077499	NM_001085495	NM_001103156	NM_001103157	NM_001109684	NM_001109685	NM_001110140	NM_001110195	NM_001110796	NM_001114361	NM_001114362	NM_001114660	NM_001145824	NM_001159364	NM_001159365	NM_001159366	NM_001163433	NM_001163671	NM_001163672	NM_001164210	NM_001164483	NM_001164745	NM_001193303	NM_001205241	NM_008467	NM_008974	NM_009697	NM_009939	NM_010434	NM_010637	NM_010847	NM_011063	NM_011151	NM_011323	NM_011347	NM_011526	NM_011594	NM_011715	NM_011958	NM_013490	NM_015734
miR-434-3p	mmu-miR-434-3p	NM_001033286	NM_001039181	NM_001110231	NM_001110783	NM_001111075	NM_001122667	NM_001135727	NM_001135728	NM_001160293	NM_001160316	NM_001160317	NM_001160318	NM_001163006	NM_001168621	NM_001168622	NM_001168623	NM_001177713	NM_007896	NM_008728	NM_008981	NM_009257	NM_010160	NM_010485	NM_010763	NM_010918	NM_011104	NM_011354	NM_011544	NM_011594	NM_011743	NM_019423	NM_021389	NM_021885	NM_023117	NM_025382	NM_026302	NM_031158	NM_133206	NM_133847	NM_145221	NM_145523	NM_148673	NM_153526	NM_153588	NM_172946	NM_175475	NM_181071	NM_182716
miR-5116	mmu-miR-5116	NM_001004367	NM_001005605	NM_001033268	NM_001038589	NM_001042659	NM_001081118	NM_001081279	NM_001159384	NM_001159385	NM_001162846	NM_001164186	NM_001164580	NM_001168578	NM_001193271	NM_007681	NM_008466	NM_008981	NM_008996	NM_009030	NM_009234	NM_009261	NM_009371	NM_009793	NM_010789	NM_011276	NM_011550	NM_011594	NM_012024	NM_013584	NM_019446	NM_021284	NM_021522	NM_022721	NM_025613	NM_025703	NM_025757	NM_027799	NM_028234	NM_028976	NM_029575	NM_029654	NM_030131	NM_030708	NM_080847	NM_133242	NM_144887	NM_152895	NM_153055
miR-3079-5p	mmu-miR-3079-5p	NM_001005863	NM_001005864	NM_001005865	NM_001024205	NM_001025312	NM_001033223	NM_001037846	NM_001037847	NM_001038621	NM_001039354	NM_001103181	NM_001109690	NM_001109691	NM_001136260	NM_001145820	NM_001164357	NM_001164358	NM_001164745	NM_001171034	NM_001171035	NM_001171036	NM_001197147	NM_001197321	NM_001197322	NM_001199274	NM_007688	NM_008974	NM_010274	NM_010831	NM_011101	NM_013584	NM_013822	NM_016690	NM_018760	NM_019790	NM_020259	NM_024189	NM_024191	NM_025449	NM_026669	NM_028082	NM_053202	NM_053263	NM_054040	NM_133865	NM_134017	NM_138755	NM_146118
miR-1932	mmu-miR-1932	NM_001159662	NM_153089
miR-686	mmu-miR-686	NM_001005605	NM_001013391	NM_001014981	NM_001033348	NM_001048267	NM_001081320	NM_001081371	NM_001081557	NM_001109657	NM_001110499	NM_001110500	NM_001111279	NM_001145898	NM_001145948	NM_001160235	NM_001160236	NM_001163154	NM_001164768	NM_001164770	NM_001177773	NM_001177774	NM_001205219	NM_007597	NM_007930	NM_007960	NM_008088	NM_008634	NM_008667	NM_009031	NM_009037	NM_009622	NM_009866	NM_010148	NM_010437	NM_010485	NM_010593	NM_010637	NM_010696	NM_011358	NM_011669	NM_013813	NM_013890	NM_019588	NM_020043	NM_020278	NM_021310	NM_023794	NM_024222
miR-3057-5p	mmu-miR-3057-5p	NM_001024205	NM_001025568	NM_001033393	NM_001039586	NM_001043354	NM_001081326	NM_001111026	NM_001111027	NM_001159952	NM_001159957	NM_001159960	NM_001163746	NM_001163780	NM_001164671	NM_001164672	NM_001170981	NM_001170982	NM_001170983	NM_001170984	NM_007387	NM_008298	NM_008759	NM_009822	NM_010166	NM_016884	NM_018823	NM_018861	NM_019724	NM_019987	NM_024452	NM_025757	NM_028352	NM_030112	NM_030708	NM_133957	NM_144812	NM_146095	NM_174846	NM_177124	NM_210071	NM_211357
miR-450b-3p	mmu-miR-450b-3p	NM_001025309	NM_001033430	NM_001037177	NM_001037178	NM_001040396	NM_001042659	NM_001081557	NM_001111026	NM_001111027	NM_001142948	NM_001163579	NM_001163580	NM_001164531	NM_001165902	NM_001166456	NM_001166458	NM_001170537	NM_001195003	NM_001195004	NM_001197321	NM_001197322	NM_001199141	NM_001199272	NM_007614	NM_008466	NM_009822	NM_010308	NM_011327	NM_011749	NM_013736	NM_015737	NM_015753	NM_018810	NM_019737	NM_020278	NM_022721	NM_023371	NM_025282	NM_025333	NM_025594	NM_025698	NM_025788	NM_026697	NM_026886	NM_027444	NM_027519	NM_029364	NM_053187
miR-4260/5120	mmu-miR-5120	NM_001033962	NM_001034097	NM_001078167	NM_001159503	NM_001159505	NM_001164197	NM_001170643	NM_007922	NM_007952	NM_008002	NM_010487	NM_011668	NM_018814	NM_021412	NM_023517	NM_027007	NM_027244	NM_027626	NM_027886	NM_027920	NM_028185	NM_028593	NM_028771	NM_028839	NM_030263	NM_146042	NM_173374	NM_177698
miR-547	mmu-miR-547	NM_001012765	NM_001024955	NM_001025093	NM_001033167	NM_001033285	NM_001033369	NM_001037758	NM_001038589	NM_001045515	NM_001077495	NM_001081242	NM_001081977	NM_001083120	NM_001083121	NM_001085495	NM_001103181	NM_001110350	NM_001110351	NM_001110827	NM_001110828	NM_001110829	NM_001110830	NM_001111026	NM_001111027	NM_001111030	NM_001111274	NM_001111275	NM_001111276	NM_001113209	NM_001113210	NM_001113331	NM_001113389	NM_001135151	NM_001135152	NM_001142655	NM_001144855	NM_001145921	NM_001145922	NM_001159349	NM_001164198	NM_001164199	NM_001164200	NM_001164483	NM_001164493	NM_001164503	NM_001164639	NM_001164677	NM_001164678
miR-5101	mmu-miR-5101	NM_001001985	NM_001005740	NM_001005748	NM_001029843	NM_001029844	NM_001033254	NM_001033279	NM_001037737	NM_001039089	NM_001039347	NM_001042659	NM_001044719	NM_001077712	NM_001079814	NM_001079908	NM_001079909	NM_001081391	NM_001081426	NM_001111268	NM_001114977	NM_001126338	NM_001145854	NM_001163630	NM_001163631	NM_001163632	NM_001163703	NM_001166645	NM_001169576	NM_001169577	NM_001171026	NM_001177883	NM_001195006	NM_001197024	NM_007730	NM_007872	NM_008021	NM_008131	NM_008381	NM_008730	NM_009122	NM_009459	NM_009466	NM_009536	NM_009671	NM_009677	NM_009709	NM_009834	NM_010050
miR-450b-5p.m	mmu-miR-450b-5p	NM_001003815	NM_001003933	NM_001003934	NM_001006664	NM_001025568	NM_001025577	NM_001025581	NM_001033268	NM_001033276	NM_001036684	NM_001037177	NM_001037178	NM_001038642	NM_001077499	NM_001079883	NM_001080927	NM_001080928	NM_001081204	NM_001083316	NM_001083616	NM_001093759	NM_001093760	NM_001103165	NM_001103166	NM_001110239	NM_001111026	NM_001111027	NM_001113209	NM_001113210	NM_001114334	NM_001128086	NM_001142809	NM_001142810	NM_001146119	NM_001146298	NM_001159492	NM_001159517	NM_001159952	NM_001159957	NM_001159960	NM_001161618	NM_001164357	NM_001164358	NM_001174053	NM_001174054	NM_001174073	NM_001177396	NM_001177397
miR-1897-5p	mmu-miR-1897-5p	NM_001013371	NM_001013391	NM_001024205	NM_001024955	NM_001031814	NM_001033270	NM_001033600	NM_001033962	NM_001045520	NM_001077495	NM_001077499	NM_001079830	NM_001081203	NM_001083316	NM_001093759	NM_001093760	NM_001102423	NM_001102424	NM_001102425	NM_001110231	NM_001159631	NM_001160293	NM_001162846	NM_001163328	NM_001163329	NM_001163330	NM_001163554	NM_001163555	NM_001163556	NM_001163746	NM_001164636	NM_001168622	NM_001170981	NM_001170982	NM_001170983	NM_001170984	NM_001173506	NM_001177609	NM_001177610	NM_001197046	NM_007743	NM_007903	NM_008468	NM_008538	NM_008794	NM_008839	NM_008981	NM_009124
miR-1892	mmu-miR-1892	NM_001005740	NM_001005748	NM_001014761	NM_001033962	NM_001045863	NM_001045864	NM_001081267	NM_001163703	NM_001164197	NM_007922	NM_007952	NM_008839	NM_010487	NM_011594	NM_011668	NM_011958	NM_013736	NM_018768	NM_018814	NM_019796	NM_021412	NM_024211	NM_025451	NM_027244	NM_027626	NM_027920	NM_028185	NM_028771	NM_028839	NM_029869	NM_030263	NM_030598	NM_030708	NM_133906	NM_138580	NM_172563	NM_173408	NM_177698	NM_198419	NM_207649
miR-669n	mmu-miR-669n	NM_001001980	NM_001008506	NM_001029843	NM_001029844	NM_001029850	NM_001033173	NM_001033279	NM_001037177	NM_001037178	NM_001039079	NM_001039090	NM_001044719	NM_001083320	NM_001109988	NM_001109989	NM_001109990	NM_001111268	NM_001122948	NM_001128086	NM_001134829	NM_001135727	NM_001135728	NM_001141930	NM_001145824	NM_001146119	NM_001146298	NM_001159568	NM_001160107	NM_001160108	NM_001160139	NM_001163018	NM_001163695	NM_001164805	NM_001170643	NM_001177396	NM_001177397	NM_001177398	NM_001204875	NM_007735	NM_007840	NM_007903	NM_008860	NM_009257	NM_009592	NM_009806	NM_009846	NM_010093	NM_010266
miR-335-3p	mmu-miR-335-3p	NM_001005605	NM_001008506	NM_001012311	NM_001014288	NM_001024703	NM_001025438	NM_001025439	NM_001025581	NM_001034874	NM_001037846	NM_001037847	NM_001038230	NM_001038701	NM_001042659	NM_001044383	NM_001077496	NM_001078167	NM_001079849	NM_001081164	NM_001081430	NM_001083967	NM_001109684	NM_001109685	NM_001110140	NM_001110218	NM_001110239	NM_001111028	NM_001111267	NM_001113354	NM_001113389	NM_001114361	NM_001114362	NM_001122675	NM_001122676	NM_001135727	NM_001135728	NM_001141930	NM_001159662	NM_001160107	NM_001160108	NM_001162919	NM_001162920	NM_001162926	NM_001163630	NM_001163631	NM_001163632	NM_001170907	NM_001177843
[truncated: 616 more columns]
